# Supplementary material for: The solution structure of the heavy chain–only C5-Fc nanobody reveals exposed variable regions that are optimal for COVID-19 antigen interactions
Source: J Biol Chem. 2023 Oct 12;299(11):105337. doi: 10.1016/j.jbc.2023.105337 (PMC10682267; doi:10.1016/j.jbc.2023.105337)
Supplement: SANS_C5_Fc_Glycosylated_6.0mgml_interpolated_normal_expt.dat [file mmc1.zip]

Archive with 1 entries (1 files):
- jbc_105337_mmc01.dat
