# Supplementary material for: The solution structure of the heavy chain–only C5-Fc nanobody reveals exposed variable regions that are optimal for COVID-19 antigen interactions
Source: J Biol Chem. 2023 Oct 12;299(11):105337. doi: 10.1016/j.jbc.2023.105337 (PMC10682267; doi:10.1016/j.jbc.2023.105337)
Supplement: SANS_C5_Fc_Glycosylated_6.0mgml_interpolated_normal_expt.dat [file mmc1.zip › jbc_105337_mmc01.dat]

0.00E+00	1.00E+00 0.000000
9.93E-04	9.99E-01 0.000000
1.99E-03	9.98E-01 0.000000
2.98E-03	9.95E-01 0.000000
3.97E-03	9.90E-01 0.000000
4.97E-03	9.80E-01 0.000000
5.96E-03	9.74E-01 0.000000
6.95E-03	9.66E-01 0.000000
7.95E-03	9.58E-01 0.000000
8.94E-03	9.48E-01 0.000000
9.93E-03	9.38E-01 0.000000
1.09E-02	9.45E-01 0.000000
1.19E-02	9.42E-01 0.000000
1.29E-02	9.10E-01 0.000000
1.39E-02	8.79E-01 0.000000
1.49E-02	8.62E-01 0.000000
1.59E-02	8.60E-01 0.000000
1.69E-02	8.43E-01 0.000000
1.79E-02	8.17E-01 0.000000
1.89E-02	8.03E-01 0.000000
1.99E-02	7.81E-01 0.000000
2.09E-02	7.67E-01 0.000000
2.19E-02	7.45E-01 0.000000
2.28E-02	7.13E-01 0.000000
2.38E-02	6.99E-01 0.000000
2.48E-02	6.83E-01 0.000000
2.58E-02	6.65E-01 0.000000
2.68E-02	6.37E-01 0.000000
2.78E-02	6.26E-01 0.000000
2.88E-02	6.07E-01 0.000000
2.98E-02	5.92E-01 0.000000
3.08E-02	5.76E-01 0.000000
3.18E-02	5.55E-01 0.000000
3.28E-02	5.42E-01 0.000000
3.38E-02	5.21E-01 0.000000
3.48E-02	4.99E-01 0.000000
3.58E-02	4.82E-01 0.000000
3.68E-02	4.74E-01 0.000000
3.77E-02	4.50E-01 0.000000
3.87E-02	4.35E-01 0.000000
3.97E-02	4.26E-01 0.000000
4.07E-02	4.14E-01 0.000000
4.17E-02	3.99E-01 0.000000
4.27E-02	3.84E-01 0.000000
4.37E-02	3.70E-01 0.000000
4.47E-02	3.56E-01 0.000000
4.57E-02	3.52E-01 0.000000
4.67E-02	3.36E-01 0.000000
4.77E-02	3.21E-01 0.000000
4.87E-02	3.21E-01 0.000000
4.97E-02	3.05E-01 0.000000
5.07E-02	2.92E-01 0.000000
5.17E-02	2.82E-01 0.000000
5.26E-02	2.76E-01 0.000000
5.36E-02	2.68E-01 0.000000
5.46E-02	2.55E-01 0.000000
5.56E-02	2.46E-01 0.000000
5.66E-02	2.42E-01 0.000000
5.76E-02	2.31E-01 0.000000
5.86E-02	2.26E-01 0.000000
5.96E-02	2.20E-01 0.000000
6.06E-02	2.13E-01 0.000000
6.16E-02	2.01E-01 0.000000
6.26E-02	1.99E-01 0.000000
6.36E-02	1.98E-01 0.000000
6.46E-02	1.88E-01 0.000000
6.56E-02	1.86E-01 0.000000
6.66E-02	1.81E-01 0.000000
6.75E-02	1.76E-01 0.000000
6.85E-02	1.72E-01 0.000000
6.95E-02	1.62E-01 0.000000
7.05E-02	1.57E-01 0.000000
7.15E-02	1.56E-01 0.000000
7.25E-02	1.53E-01 0.000000
7.35E-02	1.45E-01 0.000000
7.45E-02	1.46E-01 0.000000
7.55E-02	1.40E-01 0.000000
7.65E-02	1.36E-01 0.000000
7.75E-02	1.33E-01 0.000000
7.85E-02	1.28E-01 0.000000
7.95E-02	1.26E-01 0.000000
8.05E-02	1.21E-01 0.000000
8.15E-02	1.18E-01 0.000000
8.25E-02	1.17E-01 0.000000
8.34E-02	1.12E-01 0.000000
8.44E-02	1.11E-01 0.000000
8.54E-02	1.07E-01 0.000000
8.64E-02	1.08E-01 0.000000
8.74E-02	1.06E-01 0.000000
8.84E-02	1.00E-01 0.000000
8.94E-02	9.76E-02 0.000000
9.04E-02	9.61E-02 0.000000
9.14E-02	9.42E-02 0.000000
9.24E-02	9.62E-02 0.000000
9.34E-02	8.88E-02 0.000000
9.44E-02	8.68E-02 0.000000
9.54E-02	8.49E-02 0.000000
9.64E-02	8.18E-02 0.000000
9.74E-02	8.08E-02 0.000000
9.83E-02	7.92E-02 0.000000
9.93E-02	7.95E-02 0.000000
1.00E-01	7.81E-02 0.000000
1.01E-01	7.43E-02 0.000000
1.02E-01	7.31E-02 0.000000
1.03E-01	7.05E-02 0.000000
1.04E-01	6.98E-02 0.000000
1.05E-01	6.62E-02 0.000000
1.06E-01	6.45E-02 0.000000
1.07E-01	7.03E-02 0.000000
1.08E-01	6.46E-02 0.000000
1.09E-01	6.22E-02 0.000000
1.10E-01	6.09E-02 0.000000
1.11E-01	6.06E-02 0.000000
1.12E-01	6.00E-02 0.000000
1.13E-01	5.79E-02 0.000000
1.14E-01	5.83E-02 0.000000
1.15E-01	5.61E-02 0.000000
1.16E-01	5.82E-02 0.000000
1.17E-01	5.34E-02 0.000000
1.18E-01	5.55E-02 0.000000
1.19E-01	5.34E-02 0.000000
1.20E-01	5.31E-02 0.000000
1.21E-01	5.44E-02 0.000000
1.22E-01	4.90E-02 0.000000
1.23E-01	4.84E-02 0.000000
1.24E-01	5.13E-02 0.000000
1.25E-01	5.10E-02 0.000000
1.26E-01	4.98E-02 0.000000
1.27E-01	5.04E-02 0.000000
1.28E-01	4.75E-02 0.000000
1.29E-01	4.62E-02 0.000000
1.30E-01	4.77E-02 0.000000
1.31E-01	4.61E-02 0.000000
1.32E-01	4.73E-02 0.000000
1.33E-01	4.73E-02 0.000000
1.34E-01	4.53E-02 0.000000
1.35E-01	4.78E-02 0.000000
1.36E-01	4.35E-02 0.000000
1.37E-01	4.31E-02 0.000000
1.38E-01	4.28E-02 0.000000
1.39E-01	4.31E-02 0.000000
1.40E-01	4.53E-02 0.000000
1.41E-01	4.28E-02 0.000000
1.42E-01	4.30E-02 0.000000
1.43E-01	4.37E-02 0.000000
1.44E-01	4.67E-02 0.000000
1.45E-01	4.39E-02 0.000000
1.46E-01	3.95E-02 0.000000
1.47E-01	4.17E-02 0.000000
1.48E-01	4.06E-02 0.000000
1.49E-01	4.28E-02 0.000000
1.50E-01	4.23E-02 0.000000
