# Supplementary material for: The solution structure of the heavy chain–only C5-Fc nanobody reveals exposed variable regions that are optimal for COVID-19 antigen interactions
Source: J Biol Chem. 2023 Oct 12;299(11):105337. doi: 10.1016/j.jbc.2023.105337 (PMC10682267; doi:10.1016/j.jbc.2023.105337)
Supplement: SANS_C5_Fc_Glycosylated_6.0mgml_Top1_best_fit_theoretical.dat [file mmc3.zip › jbc_105337_mmc03.dat]

0.000000  1.000000  0.000000   11067352.06702   9453581.95737  40978316.04816
0.000993  0.999405  0.000000   11060765.06509   9447490.29618  40952953.71661
0.001987  0.997622  0.000000   11041031.23939   9429241.50969  40876973.51049
0.002980  0.994658  0.000000   11008231.95330   9398914.01469  40750695.09233
0.003974  0.990526  0.000000   10962502.22404   9356637.92551  40574648.89523
0.004967  0.985243  0.000000   10904029.84534   9302594.18885  40349572.63675
0.005960  0.978830  0.000000   10833054.16917   9237013.38256  40076406.47896
0.006954  0.971313  0.000000   10749864.55687   9160174.18859  39756286.87519
0.007947  0.962723  0.000000   10654798.51228   9072401.55298  39390539.15432
0.008940  0.953095  0.000000   10548239.51228   8974064.54797  38980668.90429
0.009934  0.942467  0.000000   10430614.55256   8865573.95436  38528352.22590
0.010927  0.930881  0.000000   10302391.42870   8747379.58393  38035424.93713
0.011921  0.918384  0.000000   10164075.77457   8619967.36413  37503870.81670
0.012914  0.905023  0.000000   10016207.88229   8483856.20911  36935808.98267
0.013907  0.890851  0.000000    9859359.32916   8339594.70253  36333480.50877
0.014901  0.875921  0.000000    9694129.43869   8187757.61930  35699234.38638
0.015894  0.860291  0.000000    9521141.60399   8028942.31432  35035512.94499
0.016887  0.844018  0.000000    9341039.50248   7863765.00711  34344836.84699
0.017881  0.827161  0.000000    9154483.23149   7692856.99207  33629789.77545
0.018874  0.809782  0.000000    8962145.39505   7516860.80409  32893002.93461
0.019868  0.791943  0.000000    8764707.17160   7336426.36957  32137139.48302
0.020861  0.773704  0.000000    8562854.39262   7152207.17235  31364879.01851
0.021854  0.755129  0.000000    8357273.66156   6964856.46397  30578902.23186
0.022848  0.736278  0.000000    8148648.54164   6775023.54637  29781875.84350
0.023841  0.717214  0.000000    7937655.84012   6583350.15473  28976437.93316
0.024834  0.697996  0.000000    7724962.01555   6390466.96627  28165183.76750
0.025828  0.678683  0.000000    7511219.73277   6196990.25989  27350652.22503
0.026821  0.659332  0.000000    7297064.58920   6003518.74954  26535312.91079
0.027815  0.640001  0.000000    7083112.03360   5810630.61228  25721554.04587
0.028808  0.620741  0.000000    6869954.49687   5618880.73029  24911671.20877
0.029801  0.601604  0.000000    6658158.75224   5428798.16351  24107856.99686
0.030795  0.582638  0.000000    6448263.51966   5240883.86760  23312191.66714
0.031788  0.563891  0.000000    6240777.32715   5055608.66931  22526634.80586
0.032781  0.545404  0.000000    6036176.63929   4873411.50895  21753018.06677
0.033775  0.527218  0.000000    5834904.26048   4694697.95721  20993039.00785
0.034768  0.509369  0.000000    5637368.01815   4519839.01092  20248256.04603
0.035762  0.491892  0.000000    5443939.72866   4349170.16997  19520084.53969
0.036755  0.474816  0.000000    5254954.44599   4182990.79490  18809793.99851
0.037748  0.458168  0.000000    5070709.99094   4021563.74252  18118506.41058
0.038742  0.441973  0.000000    4891466.75641   3865115.27429  17447195.66730
0.039735  0.426249  0.000000    4717447.78161   3713835.23009  16796688.05760
0.040728  0.411014  0.000000    4548839.08654   3567877.45797  16167663.79429
0.041722  0.396282  0.000000    4385790.25539   3427360.48810  15560659.52757
0.042715  0.382062  0.000000    4228415.25623   3292368.43782  14976071.79320
0.043709  0.368362  0.000000    4076793.48238   3162952.13258  14414161.33622
0.044702  0.355186  0.000000    3930970.99933   3039130.42640  13875058.24511
0.045695  0.342536  0.000000    3790961.97996   2920891.70392  13358767.82608
0.046689  0.330409  0.000000    3656750.30954   2808195.54541  12865177.14285
0.047682  0.318802  0.000000    3528291.34109   2700974.53474  12394062.14374
0.048675  0.307708  0.000000    3405513.78112   2599136.19015  11945095.29507
0.049669  0.297119  0.000000    3288321.68509   2502564.99694  11517853.63825
0.050662  0.287024  0.000000    3176596.54182   2411124.52102  11111827.18673
0.051656  0.277410  0.000000    3070199.42599   2324659.58230  10726427.57899
0.052649  0.268264  0.000000    2968973.19786   2242998.46703  10360996.90427
0.053642  0.259569  0.000000    2872744.72995   2165955.15873  10014816.61935
0.054636  0.251309  0.000000    2781327.14061   2093331.56768   9687116.47674
0.055629  0.243466  0.000000    2694522.01544   2024919.73997   9377083.38762
0.056623  0.236020  0.000000    2612121.59807   1960504.02780   9083870.14641
0.057616  0.228954  0.000000    2533910.93317   1899863.20395   8806603.94801
0.058609  0.222246  0.000000    2459669.94519   1842772.50448   8544394.63342
0.059603  0.215876  0.000000    2389175.43829   1789005.58493   8296342.60463
0.060596  0.209825  0.000000    2322203.00353   1738336.37699   8061546.35523
0.061589  0.204071  0.000000    2258528.82151   1690540.83372   7839109.56896
0.062583  0.198596  0.000000    2197931.34963   1645398.55336   7628147.74484
0.063576  0.193379  0.000000    2140192.88504   1602694.27301   7427794.31353
0.064570  0.188401  0.000000    2085100.99582   1562219.22544   7237206.21620
0.065563  0.183644  0.000000    2032449.81450   1523772.35350   7055568.92368
0.066556  0.179089  0.000000    1982041.18968   1487161.37876   6882100.87984
0.067550  0.174720  0.000000    1933685.69304   1452203.72208   6716057.35988
0.068543  0.170520  0.000000    1887203.48063   1418727.27577   6556733.74018
0.069536  0.166474  0.000000    1842425.00870   1386571.02813   6403468.18209
0.070530  0.162567  0.000000    1799191.60591   1355585.54305   6255643.73820
0.071523  0.158787  0.000000    1757355.90479   1325633.29817   6112689.89456
0.072517  0.155121  0.000000    1716782.13703   1296588.88669   5974083.56741
0.073510  0.151558  0.000000    1677346.29777   1268339.08895   5839349.57760
0.074503  0.148087  0.000000    1638936.18563   1240782.82086   5708060.62973
0.075497  0.144700  0.000000    1601451.32557   1213830.96720   5579836.82706
0.076490  0.141389  0.000000    1564802.78307   1187406.10871   5454344.75582
0.077483  0.138146  0.000000    1528912.87819   1161442.15210   5331296.17573
0.078477  0.134966  0.000000    1493714.80916   1135883.87326   5210446.35505
0.079470  0.131843  0.000000    1459152.19504   1110686.38364   5091592.09057
0.080464  0.128773  0.000000    1425178.54766   1085814.53061   4974569.45357
0.081457  0.125753  0.000000    1391756.68310   1061242.24220   4859251.30362
0.082450  0.122781  0.000000    1358858.08292   1036951.82706   4745544.61196
0.083444  0.119854  0.000000    1326462.21526   1012933.23996   4633387.63592
0.084437  0.116971  0.000000    1294555.82605    989183.32333   4522746.98485
0.085430  0.114131  0.000000    1263132.20977    965705.03440   4413614.61684
0.086424  0.111336  0.000000    1232190.46937    942506.66782   4306004.80401
0.087417  0.108584  0.000000    1201734.77392    919601.08242   4199951.10173
0.088411  0.105877  0.000000    1171773.62266    897004.94056   4095503.35550
0.089404  0.103215  0.000000    1142319.12290    874737.96776   3992724.77597
0.090397  0.100601  0.000000    1113386.28892    852822.23962   3891689.11040
0.091391  0.098035  0.000000    1084992.36831    831281.50209   3792477.93567
0.092384  0.095520  0.000000    1057156.20127    810140.53071   3695178.09476
0.093377  0.093057  0.000000    1029897.61768    789424.53328   3599879.29588
0.094371  0.090648  0.000000    1003236.87622    769158.59977   3506671.88980
0.095364  0.088295  0.000000     977194.14860    749367.20252   3415644.83800
0.096358  0.086000  0.000000     951789.05166    730073.74874   3326883.88117
0.097351  0.083764  0.000000     927040.22892    711300.18691   3240469.91413
0.098344  0.081588  0.000000     902964.98284    693066.66747   3156477.57090
0.099338  0.079475  0.000000     879578.95798    675391.25781   3074974.02011
0.100331  0.077426  0.000000     856895.87487    658289.71086   2996017.96890
0.101325  0.075441  0.000000     834927.31367    641775.28574   2919658.87059
0.102318  0.073521  0.000000     813682.54615    625858.61861   2845936.32944
0.103311  0.071667  0.000000     793168.41403    610547.64125   2774879.69347
0.104305  0.069880  0.000000     773389.25129    595847.54440   2706507.82491
0.105298  0.068160  0.000000     754346.84764    581760.78272   2640829.03612
0.106291  0.066506  0.000000     736040.45006    568287.11760   2577841.17750
0.107285  0.064918  0.000000     718466.79904    555423.69411   2517531.86309
0.108278  0.063395  0.000000     701620.19598    543165.14811   2459878.81881
0.109272  0.061938  0.000000     685492.59795    531503.73932   2404850.33761
0.110265  0.060545  0.000000     670073.73625    520429.50625   2352405.82574
0.111258  0.059215  0.000000     655351.25475    509930.43888   2302496.42438
0.112252  0.057946  0.000000     641310.86443    499992.66499   2255065.69096
0.113245  0.056738  0.000000     627936.51040    490600.64621   2210050.32494
0.114238  0.055588  0.000000     615210.54783    481737.38006   2167380.92361
0.115232  0.054495  0.000000     603113.92358    473384.60438   2126982.75397
0.116225  0.053457  0.000000     591626.36019    465523.00095   2088776.52790
0.117219  0.052472  0.000000     580726.53947    458132.39517   2052679.16882
0.118212  0.051538  0.000000     570392.28306    451191.94921   2018604.55910
0.119205  0.050654  0.000000     560600.72749    444680.34623   1986464.25884
0.120199  0.049816  0.000000     551328.49180    438575.96361   1956168.18779
0.121192  0.049023  0.000000     542551.83596    432857.03353   1927625.26364
0.122185  0.048272  0.000000     534246.80856    427501.78957   1900743.99109
0.123179  0.047562  0.000000     526389.38286    422488.59841   1875432.99752
0.124172  0.046891  0.000000     518955.58015    417796.07588   1851601.51234
0.125166  0.046255  0.000000     511921.58000    413403.18708   1829159.78832
0.126159  0.045654  0.000000     505263.81730    409289.33060   1808019.46440
0.127152  0.045084  0.000000     498959.06580    405434.40713   1788093.87050
0.128146  0.044544  0.000000     492984.50872    401818.87284   1769298.27603
0.129139  0.044032  0.000000     487317.79671    398423.77851   1751550.08450
0.130132  0.043546  0.000000     481937.09395    395230.79524   1734768.97749
0.131126  0.043084  0.000000     476821.11316    392222.22789   1718877.01207
0.132119  0.042643  0.000000     471949.14050    389381.01768   1703798.67598
0.133113  0.042223  0.000000     467301.05149    386690.73511   1689460.90569
0.134106  0.041822  0.000000     462857.31905    384135.56486   1675793.07254
0.135099  0.041437  0.000000     458599.01496    381700.28415   1662726.94234
0.136093  0.041067  0.000000     454507.80586    379370.23598   1650196.61410
0.137086  0.040711  0.000000     450565.94513    377131.29891   1638138.44321
0.138079  0.040367  0.000000     446756.26184    374969.85470   1626490.95454
0.139073  0.040033  0.000000     443062.14786    372872.75535   1615194.75056
0.140066  0.039708  0.000000     439467.54430    370827.29074   1604192.41921
0.141060  0.039391  0.000000     435956.92831    368821.15811   1593428.44591
0.142053  0.039080  0.000000     432515.30099    366842.43438   1582849.13379
0.143046  0.038774  0.000000     429128.17738    364879.55240   1572402.53537
0.144040  0.038472  0.000000     425781.57908    362921.28165   1562038.39861
0.145033  0.038172  0.000000     422462.03002    360956.71421   1551708.12969
0.146026  0.037873  0.000000     419156.55590    358975.25635   1541364.77407
0.147020  0.037575  0.000000     415852.68731    356966.62601   1530963.01700
0.148013  0.037275  0.000000     412538.46695    354920.85630   1520459.20387
0.149007  0.036974  0.000000     409202.46071    352828.30499   1509811.38034
0.150000  0.036669  0.000000     405833.77251    350679.66979   1498979.35153
