# Supplementary material for: The solution structure of the heavy chain–only C5-Fc nanobody reveals exposed variable regions that are optimal for COVID-19 antigen interactions
Source: J Biol Chem. 2023 Oct 12;299(11):105337. doi: 10.1016/j.jbc.2023.105337 (PMC10682267; doi:10.1016/j.jbc.2023.105337)
Supplement: SANS_C5_Fc_Glycosylated_6.0mgml_Top10_best_fit [file mmc4.zip › jbc_105337_mmc04.pdb]

Top10_bestfit_38229.pdb
Top1_bestfit_28254.pdb
Top2_bestfit_69584.pdb
Top3_bestfit_66187.pdb
Top4_bestfit_59045.pdb
Top5_bestfit29985.pdb
Top6_bestfit_38232.pdb
Top7_bestfit38231.pdb
Top8_bestfit72235.pdb
Top9_bestfit_38228.pdb
REMARK  FINAL COORDINATES WRITTEN BY NAMD AT TIMESTEP 10000
ATOM      1  N   GLN P   1     -31.451 -47.769 -27.600  1.00 97.00      PROA   
ATOM      2  HT1 GLN P   1     -32.280 -48.360 -27.387  1.00 97.00      PROA   
ATOM      3  HT2 GLN P   1     -30.573 -48.317 -27.500  1.00 97.00      PROA   
ATOM      4  HT3 GLN P   1     -31.556 -47.416 -28.572  1.00 97.00      PROA   
ATOM      5  CA  GLN P   1     -31.442 -46.562 -26.706  1.00 97.00      PROA   
ATOM      6  HA  GLN P   1     -31.668 -46.898 -25.705  1.00 97.00      PROA   
ATOM      7  CB  GLN P   1     -30.042 -45.849 -26.788  1.00 97.00      PROA   
ATOM      8  HB1 GLN P   1     -30.126 -44.885 -27.333  1.00 97.00      PROA   
ATOM      9  HB2 GLN P   1     -29.316 -46.454 -27.373  1.00 97.00      PROA   
ATOM     10  CG  GLN P   1     -29.350 -45.553 -25.425  1.00 97.00      PROA   
ATOM     11  HG1 GLN P   1     -28.405 -44.994 -25.599  1.00 97.00      PROA   
ATOM     12  HG2 GLN P   1     -29.087 -46.503 -24.912  1.00 97.00      PROA   
ATOM     13  CD  GLN P   1     -30.245 -44.767 -24.460  1.00 97.00      PROA   
ATOM     14  OE1 GLN P   1     -31.317 -45.255 -24.099  1.00 97.00      PROA   
ATOM     15  NE2 GLN P   1     -29.839 -43.547 -24.071  1.00 97.00      PROA   
ATOM     16 HE21 GLN P   1     -28.995 -43.162 -24.444  1.00 97.00      PROA   
ATOM     17 HE22 GLN P   1     -30.459 -43.012 -23.497  1.00 97.00      PROA   
ATOM     18  C   GLN P   1     -32.559 -45.645 -27.174  1.00 97.00      PROA   
ATOM     19  O   GLN P   1     -32.985 -45.787 -28.317  1.00 97.00      PROA   
ATOM     20  N   VAL P   2     -33.032 -44.717 -26.331  1.00 97.00      PROA   
ATOM     21  HN  VAL P   2     -32.719 -44.660 -25.386  1.00 97.00      PROA   
ATOM     22  CA  VAL P   2     -33.856 -43.596 -26.753  1.00 97.00      PROA   
ATOM     23  HA  VAL P   2     -33.957 -43.578 -27.829  1.00 97.00      PROA   
ATOM     24  CB  VAL P   2     -35.243 -43.573 -26.119  1.00 97.00      PROA   
ATOM     25  HB  VAL P   2     -35.164 -43.527 -25.011  1.00 97.00      PROA   
ATOM     26  CG1 VAL P   2     -36.016 -42.342 -26.627  1.00 97.00      PROA   
ATOM     27 HG11 VAL P   2     -36.047 -42.344 -27.738  1.00 97.00      PROA   
ATOM     28 HG12 VAL P   2     -35.552 -41.391 -26.289  1.00 97.00      PROA   
ATOM     29 HG13 VAL P   2     -37.061 -42.363 -26.252  1.00 97.00      PROA   
ATOM     30  CG2 VAL P   2     -36.004 -44.856 -26.507  1.00 97.00      PROA   
ATOM     31 HG21 VAL P   2     -35.511 -45.762 -26.095  1.00 97.00      PROA   
ATOM     32 HG22 VAL P   2     -36.067 -44.950 -27.612  1.00 97.00      PROA   
ATOM     33 HG23 VAL P   2     -37.042 -44.817 -26.112  1.00 97.00      PROA   
ATOM     34  C   VAL P   2     -33.063 -42.377 -26.333  1.00 97.00      PROA   
ATOM     35  O   VAL P   2     -32.792 -42.181 -25.151  1.00 97.00      PROA   
ATOM     36  N   GLN P   3     -32.578 -41.574 -27.290  1.00 97.00      PROA   
ATOM     37  HN  GLN P   3     -32.853 -41.678 -28.243  1.00 97.00      PROA   
ATOM     38  CA  GLN P   3     -31.528 -40.630 -26.968  1.00 97.00      PROA   
ATOM     39  HA  GLN P   3     -31.735 -40.160 -26.018  1.00 97.00      PROA   
ATOM     40  CB  GLN P   3     -30.152 -41.356 -26.944  1.00 97.00      PROA   
ATOM     41  HB1 GLN P   3     -29.794 -41.539 -27.979  1.00 97.00      PROA   
ATOM     42  HB2 GLN P   3     -30.312 -42.356 -26.487  1.00 97.00      PROA   
ATOM     43  CG  GLN P   3     -29.070 -40.636 -26.106  1.00 97.00      PROA   
ATOM     44  HG1 GLN P   3     -29.382 -40.597 -25.041  1.00 97.00      PROA   
ATOM     45  HG2 GLN P   3     -28.911 -39.590 -26.445  1.00 97.00      PROA   
ATOM     46  CD  GLN P   3     -27.746 -41.393 -26.171  1.00 97.00      PROA   
ATOM     47  OE1 GLN P   3     -27.630 -42.499 -25.636  1.00 97.00      PROA   
ATOM     48  NE2 GLN P   3     -26.740 -40.807 -26.854  1.00 97.00      PROA   
ATOM     49 HE21 GLN P   3     -26.896 -39.919 -27.287  1.00 97.00      PROA   
ATOM     50 HE22 GLN P   3     -25.858 -41.276 -26.895  1.00 97.00      PROA   
ATOM     51  C   GLN P   3     -31.477 -39.545 -28.021  1.00 97.00      PROA   
ATOM     52  O   GLN P   3     -31.944 -39.707 -29.148  1.00 97.00      PROA   
ATOM     53  N   LEU P   4     -30.875 -38.403 -27.679  1.00 97.00      PROA   
ATOM     54  HN  LEU P   4     -30.513 -38.272 -26.759  1.00 97.00      PROA   
ATOM     55  CA  LEU P   4     -30.562 -37.360 -28.626  1.00 97.00      PROA   
ATOM     56  HA  LEU P   4     -31.125 -37.495 -29.537  1.00 97.00      PROA   
ATOM     57  CB  LEU P   4     -30.861 -35.948 -28.059  1.00 97.00      PROA   
ATOM     58  HB1 LEU P   4     -30.495 -35.201 -28.796  1.00 97.00      PROA   
ATOM     59  HB2 LEU P   4     -30.281 -35.787 -27.124  1.00 97.00      PROA   
ATOM     60  CG  LEU P   4     -32.349 -35.623 -27.776  1.00 97.00      PROA   
ATOM     61  HG  LEU P   4     -32.400 -34.527 -27.597  1.00 97.00      PROA   
ATOM     62  CD1 LEU P   4     -33.258 -35.942 -28.969  1.00 97.00      PROA   
ATOM     63 HD11 LEU P   4     -33.314 -37.040 -29.127  1.00 97.00      PROA   
ATOM     64 HD12 LEU P   4     -32.872 -35.465 -29.895  1.00 97.00      PROA   
ATOM     65 HD13 LEU P   4     -34.287 -35.569 -28.780  1.00 97.00      PROA   
ATOM     66  CD2 LEU P   4     -32.889 -36.302 -26.510  1.00 97.00      PROA   
ATOM     67 HD21 LEU P   4     -32.211 -36.108 -25.651  1.00 97.00      PROA   
ATOM     68 HD22 LEU P   4     -32.990 -37.399 -26.648  1.00 97.00      PROA   
ATOM     69 HD23 LEU P   4     -33.897 -35.905 -26.262  1.00 97.00      PROA   
ATOM     70  C   LEU P   4     -29.095 -37.479 -29.009  1.00 97.00      PROA   
ATOM     71  O   LEU P   4     -28.258 -37.902 -28.213  1.00 97.00      PROA   
ATOM     72  N   VAL P   5     -28.757 -37.144 -30.262  1.00 97.00      PROA   
ATOM     73  HN  VAL P   5     -29.460 -36.937 -30.938  1.00 97.00      PROA   
ATOM     74  CA  VAL P   5     -27.376 -37.043 -30.701  1.00 97.00      PROA   
ATOM     75  HA  VAL P   5     -26.703 -37.151 -29.863  1.00 97.00      PROA   
ATOM     76  CB  VAL P   5     -27.024 -38.097 -31.755  1.00 97.00      PROA   
ATOM     77  HB  VAL P   5     -27.718 -38.005 -32.618  1.00 97.00      PROA   
ATOM     78  CG1 VAL P   5     -25.573 -37.925 -32.255  1.00 97.00      PROA   
ATOM     79 HG11 VAL P   5     -24.859 -38.010 -31.408  1.00 97.00      PROA   
ATOM     80 HG12 VAL P   5     -25.418 -36.947 -32.759  1.00 97.00      PROA   
ATOM     81 HG13 VAL P   5     -25.329 -38.725 -32.987  1.00 97.00      PROA   
ATOM     82  CG2 VAL P   5     -27.191 -39.501 -31.138  1.00 97.00      PROA   
ATOM     83 HG21 VAL P   5     -28.246 -39.690 -30.844  1.00 97.00      PROA   
ATOM     84 HG22 VAL P   5     -26.550 -39.601 -30.237  1.00 97.00      PROA   
ATOM     85 HG23 VAL P   5     -26.890 -40.280 -31.870  1.00 97.00      PROA   
ATOM     86  C   VAL P   5     -27.168 -35.648 -31.260  1.00 97.00      PROA   
ATOM     87  O   VAL P   5     -27.680 -35.304 -32.325  1.00 97.00      PROA   
ATOM     88  N   GLU P   6     -26.419 -34.790 -30.549  1.00 97.00      PROA   
ATOM     89  HN  GLU P   6     -26.112 -35.006 -29.626  1.00 97.00      PROA   
ATOM     90  CA  GLU P   6     -26.062 -33.463 -31.001  1.00 97.00      PROA   
ATOM     91  HA  GLU P   6     -26.775 -33.169 -31.757  1.00 97.00      PROA   
ATOM     92  CB  GLU P   6     -26.185 -32.395 -29.879  1.00 97.00      PROA   
ATOM     93  HB1 GLU P   6     -27.252 -32.337 -29.575  1.00 97.00      PROA   
ATOM     94  HB2 GLU P   6     -25.924 -31.402 -30.305  1.00 97.00      PROA   
ATOM     95  CG  GLU P   6     -25.310 -32.615 -28.618  1.00 97.00      PROA   
ATOM     96  HG1 GLU P   6     -25.224 -31.651 -28.072  1.00 97.00      PROA   
ATOM     97  HG2 GLU P   6     -24.285 -32.952 -28.880  1.00 97.00      PROA   
ATOM     98  CD  GLU P   6     -25.916 -33.612 -27.647  1.00 97.00      PROA   
ATOM     99  OE1 GLU P   6     -26.490 -33.181 -26.615  1.00 97.00      PROA   
ATOM    100  OE2 GLU P   6     -25.787 -34.841 -27.890  1.00 97.00      PROA   
ATOM    101  C   GLU P   6     -24.704 -33.392 -31.691  1.00 97.00      PROA   
ATOM    102  O   GLU P   6     -23.846 -34.266 -31.591  1.00 97.00      PROA   
ATOM    103  N   SER P   7     -24.506 -32.328 -32.484  1.00 97.00      PROA   
ATOM    104  HN  SER P   7     -25.259 -31.691 -32.627  1.00 97.00      PROA   
ATOM    105  CA  SER P   7     -23.289 -32.048 -33.223  1.00 97.00      PROA   
ATOM    106  HA  SER P   7     -22.449 -32.212 -32.565  1.00 97.00      PROA   
ATOM    107  CB  SER P   7     -23.127 -32.927 -34.488  1.00 97.00      PROA   
ATOM    108  HB1 SER P   7     -22.410 -32.494 -35.219  1.00 97.00      PROA   
ATOM    109  HB2 SER P   7     -24.109 -33.040 -34.994  1.00 97.00      PROA   
ATOM    110  OG  SER P   7     -22.620 -34.206 -34.121  1.00 97.00      PROA   
ATOM    111  HG1 SER P   7     -23.077 -34.467 -33.317  1.00 97.00      PROA   
ATOM    112  C   SER P   7     -23.243 -30.583 -33.597  1.00 97.00      PROA   
ATOM    113  O   SER P   7     -24.236 -29.867 -33.497  1.00 97.00      PROA   
ATOM    114  N   GLY P   8     -22.064 -30.075 -34.004  1.00 97.00      PROA   
ATOM    115  HN  GLY P   8     -21.267 -30.671 -34.063  1.00 97.00      PROA   
ATOM    116  CA  GLY P   8     -21.808 -28.637 -34.105  1.00 97.00      PROA   
ATOM    117  HA1 GLY P   8     -22.728 -28.084 -34.226  1.00 97.00      PROA   
ATOM    118  HA2 GLY P   8     -21.109 -28.478 -34.912  1.00 97.00      PROA   
ATOM    119  C   GLY P   8     -21.146 -28.171 -32.839  1.00 97.00      PROA   
ATOM    120  O   GLY P   8     -20.782 -28.985 -31.997  1.00 97.00      PROA   
ATOM    121  N   GLY P   9     -20.947 -26.855 -32.668  1.00 97.00      PROA   
ATOM    122  HN  GLY P   9     -21.246 -26.212 -33.369  1.00 97.00      PROA   
ATOM    123  CA  GLY P   9     -20.222 -26.299 -31.524  1.00 97.00      PROA   
ATOM    124  HA1 GLY P   9     -20.053 -27.047 -30.763  1.00 97.00      PROA   
ATOM    125  HA2 GLY P   9     -20.796 -25.461 -31.158  1.00 97.00      PROA   
ATOM    126  C   GLY P   9     -18.884 -25.768 -31.951  1.00 97.00      PROA   
ATOM    127  O   GLY P   9     -18.708 -25.362 -33.096  1.00 97.00      PROA   
ATOM    128  N   GLY P  10     -17.900 -25.742 -31.035  1.00 97.00      PROA   
ATOM    129  HN  GLY P  10     -18.094 -26.038 -30.103  1.00 97.00      PROA   
ATOM    130  CA  GLY P  10     -16.527 -25.353 -31.347  1.00 97.00      PROA   
ATOM    131  HA1 GLY P  10     -16.403 -25.221 -32.412  1.00 97.00      PROA   
ATOM    132  HA2 GLY P  10     -15.892 -26.135 -30.958  1.00 97.00      PROA   
ATOM    133  C   GLY P  10     -16.094 -24.081 -30.673  1.00 97.00      PROA   
ATOM    134  O   GLY P  10     -16.281 -23.889 -29.472  1.00 97.00      PROA   
ATOM    135  N   SER P  11     -15.436 -23.186 -31.429  1.00 97.00      PROA   
ATOM    136  HN  SER P  11     -15.359 -23.313 -32.415  1.00 97.00      PROA   
ATOM    137  CA  SER P  11     -14.893 -21.936 -30.913  1.00 97.00      PROA   
ATOM    138  HA  SER P  11     -15.245 -21.781 -29.904  1.00 97.00      PROA   
ATOM    139  CB  SER P  11     -13.347 -21.880 -30.881  1.00 97.00      PROA   
ATOM    140  HB1 SER P  11     -13.001 -20.882 -30.535  1.00 97.00      PROA   
ATOM    141  HB2 SER P  11     -12.928 -22.059 -31.894  1.00 97.00      PROA   
ATOM    142  OG  SER P  11     -12.841 -22.849 -29.966  1.00 97.00      PROA   
ATOM    143  HG1 SER P  11     -13.029 -23.718 -30.329  1.00 97.00      PROA   
ATOM    144  C   SER P  11     -15.385 -20.757 -31.715  1.00 97.00      PROA   
ATOM    145  O   SER P  11     -15.455 -20.801 -32.939  1.00 97.00      PROA   
ATOM    146  N   VAL P  12     -15.759 -19.676 -31.020  1.00 97.00      PROA   
ATOM    147  HN  VAL P  12     -15.701 -19.686 -30.024  1.00 97.00      PROA   
ATOM    148  CA  VAL P  12     -16.341 -18.477 -31.589  1.00 97.00      PROA   
ATOM    149  HA  VAL P  12     -16.146 -18.456 -32.651  1.00 97.00      PROA   
ATOM    150  CB  VAL P  12     -17.852 -18.322 -31.322  1.00 97.00      PROA   
ATOM    151  HB  VAL P  12     -18.079 -17.541 -30.565  1.00 97.00      PROA   
ATOM    152  CG1 VAL P  12     -18.533 -17.922 -32.645  1.00 97.00      PROA   
ATOM    153 HG11 VAL P  12     -18.363 -18.700 -33.419  1.00 97.00      PROA   
ATOM    154 HG12 VAL P  12     -18.147 -16.951 -33.021  1.00 97.00      PROA   
ATOM    155 HG13 VAL P  12     -19.630 -17.828 -32.500  1.00 97.00      PROA   
ATOM    156  CG2 VAL P  12     -18.457 -19.631 -30.784  1.00 97.00      PROA   
ATOM    157 HG21 VAL P  12     -18.041 -19.898 -29.789  1.00 97.00      PROA   
ATOM    158 HG22 VAL P  12     -18.268 -20.462 -31.497  1.00 97.00      PROA   
ATOM    159 HG23 VAL P  12     -19.557 -19.523 -30.671  1.00 97.00      PROA   
ATOM    160  C   VAL P  12     -15.624 -17.296 -30.970  1.00 97.00      PROA   
ATOM    161  O   VAL P  12     -14.899 -17.429 -29.987  1.00 97.00      PROA   
ATOM    162  N   GLN P  13     -15.827 -16.092 -31.521  1.00 97.00      PROA   
ATOM    163  HN  GLN P  13     -16.376 -16.002 -32.348  1.00 97.00      PROA   
ATOM    164  CA  GLN P  13     -15.549 -14.849 -30.831  1.00 97.00      PROA   
ATOM    165  HA  GLN P  13     -14.984 -15.031 -29.929  1.00 97.00      PROA   
ATOM    166  CB  GLN P  13     -14.759 -13.859 -31.719  1.00 97.00      PROA   
ATOM    167  HB1 GLN P  13     -14.640 -12.902 -31.167  1.00 97.00      PROA   
ATOM    168  HB2 GLN P  13     -15.345 -13.642 -32.638  1.00 97.00      PROA   
ATOM    169  CG  GLN P  13     -13.353 -14.377 -32.119  1.00 97.00      PROA   
ATOM    170  HG1 GLN P  13     -13.439 -15.312 -32.713  1.00 97.00      PROA   
ATOM    171  HG2 GLN P  13     -12.758 -14.582 -31.204  1.00 97.00      PROA   
ATOM    172  CD  GLN P  13     -12.599 -13.343 -32.957  1.00 97.00      PROA   
ATOM    173  OE1 GLN P  13     -13.127 -12.291 -33.318  1.00 97.00      PROA   
ATOM    174  NE2 GLN P  13     -11.321 -13.630 -33.276  1.00 97.00      PROA   
ATOM    175 HE21 GLN P  13     -10.830 -12.930 -33.795  1.00 97.00      PROA   
ATOM    176 HE22 GLN P  13     -10.870 -14.444 -32.910  1.00 97.00      PROA   
ATOM    177  C   GLN P  13     -16.879 -14.237 -30.414  1.00 97.00      PROA   
ATOM    178  O   GLN P  13     -17.914 -14.505 -31.022  1.00 97.00      PROA   
ATOM    179  N   ALA P  14     -16.899 -13.423 -29.344  1.00 97.00      PROA   
ATOM    180  HN  ALA P  14     -16.078 -13.312 -28.790  1.00 97.00      PROA   
ATOM    181  CA  ALA P  14     -18.079 -12.718 -28.884  1.00 97.00      PROA   
ATOM    182  HA  ALA P  14     -18.820 -13.468 -28.650  1.00 97.00      PROA   
ATOM    183  CB  ALA P  14     -17.753 -11.938 -27.594  1.00 97.00      PROA   
ATOM    184  HB1 ALA P  14     -16.998 -11.150 -27.801  1.00 97.00      PROA   
ATOM    185  HB2 ALA P  14     -17.337 -12.630 -26.831  1.00 97.00      PROA   
ATOM    186  HB3 ALA P  14     -18.667 -11.461 -27.180  1.00 97.00      PROA   
ATOM    187  C   ALA P  14     -18.706 -11.796 -29.936  1.00 97.00      PROA   
ATOM    188  O   ALA P  14     -18.026 -11.135 -30.715  1.00 97.00      PROA   
ATOM    189  N   GLY P  15     -20.051 -11.795 -30.010  1.00 97.00      PROA   
ATOM    190  HN  GLY P  15     -20.561 -12.283 -29.306  1.00 97.00      PROA   
ATOM    191  CA  GLY P  15     -20.825 -11.215 -31.107  1.00 97.00      PROA   
ATOM    192  HA1 GLY P  15     -20.283 -10.386 -31.539  1.00 97.00      PROA   
ATOM    193  HA2 GLY P  15     -21.786 -10.920 -30.712  1.00 97.00      PROA   
ATOM    194  C   GLY P  15     -21.089 -12.201 -32.219  1.00 97.00      PROA   
ATOM    195  O   GLY P  15     -22.070 -12.087 -32.947  1.00 97.00      PROA   
ATOM    196  N   GLY P  16     -20.213 -13.212 -32.368  1.00 97.00      PROA   
ATOM    197  HN  GLY P  16     -19.435 -13.260 -31.746  1.00 97.00      PROA   
ATOM    198  CA  GLY P  16     -20.276 -14.255 -33.385  1.00 97.00      PROA   
ATOM    199  HA1 GLY P  16     -19.385 -14.853 -33.264  1.00 97.00      PROA   
ATOM    200  HA2 GLY P  16     -20.316 -13.761 -34.345  1.00 97.00      PROA   
ATOM    201  C   GLY P  16     -21.444 -15.212 -33.350  1.00 97.00      PROA   
ATOM    202  O   GLY P  16     -22.382 -15.102 -32.559  1.00 97.00      PROA   
ATOM    203  N   SER P  17     -21.375 -16.217 -34.239  1.00 97.00      PROA   
ATOM    204  HN  SER P  17     -20.565 -16.334 -34.809  1.00 97.00      PROA   
ATOM    205  CA  SER P  17     -22.468 -17.130 -34.525  1.00 97.00      PROA   
ATOM    206  HA  SER P  17     -23.190 -17.075 -33.724  1.00 97.00      PROA   
ATOM    207  CB  SER P  17     -23.144 -16.821 -35.894  1.00 97.00      PROA   
ATOM    208  HB1 SER P  17     -23.880 -17.612 -36.155  1.00 97.00      PROA   
ATOM    209  HB2 SER P  17     -22.371 -16.792 -36.691  1.00 97.00      PROA   
ATOM    210  OG  SER P  17     -23.835 -15.572 -35.881  1.00 97.00      PROA   
ATOM    211  HG1 SER P  17     -24.753 -15.760 -36.092  1.00 97.00      PROA   
ATOM    212  C   SER P  17     -21.995 -18.570 -34.599  1.00 97.00      PROA   
ATOM    213  O   SER P  17     -20.823 -18.839 -34.844  1.00 97.00      PROA   
ATOM    214  N   LEU P  18     -22.920 -19.531 -34.419  1.00 97.00      PROA   
ATOM    215  HN  LEU P  18     -23.863 -19.263 -34.240  1.00 97.00      PROA   
ATOM    216  CA  LEU P  18     -22.679 -20.960 -34.549  1.00 97.00      PROA   
ATOM    217  HA  LEU P  18     -21.940 -21.131 -35.319  1.00 97.00      PROA   
ATOM    218  CB  LEU P  18     -22.280 -21.648 -33.214  1.00 97.00      PROA   
ATOM    219  HB1 LEU P  18     -22.405 -22.750 -33.284  1.00 97.00      PROA   
ATOM    220  HB2 LEU P  18     -22.967 -21.288 -32.420  1.00 97.00      PROA   
ATOM    221  CG  LEU P  18     -20.831 -21.444 -32.740  1.00 97.00      PROA   
ATOM    222  HG  LEU P  18     -20.661 -20.361 -32.564  1.00 97.00      PROA   
ATOM    223  CD1 LEU P  18     -20.657 -22.211 -31.424  1.00 97.00      PROA   
ATOM    224 HD11 LEU P  18     -20.890 -23.285 -31.582  1.00 97.00      PROA   
ATOM    225 HD12 LEU P  18     -21.346 -21.811 -30.650  1.00 97.00      PROA   
ATOM    226 HD13 LEU P  18     -19.612 -22.142 -31.054  1.00 97.00      PROA   
ATOM    227  CD2 LEU P  18     -19.797 -21.940 -33.762  1.00 97.00      PROA   
ATOM    228 HD21 LEU P  18     -19.857 -21.356 -34.704  1.00 97.00      PROA   
ATOM    229 HD22 LEU P  18     -19.954 -23.016 -33.992  1.00 97.00      PROA   
ATOM    230 HD23 LEU P  18     -18.768 -21.822 -33.358  1.00 97.00      PROA   
ATOM    231  C   LEU P  18     -23.955 -21.649 -34.998  1.00 97.00      PROA   
ATOM    232  O   LEU P  18     -25.048 -21.117 -34.838  1.00 97.00      PROA   
ATOM    233  N   THR P  19     -23.844 -22.881 -35.530  1.00 97.00      PROA   
ATOM    234  HN  THR P  19     -22.948 -23.299 -35.660  1.00 97.00      PROA   
ATOM    235  CA  THR P  19     -24.992 -23.758 -35.751  1.00 97.00      PROA   
ATOM    236  HA  THR P  19     -25.878 -23.291 -35.347  1.00 97.00      PROA   
ATOM    237  CB  THR P  19     -25.264 -24.097 -37.230  1.00 97.00      PROA   
ATOM    238  HB  THR P  19     -24.490 -23.601 -37.854  1.00 97.00      PROA   
ATOM    239  OG1 THR P  19     -26.533 -23.598 -37.623  1.00 97.00      PROA   
ATOM    240  HG1 THR P  19     -26.425 -22.649 -37.718  1.00 97.00      PROA   
ATOM    241  CG2 THR P  19     -25.285 -25.596 -37.584  1.00 97.00      PROA   
ATOM    242 HG21 THR P  19     -26.092 -26.126 -37.032  1.00 97.00      PROA   
ATOM    243 HG22 THR P  19     -24.310 -26.080 -37.364  1.00 97.00      PROA   
ATOM    244 HG23 THR P  19     -25.489 -25.720 -38.669  1.00 97.00      PROA   
ATOM    245  C   THR P  19     -24.789 -25.003 -34.917  1.00 97.00      PROA   
ATOM    246  O   THR P  19     -23.691 -25.560 -34.852  1.00 97.00      PROA   
ATOM    247  N   LEU P  20     -25.851 -25.443 -34.223  1.00 97.00      PROA   
ATOM    248  HN  LEU P  20     -26.694 -24.911 -34.231  1.00 97.00      PROA   
ATOM    249  CA  LEU P  20     -25.896 -26.673 -33.465  1.00 97.00      PROA   
ATOM    250  HA  LEU P  20     -24.965 -27.209 -33.575  1.00 97.00      PROA   
ATOM    251  CB  LEU P  20     -26.185 -26.437 -31.958  1.00 97.00      PROA   
ATOM    252  HB1 LEU P  20     -26.085 -27.404 -31.421  1.00 97.00      PROA   
ATOM    253  HB2 LEU P  20     -27.231 -26.084 -31.833  1.00 97.00      PROA   
ATOM    254  CG  LEU P  20     -25.278 -25.412 -31.248  1.00 97.00      PROA   
ATOM    255  HG  LEU P  20     -25.390 -24.429 -31.752  1.00 97.00      PROA   
ATOM    256  CD1 LEU P  20     -25.719 -25.253 -29.789  1.00 97.00      PROA   
ATOM    257 HD11 LEU P  20     -25.676 -26.233 -29.266  1.00 97.00      PROA   
ATOM    258 HD12 LEU P  20     -26.760 -24.870 -29.739  1.00 97.00      PROA   
ATOM    259 HD13 LEU P  20     -25.053 -24.540 -29.257  1.00 97.00      PROA   
ATOM    260  CD2 LEU P  20     -23.803 -25.820 -31.289  1.00 97.00      PROA   
ATOM    261 HD21 LEU P  20     -23.451 -25.885 -32.341  1.00 97.00      PROA   
ATOM    262 HD22 LEU P  20     -23.657 -26.808 -30.804  1.00 97.00      PROA   
ATOM    263 HD23 LEU P  20     -23.180 -25.069 -30.757  1.00 97.00      PROA   
ATOM    264  C   LEU P  20     -27.002 -27.542 -34.046  1.00 97.00      PROA   
ATOM    265  O   LEU P  20     -28.129 -27.099 -34.271  1.00 97.00      PROA   
ATOM    266  N   SER P  21     -26.706 -28.818 -34.318  1.00 97.00      PROA   
ATOM    267  HN  SER P  21     -25.800 -29.175 -34.102  1.00 97.00      PROA   
ATOM    268  CA  SER P  21     -27.634 -29.748 -34.944  1.00 97.00      PROA   
ATOM    269  HA  SER P  21     -28.582 -29.266 -35.130  1.00 97.00      PROA   
ATOM    270  CB  SER P  21     -27.102 -30.339 -36.274  1.00 97.00      PROA   
ATOM    271  HB1 SER P  21     -27.835 -31.046 -36.717  1.00 97.00      PROA   
ATOM    272  HB2 SER P  21     -26.154 -30.888 -36.087  1.00 97.00      PROA   
ATOM    273  OG  SER P  21     -26.830 -29.300 -37.213  1.00 97.00      PROA   
ATOM    274  HG1 SER P  21     -27.671 -28.915 -37.467  1.00 97.00      PROA   
ATOM    275  C   SER P  21     -27.879 -30.897 -34.002  1.00 97.00      PROA   
ATOM    276  O   SER P  21     -26.976 -31.342 -33.303  1.00 97.00      PROA   
ATOM    277  N   CYS P  22     -29.116 -31.404 -33.927  1.00 97.00      PROA   
ATOM    278  HN  CYS P  22     -29.858 -31.005 -34.461  1.00 97.00      PROA   
ATOM    279  CA  CYS P  22     -29.453 -32.501 -33.037  1.00 97.00      PROA   
ATOM    280  HA  CYS P  22     -28.569 -33.074 -32.798  1.00 97.00      PROA   
ATOM    281  CB  CYS P  22     -30.087 -31.959 -31.725  1.00 97.00      PROA   
ATOM    282  HB1 CYS P  22     -30.859 -31.205 -31.988  1.00 97.00      PROA   
ATOM    283  HB2 CYS P  22     -29.283 -31.425 -31.175  1.00 97.00      PROA   
ATOM    284  SG  CYS P  22     -30.822 -33.195 -30.612  1.00 97.00      PROA   
ATOM    285  C   CYS P  22     -30.400 -33.458 -33.723  1.00 97.00      PROA   
ATOM    286  O   CYS P  22     -31.406 -33.045 -34.288  1.00 97.00      PROA   
ATOM    287  N   VAL P  23     -30.106 -34.767 -33.669  1.00 97.00      PROA   
ATOM    288  HN  VAL P  23     -29.272 -35.071 -33.217  1.00 97.00      PROA   
ATOM    289  CA  VAL P  23     -30.941 -35.814 -34.234  1.00 97.00      PROA   
ATOM    290  HA  VAL P  23     -31.738 -35.380 -34.820  1.00 97.00      PROA   
ATOM    291  CB  VAL P  23     -30.145 -36.763 -35.134  1.00 97.00      PROA   
ATOM    292  HB  VAL P  23     -29.363 -37.282 -34.540  1.00 97.00      PROA   
ATOM    293  CG1 VAL P  23     -31.079 -37.809 -35.779  1.00 97.00      PROA   
ATOM    294 HG11 VAL P  23     -31.900 -37.306 -36.332  1.00 97.00      PROA   
ATOM    295 HG12 VAL P  23     -31.526 -38.490 -35.024  1.00 97.00      PROA   
ATOM    296 HG13 VAL P  23     -30.512 -38.431 -36.504  1.00 97.00      PROA   
ATOM    297  CG2 VAL P  23     -29.450 -35.951 -36.245  1.00 97.00      PROA   
ATOM    298 HG21 VAL P  23     -28.709 -35.236 -35.828  1.00 97.00      PROA   
ATOM    299 HG22 VAL P  23     -30.202 -35.386 -36.836  1.00 97.00      PROA   
ATOM    300 HG23 VAL P  23     -28.914 -36.635 -36.938  1.00 97.00      PROA   
ATOM    301  C   VAL P  23     -31.570 -36.598 -33.091  1.00 97.00      PROA   
ATOM    302  O   VAL P  23     -30.903 -36.968 -32.123  1.00 97.00      PROA   
ATOM    303  N   ALA P  24     -32.887 -36.866 -33.152  1.00 97.00      PROA   
ATOM    304  HN  ALA P  24     -33.422 -36.546 -33.931  1.00 97.00      PROA   
ATOM    305  CA  ALA P  24     -33.565 -37.697 -32.178  1.00 97.00      PROA   
ATOM    306  HA  ALA P  24     -33.042 -37.629 -31.236  1.00 97.00      PROA   
ATOM    307  CB  ALA P  24     -35.011 -37.207 -31.959  1.00 97.00      PROA   
ATOM    308  HB1 ALA P  24     -35.602 -37.292 -32.896  1.00 97.00      PROA   
ATOM    309  HB2 ALA P  24     -35.003 -36.140 -31.649  1.00 97.00      PROA   
ATOM    310  HB3 ALA P  24     -35.518 -37.802 -31.169  1.00 97.00      PROA   
ATOM    311  C   ALA P  24     -33.544 -39.168 -32.587  1.00 97.00      PROA   
ATOM    312  O   ALA P  24     -33.851 -39.536 -33.719  1.00 97.00      PROA   
ATOM    313  N   SER P  25     -33.150 -40.064 -31.662  1.00 97.00      PROA   
ATOM    314  HN  SER P  25     -32.898 -39.771 -30.743  1.00 97.00      PROA   
ATOM    315  CA  SER P  25     -33.004 -41.484 -31.939  1.00 97.00      PROA   
ATOM    316  HA  SER P  25     -33.322 -41.688 -32.951  1.00 97.00      PROA   
ATOM    317  CB  SER P  25     -31.527 -41.973 -31.815  1.00 97.00      PROA   
ATOM    318  HB1 SER P  25     -30.895 -41.321 -32.455  1.00 97.00      PROA   
ATOM    319  HB2 SER P  25     -31.443 -43.010 -32.205  1.00 97.00      PROA   
ATOM    320  OG  SER P  25     -31.020 -41.947 -30.478  1.00 97.00      PROA   
ATOM    321  HG1 SER P  25     -31.211 -41.073 -30.128  1.00 97.00      PROA   
ATOM    322  C   SER P  25     -33.907 -42.293 -31.024  1.00 97.00      PROA   
ATOM    323  O   SER P  25     -33.925 -42.125 -29.807  1.00 97.00      PROA   
ATOM    324  N   GLY P  26     -34.726 -43.195 -31.606  1.00 97.00      PROA   
ATOM    325  HN  GLY P  26     -34.732 -43.283 -32.599  1.00 97.00      PROA   
ATOM    326  CA  GLY P  26     -35.621 -44.081 -30.854  1.00 97.00      PROA   
ATOM    327  HA1 GLY P  26     -35.119 -44.417 -29.959  1.00 97.00      PROA   
ATOM    328  HA2 GLY P  26     -35.894 -44.900 -31.502  1.00 97.00      PROA   
ATOM    329  C   GLY P  26     -36.914 -43.446 -30.409  1.00 97.00      PROA   
ATOM    330  O   GLY P  26     -37.673 -44.034 -29.648  1.00 97.00      PROA   
ATOM    331  N   VAL P  27     -37.205 -42.231 -30.887  1.00 97.00      PROA   
ATOM    332  HN  VAL P  27     -36.575 -41.754 -31.496  1.00 97.00      PROA   
ATOM    333  CA  VAL P  27     -38.402 -41.494 -30.540  1.00 97.00      PROA   
ATOM    334  HA  VAL P  27     -39.236 -42.179 -30.533  1.00 97.00      PROA   
ATOM    335  CB  VAL P  27     -38.275 -40.824 -29.167  1.00 97.00      PROA   
ATOM    336  HB  VAL P  27     -38.107 -41.640 -28.432  1.00 97.00      PROA   
ATOM    337  CG1 VAL P  27     -37.051 -39.884 -29.119  1.00 97.00      PROA   
ATOM    338 HG11 VAL P  27     -37.177 -39.026 -29.815  1.00 97.00      PROA   
ATOM    339 HG12 VAL P  27     -36.117 -40.421 -29.386  1.00 97.00      PROA   
ATOM    340 HG13 VAL P  27     -36.919 -39.490 -28.089  1.00 97.00      PROA   
ATOM    341  CG2 VAL P  27     -39.572 -40.100 -28.747  1.00 97.00      PROA   
ATOM    342 HG21 VAL P  27     -40.443 -40.786 -28.820  1.00 97.00      PROA   
ATOM    343 HG22 VAL P  27     -39.754 -39.204 -29.379  1.00 97.00      PROA   
ATOM    344 HG23 VAL P  27     -39.482 -39.764 -27.692  1.00 97.00      PROA   
ATOM    345  C   VAL P  27     -38.643 -40.503 -31.664  1.00 97.00      PROA   
ATOM    346  O   VAL P  27     -37.709 -40.094 -32.350  1.00 97.00      PROA   
ATOM    347  N   THR P  28     -39.907 -40.119 -31.926  1.00 97.00      PROA   
ATOM    348  HN  THR P  28     -40.663 -40.470 -31.379  1.00 97.00      PROA   
ATOM    349  CA  THR P  28     -40.271 -39.345 -33.113  1.00 97.00      PROA   
ATOM    350  HA  THR P  28     -39.431 -39.309 -33.790  1.00 97.00      PROA   
ATOM    351  CB  THR P  28     -41.451 -39.943 -33.877  1.00 97.00      PROA   
ATOM    352  HB  THR P  28     -42.393 -39.832 -33.300  1.00 97.00      PROA   
ATOM    353  OG1 THR P  28     -41.256 -41.332 -34.080  1.00 97.00      PROA   
ATOM    354  HG1 THR P  28     -40.456 -41.412 -34.605  1.00 97.00      PROA   
ATOM    355  CG2 THR P  28     -41.616 -39.311 -35.267  1.00 97.00      PROA   
ATOM    356 HG21 THR P  28     -40.673 -39.386 -35.850  1.00 97.00      PROA   
ATOM    357 HG22 THR P  28     -41.893 -38.238 -35.196  1.00 97.00      PROA   
ATOM    358 HG23 THR P  28     -42.419 -39.831 -35.831  1.00 97.00      PROA   
ATOM    359  C   THR P  28     -40.643 -37.920 -32.763  1.00 97.00      PROA   
ATOM    360  O   THR P  28     -41.472 -37.655 -31.884  1.00 97.00      PROA   
ATOM    361  N   LEU P  29     -40.047 -36.943 -33.471  1.00 97.00      PROA   
ATOM    362  HN  LEU P  29     -39.371 -37.184 -34.163  1.00 97.00      PROA   
ATOM    363  CA  LEU P  29     -40.424 -35.544 -33.405  1.00 97.00      PROA   
ATOM    364  HA  LEU P  29     -40.438 -35.261 -32.363  1.00 97.00      PROA   
ATOM    365  CB  LEU P  29     -39.398 -34.640 -34.131  1.00 97.00      PROA   
ATOM    366  HB1 LEU P  29     -39.712 -33.577 -34.054  1.00 97.00      PROA   
ATOM    367  HB2 LEU P  29     -39.382 -34.913 -35.208  1.00 97.00      PROA   
ATOM    368  CG  LEU P  29     -37.954 -34.746 -33.589  1.00 97.00      PROA   
ATOM    369  HG  LEU P  29     -37.553 -35.745 -33.863  1.00 97.00      PROA   
ATOM    370  CD1 LEU P  29     -37.060 -33.682 -34.238  1.00 97.00      PROA   
ATOM    371 HD11 LEU P  29     -37.340 -32.668 -33.881  1.00 97.00      PROA   
ATOM    372 HD12 LEU P  29     -37.159 -33.691 -35.344  1.00 97.00      PROA   
ATOM    373 HD13 LEU P  29     -35.995 -33.856 -33.973  1.00 97.00      PROA   
ATOM    374  CD2 LEU P  29     -37.874 -34.604 -32.061  1.00 97.00      PROA   
ATOM    375 HD21 LEU P  29     -38.403 -35.435 -31.548  1.00 97.00      PROA   
ATOM    376 HD22 LEU P  29     -38.315 -33.637 -31.736  1.00 97.00      PROA   
ATOM    377 HD23 LEU P  29     -36.811 -34.626 -31.740  1.00 97.00      PROA   
ATOM    378  C   LEU P  29     -41.838 -35.307 -33.932  1.00 97.00      PROA   
ATOM    379  O   LEU P  29     -42.129 -35.395 -35.121  1.00 97.00      PROA   
ATOM    380  N   GLY P  30     -42.771 -35.039 -33.006  1.00 97.00      PROA   
ATOM    381  HN  GLY P  30     -42.478 -34.896 -32.063  1.00 97.00      PROA   
ATOM    382  CA  GLY P  30     -44.202 -34.952 -33.279  1.00 97.00      PROA   
ATOM    383  HA1 GLY P  30     -44.455 -35.551 -34.141  1.00 97.00      PROA   
ATOM    384  HA2 GLY P  30     -44.483 -33.915 -33.393  1.00 97.00      PROA   
ATOM    385  C   GLY P  30     -44.984 -35.503 -32.126  1.00 97.00      PROA   
ATOM    386  O   GLY P  30     -46.143 -35.174 -31.921  1.00 97.00      PROA   
ATOM    387  N   ARG P  31     -44.351 -36.337 -31.279  1.00 97.00      PROA   
ATOM    388  HN  ARG P  31     -43.452 -36.695 -31.520  1.00 97.00      PROA   
ATOM    389  CA  ARG P  31     -44.991 -36.822 -30.066  1.00 97.00      PROA   
ATOM    390  HA  ARG P  31     -46.062 -36.708 -30.145  1.00 97.00      PROA   
ATOM    391  CB  ARG P  31     -44.710 -38.350 -29.911  1.00 97.00      PROA   
ATOM    392  HB1 ARG P  31     -43.650 -38.519 -30.200  1.00 97.00      PROA   
ATOM    393  HB2 ARG P  31     -45.335 -38.893 -30.652  1.00 97.00      PROA   
ATOM    394  CG  ARG P  31     -44.898 -38.962 -28.501  1.00 97.00      PROA   
ATOM    395  HG1 ARG P  31     -44.152 -38.464 -27.846  1.00 97.00      PROA   
ATOM    396  HG2 ARG P  31     -44.615 -40.036 -28.529  1.00 97.00      PROA   
ATOM    397  CD  ARG P  31     -46.317 -38.853 -27.909  1.00 97.00      PROA   
ATOM    398  HD1 ARG P  31     -46.949 -39.710 -28.230  1.00 97.00      PROA   
ATOM    399  HD2 ARG P  31     -46.803 -37.905 -28.223  1.00 97.00      PROA   
ATOM    400  NE  ARG P  31     -46.142 -38.881 -26.421  1.00 97.00      PROA   
ATOM    401  HE  ARG P  31     -45.208 -38.989 -26.083  1.00 97.00      PROA   
ATOM    402  CZ  ARG P  31     -46.880 -38.203 -25.558  1.00 97.00      PROA   
ATOM    403  NH1 ARG P  31     -48.087 -37.779 -25.820  1.00 97.00      PROA   
ATOM    404 HH11 ARG P  31     -48.483 -38.041 -26.700  1.00 97.00      PROA   
ATOM    405 HH12 ARG P  31     -48.611 -37.346 -25.087  1.00 97.00      PROA   
ATOM    406  NH2 ARG P  31     -46.342 -37.923 -24.394  1.00 97.00      PROA   
ATOM    407 HH21 ARG P  31     -45.356 -38.080 -24.338  1.00 97.00      PROA   
ATOM    408 HH22 ARG P  31     -46.686 -37.152 -23.857  1.00 97.00      PROA   
ATOM    409  C   ARG P  31     -44.605 -36.021 -28.823  1.00 97.00      PROA   
ATOM    410  O   ARG P  31     -45.335 -35.974 -27.836  1.00 97.00      PROA   
ATOM    411  N   HSD P  32     -43.458 -35.327 -28.851  1.00 97.00      PROA   
ATOM    412  HN  HSD P  32     -42.904 -35.301 -29.679  1.00 97.00      PROA   
ATOM    413  CA  HSD P  32     -42.958 -34.565 -27.722  1.00 97.00      PROA   
ATOM    414  HA  HSD P  32     -43.775 -34.270 -27.080  1.00 97.00      PROA   
ATOM    415  CB  HSD P  32     -41.885 -35.351 -26.917  1.00 97.00      PROA   
ATOM    416  HB1 HSD P  32     -41.466 -34.722 -26.103  1.00 97.00      PROA   
ATOM    417  HB2 HSD P  32     -41.056 -35.618 -27.607  1.00 97.00      PROA   
ATOM    418  ND1 HSD P  32     -41.608 -37.765 -26.159  1.00 97.00      PROA   
ATOM    419  HD1 HSD P  32     -40.632 -37.834 -26.366  1.00 97.00      PROA   
ATOM    420  CG  HSD P  32     -42.376 -36.626 -26.286  1.00 97.00      PROA   
ATOM    421  CE1 HSD P  32     -42.357 -38.688 -25.510  1.00 97.00      PROA   
ATOM    422  HE1 HSD P  32     -41.986 -39.679 -25.250  1.00 97.00      PROA   
ATOM    423  NE2 HSD P  32     -43.558 -38.222 -25.214  1.00 97.00      PROA   
ATOM    424  CD2 HSD P  32     -43.563 -36.915 -25.696  1.00 97.00      PROA   
ATOM    425  HD2 HSD P  32     -44.421 -36.269 -25.561  1.00 97.00      PROA   
ATOM    426  C   HSD P  32     -42.311 -33.294 -28.236  1.00 97.00      PROA   
ATOM    427  O   HSD P  32     -41.979 -33.197 -29.417  1.00 97.00      PROA   
ATOM    428  N   ALA P  33     -42.118 -32.297 -27.354  1.00 97.00      PROA   
ATOM    429  HN  ALA P  33     -42.497 -32.388 -26.436  1.00 97.00      PROA   
ATOM    430  CA  ALA P  33     -41.330 -31.106 -27.601  1.00 97.00      PROA   
ATOM    431  HA  ALA P  33     -41.365 -30.877 -28.656  1.00 97.00      PROA   
ATOM    432  CB  ALA P  33     -41.922 -29.916 -26.825  1.00 97.00      PROA   
ATOM    433  HB1 ALA P  33     -41.931 -30.120 -25.733  1.00 97.00      PROA   
ATOM    434  HB2 ALA P  33     -42.969 -29.729 -27.147  1.00 97.00      PROA   
ATOM    435  HB3 ALA P  33     -41.337 -28.987 -26.996  1.00 97.00      PROA   
ATOM    436  C   ALA P  33     -39.854 -31.301 -27.234  1.00 97.00      PROA   
ATOM    437  O   ALA P  33     -39.509 -32.010 -26.284  1.00 97.00      PROA   
ATOM    438  N   ILE P  34     -38.950 -30.682 -28.017  1.00 97.00      PROA   
ATOM    439  HN  ILE P  34     -39.241 -30.071 -28.750  1.00 97.00      PROA   
ATOM    440  CA  ILE P  34     -37.507 -30.863 -27.948  1.00 97.00      PROA   
ATOM    441  HA  ILE P  34     -37.264 -31.512 -27.119  1.00 97.00      PROA   
ATOM    442  CB  ILE P  34     -36.973 -31.493 -29.239  1.00 97.00      PROA   
ATOM    443  HB  ILE P  34     -37.571 -32.412 -29.418  1.00 97.00      PROA   
ATOM    444  CG2 ILE P  34     -37.222 -30.573 -30.453  1.00 97.00      PROA   
ATOM    445 HG21 ILE P  34     -36.540 -29.695 -30.437  1.00 97.00      PROA   
ATOM    446 HG22 ILE P  34     -38.270 -30.206 -30.481  1.00 97.00      PROA   
ATOM    447 HG23 ILE P  34     -37.051 -31.137 -31.395  1.00 97.00      PROA   
ATOM    448  CG1 ILE P  34     -35.489 -31.920 -29.122  1.00 97.00      PROA   
ATOM    449 HG11 ILE P  34     -35.304 -32.303 -28.096  1.00 97.00      PROA   
ATOM    450 HG12 ILE P  34     -34.834 -31.034 -29.269  1.00 97.00      PROA   
ATOM    451  CD  ILE P  34     -35.095 -33.030 -30.101  1.00 97.00      PROA   
ATOM    452  HD1 ILE P  34     -35.353 -32.758 -31.147  1.00 97.00      PROA   
ATOM    453  HD2 ILE P  34     -35.629 -33.973 -29.853  1.00 97.00      PROA   
ATOM    454  HD3 ILE P  34     -34.003 -33.224 -30.051  1.00 97.00      PROA   
ATOM    455  C   ILE P  34     -36.822 -29.535 -27.675  1.00 97.00      PROA   
ATOM    456  O   ILE P  34     -37.281 -28.475 -28.103  1.00 97.00      PROA   
ATOM    457  N   GLY P  35     -35.710 -29.526 -26.916  1.00 97.00      PROA   
ATOM    458  HN  GLY P  35     -35.328 -30.372 -26.551  1.00 97.00      PROA   
ATOM    459  CA  GLY P  35     -34.984 -28.291 -26.666  1.00 97.00      PROA   
ATOM    460  HA1 GLY P  35     -35.419 -27.824 -25.794  1.00 97.00      PROA   
ATOM    461  HA2 GLY P  35     -35.025 -27.673 -27.551  1.00 97.00      PROA   
ATOM    462  C   GLY P  35     -33.525 -28.466 -26.394  1.00 97.00      PROA   
ATOM    463  O   GLY P  35     -32.976 -29.564 -26.396  1.00 97.00      PROA   
ATOM    464  N   TRP P  36     -32.861 -27.333 -26.140  1.00 97.00      PROA   
ATOM    465  HN  TRP P  36     -33.360 -26.470 -26.162  1.00 97.00      PROA   
ATOM    466  CA  TRP P  36     -31.448 -27.259 -25.837  1.00 97.00      PROA   
ATOM    467  HA  TRP P  36     -31.026 -28.252 -25.804  1.00 97.00      PROA   
ATOM    468  CB  TRP P  36     -30.695 -26.422 -26.902  1.00 97.00      PROA   
ATOM    469  HB1 TRP P  36     -29.645 -26.254 -26.578  1.00 97.00      PROA   
ATOM    470  HB2 TRP P  36     -31.183 -25.427 -26.980  1.00 97.00      PROA   
ATOM    471  CG  TRP P  36     -30.663 -27.031 -28.268  1.00 97.00      PROA   
ATOM    472  CD1 TRP P  36     -31.595 -26.863 -29.261  1.00 97.00      PROA   
ATOM    473  HD1 TRP P  36     -32.531 -26.340 -29.127  1.00 97.00      PROA   
ATOM    474  NE1 TRP P  36     -31.147 -27.465 -30.416  1.00 97.00      PROA   
ATOM    475  HE1 TRP P  36     -31.605 -27.548 -31.273  1.00 97.00      PROA   
ATOM    476  CE2 TRP P  36     -29.928 -28.030 -30.192  1.00 97.00      PROA   
ATOM    477  CD2 TRP P  36     -29.593 -27.806 -28.836  1.00 97.00      PROA   
ATOM    478  CE3 TRP P  36     -28.392 -28.310 -28.332  1.00 97.00      PROA   
ATOM    479  HE3 TRP P  36     -28.124 -28.192 -27.292  1.00 97.00      PROA   
ATOM    480  CZ3 TRP P  36     -27.544 -29.007 -29.197  1.00 97.00      PROA   
ATOM    481  HZ3 TRP P  36     -26.619 -29.414 -28.817  1.00 97.00      PROA   
ATOM    482  CZ2 TRP P  36     -29.077 -28.693 -31.056  1.00 97.00      PROA   
ATOM    483  HZ2 TRP P  36     -29.323 -28.827 -32.099  1.00 97.00      PROA   
ATOM    484  CH2 TRP P  36     -27.877 -29.186 -30.538  1.00 97.00      PROA   
ATOM    485  HH2 TRP P  36     -27.195 -29.711 -31.190  1.00 97.00      PROA   
ATOM    486  C   TRP P  36     -31.248 -26.645 -24.460  1.00 97.00      PROA   
ATOM    487  O   TRP P  36     -31.891 -25.658 -24.095  1.00 97.00      PROA   
ATOM    488  N   PHE P  37     -30.355 -27.243 -23.653  1.00 97.00      PROA   
ATOM    489  HN  PHE P  37     -29.866 -28.050 -23.974  1.00 97.00      PROA   
ATOM    490  CA  PHE P  37     -30.111 -26.851 -22.275  1.00 97.00      PROA   
ATOM    491  HA  PHE P  37     -30.434 -25.832 -22.118  1.00 97.00      PROA   
ATOM    492  CB  PHE P  37     -30.832 -27.805 -21.273  1.00 97.00      PROA   
ATOM    493  HB1 PHE P  37     -30.744 -27.418 -20.235  1.00 97.00      PROA   
ATOM    494  HB2 PHE P  37     -30.391 -28.823 -21.324  1.00 97.00      PROA   
ATOM    495  CG  PHE P  37     -32.296 -27.917 -21.622  1.00 97.00      PROA   
ATOM    496  CD1 PHE P  37     -32.756 -28.894 -22.525  1.00 97.00      PROA   
ATOM    497  HD1 PHE P  37     -32.055 -29.593 -22.956  1.00 97.00      PROA   
ATOM    498  CE1 PHE P  37     -34.097 -28.920 -22.931  1.00 97.00      PROA   
ATOM    499  HE1 PHE P  37     -34.429 -29.656 -23.648  1.00 97.00      PROA   
ATOM    500  CZ  PHE P  37     -35.000 -27.985 -22.414  1.00 97.00      PROA   
ATOM    501  HZ  PHE P  37     -36.032 -27.997 -22.731  1.00 97.00      PROA   
ATOM    502  CD2 PHE P  37     -33.220 -27.011 -21.082  1.00 97.00      PROA   
ATOM    503  HD2 PHE P  37     -32.880 -26.274 -20.370  1.00 97.00      PROA   
ATOM    504  CE2 PHE P  37     -34.560 -27.031 -21.488  1.00 97.00      PROA   
ATOM    505  HE2 PHE P  37     -35.253 -26.299 -21.101  1.00 97.00      PROA   
ATOM    506  C   PHE P  37     -28.603 -26.898 -22.059  1.00 97.00      PROA   
ATOM    507  O   PHE P  37     -27.956 -27.904 -22.344  1.00 97.00      PROA   
ATOM    508  N   ARG P  38     -27.972 -25.809 -21.590  1.00 97.00      PROA   
ATOM    509  HN  ARG P  38     -28.479 -25.034 -21.222  1.00 97.00      PROA   
ATOM    510  CA  ARG P  38     -26.525 -25.676 -21.663  1.00 97.00      PROA   
ATOM    511  HA  ARG P  38     -26.087 -26.601 -22.009  1.00 97.00      PROA   
ATOM    512  CB  ARG P  38     -26.139 -24.563 -22.668  1.00 97.00      PROA   
ATOM    513  HB1 ARG P  38     -26.685 -24.769 -23.613  1.00 97.00      PROA   
ATOM    514  HB2 ARG P  38     -25.055 -24.648 -22.898  1.00 97.00      PROA   
ATOM    515  CG  ARG P  38     -26.474 -23.132 -22.199  1.00 97.00      PROA   
ATOM    516  HG1 ARG P  38     -25.871 -22.879 -21.302  1.00 97.00      PROA   
ATOM    517  HG2 ARG P  38     -27.544 -23.096 -21.901  1.00 97.00      PROA   
ATOM    518  CD  ARG P  38     -26.210 -22.069 -23.261  1.00 97.00      PROA   
ATOM    519  HD1 ARG P  38     -26.814 -22.271 -24.171  1.00 97.00      PROA   
ATOM    520  HD2 ARG P  38     -25.128 -22.024 -23.506  1.00 97.00      PROA   
ATOM    521  NE  ARG P  38     -26.624 -20.773 -22.671  1.00 97.00      PROA   
ATOM    522  HE  ARG P  38     -26.592 -20.635 -21.681  1.00 97.00      PROA   
ATOM    523  CZ  ARG P  38     -26.757 -19.640 -23.319  1.00 97.00      PROA   
ATOM    524  NH1 ARG P  38     -26.611 -19.475 -24.603  1.00 97.00      PROA   
ATOM    525 HH11 ARG P  38     -26.157 -20.206 -25.111  1.00 97.00      PROA   
ATOM    526 HH12 ARG P  38     -26.459 -18.513 -24.833  1.00 97.00      PROA   
ATOM    527  NH2 ARG P  38     -26.893 -18.558 -22.595  1.00 97.00      PROA   
ATOM    528 HH21 ARG P  38     -26.762 -18.741 -21.620  1.00 97.00      PROA   
ATOM    529 HH22 ARG P  38     -26.607 -17.717 -23.053  1.00 97.00      PROA   
ATOM    530  C   ARG P  38     -25.908 -25.402 -20.302  1.00 97.00      PROA   
ATOM    531  O   ARG P  38     -26.387 -24.580 -19.534  1.00 97.00      PROA   
ATOM    532  N   GLN P  39     -24.817 -26.102 -19.957  1.00 97.00      PROA   
ATOM    533  HN  GLN P  39     -24.377 -26.696 -20.626  1.00 97.00      PROA   
ATOM    534  CA  GLN P  39     -24.210 -26.035 -18.636  1.00 97.00      PROA   
ATOM    535  HA  GLN P  39     -24.860 -25.533 -17.936  1.00 97.00      PROA   
ATOM    536  CB  GLN P  39     -23.940 -27.492 -18.172  1.00 97.00      PROA   
ATOM    537  HB1 GLN P  39     -22.984 -27.875 -18.589  1.00 97.00      PROA   
ATOM    538  HB2 GLN P  39     -24.756 -28.091 -18.629  1.00 97.00      PROA   
ATOM    539  CG  GLN P  39     -23.995 -27.741 -16.644  1.00 97.00      PROA   
ATOM    540  HG1 GLN P  39     -24.885 -27.247 -16.200  1.00 97.00      PROA   
ATOM    541  HG2 GLN P  39     -23.090 -27.334 -16.145  1.00 97.00      PROA   
ATOM    542  CD  GLN P  39     -24.102 -29.241 -16.341  1.00 97.00      PROA   
ATOM    543  OE1 GLN P  39     -24.171 -30.085 -17.243  1.00 97.00      PROA   
ATOM    544  NE2 GLN P  39     -24.173 -29.609 -15.052  1.00 97.00      PROA   
ATOM    545 HE21 GLN P  39     -24.482 -28.930 -14.385  1.00 97.00      PROA   
ATOM    546 HE22 GLN P  39     -24.244 -30.578 -14.814  1.00 97.00      PROA   
ATOM    547  C   GLN P  39     -22.941 -25.203 -18.781  1.00 97.00      PROA   
ATOM    548  O   GLN P  39     -22.112 -25.463 -19.655  1.00 97.00      PROA   
ATOM    549  N   ALA P  40     -22.796 -24.125 -17.984  1.00 97.00      PROA   
ATOM    550  HN  ALA P  40     -23.404 -23.970 -17.209  1.00 97.00      PROA   
ATOM    551  CA  ALA P  40     -21.892 -23.035 -18.312  1.00 97.00      PROA   
ATOM    552  HA  ALA P  40     -21.224 -23.355 -19.099  1.00 97.00      PROA   
ATOM    553  CB  ALA P  40     -22.736 -21.845 -18.813  1.00 97.00      PROA   
ATOM    554  HB1 ALA P  40     -23.364 -21.435 -17.993  1.00 97.00      PROA   
ATOM    555  HB2 ALA P  40     -23.423 -22.178 -19.621  1.00 97.00      PROA   
ATOM    556  HB3 ALA P  40     -22.097 -21.028 -19.212  1.00 97.00      PROA   
ATOM    557  C   ALA P  40     -21.046 -22.577 -17.119  1.00 97.00      PROA   
ATOM    558  O   ALA P  40     -21.420 -22.831 -15.974  1.00 97.00      PROA   
ATOM    559  N   PRO P  41     -19.906 -21.900 -17.296  1.00 97.00      PROA   
ATOM    560  CD  PRO P  41     -19.213 -21.741 -18.578  1.00 97.00      PROA   
ATOM    561  HD1 PRO P  41     -19.672 -20.888 -19.122  1.00 97.00      PROA   
ATOM    562  HD2 PRO P  41     -19.252 -22.659 -19.202  1.00 97.00      PROA   
ATOM    563  CA  PRO P  41     -19.148 -21.303 -16.196  1.00 97.00      PROA   
ATOM    564  HA  PRO P  41     -18.811 -22.110 -15.562  1.00 97.00      PROA   
ATOM    565  CB  PRO P  41     -17.968 -20.600 -16.897  1.00 97.00      PROA   
ATOM    566  HB1 PRO P  41     -17.058 -20.578 -16.261  1.00 97.00      PROA   
ATOM    567  HB2 PRO P  41     -18.240 -19.561 -17.180  1.00 97.00      PROA   
ATOM    568  CG  PRO P  41     -17.775 -21.410 -18.181  1.00 97.00      PROA   
ATOM    569  HG1 PRO P  41     -17.235 -20.844 -18.970  1.00 97.00      PROA   
ATOM    570  HG2 PRO P  41     -17.226 -22.350 -17.957  1.00 97.00      PROA   
ATOM    571  C   PRO P  41     -19.942 -20.346 -15.310  1.00 97.00      PROA   
ATOM    572  O   PRO P  41     -20.381 -19.300 -15.777  1.00 97.00      PROA   
ATOM    573  N   GLY P  42     -20.119 -20.676 -14.014  1.00 97.00      PROA   
ATOM    574  HN  GLY P  42     -19.783 -21.555 -13.686  1.00 97.00      PROA   
ATOM    575  CA  GLY P  42     -20.854 -19.834 -13.068  1.00 97.00      PROA   
ATOM    576  HA1 GLY P  42     -20.621 -18.797 -13.257  1.00 97.00      PROA   
ATOM    577  HA2 GLY P  42     -20.580 -20.143 -12.070  1.00 97.00      PROA   
ATOM    578  C   GLY P  42     -22.352 -19.965 -13.161  1.00 97.00      PROA   
ATOM    579  O   GLY P  42     -23.092 -19.130 -12.651  1.00 97.00      PROA   
ATOM    580  N   LYS P  43     -22.842 -21.036 -13.797  1.00 97.00      PROA   
ATOM    581  HN  LYS P  43     -22.241 -21.711 -14.218  1.00 97.00      PROA   
ATOM    582  CA  LYS P  43     -24.252 -21.315 -13.936  1.00 97.00      PROA   
ATOM    583  HA  LYS P  43     -24.802 -20.838 -13.139  1.00 97.00      PROA   
ATOM    584  CB  LYS P  43     -24.805 -20.886 -15.323  1.00 97.00      PROA   
ATOM    585  HB1 LYS P  43     -25.888 -21.125 -15.384  1.00 97.00      PROA   
ATOM    586  HB2 LYS P  43     -24.293 -21.492 -16.101  1.00 97.00      PROA   
ATOM    587  CG  LYS P  43     -24.623 -19.397 -15.675  1.00 97.00      PROA   
ATOM    588  HG1 LYS P  43     -23.541 -19.147 -15.695  1.00 97.00      PROA   
ATOM    589  HG2 LYS P  43     -25.099 -18.776 -14.886  1.00 97.00      PROA   
ATOM    590  CD  LYS P  43     -25.246 -19.084 -17.047  1.00 97.00      PROA   
ATOM    591  HD1 LYS P  43     -26.305 -19.421 -17.024  1.00 97.00      PROA   
ATOM    592  HD2 LYS P  43     -24.722 -19.698 -17.809  1.00 97.00      PROA   
ATOM    593  CE  LYS P  43     -25.210 -17.606 -17.463  1.00 97.00      PROA   
ATOM    594  HE1 LYS P  43     -24.185 -17.194 -17.340  1.00 97.00      PROA   
ATOM    595  HE2 LYS P  43     -25.912 -17.011 -16.841  1.00 97.00      PROA   
ATOM    596  NZ  LYS P  43     -25.613 -17.478 -18.875  1.00 97.00      PROA   
ATOM    597  HZ1 LYS P  43     -26.559 -17.895 -18.982  1.00 97.00      PROA   
ATOM    598  HZ2 LYS P  43     -25.002 -18.057 -19.485  1.00 97.00      PROA   
ATOM    599  HZ3 LYS P  43     -25.574 -16.508 -19.250  1.00 97.00      PROA   
ATOM    600  C   LYS P  43     -24.439 -22.814 -13.790  1.00 97.00      PROA   
ATOM    601  O   LYS P  43     -23.477 -23.576 -13.786  1.00 97.00      PROA   
ATOM    602  N   GLU P  44     -25.700 -23.269 -13.674  1.00 97.00      PROA   
ATOM    603  HN  GLU P  44     -26.469 -22.637 -13.626  1.00 97.00      PROA   
ATOM    604  CA  GLU P  44     -26.038 -24.668 -13.867  1.00 97.00      PROA   
ATOM    605  HA  GLU P  44     -25.162 -25.285 -13.726  1.00 97.00      PROA   
ATOM    606  CB  GLU P  44     -27.140 -25.108 -12.857  1.00 97.00      PROA   
ATOM    607  HB1 GLU P  44     -28.154 -25.084 -13.311  1.00 97.00      PROA   
ATOM    608  HB2 GLU P  44     -27.148 -24.377 -12.021  1.00 97.00      PROA   
ATOM    609  CG  GLU P  44     -26.881 -26.500 -12.216  1.00 97.00      PROA   
ATOM    610  HG1 GLU P  44     -27.756 -26.836 -11.620  1.00 97.00      PROA   
ATOM    611  HG2 GLU P  44     -26.000 -26.432 -11.543  1.00 97.00      PROA   
ATOM    612  CD  GLU P  44     -26.572 -27.572 -13.248  1.00 97.00      PROA   
ATOM    613  OE1 GLU P  44     -25.381 -27.934 -13.391  1.00 97.00      PROA   
ATOM    614  OE2 GLU P  44     -27.509 -27.973 -13.985  1.00 97.00      PROA   
ATOM    615  C   GLU P  44     -26.479 -24.811 -15.331  1.00 97.00      PROA   
ATOM    616  O   GLU P  44     -26.142 -23.991 -16.189  1.00 97.00      PROA   
ATOM    617  N   ARG P  45     -27.237 -25.862 -15.678  1.00 97.00      PROA   
ATOM    618  HN  ARG P  45     -27.430 -26.568 -15.001  1.00 97.00      PROA   
ATOM    619  CA  ARG P  45     -27.689 -26.151 -17.019  1.00 97.00      PROA   
ATOM    620  HA  ARG P  45     -26.869 -25.940 -17.689  1.00 97.00      PROA   
ATOM    621  CB  ARG P  45     -27.986 -27.668 -17.116  1.00 97.00      PROA   
ATOM    622  HB1 ARG P  45     -28.915 -27.896 -16.550  1.00 97.00      PROA   
ATOM    623  HB2 ARG P  45     -27.164 -28.188 -16.579  1.00 97.00      PROA   
ATOM    624  CG  ARG P  45     -28.069 -28.197 -18.559  1.00 97.00      PROA   
ATOM    625  HG1 ARG P  45     -27.130 -27.956 -19.101  1.00 97.00      PROA   
ATOM    626  HG2 ARG P  45     -28.888 -27.647 -19.070  1.00 97.00      PROA   
ATOM    627  CD  ARG P  45     -28.361 -29.698 -18.671  1.00 97.00      PROA   
ATOM    628  HD1 ARG P  45     -28.515 -29.951 -19.742  1.00 97.00      PROA   
ATOM    629  HD2 ARG P  45     -29.259 -29.965 -18.074  1.00 97.00      PROA   
ATOM    630  NE  ARG P  45     -27.175 -30.437 -18.139  1.00 97.00      PROA   
ATOM    631  HE  ARG P  45     -26.539 -29.962 -17.532  1.00 97.00      PROA   
ATOM    632  CZ  ARG P  45     -26.875 -31.693 -18.420  1.00 97.00      PROA   
ATOM    633  NH1 ARG P  45     -27.653 -32.492 -19.105  1.00 97.00      PROA   
ATOM    634 HH11 ARG P  45     -28.567 -32.179 -19.362  1.00 97.00      PROA   
ATOM    635 HH12 ARG P  45     -27.380 -33.445 -19.234  1.00 97.00      PROA   
ATOM    636  NH2 ARG P  45     -25.715 -32.157 -18.024  1.00 97.00      PROA   
ATOM    637 HH21 ARG P  45     -25.083 -31.460 -17.684  1.00 97.00      PROA   
ATOM    638 HH22 ARG P  45     -25.335 -32.933 -18.528  1.00 97.00      PROA   
ATOM    639  C   ARG P  45     -28.872 -25.276 -17.458  1.00 97.00      PROA   
ATOM    640  O   ARG P  45     -30.024 -25.710 -17.540  1.00 97.00      PROA   
ATOM    641  N   GLU P  46     -28.602 -23.988 -17.763  1.00 97.00      PROA   
ATOM    642  HN  GLU P  46     -27.651 -23.691 -17.720  1.00 97.00      PROA   
ATOM    643  CA  GLU P  46     -29.584 -23.007 -18.187  1.00 97.00      PROA   
ATOM    644  HA  GLU P  46     -30.332 -23.000 -17.407  1.00 97.00      PROA   
ATOM    645  CB  GLU P  46     -29.013 -21.558 -18.263  1.00 97.00      PROA   
ATOM    646  HB1 GLU P  46     -28.533 -21.327 -17.288  1.00 97.00      PROA   
ATOM    647  HB2 GLU P  46     -29.850 -20.840 -18.397  1.00 97.00      PROA   
ATOM    648  CG  GLU P  46     -27.977 -21.323 -19.393  1.00 97.00      PROA   
ATOM    649  HG1 GLU P  46     -28.433 -21.564 -20.377  1.00 97.00      PROA   
ATOM    650  HG2 GLU P  46     -27.110 -21.999 -19.235  1.00 97.00      PROA   
ATOM    651  CD  GLU P  46     -27.441 -19.905 -19.494  1.00 97.00      PROA   
ATOM    652  OE1 GLU P  46     -27.950 -18.929 -18.893  1.00 97.00      PROA   
ATOM    653  OE2 GLU P  46     -26.438 -19.731 -20.238  1.00 97.00      PROA   
ATOM    654  C   GLU P  46     -30.325 -23.373 -19.475  1.00 97.00      PROA   
ATOM    655  O   GLU P  46     -29.803 -23.969 -20.421  1.00 97.00      PROA   
ATOM    656  N   ARG P  47     -31.629 -23.047 -19.512  1.00 97.00      PROA   
ATOM    657  HN  ARG P  47     -32.025 -22.538 -18.753  1.00 97.00      PROA   
ATOM    658  CA  ARG P  47     -32.490 -23.282 -20.651  1.00 97.00      PROA   
ATOM    659  HA  ARG P  47     -32.346 -24.304 -20.969  1.00 97.00      PROA   
ATOM    660  CB  ARG P  47     -33.981 -23.051 -20.269  1.00 97.00      PROA   
ATOM    661  HB1 ARG P  47     -34.621 -23.444 -21.088  1.00 97.00      PROA   
ATOM    662  HB2 ARG P  47     -34.160 -21.957 -20.192  1.00 97.00      PROA   
ATOM    663  CG  ARG P  47     -34.398 -23.689 -18.921  1.00 97.00      PROA   
ATOM    664  HG1 ARG P  47     -33.823 -23.192 -18.111  1.00 97.00      PROA   
ATOM    665  HG2 ARG P  47     -34.108 -24.761 -18.909  1.00 97.00      PROA   
ATOM    666  CD  ARG P  47     -35.886 -23.515 -18.565  1.00 97.00      PROA   
ATOM    667  HD1 ARG P  47     -36.243 -22.512 -18.883  1.00 97.00      PROA   
ATOM    668  HD2 ARG P  47     -36.054 -23.601 -17.470  1.00 97.00      PROA   
ATOM    669  NE  ARG P  47     -36.675 -24.564 -19.285  1.00 97.00      PROA   
ATOM    670  HE  ARG P  47     -37.168 -24.346 -20.127  1.00 97.00      PROA   
ATOM    671  CZ  ARG P  47     -36.853 -25.808 -18.860  1.00 97.00      PROA   
ATOM    672  NH1 ARG P  47     -36.332 -26.271 -17.753  1.00 97.00      PROA   
ATOM    673 HH11 ARG P  47     -35.851 -25.635 -17.149  1.00 97.00      PROA   
ATOM    674 HH12 ARG P  47     -36.635 -27.150 -17.385  1.00 97.00      PROA   
ATOM    675  NH2 ARG P  47     -37.579 -26.593 -19.608  1.00 97.00      PROA   
ATOM    676 HH21 ARG P  47     -38.232 -26.155 -20.226  1.00 97.00      PROA   
ATOM    677 HH22 ARG P  47     -37.922 -27.457 -19.238  1.00 97.00      PROA   
ATOM    678  C   ARG P  47     -32.105 -22.386 -21.825  1.00 97.00      PROA   
ATOM    679  O   ARG P  47     -31.833 -21.202 -21.651  1.00 97.00      PROA   
ATOM    680  N   VAL P  48     -32.084 -22.930 -23.054  1.00 97.00      PROA   
ATOM    681  HN  VAL P  48     -32.203 -23.910 -23.193  1.00 97.00      PROA   
ATOM    682  CA  VAL P  48     -31.757 -22.147 -24.235  1.00 97.00      PROA   
ATOM    683  HA  VAL P  48     -31.378 -21.176 -23.952  1.00 97.00      PROA   
ATOM    684  CB  VAL P  48     -30.685 -22.844 -25.085  1.00 97.00      PROA   
ATOM    685  HB  VAL P  48     -31.061 -23.811 -25.482  1.00 97.00      PROA   
ATOM    686  CG1 VAL P  48     -30.241 -21.964 -26.267  1.00 97.00      PROA   
ATOM    687 HG11 VAL P  48     -29.813 -21.014 -25.883  1.00 97.00      PROA   
ATOM    688 HG12 VAL P  48     -31.087 -21.729 -26.948  1.00 97.00      PROA   
ATOM    689 HG13 VAL P  48     -29.455 -22.483 -26.856  1.00 97.00      PROA   
ATOM    690  CG2 VAL P  48     -29.468 -23.152 -24.192  1.00 97.00      PROA   
ATOM    691 HG21 VAL P  48     -29.717 -23.891 -23.401  1.00 97.00      PROA   
ATOM    692 HG22 VAL P  48     -29.115 -22.223 -23.695  1.00 97.00      PROA   
ATOM    693 HG23 VAL P  48     -28.639 -23.573 -24.800  1.00 97.00      PROA   
ATOM    694  C   VAL P  48     -33.045 -21.901 -25.008  1.00 97.00      PROA   
ATOM    695  O   VAL P  48     -33.702 -20.870 -24.897  1.00 97.00      PROA   
ATOM    696  N   SER P  49     -33.483 -22.871 -25.816  1.00 97.00      PROA   
ATOM    697  HN  SER P  49     -32.998 -23.739 -25.882  1.00 97.00      PROA   
ATOM    698  CA  SER P  49     -34.726 -22.740 -26.544  1.00 97.00      PROA   
ATOM    699  HA  SER P  49     -35.442 -22.168 -25.973  1.00 97.00      PROA   
ATOM    700  CB  SER P  49     -34.533 -22.118 -27.956  1.00 97.00      PROA   
ATOM    701  HB1 SER P  49     -33.861 -22.745 -28.579  1.00 97.00      PROA   
ATOM    702  HB2 SER P  49     -34.037 -21.133 -27.820  1.00 97.00      PROA   
ATOM    703  OG  SER P  49     -35.772 -21.893 -28.637  1.00 97.00      PROA   
ATOM    704  HG1 SER P  49     -36.230 -22.726 -28.765  1.00 97.00      PROA   
ATOM    705  C   SER P  49     -35.277 -24.118 -26.721  1.00 97.00      PROA   
ATOM    706  O   SER P  49     -34.529 -25.065 -26.967  1.00 97.00      PROA   
ATOM    707  N   CYS P  50     -36.607 -24.258 -26.645  1.00 97.00      PROA   
ATOM    708  HN  CYS P  50     -37.188 -23.498 -26.367  1.00 97.00      PROA   
ATOM    709  CA  CYS P  50     -37.278 -25.419 -27.184  1.00 97.00      PROA   
ATOM    710  HA  CYS P  50     -36.584 -26.243 -27.261  1.00 97.00      PROA   
ATOM    711  CB  CYS P  50     -38.493 -25.900 -26.346  1.00 97.00      PROA   
ATOM    712  HB1 CYS P  50     -38.841 -26.882 -26.729  1.00 97.00      PROA   
ATOM    713  HB2 CYS P  50     -39.339 -25.188 -26.461  1.00 97.00      PROA   
ATOM    714  SG  CYS P  50     -38.136 -26.061 -24.574  1.00 97.00      PROA   
ATOM    715  C   CYS P  50     -37.748 -25.083 -28.586  1.00 97.00      PROA   
ATOM    716  O   CYS P  50     -37.851 -23.922 -28.985  1.00 97.00      PROA   
ATOM    717  N   ILE P  51     -38.074 -26.106 -29.372  1.00 97.00      PROA   
ATOM    718  HN  ILE P  51     -37.876 -27.041 -29.087  1.00 97.00      PROA   
ATOM    719  CA  ILE P  51     -38.986 -25.969 -30.482  1.00 97.00      PROA   
ATOM    720  HA  ILE P  51     -39.489 -25.015 -30.421  1.00 97.00      PROA   
ATOM    721  CB  ILE P  51     -38.324 -26.019 -31.859  1.00 97.00      PROA   
ATOM    722  HB  ILE P  51     -37.639 -25.144 -31.859  1.00 97.00      PROA   
ATOM    723  CG2 ILE P  51     -37.443 -27.274 -32.034  1.00 97.00      PROA   
ATOM    724 HG21 ILE P  51     -38.052 -28.201 -31.965  1.00 97.00      PROA   
ATOM    725 HG22 ILE P  51     -36.653 -27.323 -31.255  1.00 97.00      PROA   
ATOM    726 HG23 ILE P  51     -36.941 -27.257 -33.026  1.00 97.00      PROA   
ATOM    727  CG1 ILE P  51     -39.299 -25.763 -33.044  1.00 97.00      PROA   
ATOM    728 HG11 ILE P  51     -38.690 -25.376 -33.889  1.00 97.00      PROA   
ATOM    729 HG12 ILE P  51     -40.012 -24.956 -32.772  1.00 97.00      PROA   
ATOM    730  CD  ILE P  51     -40.080 -26.977 -33.563  1.00 97.00      PROA   
ATOM    731  HD1 ILE P  51     -40.789 -27.368 -32.802  1.00 97.00      PROA   
ATOM    732  HD2 ILE P  51     -39.394 -27.799 -33.860  1.00 97.00      PROA   
ATOM    733  HD3 ILE P  51     -40.675 -26.689 -34.456  1.00 97.00      PROA   
ATOM    734  C   ILE P  51     -40.050 -26.999 -30.210  1.00 97.00      PROA   
ATOM    735  O   ILE P  51     -39.790 -28.156 -29.877  1.00 97.00      PROA   
ATOM    736  N   ARG P  52     -41.315 -26.567 -30.226  1.00 97.00      PROA   
ATOM    737  HN  ARG P  52     -41.551 -25.645 -30.523  1.00 97.00      PROA   
ATOM    738  CA  ARG P  52     -42.428 -27.389 -29.828  1.00 97.00      PROA   
ATOM    739  HA  ARG P  52     -42.166 -27.949 -28.942  1.00 97.00      PROA   
ATOM    740  CB  ARG P  52     -43.641 -26.495 -29.512  1.00 97.00      PROA   
ATOM    741  HB1 ARG P  52     -44.522 -27.138 -29.302  1.00 97.00      PROA   
ATOM    742  HB2 ARG P  52     -43.876 -25.897 -30.419  1.00 97.00      PROA   
ATOM    743  CG  ARG P  52     -43.452 -25.528 -28.323  1.00 97.00      PROA   
ATOM    744  HG1 ARG P  52     -42.424 -25.107 -28.347  1.00 97.00      PROA   
ATOM    745  HG2 ARG P  52     -43.550 -26.097 -27.374  1.00 97.00      PROA   
ATOM    746  CD  ARG P  52     -44.434 -24.343 -28.346  1.00 97.00      PROA   
ATOM    747  HD1 ARG P  52     -44.209 -23.695 -29.220  1.00 97.00      PROA   
ATOM    748  HD2 ARG P  52     -44.355 -23.721 -27.428  1.00 97.00      PROA   
ATOM    749  NE  ARG P  52     -45.812 -24.904 -28.509  1.00 97.00      PROA   
ATOM    750  HE  ARG P  52     -46.048 -25.238 -29.422  1.00 97.00      PROA   
ATOM    751  CZ  ARG P  52     -46.382 -25.594 -27.544  1.00 97.00      PROA   
ATOM    752  NH1 ARG P  52     -46.232 -25.279 -26.282  1.00 97.00      PROA   
ATOM    753 HH11 ARG P  52     -45.873 -24.362 -26.106  1.00 97.00      PROA   
ATOM    754 HH12 ARG P  52     -46.811 -25.791 -25.648  1.00 97.00      PROA   
ATOM    755  NH2 ARG P  52     -47.058 -26.678 -27.802  1.00 97.00      PROA   
ATOM    756 HH21 ARG P  52     -47.004 -26.982 -28.753  1.00 97.00      PROA   
ATOM    757 HH22 ARG P  52     -46.844 -27.430 -27.178  1.00 97.00      PROA   
ATOM    758  C   ARG P  52     -42.796 -28.382 -30.912  1.00 97.00      PROA   
ATOM    759  O   ARG P  52     -43.739 -28.183 -31.657  1.00 97.00      PROA   
ATOM    760  N   THR P  53     -42.050 -29.486 -31.055  1.00 97.00      PROA   
ATOM    761  HN  THR P  53     -41.237 -29.613 -30.491  1.00 97.00      PROA   
ATOM    762  CA  THR P  53     -42.123 -30.377 -32.211  1.00 97.00      PROA   
ATOM    763  HA  THR P  53     -42.043 -29.752 -33.088  1.00 97.00      PROA   
ATOM    764  CB  THR P  53     -40.960 -31.366 -32.269  1.00 97.00      PROA   
ATOM    765  HB  THR P  53     -41.193 -32.296 -32.830  1.00 97.00      PROA   
ATOM    766  OG1 THR P  53     -40.466 -31.677 -30.972  1.00 97.00      PROA   
ATOM    767  HG1 THR P  53     -41.099 -32.258 -30.543  1.00 97.00      PROA   
ATOM    768  CG2 THR P  53     -39.804 -30.661 -32.981  1.00 97.00      PROA   
ATOM    769 HG21 THR P  53     -39.514 -29.739 -32.432  1.00 97.00      PROA   
ATOM    770 HG22 THR P  53     -40.094 -30.383 -34.017  1.00 97.00      PROA   
ATOM    771 HG23 THR P  53     -38.917 -31.326 -33.035  1.00 97.00      PROA   
ATOM    772  C   THR P  53     -43.425 -31.117 -32.426  1.00 97.00      PROA   
ATOM    773  O   THR P  53     -43.633 -31.673 -33.498  1.00 97.00      PROA   
ATOM    774  N   PHE P  54     -44.329 -31.123 -31.432  1.00 97.00      PROA   
ATOM    775  HN  PHE P  54     -44.097 -30.658 -30.581  1.00 97.00      PROA   
ATOM    776  CA  PHE P  54     -45.724 -31.511 -31.570  1.00 97.00      PROA   
ATOM    777  HA  PHE P  54     -45.768 -32.520 -31.953  1.00 97.00      PROA   
ATOM    778  CB  PHE P  54     -46.320 -31.473 -30.129  1.00 97.00      PROA   
ATOM    779  HB1 PHE P  54     -46.180 -30.455 -29.705  1.00 97.00      PROA   
ATOM    780  HB2 PHE P  54     -45.770 -32.193 -29.486  1.00 97.00      PROA   
ATOM    781  CG  PHE P  54     -47.786 -31.809 -30.054  1.00 97.00      PROA   
ATOM    782  CD1 PHE P  54     -48.206 -33.148 -30.038  1.00 97.00      PROA   
ATOM    783  HD1 PHE P  54     -47.471 -33.935 -30.124  1.00 97.00      PROA   
ATOM    784  CE1 PHE P  54     -49.565 -33.469 -29.936  1.00 97.00      PROA   
ATOM    785  HE1 PHE P  54     -49.878 -34.503 -29.952  1.00 97.00      PROA   
ATOM    786  CZ  PHE P  54     -50.518 -32.447 -29.837  1.00 97.00      PROA   
ATOM    787  HZ  PHE P  54     -51.569 -32.691 -29.774  1.00 97.00      PROA   
ATOM    788  CD2 PHE P  54     -48.749 -30.792 -29.944  1.00 97.00      PROA   
ATOM    789  HD2 PHE P  54     -48.436 -29.758 -29.961  1.00 97.00      PROA   
ATOM    790  CE2 PHE P  54     -50.110 -31.107 -29.841  1.00 97.00      PROA   
ATOM    791  HE2 PHE P  54     -50.842 -30.315 -29.780  1.00 97.00      PROA   
ATOM    792  C   PHE P  54     -46.526 -30.644 -32.563  1.00 97.00      PROA   
ATOM    793  O   PHE P  54     -47.230 -31.152 -33.431  1.00 97.00      PROA   
ATOM    794  N   ASP P  55     -46.381 -29.309 -32.468  1.00 97.00      PROA   
ATOM    795  HN  ASP P  55     -45.861 -28.928 -31.708  1.00 97.00      PROA   
ATOM    796  CA  ASP P  55     -47.111 -28.319 -33.241  1.00 97.00      PROA   
ATOM    797  HA  ASP P  55     -47.877 -28.802 -33.828  1.00 97.00      PROA   
ATOM    798  CB  ASP P  55     -47.776 -27.289 -32.265  1.00 97.00      PROA   
ATOM    799  HB1 ASP P  55     -48.680 -27.771 -31.835  1.00 97.00      PROA   
ATOM    800  HB2 ASP P  55     -48.102 -26.375 -32.807  1.00 97.00      PROA   
ATOM    801  CG  ASP P  55     -46.902 -26.891 -31.092  1.00 97.00      PROA   
ATOM    802  OD1 ASP P  55     -46.375 -25.752 -31.047  1.00 97.00      PROA   
ATOM    803  OD2 ASP P  55     -46.723 -27.723 -30.164  1.00 97.00      PROA   
ATOM    804  C   ASP P  55     -46.214 -27.590 -34.245  1.00 97.00      PROA   
ATOM    805  O   ASP P  55     -46.564 -27.391 -35.407  1.00 97.00      PROA   
ATOM    806  N   GLY P  56     -45.010 -27.184 -33.808  1.00 97.00      PROA   
ATOM    807  HN  GLY P  56     -44.775 -27.410 -32.866  1.00 97.00      PROA   
ATOM    808  CA  GLY P  56     -43.951 -26.604 -34.624  1.00 97.00      PROA   
ATOM    809  HA1 GLY P  56     -44.305 -26.443 -35.631  1.00 97.00      PROA   
ATOM    810  HA2 GLY P  56     -43.107 -27.277 -34.580  1.00 97.00      PROA   
ATOM    811  C   GLY P  56     -43.476 -25.270 -34.120  1.00 97.00      PROA   
ATOM    812  O   GLY P  56     -42.520 -24.705 -34.646  1.00 97.00      PROA   
ATOM    813  N   ILE P  57     -44.113 -24.705 -33.080  1.00 97.00      PROA   
ATOM    814  HN  ILE P  57     -44.879 -25.169 -32.643  1.00 97.00      PROA   
ATOM    815  CA  ILE P  57     -43.819 -23.351 -32.627  1.00 97.00      PROA   
ATOM    816  HA  ILE P  57     -43.756 -22.742 -33.517  1.00 97.00      PROA   
ATOM    817  CB  ILE P  57     -44.992 -22.758 -31.837  1.00 97.00      PROA   
ATOM    818  HB  ILE P  57     -45.270 -23.486 -31.045  1.00 97.00      PROA   
ATOM    819  CG2 ILE P  57     -44.628 -21.410 -31.169  1.00 97.00      PROA   
ATOM    820 HG21 ILE P  57     -44.307 -20.671 -31.933  1.00 97.00      PROA   
ATOM    821 HG22 ILE P  57     -43.818 -21.524 -30.418  1.00 97.00      PROA   
ATOM    822 HG23 ILE P  57     -45.510 -20.993 -30.637  1.00 97.00      PROA   
ATOM    823  CG1 ILE P  57     -46.234 -22.610 -32.755  1.00 97.00      PROA   
ATOM    824 HG11 ILE P  57     -46.371 -23.540 -33.348  1.00 97.00      PROA   
ATOM    825 HG12 ILE P  57     -46.064 -21.781 -33.475  1.00 97.00      PROA   
ATOM    826  CD  ILE P  57     -47.540 -22.378 -31.983  1.00 97.00      PROA   
ATOM    827  HD1 ILE P  57     -47.516 -21.418 -31.423  1.00 97.00      PROA   
ATOM    828  HD2 ILE P  57     -47.707 -23.208 -31.263  1.00 97.00      PROA   
ATOM    829  HD3 ILE P  57     -48.402 -22.351 -32.683  1.00 97.00      PROA   
ATOM    830  C   ILE P  57     -42.456 -23.181 -31.938  1.00 97.00      PROA   
ATOM    831  O   ILE P  57     -42.065 -23.920 -31.030  1.00 97.00      PROA   
ATOM    832  N   THR P  58     -41.673 -22.169 -32.369  1.00 97.00      PROA   
ATOM    833  HN  THR P  58     -41.975 -21.591 -33.123  1.00 97.00      PROA   
ATOM    834  CA  THR P  58     -40.410 -21.755 -31.761  1.00 97.00      PROA   
ATOM    835  HA  THR P  58     -39.756 -22.614 -31.740  1.00 97.00      PROA   
ATOM    836  CB  THR P  58     -39.725 -20.641 -32.548  1.00 97.00      PROA   
ATOM    837  HB  THR P  58     -38.785 -20.319 -32.051  1.00 97.00      PROA   
ATOM    838  OG1 THR P  58     -40.586 -19.522 -32.723  1.00 97.00      PROA   
ATOM    839  HG1 THR P  58     -40.991 -19.355 -31.869  1.00 97.00      PROA   
ATOM    840  CG2 THR P  58     -39.382 -21.139 -33.959  1.00 97.00      PROA   
ATOM    841 HG21 THR P  58     -40.302 -21.342 -34.548  1.00 97.00      PROA   
ATOM    842 HG22 THR P  58     -38.779 -22.071 -33.927  1.00 97.00      PROA   
ATOM    843 HG23 THR P  58     -38.798 -20.365 -34.501  1.00 97.00      PROA   
ATOM    844  C   THR P  58     -40.579 -21.268 -30.326  1.00 97.00      PROA   
ATOM    845  O   THR P  58     -41.384 -20.382 -30.050  1.00 97.00      PROA   
ATOM    846  N   SER P  59     -39.821 -21.820 -29.362  1.00 97.00      PROA   
ATOM    847  HN  SER P  59     -39.102 -22.479 -29.567  1.00 97.00      PROA   
ATOM    848  CA  SER P  59     -40.151 -21.662 -27.951  1.00 97.00      PROA   
ATOM    849  HA  SER P  59     -40.796 -20.807 -27.811  1.00 97.00      PROA   
ATOM    850  CB  SER P  59     -40.927 -22.898 -27.434  1.00 97.00      PROA   
ATOM    851  HB1 SER P  59     -40.346 -23.818 -27.658  1.00 97.00      PROA   
ATOM    852  HB2 SER P  59     -41.871 -22.953 -28.018  1.00 97.00      PROA   
ATOM    853  OG  SER P  59     -41.253 -22.831 -26.045  1.00 97.00      PROA   
ATOM    854  HG1 SER P  59     -40.418 -22.730 -25.583  1.00 97.00      PROA   
ATOM    855  C   SER P  59     -38.918 -21.359 -27.122  1.00 97.00      PROA   
ATOM    856  O   SER P  59     -38.508 -22.109 -26.235  1.00 97.00      PROA   
ATOM    857  N   TYR P  60     -38.307 -20.212 -27.440  1.00 97.00      PROA   
ATOM    858  HN  TYR P  60     -38.630 -19.723 -28.247  1.00 97.00      PROA   
ATOM    859  CA  TYR P  60     -37.208 -19.554 -26.760  1.00 97.00      PROA   
ATOM    860  HA  TYR P  60     -36.333 -20.184 -26.812  1.00 97.00      PROA   
ATOM    861  CB  TYR P  60     -36.950 -18.192 -27.453  1.00 97.00      PROA   
ATOM    862  HB1 TYR P  60     -36.066 -17.681 -27.017  1.00 97.00      PROA   
ATOM    863  HB2 TYR P  60     -37.837 -17.537 -27.315  1.00 97.00      PROA   
ATOM    864  CG  TYR P  60     -36.717 -18.326 -28.925  1.00 97.00      PROA   
ATOM    865  CD1 TYR P  60     -35.442 -18.678 -29.387  1.00 97.00      PROA   
ATOM    866  HD1 TYR P  60     -34.666 -18.925 -28.678  1.00 97.00      PROA   
ATOM    867  CE1 TYR P  60     -35.159 -18.675 -30.755  1.00 97.00      PROA   
ATOM    868  HE1 TYR P  60     -34.165 -18.926 -31.095  1.00 97.00      PROA   
ATOM    869  CZ  TYR P  60     -36.149 -18.308 -31.669  1.00 97.00      PROA   
ATOM    870  OH  TYR P  60     -35.812 -18.171 -33.022  1.00 97.00      PROA   
ATOM    871  HH  TYR P  60     -34.977 -17.698 -33.024  1.00 97.00      PROA   
ATOM    872  CD2 TYR P  60     -37.718 -17.989 -29.857  1.00 97.00      PROA   
ATOM    873  HD2 TYR P  60     -38.699 -17.694 -29.516  1.00 97.00      PROA   
ATOM    874  CE2 TYR P  60     -37.434 -17.987 -31.230  1.00 97.00      PROA   
ATOM    875  HE2 TYR P  60     -38.186 -17.697 -31.949  1.00 97.00      PROA   
ATOM    876  C   TYR P  60     -37.458 -19.196 -25.298  1.00 97.00      PROA   
ATOM    877  O   TYR P  60     -38.569 -18.813 -24.930  1.00 97.00      PROA   
ATOM    878  N   VAL P  61     -36.405 -19.212 -24.452  1.00 97.00      PROA   
ATOM    879  HN  VAL P  61     -35.525 -19.597 -24.718  1.00 97.00      PROA   
ATOM    880  CA  VAL P  61     -36.430 -18.464 -23.196  1.00 97.00      PROA   
ATOM    881  HA  VAL P  61     -37.455 -18.238 -22.940  1.00 97.00      PROA   
ATOM    882  CB  VAL P  61     -35.855 -19.201 -21.981  1.00 97.00      PROA   
ATOM    883  HB  VAL P  61     -36.214 -18.686 -21.065  1.00 97.00      PROA   
ATOM    884  CG1 VAL P  61     -36.419 -20.637 -21.958  1.00 97.00      PROA   
ATOM    885 HG11 VAL P  61     -35.991 -21.237 -22.790  1.00 97.00      PROA   
ATOM    886 HG12 VAL P  61     -37.524 -20.622 -22.065  1.00 97.00      PROA   
ATOM    887 HG13 VAL P  61     -36.160 -21.135 -20.999  1.00 97.00      PROA   
ATOM    888  CG2 VAL P  61     -34.315 -19.195 -21.943  1.00 97.00      PROA   
ATOM    889 HG21 VAL P  61     -33.897 -18.172 -21.825  1.00 97.00      PROA   
ATOM    890 HG22 VAL P  61     -33.887 -19.638 -22.868  1.00 97.00      PROA   
ATOM    891 HG23 VAL P  61     -33.950 -19.799 -21.085  1.00 97.00      PROA   
ATOM    892  C   VAL P  61     -35.739 -17.121 -23.408  1.00 97.00      PROA   
ATOM    893  O   VAL P  61     -35.013 -16.912 -24.383  1.00 97.00      PROA   
ATOM    894  N   GLU P  62     -35.974 -16.155 -22.500  1.00 97.00      PROA   
ATOM    895  HN  GLU P  62     -36.616 -16.345 -21.761  1.00 97.00      PROA   
ATOM    896  CA  GLU P  62     -35.733 -14.724 -22.660  1.00 97.00      PROA   
ATOM    897  HA  GLU P  62     -36.409 -14.363 -23.421  1.00 97.00      PROA   
ATOM    898  CB  GLU P  62     -36.045 -13.990 -21.322  1.00 97.00      PROA   
ATOM    899  HB1 GLU P  62     -36.009 -12.899 -21.529  1.00 97.00      PROA   
ATOM    900  HB2 GLU P  62     -35.269 -14.213 -20.559  1.00 97.00      PROA   
ATOM    901  CG  GLU P  62     -37.441 -14.289 -20.702  1.00 97.00      PROA   
ATOM    902  HG1 GLU P  62     -37.799 -13.421 -20.108  1.00 97.00      PROA   
ATOM    903  HG2 GLU P  62     -37.358 -15.159 -20.017  1.00 97.00      PROA   
ATOM    904  CD  GLU P  62     -38.491 -14.628 -21.735  1.00 97.00      PROA   
ATOM    905  OE1 GLU P  62     -38.916 -13.740 -22.518  1.00 97.00      PROA   
ATOM    906  OE2 GLU P  62     -38.837 -15.835 -21.863  1.00 97.00      PROA   
ATOM    907  C   GLU P  62     -34.333 -14.328 -23.114  1.00 97.00      PROA   
ATOM    908  O   GLU P  62     -34.145 -13.449 -23.951  1.00 97.00      PROA   
ATOM    909  N   SER P  63     -33.294 -15.019 -22.618  1.00 97.00      PROA   
ATOM    910  HN  SER P  63     -33.461 -15.795 -22.015  1.00 97.00      PROA   
ATOM    911  CA  SER P  63     -31.900 -14.746 -22.935  1.00 97.00      PROA   
ATOM    912  HA  SER P  63     -31.726 -13.688 -22.801  1.00 97.00      PROA   
ATOM    913  CB  SER P  63     -30.961 -15.540 -21.980  1.00 97.00      PROA   
ATOM    914  HB1 SER P  63     -31.143 -15.180 -20.945  1.00 97.00      PROA   
ATOM    915  HB2 SER P  63     -29.894 -15.355 -22.226  1.00 97.00      PROA   
ATOM    916  OG  SER P  63     -31.247 -16.940 -22.035  1.00 97.00      PROA   
ATOM    917  HG1 SER P  63     -30.728 -17.396 -21.368  1.00 97.00      PROA   
ATOM    918  C   SER P  63     -31.516 -15.074 -24.374  1.00 97.00      PROA   
ATOM    919  O   SER P  63     -30.477 -14.636 -24.875  1.00 97.00      PROA   
ATOM    920  N   THR P  64     -32.342 -15.857 -25.087  1.00 97.00      PROA   
ATOM    921  HN  THR P  64     -33.173 -16.193 -24.650  1.00 97.00      PROA   
ATOM    922  CA  THR P  64     -32.071 -16.300 -26.453  1.00 97.00      PROA   
ATOM    923  HA  THR P  64     -31.043 -16.096 -26.714  1.00 97.00      PROA   
ATOM    924  CB  THR P  64     -32.286 -17.802 -26.611  1.00 97.00      PROA   
ATOM    925  HB  THR P  64     -31.980 -18.121 -27.630  1.00 97.00      PROA   
ATOM    926  OG1 THR P  64     -33.632 -18.217 -26.418  1.00 97.00      PROA   
ATOM    927  HG1 THR P  64     -33.899 -17.921 -25.544  1.00 97.00      PROA   
ATOM    928  CG2 THR P  64     -31.431 -18.542 -25.578  1.00 97.00      PROA   
ATOM    929 HG21 THR P  64     -31.768 -18.342 -24.539  1.00 97.00      PROA   
ATOM    930 HG22 THR P  64     -30.360 -18.259 -25.669  1.00 97.00      PROA   
ATOM    931 HG23 THR P  64     -31.525 -19.636 -25.751  1.00 97.00      PROA   
ATOM    932  C   THR P  64     -32.924 -15.602 -27.494  1.00 97.00      PROA   
ATOM    933  O   THR P  64     -32.656 -15.697 -28.692  1.00 97.00      PROA   
ATOM    934  N   LYS P  65     -33.958 -14.851 -27.068  1.00 97.00      PROA   
ATOM    935  HN  LYS P  65     -34.111 -14.716 -26.092  1.00 97.00      PROA   
ATOM    936  CA  LYS P  65     -34.893 -14.192 -27.961  1.00 97.00      PROA   
ATOM    937  HA  LYS P  65     -35.251 -14.962 -28.628  1.00 97.00      PROA   
ATOM    938  CB  LYS P  65     -36.142 -13.674 -27.195  1.00 97.00      PROA   
ATOM    939  HB1 LYS P  65     -36.756 -13.018 -27.849  1.00 97.00      PROA   
ATOM    940  HB2 LYS P  65     -35.802 -13.068 -26.328  1.00 97.00      PROA   
ATOM    941  CG  LYS P  65     -37.021 -14.844 -26.718  1.00 97.00      PROA   
ATOM    942  HG1 LYS P  65     -36.381 -15.536 -26.131  1.00 97.00      PROA   
ATOM    943  HG2 LYS P  65     -37.381 -15.394 -27.613  1.00 97.00      PROA   
ATOM    944  CD  LYS P  65     -38.225 -14.458 -25.839  1.00 97.00      PROA   
ATOM    945  HD1 LYS P  65     -38.951 -13.864 -26.434  1.00 97.00      PROA   
ATOM    946  HD2 LYS P  65     -37.859 -13.813 -25.012  1.00 97.00      PROA   
ATOM    947  CE  LYS P  65     -38.902 -15.707 -25.245  1.00 97.00      PROA   
ATOM    948  HE1 LYS P  65     -38.131 -16.304 -24.713  1.00 97.00      PROA   
ATOM    949  HE2 LYS P  65     -39.361 -16.339 -26.035  1.00 97.00      PROA   
ATOM    950  NZ  LYS P  65     -39.933 -15.363 -24.258  1.00 97.00      PROA   
ATOM    951  HZ1 LYS P  65     -40.859 -15.077 -24.633  1.00 97.00      PROA   
ATOM    952  HZ2 LYS P  65     -39.554 -14.606 -23.654  1.00 97.00      PROA   
ATOM    953  HZ3 LYS P  65     -40.009 -16.124 -23.552  1.00 97.00      PROA   
ATOM    954  C   LYS P  65     -34.282 -13.140 -28.881  1.00 97.00      PROA   
ATOM    955  O   LYS P  65     -33.451 -12.327 -28.482  1.00 97.00      PROA   
ATOM    956  N   GLY P  66     -34.645 -13.172 -30.183  1.00 97.00      PROA   
ATOM    957  HN  GLY P  66     -35.272 -13.877 -30.504  1.00 97.00      PROA   
ATOM    958  CA  GLY P  66     -34.092 -12.284 -31.209  1.00 97.00      PROA   
ATOM    959  HA1 GLY P  66     -33.976 -11.291 -30.800  1.00 97.00      PROA   
ATOM    960  HA2 GLY P  66     -34.758 -12.307 -32.059  1.00 97.00      PROA   
ATOM    961  C   GLY P  66     -32.741 -12.720 -31.715  1.00 97.00      PROA   
ATOM    962  O   GLY P  66     -32.494 -12.778 -32.914  1.00 97.00      PROA   
ATOM    963  N   ARG P  67     -31.818 -13.031 -30.792  1.00 97.00      PROA   
ATOM    964  HN  ARG P  67     -32.078 -12.924 -29.836  1.00 97.00      PROA   
ATOM    965  CA  ARG P  67     -30.486 -13.519 -31.078  1.00 97.00      PROA   
ATOM    966  HA  ARG P  67     -29.996 -12.792 -31.710  1.00 97.00      PROA   
ATOM    967  CB  ARG P  67     -29.696 -13.679 -29.750  1.00 97.00      PROA   
ATOM    968  HB1 ARG P  67     -28.668 -14.019 -29.997  1.00 97.00      PROA   
ATOM    969  HB2 ARG P  67     -30.167 -14.467 -29.125  1.00 97.00      PROA   
ATOM    970  CG  ARG P  67     -29.580 -12.383 -28.922  1.00 97.00      PROA   
ATOM    971  HG1 ARG P  67     -30.529 -12.193 -28.377  1.00 97.00      PROA   
ATOM    972  HG2 ARG P  67     -29.432 -11.536 -29.624  1.00 97.00      PROA   
ATOM    973  CD  ARG P  67     -28.390 -12.383 -27.951  1.00 97.00      PROA   
ATOM    974  HD1 ARG P  67     -28.337 -11.420 -27.399  1.00 97.00      PROA   
ATOM    975  HD2 ARG P  67     -27.455 -12.514 -28.537  1.00 97.00      PROA   
ATOM    976  NE  ARG P  67     -28.581 -13.500 -26.968  1.00 97.00      PROA   
ATOM    977  HE  ARG P  67     -29.479 -13.649 -26.554  1.00 97.00      PROA   
ATOM    978  CZ  ARG P  67     -27.615 -14.285 -26.522  1.00 97.00      PROA   
ATOM    979  NH1 ARG P  67     -26.377 -14.242 -26.931  1.00 97.00      PROA   
ATOM    980 HH11 ARG P  67     -26.077 -13.608 -27.643  1.00 97.00      PROA   
ATOM    981 HH12 ARG P  67     -25.696 -14.694 -26.354  1.00 97.00      PROA   
ATOM    982  NH2 ARG P  67     -27.882 -15.124 -25.548  1.00 97.00      PROA   
ATOM    983 HH21 ARG P  67     -28.831 -15.175 -25.235  1.00 97.00      PROA   
ATOM    984 HH22 ARG P  67     -27.173 -15.762 -25.248  1.00 97.00      PROA   
ATOM    985  C   ARG P  67     -30.414 -14.852 -31.816  1.00 97.00      PROA   
ATOM    986  O   ARG P  67     -29.603 -15.046 -32.723  1.00 97.00      PROA   
ATOM    987  N   PHE P  68     -31.225 -15.838 -31.395  1.00 97.00      PROA   
ATOM    988  HN  PHE P  68     -31.897 -15.664 -30.680  1.00 97.00      PROA   
ATOM    989  CA  PHE P  68     -31.094 -17.210 -31.853  1.00 97.00      PROA   
ATOM    990  HA  PHE P  68     -30.207 -17.311 -32.461  1.00 97.00      PROA   
ATOM    991  CB  PHE P  68     -30.973 -18.228 -30.671  1.00 97.00      PROA   
ATOM    992  HB1 PHE P  68     -30.977 -19.263 -31.073  1.00 97.00      PROA   
ATOM    993  HB2 PHE P  68     -31.858 -18.103 -30.010  1.00 97.00      PROA   
ATOM    994  CG  PHE P  68     -29.733 -18.121 -29.792  1.00 97.00      PROA   
ATOM    995  CD1 PHE P  68     -29.620 -19.022 -28.716  1.00 97.00      PROA   
ATOM    996  HD1 PHE P  68     -30.401 -19.752 -28.558  1.00 97.00      PROA   
ATOM    997  CE1 PHE P  68     -28.525 -18.982 -27.843  1.00 97.00      PROA   
ATOM    998  HE1 PHE P  68     -28.452 -19.685 -27.027  1.00 97.00      PROA   
ATOM    999  CZ  PHE P  68     -27.513 -18.037 -28.035  1.00 97.00      PROA   
ATOM   1000  HZ  PHE P  68     -26.665 -18.009 -27.367  1.00 97.00      PROA   
ATOM   1001  CD2 PHE P  68     -28.682 -17.202 -29.984  1.00 97.00      PROA   
ATOM   1002  HD2 PHE P  68     -28.691 -16.513 -30.815  1.00 97.00      PROA   
ATOM   1003  CE2 PHE P  68     -27.591 -17.145 -29.108  1.00 97.00      PROA   
ATOM   1004  HE2 PHE P  68     -26.805 -16.424 -29.275  1.00 97.00      PROA   
ATOM   1005  C   PHE P  68     -32.251 -17.611 -32.764  1.00 97.00      PROA   
ATOM   1006  O   PHE P  68     -33.350 -17.061 -32.737  1.00 97.00      PROA   
ATOM   1007  N   THR P  69     -32.012 -18.617 -33.615  1.00 97.00      PROA   
ATOM   1008  HN  THR P  69     -31.097 -19.011 -33.645  1.00 97.00      PROA   
ATOM   1009  CA  THR P  69     -32.951 -19.133 -34.606  1.00 97.00      PROA   
ATOM   1010  HA  THR P  69     -33.934 -18.723 -34.431  1.00 97.00      PROA   
ATOM   1011  CB  THR P  69     -32.579 -18.794 -36.057  1.00 97.00      PROA   
ATOM   1012  HB  THR P  69     -32.807 -19.617 -36.767  1.00 97.00      PROA   
ATOM   1013  OG1 THR P  69     -31.211 -18.419 -36.192  1.00 97.00      PROA   
ATOM   1014  HG1 THR P  69     -30.713 -18.976 -35.590  1.00 97.00      PROA   
ATOM   1015  CG2 THR P  69     -33.387 -17.560 -36.482  1.00 97.00      PROA   
ATOM   1016 HG21 THR P  69     -33.175 -16.708 -35.801  1.00 97.00      PROA   
ATOM   1017 HG22 THR P  69     -34.478 -17.770 -36.457  1.00 97.00      PROA   
ATOM   1018 HG23 THR P  69     -33.111 -17.256 -37.514  1.00 97.00      PROA   
ATOM   1019  C   THR P  69     -33.087 -20.635 -34.443  1.00 97.00      PROA   
ATOM   1020  O   THR P  69     -32.128 -21.376 -34.634  1.00 97.00      PROA   
ATOM   1021  N   ILE P  70     -34.283 -21.138 -34.077  1.00 97.00      PROA   
ATOM   1022  HN  ILE P  70     -35.075 -20.543 -33.959  1.00 97.00      PROA   
ATOM   1023  CA  ILE P  70     -34.513 -22.551 -33.781  1.00 97.00      PROA   
ATOM   1024  HA  ILE P  70     -33.589 -23.096 -33.906  1.00 97.00      PROA   
ATOM   1025  CB  ILE P  70     -34.988 -22.755 -32.333  1.00 97.00      PROA   
ATOM   1026  HB  ILE P  70     -34.261 -22.239 -31.670  1.00 97.00      PROA   
ATOM   1027  CG2 ILE P  70     -36.367 -22.097 -32.103  1.00 97.00      PROA   
ATOM   1028 HG21 ILE P  70     -37.159 -22.653 -32.649  1.00 97.00      PROA   
ATOM   1029 HG22 ILE P  70     -36.376 -21.039 -32.439  1.00 97.00      PROA   
ATOM   1030 HG23 ILE P  70     -36.626 -22.110 -31.023  1.00 97.00      PROA   
ATOM   1031  CG1 ILE P  70     -35.046 -24.241 -31.896  1.00 97.00      PROA   
ATOM   1032 HG11 ILE P  70     -35.658 -24.822 -32.619  1.00 97.00      PROA   
ATOM   1033 HG12 ILE P  70     -35.569 -24.285 -30.917  1.00 97.00      PROA   
ATOM   1034  CD  ILE P  70     -33.683 -24.913 -31.741  1.00 97.00      PROA   
ATOM   1035  HD1 ILE P  70     -33.070 -24.387 -30.979  1.00 97.00      PROA   
ATOM   1036  HD2 ILE P  70     -33.129 -24.913 -32.704  1.00 97.00      PROA   
ATOM   1037  HD3 ILE P  70     -33.809 -25.968 -31.417  1.00 97.00      PROA   
ATOM   1038  C   ILE P  70     -35.498 -23.142 -34.786  1.00 97.00      PROA   
ATOM   1039  O   ILE P  70     -36.478 -22.514 -35.179  1.00 97.00      PROA   
ATOM   1040  N   SER P  71     -35.250 -24.369 -35.277  1.00 97.00      PROA   
ATOM   1041  HN  SER P  71     -34.427 -24.872 -35.024  1.00 97.00      PROA   
ATOM   1042  CA  SER P  71     -36.105 -24.985 -36.282  1.00 97.00      PROA   
ATOM   1043  HA  SER P  71     -37.134 -24.748 -36.055  1.00 97.00      PROA   
ATOM   1044  CB  SER P  71     -35.778 -24.496 -37.722  1.00 97.00      PROA   
ATOM   1045  HB1 SER P  71     -35.946 -23.399 -37.767  1.00 97.00      PROA   
ATOM   1046  HB2 SER P  71     -36.457 -24.965 -38.466  1.00 97.00      PROA   
ATOM   1047  OG  SER P  71     -34.424 -24.773 -38.083  1.00 97.00      PROA   
ATOM   1048  HG1 SER P  71     -33.867 -24.319 -37.446  1.00 97.00      PROA   
ATOM   1049  C   SER P  71     -35.988 -26.498 -36.221  1.00 97.00      PROA   
ATOM   1050  O   SER P  71     -35.066 -27.042 -35.617  1.00 97.00      PROA   
ATOM   1051  N   SER P  72     -36.942 -27.237 -36.820  1.00 97.00      PROA   
ATOM   1052  HN  SER P  72     -37.692 -26.821 -37.329  1.00 97.00      PROA   
ATOM   1053  CA  SER P  72     -36.925 -28.695 -36.793  1.00 97.00      PROA   
ATOM   1054  HA  SER P  72     -35.915 -29.049 -36.648  1.00 97.00      PROA   
ATOM   1055  CB  SER P  72     -37.816 -29.285 -35.660  1.00 97.00      PROA   
ATOM   1056  HB1 SER P  72     -38.855 -28.910 -35.774  1.00 97.00      PROA   
ATOM   1057  HB2 SER P  72     -37.421 -28.918 -34.688  1.00 97.00      PROA   
ATOM   1058  OG  SER P  72     -37.825 -30.716 -35.634  1.00 97.00      PROA   
ATOM   1059  HG1 SER P  72     -38.697 -31.007 -35.909  1.00 97.00      PROA   
ATOM   1060  C   SER P  72     -37.392 -29.274 -38.108  1.00 97.00      PROA   
ATOM   1061  O   SER P  72     -38.414 -28.879 -38.664  1.00 97.00      PROA   
ATOM   1062  N   ASN P  73     -36.653 -30.264 -38.632  1.00 97.00      PROA   
ATOM   1063  HN  ASN P  73     -35.817 -30.545 -38.167  1.00 97.00      PROA   
ATOM   1064  CA  ASN P  73     -37.130 -31.153 -39.665  1.00 97.00      PROA   
ATOM   1065  HA  ASN P  73     -37.972 -30.710 -40.176  1.00 97.00      PROA   
ATOM   1066  CB  ASN P  73     -35.993 -31.411 -40.700  1.00 97.00      PROA   
ATOM   1067  HB1 ASN P  73     -35.114 -31.839 -40.172  1.00 97.00      PROA   
ATOM   1068  HB2 ASN P  73     -35.700 -30.430 -41.131  1.00 97.00      PROA   
ATOM   1069  CG  ASN P  73     -36.384 -32.362 -41.829  1.00 97.00      PROA   
ATOM   1070  OD1 ASN P  73     -37.368 -33.100 -41.791  1.00 97.00      PROA   
ATOM   1071  ND2 ASN P  73     -35.593 -32.336 -42.924  1.00 97.00      PROA   
ATOM   1072 HD21 ASN P  73     -35.863 -32.920 -43.690  1.00 97.00      PROA   
ATOM   1073 HD22 ASN P  73     -34.812 -31.712 -42.966  1.00 97.00      PROA   
ATOM   1074  C   ASN P  73     -37.627 -32.422 -38.978  1.00 97.00      PROA   
ATOM   1075  O   ASN P  73     -36.855 -33.337 -38.703  1.00 97.00      PROA   
ATOM   1076  N   ASN P  74     -38.942 -32.504 -38.693  1.00 97.00      PROA   
ATOM   1077  HN  ASN P  74     -39.519 -31.701 -38.822  1.00 97.00      PROA   
ATOM   1078  CA  ASN P  74     -39.557 -33.650 -38.035  1.00 97.00      PROA   
ATOM   1079  HA  ASN P  74     -39.028 -33.807 -37.107  1.00 97.00      PROA   
ATOM   1080  CB  ASN P  74     -41.061 -33.419 -37.724  1.00 97.00      PROA   
ATOM   1081  HB1 ASN P  74     -41.518 -34.364 -37.360  1.00 97.00      PROA   
ATOM   1082  HB2 ASN P  74     -41.602 -33.093 -38.638  1.00 97.00      PROA   
ATOM   1083  CG  ASN P  74     -41.256 -32.362 -36.639  1.00 97.00      PROA   
ATOM   1084  OD1 ASN P  74     -40.359 -31.595 -36.283  1.00 97.00      PROA   
ATOM   1085  ND2 ASN P  74     -42.474 -32.349 -36.058  1.00 97.00      PROA   
ATOM   1086 HD21 ASN P  74     -42.655 -31.721 -35.300  1.00 97.00      PROA   
ATOM   1087 HD22 ASN P  74     -43.137 -33.068 -36.268  1.00 97.00      PROA   
ATOM   1088  C   ASN P  74     -39.419 -34.965 -38.798  1.00 97.00      PROA   
ATOM   1089  O   ASN P  74     -39.172 -36.008 -38.205  1.00 97.00      PROA   
ATOM   1090  N   ALA P  75     -39.552 -34.945 -40.140  1.00 97.00      PROA   
ATOM   1091  HN  ALA P  75     -39.681 -34.078 -40.615  1.00 97.00      PROA   
ATOM   1092  CA  ALA P  75     -39.450 -36.121 -40.988  1.00 97.00      PROA   
ATOM   1093  HA  ALA P  75     -40.190 -36.836 -40.658  1.00 97.00      PROA   
ATOM   1094  CB  ALA P  75     -39.740 -35.714 -42.447  1.00 97.00      PROA   
ATOM   1095  HB1 ALA P  75     -38.993 -34.975 -42.808  1.00 97.00      PROA   
ATOM   1096  HB2 ALA P  75     -40.750 -35.258 -42.521  1.00 97.00      PROA   
ATOM   1097  HB3 ALA P  75     -39.712 -36.602 -43.115  1.00 97.00      PROA   
ATOM   1098  C   ALA P  75     -38.100 -36.831 -40.895  1.00 97.00      PROA   
ATOM   1099  O   ALA P  75     -38.015 -38.053 -40.828  1.00 97.00      PROA   
ATOM   1100  N   MET P  76     -37.008 -36.050 -40.829  1.00 97.00      PROA   
ATOM   1101  HN  MET P  76     -37.108 -35.062 -40.917  1.00 97.00      PROA   
ATOM   1102  CA  MET P  76     -35.665 -36.571 -40.640  1.00 97.00      PROA   
ATOM   1103  HA  MET P  76     -35.621 -37.606 -40.948  1.00 97.00      PROA   
ATOM   1104  CB  MET P  76     -34.650 -35.749 -41.480  1.00 97.00      PROA   
ATOM   1105  HB1 MET P  76     -33.630 -36.164 -41.330  1.00 97.00      PROA   
ATOM   1106  HB2 MET P  76     -34.642 -34.701 -41.113  1.00 97.00      PROA   
ATOM   1107  CG  MET P  76     -34.955 -35.747 -42.992  1.00 97.00      PROA   
ATOM   1108  HG1 MET P  76     -34.213 -35.089 -43.493  1.00 97.00      PROA   
ATOM   1109  HG2 MET P  76     -35.958 -35.299 -43.162  1.00 97.00      PROA   
ATOM   1110  SD  MET P  76     -34.891 -37.396 -43.752  1.00 97.00      PROA   
ATOM   1111  CE  MET P  76     -35.401 -36.829 -45.399  1.00 97.00      PROA   
ATOM   1112  HE1 MET P  76     -34.687 -36.081 -45.805  1.00 97.00      PROA   
ATOM   1113  HE2 MET P  76     -36.412 -36.369 -45.369  1.00 97.00      PROA   
ATOM   1114  HE3 MET P  76     -35.440 -37.682 -46.110  1.00 97.00      PROA   
ATOM   1115  C   MET P  76     -35.257 -36.530 -39.171  1.00 97.00      PROA   
ATOM   1116  O   MET P  76     -34.098 -36.734 -38.824  1.00 97.00      PROA   
ATOM   1117  N   ASN P  77     -36.212 -36.236 -38.265  1.00 97.00      PROA   
ATOM   1118  HN  ASN P  77     -37.149 -36.122 -38.586  1.00 97.00      PROA   
ATOM   1119  CA  ASN P  77     -36.046 -36.112 -36.823  1.00 97.00      PROA   
ATOM   1120  HA  ASN P  77     -36.905 -35.552 -36.482  1.00 97.00      PROA   
ATOM   1121  CB  ASN P  77     -36.087 -37.496 -36.123  1.00 97.00      PROA   
ATOM   1122  HB1 ASN P  77     -35.935 -37.390 -35.028  1.00 97.00      PROA   
ATOM   1123  HB2 ASN P  77     -35.294 -38.164 -36.522  1.00 97.00      PROA   
ATOM   1124  CG  ASN P  77     -37.461 -38.122 -36.315  1.00 97.00      PROA   
ATOM   1125  OD1 ASN P  77     -38.346 -37.974 -35.468  1.00 97.00      PROA   
ATOM   1126  ND2 ASN P  77     -37.672 -38.853 -37.429  1.00 97.00      PROA   
ATOM   1127 HD21 ASN P  77     -38.611 -39.146 -37.611  1.00 97.00      PROA   
ATOM   1128 HD22 ASN P  77     -36.969 -38.879 -38.139  1.00 97.00      PROA   
ATOM   1129  C   ASN P  77     -34.846 -35.272 -36.380  1.00 97.00      PROA   
ATOM   1130  O   ASN P  77     -34.119 -35.617 -35.450  1.00 97.00      PROA   
ATOM   1131  N   THR P  78     -34.627 -34.126 -37.055  1.00 97.00      PROA   
ATOM   1132  HN  THR P  78     -35.302 -33.835 -37.728  1.00 97.00      PROA   
ATOM   1133  CA  THR P  78     -33.409 -33.333 -36.907  1.00 97.00      PROA   
ATOM   1134  HA  THR P  78     -32.833 -33.719 -36.079  1.00 97.00      PROA   
ATOM   1135  CB  THR P  78     -32.497 -33.356 -38.131  1.00 97.00      PROA   
ATOM   1136  HB  THR P  78     -33.002 -32.886 -39.002  1.00 97.00      PROA   
ATOM   1137  OG1 THR P  78     -32.138 -34.680 -38.495  1.00 97.00      PROA   
ATOM   1138  HG1 THR P  78     -32.906 -35.250 -38.405  1.00 97.00      PROA   
ATOM   1139  CG2 THR P  78     -31.166 -32.643 -37.836  1.00 97.00      PROA   
ATOM   1140 HG21 THR P  78     -30.673 -33.110 -36.957  1.00 97.00      PROA   
ATOM   1141 HG22 THR P  78     -31.304 -31.561 -37.624  1.00 97.00      PROA   
ATOM   1142 HG23 THR P  78     -30.477 -32.742 -38.702  1.00 97.00      PROA   
ATOM   1143  C   THR P  78     -33.722 -31.882 -36.603  1.00 97.00      PROA   
ATOM   1144  O   THR P  78     -34.348 -31.171 -37.389  1.00 97.00      PROA   
ATOM   1145  N   VAL P  79     -33.249 -31.397 -35.447  1.00 97.00      PROA   
ATOM   1146  HN  VAL P  79     -32.707 -32.007 -34.874  1.00 97.00      PROA   
ATOM   1147  CA  VAL P  79     -33.388 -30.039 -34.956  1.00 97.00      PROA   
ATOM   1148  HA  VAL P  79     -34.249 -29.576 -35.415  1.00 97.00      PROA   
ATOM   1149  CB  VAL P  79     -33.570 -30.028 -33.440  1.00 97.00      PROA   
ATOM   1150  HB  VAL P  79     -32.704 -30.531 -32.961  1.00 97.00      PROA   
ATOM   1151  CG1 VAL P  79     -33.703 -28.602 -32.861  1.00 97.00      PROA   
ATOM   1152 HG11 VAL P  79     -34.551 -28.070 -33.342  1.00 97.00      PROA   
ATOM   1153 HG12 VAL P  79     -32.777 -28.007 -33.012  1.00 97.00      PROA   
ATOM   1154 HG13 VAL P  79     -33.906 -28.657 -31.771  1.00 97.00      PROA   
ATOM   1155  CG2 VAL P  79     -34.833 -30.830 -33.100  1.00 97.00      PROA   
ATOM   1156 HG21 VAL P  79     -34.735 -31.899 -33.388  1.00 97.00      PROA   
ATOM   1157 HG22 VAL P  79     -35.727 -30.408 -33.608  1.00 97.00      PROA   
ATOM   1158 HG23 VAL P  79     -34.996 -30.789 -32.002  1.00 97.00      PROA   
ATOM   1159  C   VAL P  79     -32.162 -29.221 -35.321  1.00 97.00      PROA   
ATOM   1160  O   VAL P  79     -31.028 -29.688 -35.215  1.00 97.00      PROA   
ATOM   1161  N   TYR P  80     -32.363 -27.963 -35.749  1.00 97.00      PROA   
ATOM   1162  HN  TYR P  80     -33.292 -27.606 -35.812  1.00 97.00      PROA   
ATOM   1163  CA  TYR P  80     -31.296 -27.028 -36.043  1.00 97.00      PROA   
ATOM   1164  HA  TYR P  80     -30.340 -27.463 -35.791  1.00 97.00      PROA   
ATOM   1165  CB  TYR P  80     -31.273 -26.605 -37.536  1.00 97.00      PROA   
ATOM   1166  HB1 TYR P  80     -30.565 -25.766 -37.705  1.00 97.00      PROA   
ATOM   1167  HB2 TYR P  80     -32.284 -26.279 -37.864  1.00 97.00      PROA   
ATOM   1168  CG  TYR P  80     -30.840 -27.758 -38.398  1.00 97.00      PROA   
ATOM   1169  CD1 TYR P  80     -29.492 -27.887 -38.775  1.00 97.00      PROA   
ATOM   1170  HD1 TYR P  80     -28.772 -27.156 -38.440  1.00 97.00      PROA   
ATOM   1171  CE1 TYR P  80     -29.080 -28.950 -39.591  1.00 97.00      PROA   
ATOM   1172  HE1 TYR P  80     -28.043 -29.051 -39.875  1.00 97.00      PROA   
ATOM   1173  CZ  TYR P  80     -30.013 -29.890 -40.038  1.00 97.00      PROA   
ATOM   1174  OH  TYR P  80     -29.578 -30.971 -40.825  1.00 97.00      PROA   
ATOM   1175  HH  TYR P  80     -30.310 -31.587 -40.909  1.00 97.00      PROA   
ATOM   1176  CD2 TYR P  80     -31.774 -28.693 -38.879  1.00 97.00      PROA   
ATOM   1177  HD2 TYR P  80     -32.815 -28.591 -38.607  1.00 97.00      PROA   
ATOM   1178  CE2 TYR P  80     -31.363 -29.758 -39.693  1.00 97.00      PROA   
ATOM   1179  HE2 TYR P  80     -32.090 -30.477 -40.040  1.00 97.00      PROA   
ATOM   1180  C   TYR P  80     -31.439 -25.791 -35.174  1.00 97.00      PROA   
ATOM   1181  O   TYR P  80     -32.482 -25.137 -35.147  1.00 97.00      PROA   
ATOM   1182  N   LEU P  81     -30.377 -25.445 -34.430  1.00 97.00      PROA   
ATOM   1183  HN  LEU P  81     -29.556 -26.011 -34.433  1.00 97.00      PROA   
ATOM   1184  CA  LEU P  81     -30.291 -24.231 -33.650  1.00 97.00      PROA   
ATOM   1185  HA  LEU P  81     -31.198 -23.654 -33.749  1.00 97.00      PROA   
ATOM   1186  CB  LEU P  81     -30.068 -24.563 -32.151  1.00 97.00      PROA   
ATOM   1187  HB1 LEU P  81     -29.237 -25.297 -32.078  1.00 97.00      PROA   
ATOM   1188  HB2 LEU P  81     -30.977 -25.079 -31.775  1.00 97.00      PROA   
ATOM   1189  CG  LEU P  81     -29.746 -23.379 -31.211  1.00 97.00      PROA   
ATOM   1190  HG  LEU P  81     -28.743 -22.994 -31.491  1.00 97.00      PROA   
ATOM   1191  CD1 LEU P  81     -30.754 -22.224 -31.313  1.00 97.00      PROA   
ATOM   1192 HD11 LEU P  81     -31.782 -22.577 -31.080  1.00 97.00      PROA   
ATOM   1193 HD12 LEU P  81     -30.757 -21.780 -32.332  1.00 97.00      PROA   
ATOM   1194 HD13 LEU P  81     -30.485 -21.426 -30.589  1.00 97.00      PROA   
ATOM   1195  CD2 LEU P  81     -29.661 -23.857 -29.754  1.00 97.00      PROA   
ATOM   1196 HD21 LEU P  81     -28.973 -24.725 -29.671  1.00 97.00      PROA   
ATOM   1197 HD22 LEU P  81     -30.663 -24.170 -29.391  1.00 97.00      PROA   
ATOM   1198 HD23 LEU P  81     -29.282 -23.040 -29.104  1.00 97.00      PROA   
ATOM   1199  C   LEU P  81     -29.160 -23.379 -34.196  1.00 97.00      PROA   
ATOM   1200  O   LEU P  81     -27.980 -23.666 -34.020  1.00 97.00      PROA   
ATOM   1201  N   GLN P  82     -29.510 -22.276 -34.868  1.00 97.00      PROA   
ATOM   1202  HN  GLN P  82     -30.476 -22.051 -34.966  1.00 97.00      PROA   
ATOM   1203  CA  GLN P  82     -28.574 -21.318 -35.408  1.00 97.00      PROA   
ATOM   1204  HA  GLN P  82     -27.589 -21.756 -35.472  1.00 97.00      PROA   
ATOM   1205  CB  GLN P  82     -29.014 -20.889 -36.834  1.00 97.00      PROA   
ATOM   1206  HB1 GLN P  82     -30.101 -20.664 -36.825  1.00 97.00      PROA   
ATOM   1207  HB2 GLN P  82     -28.886 -21.778 -37.488  1.00 97.00      PROA   
ATOM   1208  CG  GLN P  82     -28.261 -19.691 -37.472  1.00 97.00      PROA   
ATOM   1209  HG1 GLN P  82     -28.516 -18.755 -36.930  1.00 97.00      PROA   
ATOM   1210  HG2 GLN P  82     -28.586 -19.572 -38.527  1.00 97.00      PROA   
ATOM   1211  CD  GLN P  82     -26.747 -19.894 -37.475  1.00 97.00      PROA   
ATOM   1212  OE1 GLN P  82     -26.238 -20.962 -37.818  1.00 97.00      PROA   
ATOM   1213  NE2 GLN P  82     -25.977 -18.859 -37.092  1.00 97.00      PROA   
ATOM   1214 HE21 GLN P  82     -24.994 -19.035 -37.047  1.00 97.00      PROA   
ATOM   1215 HE22 GLN P  82     -26.377 -17.982 -36.823  1.00 97.00      PROA   
ATOM   1216  C   GLN P  82     -28.489 -20.145 -34.450  1.00 97.00      PROA   
ATOM   1217  O   GLN P  82     -29.475 -19.459 -34.185  1.00 97.00      PROA   
ATOM   1218  N   MET P  83     -27.311 -19.903 -33.868  1.00 97.00      PROA   
ATOM   1219  HN  MET P  83     -26.504 -20.412 -34.156  1.00 97.00      PROA   
ATOM   1220  CA  MET P  83     -27.112 -18.961 -32.789  1.00 97.00      PROA   
ATOM   1221  HA  MET P  83     -28.060 -18.590 -32.428  1.00 97.00      PROA   
ATOM   1222  CB  MET P  83     -26.325 -19.611 -31.627  1.00 97.00      PROA   
ATOM   1223  HB1 MET P  83     -26.228 -18.878 -30.797  1.00 97.00      PROA   
ATOM   1224  HB2 MET P  83     -25.302 -19.868 -31.978  1.00 97.00      PROA   
ATOM   1225  CG  MET P  83     -26.985 -20.893 -31.095  1.00 97.00      PROA   
ATOM   1226  HG1 MET P  83     -26.874 -21.699 -31.852  1.00 97.00      PROA   
ATOM   1227  HG2 MET P  83     -28.072 -20.697 -30.983  1.00 97.00      PROA   
ATOM   1228  SD  MET P  83     -26.332 -21.457 -29.500  1.00 97.00      PROA   
ATOM   1229  CE  MET P  83     -24.610 -21.736 -30.000  1.00 97.00      PROA   
ATOM   1230  HE1 MET P  83     -24.102 -20.784 -30.262  1.00 97.00      PROA   
ATOM   1231  HE2 MET P  83     -24.555 -22.412 -30.881  1.00 97.00      PROA   
ATOM   1232  HE3 MET P  83     -24.035 -22.208 -29.175  1.00 97.00      PROA   
ATOM   1233  C   MET P  83     -26.298 -17.794 -33.288  1.00 97.00      PROA   
ATOM   1234  O   MET P  83     -25.316 -17.981 -33.998  1.00 97.00      PROA   
ATOM   1235  N   ASN P  84     -26.686 -16.558 -32.931  1.00 97.00      PROA   
ATOM   1236  HN  ASN P  84     -27.490 -16.399 -32.363  1.00 97.00      PROA   
ATOM   1237  CA  ASN P  84     -25.998 -15.356 -33.357  1.00 97.00      PROA   
ATOM   1238  HA  ASN P  84     -24.998 -15.600 -33.681  1.00 97.00      PROA   
ATOM   1239  CB  ASN P  84     -26.779 -14.604 -34.476  1.00 97.00      PROA   
ATOM   1240  HB1 ASN P  84     -26.102 -13.897 -35.000  1.00 97.00      PROA   
ATOM   1241  HB2 ASN P  84     -27.628 -14.026 -34.052  1.00 97.00      PROA   
ATOM   1242  CG  ASN P  84     -27.322 -15.590 -35.508  1.00 97.00      PROA   
ATOM   1243  OD1 ASN P  84     -26.578 -16.109 -36.344  1.00 97.00      PROA   
ATOM   1244  ND2 ASN P  84     -28.646 -15.857 -35.463  1.00 97.00      PROA   
ATOM   1245 HD21 ASN P  84     -29.042 -16.459 -36.156  1.00 97.00      PROA   
ATOM   1246 HD22 ASN P  84     -29.196 -15.469 -34.724  1.00 97.00      PROA   
ATOM   1247  C   ASN P  84     -25.858 -14.443 -32.152  1.00 97.00      PROA   
ATOM   1248  O   ASN P  84     -26.589 -14.580 -31.172  1.00 97.00      PROA   
ATOM   1249  N   SER P  85     -24.908 -13.486 -32.176  1.00 97.00      PROA   
ATOM   1250  HN  SER P  85     -24.239 -13.448 -32.914  1.00 97.00      PROA   
ATOM   1251  CA  SER P  85     -24.730 -12.506 -31.104  1.00 97.00      PROA   
ATOM   1252  HA  SER P  85     -23.887 -11.893 -31.387  1.00 97.00      PROA   
ATOM   1253  CB  SER P  85     -25.925 -11.529 -30.932  1.00 97.00      PROA   
ATOM   1254  HB1 SER P  85     -25.743 -10.836 -30.082  1.00 97.00      PROA   
ATOM   1255  HB2 SER P  85     -26.864 -12.089 -30.733  1.00 97.00      PROA   
ATOM   1256  OG  SER P  85     -26.092 -10.721 -32.093  1.00 97.00      PROA   
ATOM   1257  HG1 SER P  85     -26.239 -11.311 -32.836  1.00 97.00      PROA   
ATOM   1258  C   SER P  85     -24.348 -13.117 -29.766  1.00 97.00      PROA   
ATOM   1259  O   SER P  85     -24.895 -12.772 -28.715  1.00 97.00      PROA   
ATOM   1260  N   LEU P  86     -23.414 -14.086 -29.775  1.00 97.00      PROA   
ATOM   1261  HN  LEU P  86     -23.023 -14.382 -30.644  1.00 97.00      PROA   
ATOM   1262  CA  LEU P  86     -22.939 -14.780 -28.590  1.00 97.00      PROA   
ATOM   1263  HA  LEU P  86     -23.812 -15.125 -28.056  1.00 97.00      PROA   
ATOM   1264  CB  LEU P  86     -22.112 -16.030 -28.989  1.00 97.00      PROA   
ATOM   1265  HB1 LEU P  86     -21.648 -16.497 -28.094  1.00 97.00      PROA   
ATOM   1266  HB2 LEU P  86     -21.291 -15.698 -29.660  1.00 97.00      PROA   
ATOM   1267  CG  LEU P  86     -22.936 -17.118 -29.720  1.00 97.00      PROA   
ATOM   1268  HG  LEU P  86     -23.529 -16.639 -30.528  1.00 97.00      PROA   
ATOM   1269  CD1 LEU P  86     -22.011 -18.144 -30.388  1.00 97.00      PROA   
ATOM   1270 HD11 LEU P  86     -21.394 -18.663 -29.624  1.00 97.00      PROA   
ATOM   1271 HD12 LEU P  86     -21.336 -17.636 -31.109  1.00 97.00      PROA   
ATOM   1272 HD13 LEU P  86     -22.604 -18.903 -30.942  1.00 97.00      PROA   
ATOM   1273  CD2 LEU P  86     -23.898 -17.838 -28.765  1.00 97.00      PROA   
ATOM   1274 HD21 LEU P  86     -24.607 -17.121 -28.299  1.00 97.00      PROA   
ATOM   1275 HD22 LEU P  86     -23.326 -18.350 -27.962  1.00 97.00      PROA   
ATOM   1276 HD23 LEU P  86     -24.486 -18.605 -29.313  1.00 97.00      PROA   
ATOM   1277  C   LEU P  86     -22.168 -13.910 -27.592  1.00 97.00      PROA   
ATOM   1278  O   LEU P  86     -21.279 -13.141 -27.949  1.00 97.00      PROA   
ATOM   1279  N   LYS P  87     -22.491 -14.019 -26.294  1.00 97.00      PROA   
ATOM   1280  HN  LYS P  87     -23.223 -14.622 -25.988  1.00 97.00      PROA   
ATOM   1281  CA  LYS P  87     -21.821 -13.321 -25.215  1.00 97.00      PROA   
ATOM   1282  HA  LYS P  87     -21.280 -12.473 -25.609  1.00 97.00      PROA   
ATOM   1283  CB  LYS P  87     -22.852 -12.877 -24.142  1.00 97.00      PROA   
ATOM   1284  HB1 LYS P  87     -22.349 -12.296 -23.340  1.00 97.00      PROA   
ATOM   1285  HB2 LYS P  87     -23.234 -13.807 -23.668  1.00 97.00      PROA   
ATOM   1286  CG  LYS P  87     -24.049 -12.055 -24.655  1.00 97.00      PROA   
ATOM   1287  HG1 LYS P  87     -24.572 -12.574 -25.487  1.00 97.00      PROA   
ATOM   1288  HG2 LYS P  87     -23.642 -11.108 -25.069  1.00 97.00      PROA   
ATOM   1289  CD  LYS P  87     -25.057 -11.713 -23.533  1.00 97.00      PROA   
ATOM   1290  HD1 LYS P  87     -25.573 -10.769 -23.812  1.00 97.00      PROA   
ATOM   1291  HD2 LYS P  87     -24.494 -11.506 -22.599  1.00 97.00      PROA   
ATOM   1292  CE  LYS P  87     -26.159 -12.755 -23.241  1.00 97.00      PROA   
ATOM   1293  HE1 LYS P  87     -26.820 -12.872 -24.126  1.00 97.00      PROA   
ATOM   1294  HE2 LYS P  87     -26.769 -12.411 -22.379  1.00 97.00      PROA   
ATOM   1295  NZ  LYS P  87     -25.601 -14.071 -22.905  1.00 97.00      PROA   
ATOM   1296  HZ1 LYS P  87     -26.253 -14.712 -22.411  1.00 97.00      PROA   
ATOM   1297  HZ2 LYS P  87     -24.818 -13.940 -22.233  1.00 97.00      PROA   
ATOM   1298  HZ3 LYS P  87     -25.200 -14.541 -23.741  1.00 97.00      PROA   
ATOM   1299  C   LYS P  87     -20.863 -14.294 -24.526  1.00 97.00      PROA   
ATOM   1300  O   LYS P  87     -21.043 -15.505 -24.667  1.00 97.00      PROA   
ATOM   1301  N   PRO P  88     -19.875 -13.851 -23.748  1.00 97.00      PROA   
ATOM   1302  CD  PRO P  88     -19.406 -12.463 -23.717  1.00 97.00      PROA   
ATOM   1303  HD1 PRO P  88     -20.155 -11.834 -23.190  1.00 97.00      PROA   
ATOM   1304  HD2 PRO P  88     -19.224 -12.073 -24.741  1.00 97.00      PROA   
ATOM   1305  CA  PRO P  88     -19.100 -14.695 -22.837  1.00 97.00      PROA   
ATOM   1306  HA  PRO P  88     -18.419 -15.252 -23.463  1.00 97.00      PROA   
ATOM   1307  CB  PRO P  88     -18.349 -13.692 -21.953  1.00 97.00      PROA   
ATOM   1308  HB1 PRO P  88     -17.405 -14.120 -21.554  1.00 97.00      PROA   
ATOM   1309  HB2 PRO P  88     -18.987 -13.358 -21.107  1.00 97.00      PROA   
ATOM   1310  CG  PRO P  88     -18.107 -12.517 -22.906  1.00 97.00      PROA   
ATOM   1311  HG1 PRO P  88     -17.894 -11.567 -22.370  1.00 97.00      PROA   
ATOM   1312  HG2 PRO P  88     -17.259 -12.759 -23.581  1.00 97.00      PROA   
ATOM   1313  C   PRO P  88     -19.844 -15.777 -22.063  1.00 97.00      PROA   
ATOM   1314  O   PRO P  88     -19.406 -16.919 -22.091  1.00 97.00      PROA   
ATOM   1315  N   GLU P  89     -20.987 -15.500 -21.401  1.00 97.00      PROA   
ATOM   1316  HN  GLU P  89     -21.393 -14.590 -21.381  1.00 97.00      PROA   
ATOM   1317  CA  GLU P  89     -21.707 -16.533 -20.667  1.00 97.00      PROA   
ATOM   1318  HA  GLU P  89     -21.016 -17.332 -20.441  1.00 97.00      PROA   
ATOM   1319  CB  GLU P  89     -22.173 -16.075 -19.255  1.00 97.00      PROA   
ATOM   1320  HB1 GLU P  89     -21.260 -15.930 -18.639  1.00 97.00      PROA   
ATOM   1321  HB2 GLU P  89     -22.720 -16.923 -18.789  1.00 97.00      PROA   
ATOM   1322  CG  GLU P  89     -23.008 -14.772 -19.149  1.00 97.00      PROA   
ATOM   1323  HG1 GLU P  89     -22.309 -13.909 -19.180  1.00 97.00      PROA   
ATOM   1324  HG2 GLU P  89     -23.544 -14.725 -18.177  1.00 97.00      PROA   
ATOM   1325  CD  GLU P  89     -24.003 -14.575 -20.267  1.00 97.00      PROA   
ATOM   1326  OE1 GLU P  89     -25.118 -15.165 -20.246  1.00 97.00      PROA   
ATOM   1327  OE2 GLU P  89     -23.658 -13.833 -21.222  1.00 97.00      PROA   
ATOM   1328  C   GLU P  89     -22.791 -17.239 -21.485  1.00 97.00      PROA   
ATOM   1329  O   GLU P  89     -23.663 -17.929 -20.955  1.00 97.00      PROA   
ATOM   1330  N   ASP P  90     -22.698 -17.147 -22.831  1.00 97.00      PROA   
ATOM   1331  HN  ASP P  90     -22.061 -16.501 -23.245  1.00 97.00      PROA   
ATOM   1332  CA  ASP P  90     -23.304 -18.110 -23.731  1.00 97.00      PROA   
ATOM   1333  HA  ASP P  90     -24.136 -18.598 -23.245  1.00 97.00      PROA   
ATOM   1334  CB  ASP P  90     -23.759 -17.439 -25.060  1.00 97.00      PROA   
ATOM   1335  HB1 ASP P  90     -24.126 -18.213 -25.768  1.00 97.00      PROA   
ATOM   1336  HB2 ASP P  90     -22.897 -16.925 -25.536  1.00 97.00      PROA   
ATOM   1337  CG  ASP P  90     -24.875 -16.453 -24.866  1.00 97.00      PROA   
ATOM   1338  OD1 ASP P  90     -26.005 -16.819 -24.455  1.00 97.00      PROA   
ATOM   1339  OD2 ASP P  90     -24.699 -15.255 -25.192  1.00 97.00      PROA   
ATOM   1340  C   ASP P  90     -22.282 -19.209 -24.061  1.00 97.00      PROA   
ATOM   1341  O   ASP P  90     -22.603 -20.173 -24.761  1.00 97.00      PROA   
ATOM   1342  N   THR P  91     -21.036 -19.115 -23.530  1.00 97.00      PROA   
ATOM   1343  HN  THR P  91     -20.773 -18.313 -23.000  1.00 97.00      PROA   
ATOM   1344  CA  THR P  91     -20.052 -20.200 -23.551  1.00 97.00      PROA   
ATOM   1345  HA  THR P  91     -20.061 -20.598 -24.555  1.00 97.00      PROA   
ATOM   1346  CB  THR P  91     -18.615 -19.754 -23.231  1.00 97.00      PROA   
ATOM   1347  HB  THR P  91     -18.502 -18.712 -23.599  1.00 97.00      PROA   
ATOM   1348  OG1 THR P  91     -17.655 -20.531 -23.925  1.00 97.00      PROA   
ATOM   1349  HG1 THR P  91     -18.071 -21.363 -24.163  1.00 97.00      PROA   
ATOM   1350  CG2 THR P  91     -18.203 -19.784 -21.751  1.00 97.00      PROA   
ATOM   1351 HG21 THR P  91     -18.132 -20.826 -21.372  1.00 97.00      PROA   
ATOM   1352 HG22 THR P  91     -18.934 -19.224 -21.129  1.00 97.00      PROA   
ATOM   1353 HG23 THR P  91     -17.209 -19.305 -21.630  1.00 97.00      PROA   
ATOM   1354  C   THR P  91     -20.498 -21.309 -22.615  1.00 97.00      PROA   
ATOM   1355  O   THR P  91     -20.788 -21.092 -21.441  1.00 97.00      PROA   
ATOM   1356  N   ALA P  92     -20.649 -22.532 -23.136  1.00 97.00      PROA   
ATOM   1357  HN  ALA P  92     -20.359 -22.763 -24.062  1.00 97.00      PROA   
ATOM   1358  CA  ALA P  92     -21.247 -23.591 -22.363  1.00 97.00      PROA   
ATOM   1359  HA  ALA P  92     -20.749 -23.663 -21.407  1.00 97.00      PROA   
ATOM   1360  CB  ALA P  92     -22.760 -23.341 -22.185  1.00 97.00      PROA   
ATOM   1361  HB1 ALA P  92     -23.270 -23.331 -23.172  1.00 97.00      PROA   
ATOM   1362  HB2 ALA P  92     -22.935 -22.352 -21.708  1.00 97.00      PROA   
ATOM   1363  HB3 ALA P  92     -23.226 -24.117 -21.541  1.00 97.00      PROA   
ATOM   1364  C   ALA P  92     -21.058 -24.908 -23.078  1.00 97.00      PROA   
ATOM   1365  O   ALA P  92     -20.759 -24.936 -24.270  1.00 97.00      PROA   
ATOM   1366  N   VAL P  93     -21.304 -26.030 -22.385  1.00 97.00      PROA   
ATOM   1367  HN  VAL P  93     -21.484 -25.988 -21.405  1.00 97.00      PROA   
ATOM   1368  CA  VAL P  93     -21.555 -27.301 -23.040  1.00 97.00      PROA   
ATOM   1369  HA  VAL P  93     -21.100 -27.290 -24.020  1.00 97.00      PROA   
ATOM   1370  CB  VAL P  93     -20.914 -28.487 -22.318  1.00 97.00      PROA   
ATOM   1371  HB  VAL P  93     -19.814 -28.377 -22.420  1.00 97.00      PROA   
ATOM   1372  CG1 VAL P  93     -21.243 -28.480 -20.813  1.00 97.00      PROA   
ATOM   1373 HG11 VAL P  93     -22.341 -28.436 -20.653  1.00 97.00      PROA   
ATOM   1374 HG12 VAL P  93     -20.775 -27.609 -20.306  1.00 97.00      PROA   
ATOM   1375 HG13 VAL P  93     -20.851 -29.402 -20.333  1.00 97.00      PROA   
ATOM   1376  CG2 VAL P  93     -21.322 -29.820 -22.975  1.00 97.00      PROA   
ATOM   1377 HG21 VAL P  93     -21.080 -29.812 -24.060  1.00 97.00      PROA   
ATOM   1378 HG22 VAL P  93     -22.407 -30.023 -22.850  1.00 97.00      PROA   
ATOM   1379 HG23 VAL P  93     -20.767 -30.663 -22.510  1.00 97.00      PROA   
ATOM   1380  C   VAL P  93     -23.059 -27.441 -23.277  1.00 97.00      PROA   
ATOM   1381  O   VAL P  93     -23.882 -27.401 -22.360  1.00 97.00      PROA   
ATOM   1382  N   TYR P  94     -23.469 -27.538 -24.553  1.00 97.00      PROA   
ATOM   1383  HN  TYR P  94     -22.788 -27.611 -25.277  1.00 97.00      PROA   
ATOM   1384  CA  TYR P  94     -24.853 -27.511 -24.989  1.00 97.00      PROA   
ATOM   1385  HA  TYR P  94     -25.462 -27.025 -24.240  1.00 97.00      PROA   
ATOM   1386  CB  TYR P  94     -25.026 -26.773 -26.351  1.00 97.00      PROA   
ATOM   1387  HB1 TYR P  94     -25.989 -27.045 -26.834  1.00 97.00      PROA   
ATOM   1388  HB2 TYR P  94     -24.212 -27.076 -27.044  1.00 97.00      PROA   
ATOM   1389  CG  TYR P  94     -24.988 -25.274 -26.213  1.00 97.00      PROA   
ATOM   1390  CD1 TYR P  94     -23.808 -24.610 -25.842  1.00 97.00      PROA   
ATOM   1391  HD1 TYR P  94     -22.919 -25.179 -25.615  1.00 97.00      PROA   
ATOM   1392  CE1 TYR P  94     -23.760 -23.211 -25.797  1.00 97.00      PROA   
ATOM   1393  HE1 TYR P  94     -22.858 -22.712 -25.475  1.00 97.00      PROA   
ATOM   1394  CZ  TYR P  94     -24.872 -22.461 -26.168  1.00 97.00      PROA   
ATOM   1395  OH  TYR P  94     -24.798 -21.059 -26.099  1.00 97.00      PROA   
ATOM   1396  HH  TYR P  94     -23.908 -20.839 -25.814  1.00 97.00      PROA   
ATOM   1397  CD2 TYR P  94     -26.117 -24.504 -26.552  1.00 97.00      PROA   
ATOM   1398  HD2 TYR P  94     -27.025 -24.997 -26.868  1.00 97.00      PROA   
ATOM   1399  CE2 TYR P  94     -26.056 -23.104 -26.540  1.00 97.00      PROA   
ATOM   1400  HE2 TYR P  94     -26.923 -22.521 -26.814  1.00 97.00      PROA   
ATOM   1401  C   TYR P  94     -25.402 -28.909 -25.157  1.00 97.00      PROA   
ATOM   1402  O   TYR P  94     -25.019 -29.623 -26.079  1.00 97.00      PROA   
ATOM   1403  N   PHE P  95     -26.334 -29.316 -24.280  1.00 97.00      PROA   
ATOM   1404  HN  PHE P  95     -26.662 -28.720 -23.551  1.00 97.00      PROA   
ATOM   1405  CA  PHE P  95     -26.993 -30.604 -24.348  1.00 97.00      PROA   
ATOM   1406  HA  PHE P  95     -26.388 -31.307 -24.901  1.00 97.00      PROA   
ATOM   1407  CB  PHE P  95     -27.301 -31.182 -22.936  1.00 97.00      PROA   
ATOM   1408  HB1 PHE P  95     -27.836 -32.151 -23.035  1.00 97.00      PROA   
ATOM   1409  HB2 PHE P  95     -27.946 -30.475 -22.372  1.00 97.00      PROA   
ATOM   1410  CG  PHE P  95     -26.051 -31.411 -22.133  1.00 97.00      PROA   
ATOM   1411  CD1 PHE P  95     -25.477 -30.376 -21.372  1.00 97.00      PROA   
ATOM   1412  HD1 PHE P  95     -25.922 -29.392 -21.385  1.00 97.00      PROA   
ATOM   1413  CE1 PHE P  95     -24.318 -30.603 -20.621  1.00 97.00      PROA   
ATOM   1414  HE1 PHE P  95     -23.880 -29.802 -20.044  1.00 97.00      PROA   
ATOM   1415  CZ  PHE P  95     -23.724 -31.870 -20.613  1.00 97.00      PROA   
ATOM   1416  HZ  PHE P  95     -22.811 -32.037 -20.061  1.00 97.00      PROA   
ATOM   1417  CD2 PHE P  95     -25.471 -32.689 -22.080  1.00 97.00      PROA   
ATOM   1418  HD2 PHE P  95     -25.898 -33.496 -22.658  1.00 97.00      PROA   
ATOM   1419  CE2 PHE P  95     -24.308 -32.918 -21.334  1.00 97.00      PROA   
ATOM   1420  HE2 PHE P  95     -23.844 -33.893 -21.354  1.00 97.00      PROA   
ATOM   1421  C   PHE P  95     -28.313 -30.470 -25.082  1.00 97.00      PROA   
ATOM   1422  O   PHE P  95     -29.102 -29.557 -24.825  1.00 97.00      PROA   
ATOM   1423  N   CYS P  96     -28.595 -31.394 -26.008  1.00 97.00      PROA   
ATOM   1424  HN  CYS P  96     -27.914 -32.082 -26.244  1.00 97.00      PROA   
ATOM   1425  CA  CYS P  96     -29.910 -31.523 -26.606  1.00 97.00      PROA   
ATOM   1426  HA  CYS P  96     -30.385 -30.554 -26.656  1.00 97.00      PROA   
ATOM   1427  CB  CYS P  96     -29.778 -32.082 -28.042  1.00 97.00      PROA   
ATOM   1428  HB1 CYS P  96     -29.326 -33.096 -27.998  1.00 97.00      PROA   
ATOM   1429  HB2 CYS P  96     -29.052 -31.429 -28.572  1.00 97.00      PROA   
ATOM   1430  SG  CYS P  96     -31.328 -32.096 -28.993  1.00 97.00      PROA   
ATOM   1431  C   CYS P  96     -30.777 -32.429 -25.736  1.00 97.00      PROA   
ATOM   1432  O   CYS P  96     -30.287 -33.378 -25.125  1.00 97.00      PROA   
ATOM   1433  N   ALA P  97     -32.087 -32.156 -25.608  1.00 97.00      PROA   
ATOM   1434  HN  ALA P  97     -32.500 -31.355 -26.034  1.00 97.00      PROA   
ATOM   1435  CA  ALA P  97     -32.926 -32.988 -24.773  1.00 97.00      PROA   
ATOM   1436  HA  ALA P  97     -32.620 -34.016 -24.899  1.00 97.00      PROA   
ATOM   1437  CB  ALA P  97     -32.747 -32.595 -23.300  1.00 97.00      PROA   
ATOM   1438  HB1 ALA P  97     -33.225 -31.614 -23.092  1.00 97.00      PROA   
ATOM   1439  HB2 ALA P  97     -31.663 -32.498 -23.078  1.00 97.00      PROA   
ATOM   1440  HB3 ALA P  97     -33.165 -33.370 -22.622  1.00 97.00      PROA   
ATOM   1441  C   ALA P  97     -34.400 -32.938 -25.154  1.00 97.00      PROA   
ATOM   1442  O   ALA P  97     -34.901 -31.960 -25.703  1.00 97.00      PROA   
ATOM   1443  N   LEU P  98     -35.139 -34.022 -24.864  1.00 97.00      PROA   
ATOM   1444  HN  LEU P  98     -34.711 -34.763 -24.353  1.00 97.00      PROA   
ATOM   1445  CA  LEU P  98     -36.524 -34.199 -25.258  1.00 97.00      PROA   
ATOM   1446  HA  LEU P  98     -36.893 -33.297 -25.722  1.00 97.00      PROA   
ATOM   1447  CB  LEU P  98     -36.648 -35.375 -26.264  1.00 97.00      PROA   
ATOM   1448  HB1 LEU P  98     -36.342 -36.309 -25.747  1.00 97.00      PROA   
ATOM   1449  HB2 LEU P  98     -35.921 -35.205 -27.087  1.00 97.00      PROA   
ATOM   1450  CG  LEU P  98     -38.035 -35.608 -26.899  1.00 97.00      PROA   
ATOM   1451  HG  LEU P  98     -38.826 -35.493 -26.127  1.00 97.00      PROA   
ATOM   1452  CD1 LEU P  98     -38.284 -34.608 -28.027  1.00 97.00      PROA   
ATOM   1453 HD11 LEU P  98     -37.534 -34.742 -28.835  1.00 97.00      PROA   
ATOM   1454 HD12 LEU P  98     -38.195 -33.570 -27.641  1.00 97.00      PROA   
ATOM   1455 HD13 LEU P  98     -39.293 -34.732 -28.474  1.00 97.00      PROA   
ATOM   1456  CD2 LEU P  98     -38.137 -37.026 -27.467  1.00 97.00      PROA   
ATOM   1457 HD21 LEU P  98     -38.003 -37.786 -26.668  1.00 97.00      PROA   
ATOM   1458 HD22 LEU P  98     -37.346 -37.178 -28.233  1.00 97.00      PROA   
ATOM   1459 HD23 LEU P  98     -39.123 -37.183 -27.954  1.00 97.00      PROA   
ATOM   1460  C   LEU P  98     -37.381 -34.456 -24.028  1.00 97.00      PROA   
ATOM   1461  O   LEU P  98     -37.046 -35.250 -23.144  1.00 97.00      PROA   
ATOM   1462  N   GLY P  99     -38.529 -33.762 -23.911  1.00 97.00      PROA   
ATOM   1463  HN  GLY P  99     -38.793 -33.125 -24.632  1.00 97.00      PROA   
ATOM   1464  CA  GLY P  99     -39.490 -34.020 -22.843  1.00 97.00      PROA   
ATOM   1465  HA1 GLY P  99     -40.124 -33.148 -22.783  1.00 97.00      PROA   
ATOM   1466  HA2 GLY P  99     -38.965 -34.219 -21.920  1.00 97.00      PROA   
ATOM   1467  C   GLY P  99     -40.387 -35.205 -23.091  1.00 97.00      PROA   
ATOM   1468  O   GLY P  99     -40.302 -35.892 -24.100  1.00 97.00      PROA   
ATOM   1469  N   VAL P 100     -41.337 -35.435 -22.169  1.00 97.00      PROA   
ATOM   1470  HN  VAL P 100     -41.299 -35.006 -21.270  1.00 97.00      PROA   
ATOM   1471  CA  VAL P 100     -42.506 -36.278 -22.414  1.00 97.00      PROA   
ATOM   1472  HA  VAL P 100     -42.339 -36.899 -23.281  1.00 97.00      PROA   
ATOM   1473  CB  VAL P 100     -42.743 -37.181 -21.200  1.00 97.00      PROA   
ATOM   1474  HB  VAL P 100     -41.771 -37.659 -20.952  1.00 97.00      PROA   
ATOM   1475  CG1 VAL P 100     -43.213 -36.386 -19.962  1.00 97.00      PROA   
ATOM   1476 HG11 VAL P 100     -44.213 -35.931 -20.127  1.00 97.00      PROA   
ATOM   1477 HG12 VAL P 100     -42.494 -35.584 -19.688  1.00 97.00      PROA   
ATOM   1478 HG13 VAL P 100     -43.301 -37.071 -19.092  1.00 97.00      PROA   
ATOM   1479  CG2 VAL P 100     -43.730 -38.315 -21.544  1.00 97.00      PROA   
ATOM   1480 HG21 VAL P 100     -43.391 -38.871 -22.444  1.00 97.00      PROA   
ATOM   1481 HG22 VAL P 100     -44.749 -37.914 -21.730  1.00 97.00      PROA   
ATOM   1482 HG23 VAL P 100     -43.796 -39.030 -20.697  1.00 97.00      PROA   
ATOM   1483  C   VAL P 100     -43.704 -35.366 -22.712  1.00 97.00      PROA   
ATOM   1484  O   VAL P 100     -44.821 -35.780 -23.027  1.00 97.00      PROA   
ATOM   1485  N   THR P 101     -43.443 -34.050 -22.649  1.00 97.00      PROA   
ATOM   1486  HN  THR P 101     -42.497 -33.780 -22.484  1.00 97.00      PROA   
ATOM   1487  CA  THR P 101     -44.389 -32.954 -22.778  1.00 97.00      PROA   
ATOM   1488  HA  THR P 101     -45.368 -33.310 -22.490  1.00 97.00      PROA   
ATOM   1489  CB  THR P 101     -44.012 -31.797 -21.851  1.00 97.00      PROA   
ATOM   1490  HB  THR P 101     -43.863 -32.214 -20.832  1.00 97.00      PROA   
ATOM   1491  OG1 THR P 101     -45.031 -30.813 -21.754  1.00 97.00      PROA   
ATOM   1492  HG1 THR P 101     -44.890 -30.449 -20.877  1.00 97.00      PROA   
ATOM   1493  CG2 THR P 101     -42.717 -31.087 -22.292  1.00 97.00      PROA   
ATOM   1494 HG21 THR P 101     -42.806 -30.638 -23.304  1.00 97.00      PROA   
ATOM   1495 HG22 THR P 101     -41.853 -31.785 -22.283  1.00 97.00      PROA   
ATOM   1496 HG23 THR P 101     -42.492 -30.256 -21.589  1.00 97.00      PROA   
ATOM   1497  C   THR P 101     -44.491 -32.439 -24.202  1.00 97.00      PROA   
ATOM   1498  O   THR P 101     -43.692 -32.770 -25.077  1.00 97.00      PROA   
ATOM   1499  N   ALA P 102     -45.483 -31.568 -24.446  1.00 97.00      PROA   
ATOM   1500  HN  ALA P 102     -46.077 -31.336 -23.680  1.00 97.00      PROA   
ATOM   1501  CA  ALA P 102     -45.613 -30.763 -25.639  1.00 97.00      PROA   
ATOM   1502  HA  ALA P 102     -44.853 -31.032 -26.358  1.00 97.00      PROA   
ATOM   1503  CB  ALA P 102     -47.006 -30.991 -26.261  1.00 97.00      PROA   
ATOM   1504  HB1 ALA P 102     -47.812 -30.704 -25.553  1.00 97.00      PROA   
ATOM   1505  HB2 ALA P 102     -47.133 -32.066 -26.514  1.00 97.00      PROA   
ATOM   1506  HB3 ALA P 102     -47.128 -30.406 -27.197  1.00 97.00      PROA   
ATOM   1507  C   ALA P 102     -45.411 -29.278 -25.311  1.00 97.00      PROA   
ATOM   1508  O   ALA P 102     -45.712 -28.406 -26.123  1.00 97.00      PROA   
ATOM   1509  N   ALA P 103     -44.899 -28.947 -24.106  1.00 97.00      PROA   
ATOM   1510  HN  ALA P 103     -44.750 -29.650 -23.414  1.00 97.00      PROA   
ATOM   1511  CA  ALA P 103     -44.592 -27.593 -23.679  1.00 97.00      PROA   
ATOM   1512  HA  ALA P 103     -45.039 -26.896 -24.372  1.00 97.00      PROA   
ATOM   1513  CB  ALA P 103     -45.228 -27.358 -22.296  1.00 97.00      PROA   
ATOM   1514  HB1 ALA P 103     -44.796 -28.051 -21.542  1.00 97.00      PROA   
ATOM   1515  HB2 ALA P 103     -46.317 -27.576 -22.340  1.00 97.00      PROA   
ATOM   1516  HB3 ALA P 103     -45.108 -26.314 -21.936  1.00 97.00      PROA   
ATOM   1517  C   ALA P 103     -43.085 -27.278 -23.702  1.00 97.00      PROA   
ATOM   1518  O   ALA P 103     -42.385 -27.597 -24.659  1.00 97.00      PROA   
ATOM   1519  N   CYS P 104     -42.554 -26.593 -22.665  1.00 97.00      PROA   
ATOM   1520  HN  CYS P 104     -43.121 -26.486 -21.852  1.00 97.00      PROA   
ATOM   1521  CA  CYS P 104     -41.151 -26.162 -22.620  1.00 97.00      PROA   
ATOM   1522  HA  CYS P 104     -40.525 -27.020 -22.815  1.00 97.00      PROA   
ATOM   1523  CB  CYS P 104     -40.865 -25.041 -23.675  1.00 97.00      PROA   
ATOM   1524  HB1 CYS P 104     -41.525 -24.173 -23.461  1.00 97.00      PROA   
ATOM   1525  HB2 CYS P 104     -41.167 -25.424 -24.673  1.00 97.00      PROA   
ATOM   1526  SG  CYS P 104     -39.127 -24.468 -23.804  1.00 97.00      PROA   
ATOM   1527  C   CYS P 104     -40.751 -25.615 -21.248  1.00 97.00      PROA   
ATOM   1528  O   CYS P 104     -39.572 -25.423 -20.947  1.00 97.00      PROA   
ATOM   1529  N   SER P 105     -41.709 -25.386 -20.338  1.00 97.00      PROA   
ATOM   1530  HN  SER P 105     -42.683 -25.483 -20.530  1.00 97.00      PROA   
ATOM   1531  CA  SER P 105     -41.496 -25.108 -18.922  1.00 97.00      PROA   
ATOM   1532  HA  SER P 105     -40.867 -24.236 -18.821  1.00 97.00      PROA   
ATOM   1533  CB  SER P 105     -42.885 -24.845 -18.261  1.00 97.00      PROA   
ATOM   1534  HB1 SER P 105     -43.060 -23.748 -18.291  1.00 97.00      PROA   
ATOM   1535  HB2 SER P 105     -42.933 -25.152 -17.195  1.00 97.00      PROA   
ATOM   1536  OG  SER P 105     -43.953 -25.448 -19.010  1.00 97.00      PROA   
ATOM   1537  HG1 SER P 105     -43.898 -26.405 -18.954  1.00 97.00      PROA   
ATOM   1538  C   SER P 105     -40.807 -26.237 -18.175  1.00 97.00      PROA   
ATOM   1539  O   SER P 105     -39.858 -26.058 -17.414  1.00 97.00      PROA   
ATOM   1540  N   ASP P 106     -41.303 -27.437 -18.456  1.00 97.00      PROA   
ATOM   1541  HN  ASP P 106     -42.096 -27.475 -19.060  1.00 97.00      PROA   
ATOM   1542  CA  ASP P 106     -41.050 -28.754 -17.956  1.00 97.00      PROA   
ATOM   1543  HA  ASP P 106     -41.264 -28.730 -16.898  1.00 97.00      PROA   
ATOM   1544  CB  ASP P 106     -42.016 -29.764 -18.671  1.00 97.00      PROA   
ATOM   1545  HB1 ASP P 106     -42.201 -30.632 -18.004  1.00 97.00      PROA   
ATOM   1546  HB2 ASP P 106     -41.530 -30.148 -19.593  1.00 97.00      PROA   
ATOM   1547  CG  ASP P 106     -43.383 -29.249 -19.152  1.00 97.00      PROA   
ATOM   1548  OD1 ASP P 106     -43.552 -28.049 -19.496  1.00 97.00      PROA   
ATOM   1549  OD2 ASP P 106     -44.239 -30.137 -19.379  1.00 97.00      PROA   
ATOM   1550  C   ASP P 106     -39.599 -29.196 -18.144  1.00 97.00      PROA   
ATOM   1551  O   ASP P 106     -38.935 -28.843 -19.117  1.00 97.00      PROA   
ATOM   1552  N   ASN P 107     -39.027 -29.994 -17.225  1.00 97.00      PROA   
ATOM   1553  HN  ASN P 107     -39.541 -30.316 -16.434  1.00 97.00      PROA   
ATOM   1554  CA  ASN P 107     -37.684 -30.515 -17.442  1.00 97.00      PROA   
ATOM   1555  HA  ASN P 107     -37.122 -29.735 -17.933  1.00 97.00      PROA   
ATOM   1556  CB  ASN P 107     -36.962 -30.844 -16.111  1.00 97.00      PROA   
ATOM   1557  HB1 ASN P 107     -36.030 -31.418 -16.301  1.00 97.00      PROA   
ATOM   1558  HB2 ASN P 107     -37.629 -31.445 -15.456  1.00 97.00      PROA   
ATOM   1559  CG  ASN P 107     -36.567 -29.541 -15.426  1.00 97.00      PROA   
ATOM   1560  OD1 ASN P 107     -36.553 -28.461 -16.024  1.00 97.00      PROA   
ATOM   1561  ND2 ASN P 107     -36.223 -29.621 -14.124  1.00 97.00      PROA   
ATOM   1562 HD21 ASN P 107     -35.945 -28.773 -13.673  1.00 97.00      PROA   
ATOM   1563 HD22 ASN P 107     -36.210 -30.507 -13.659  1.00 97.00      PROA   
ATOM   1564  C   ASN P 107     -37.694 -31.724 -18.391  1.00 97.00      PROA   
ATOM   1565  O   ASN P 107     -38.541 -32.605 -18.239  1.00 97.00      PROA   
ATOM   1566  N   PRO P 108     -36.836 -31.782 -19.415  1.00 97.00      PROA   
ATOM   1567  CD  PRO P 108     -35.690 -30.879 -19.592  1.00 97.00      PROA   
ATOM   1568  HD1 PRO P 108     -35.193 -30.639 -18.628  1.00 97.00      PROA   
ATOM   1569  HD2 PRO P 108     -36.042 -29.948 -20.087  1.00 97.00      PROA   
ATOM   1570  CA  PRO P 108     -36.724 -32.944 -20.292  1.00 97.00      PROA   
ATOM   1571  HA  PRO P 108     -37.701 -33.126 -20.715  1.00 97.00      PROA   
ATOM   1572  CB  PRO P 108     -35.696 -32.496 -21.333  1.00 97.00      PROA   
ATOM   1573  HB1 PRO P 108     -36.194 -31.860 -22.096  1.00 97.00      PROA   
ATOM   1574  HB2 PRO P 108     -35.198 -33.345 -21.847  1.00 97.00      PROA   
ATOM   1575  CG  PRO P 108     -34.740 -31.644 -20.506  1.00 97.00      PROA   
ATOM   1576  HG1 PRO P 108     -34.103 -32.320 -19.897  1.00 97.00      PROA   
ATOM   1577  HG2 PRO P 108     -34.091 -30.977 -21.113  1.00 97.00      PROA   
ATOM   1578  C   PRO P 108     -36.317 -34.238 -19.596  1.00 97.00      PROA   
ATOM   1579  O   PRO P 108     -35.774 -34.212 -18.492  1.00 97.00      PROA   
ATOM   1580  N   TYR P 109     -36.573 -35.382 -20.253  1.00 97.00      PROA   
ATOM   1581  HN  TYR P 109     -36.910 -35.342 -21.190  1.00 97.00      PROA   
ATOM   1582  CA  TYR P 109     -36.334 -36.700 -19.696  1.00 97.00      PROA   
ATOM   1583  HA  TYR P 109     -35.938 -36.622 -18.695  1.00 97.00      PROA   
ATOM   1584  CB  TYR P 109     -37.691 -37.463 -19.660  1.00 97.00      PROA   
ATOM   1585  HB1 TYR P 109     -38.124 -37.529 -20.681  1.00 97.00      PROA   
ATOM   1586  HB2 TYR P 109     -38.404 -36.898 -19.021  1.00 97.00      PROA   
ATOM   1587  CG  TYR P 109     -37.564 -38.856 -19.096  1.00 97.00      PROA   
ATOM   1588  CD1 TYR P 109     -37.490 -39.968 -19.950  1.00 97.00      PROA   
ATOM   1589  HD1 TYR P 109     -37.505 -39.817 -21.019  1.00 97.00      PROA   
ATOM   1590  CE1 TYR P 109     -37.371 -41.264 -19.429  1.00 97.00      PROA   
ATOM   1591  HE1 TYR P 109     -37.301 -42.106 -20.102  1.00 97.00      PROA   
ATOM   1592  CZ  TYR P 109     -37.341 -41.456 -18.043  1.00 97.00      PROA   
ATOM   1593  OH  TYR P 109     -37.214 -42.751 -17.510  1.00 97.00      PROA   
ATOM   1594  HH  TYR P 109     -37.081 -43.354 -18.245  1.00 97.00      PROA   
ATOM   1595  CD2 TYR P 109     -37.542 -39.062 -17.707  1.00 97.00      PROA   
ATOM   1596  HD2 TYR P 109     -37.601 -38.216 -17.038  1.00 97.00      PROA   
ATOM   1597  CE2 TYR P 109     -37.430 -40.358 -17.182  1.00 97.00      PROA   
ATOM   1598  HE2 TYR P 109     -37.405 -40.515 -16.114  1.00 97.00      PROA   
ATOM   1599  C   TYR P 109     -35.280 -37.446 -20.512  1.00 97.00      PROA   
ATOM   1600  O   TYR P 109     -34.349 -38.041 -19.976  1.00 97.00      PROA   
ATOM   1601  N   PHE P 110     -35.374 -37.400 -21.854  1.00 97.00      PROA   
ATOM   1602  HN  PHE P 110     -36.093 -36.875 -22.304  1.00 97.00      PROA   
ATOM   1603  CA  PHE P 110     -34.402 -38.037 -22.722  1.00 97.00      PROA   
ATOM   1604  HA  PHE P 110     -33.956 -38.876 -22.207  1.00 97.00      PROA   
ATOM   1605  CB  PHE P 110     -35.013 -38.538 -24.062  1.00 97.00      PROA   
ATOM   1606  HB1 PHE P 110     -34.304 -39.221 -24.576  1.00 97.00      PROA   
ATOM   1607  HB2 PHE P 110     -35.212 -37.683 -24.743  1.00 97.00      PROA   
ATOM   1608  CG  PHE P 110     -36.315 -39.267 -23.845  1.00 97.00      PROA   
ATOM   1609  CD1 PHE P 110     -36.320 -40.648 -23.593  1.00 97.00      PROA   
ATOM   1610  HD1 PHE P 110     -35.382 -41.181 -23.532  1.00 97.00      PROA   
ATOM   1611  CE1 PHE P 110     -37.527 -41.342 -23.436  1.00 97.00      PROA   
ATOM   1612  HE1 PHE P 110     -37.514 -42.406 -23.249  1.00 97.00      PROA   
ATOM   1613  CZ  PHE P 110     -38.746 -40.657 -23.524  1.00 97.00      PROA   
ATOM   1614  HZ  PHE P 110     -39.675 -41.192 -23.395  1.00 97.00      PROA   
ATOM   1615  CD2 PHE P 110     -37.548 -38.595 -23.947  1.00 97.00      PROA   
ATOM   1616  HD2 PHE P 110     -37.566 -37.535 -24.153  1.00 97.00      PROA   
ATOM   1617  CE2 PHE P 110     -38.757 -39.279 -23.777  1.00 97.00      PROA   
ATOM   1618  HE2 PHE P 110     -39.691 -38.741 -23.839  1.00 97.00      PROA   
ATOM   1619  C   PHE P 110     -33.314 -37.015 -23.019  1.00 97.00      PROA   
ATOM   1620  O   PHE P 110     -33.603 -35.872 -23.372  1.00 97.00      PROA   
ATOM   1621  N   TRP P 111     -32.037 -37.397 -22.869  1.00 97.00      PROA   
ATOM   1622  HN  TRP P 111     -31.818 -38.337 -22.622  1.00 97.00      PROA   
ATOM   1623  CA  TRP P 111     -30.907 -36.492 -22.960  1.00 97.00      PROA   
ATOM   1624  HA  TRP P 111     -31.247 -35.499 -23.216  1.00 97.00      PROA   
ATOM   1625  CB  TRP P 111     -30.151 -36.421 -21.605  1.00 97.00      PROA   
ATOM   1626  HB1 TRP P 111     -29.138 -35.987 -21.747  1.00 97.00      PROA   
ATOM   1627  HB2 TRP P 111     -30.007 -37.456 -21.225  1.00 97.00      PROA   
ATOM   1628  CG  TRP P 111     -30.851 -35.602 -20.566  1.00 97.00      PROA   
ATOM   1629  CD1 TRP P 111     -31.712 -36.031 -19.588  1.00 97.00      PROA   
ATOM   1630  HD1 TRP P 111     -32.037 -37.054 -19.467  1.00 97.00      PROA   
ATOM   1631  NE1 TRP P 111     -32.149 -34.949 -18.853  1.00 97.00      PROA   
ATOM   1632  HE1 TRP P 111     -32.948 -34.932 -18.292  1.00 97.00      PROA   
ATOM   1633  CE2 TRP P 111     -31.569 -33.813 -19.331  1.00 97.00      PROA   
ATOM   1634  CD2 TRP P 111     -30.754 -34.176 -20.428  1.00 97.00      PROA   
ATOM   1635  CE3 TRP P 111     -30.075 -33.184 -21.139  1.00 97.00      PROA   
ATOM   1636  HE3 TRP P 111     -29.492 -33.436 -22.013  1.00 97.00      PROA   
ATOM   1637  CZ3 TRP P 111     -30.273 -31.848 -20.778  1.00 97.00      PROA   
ATOM   1638  HZ3 TRP P 111     -29.851 -31.068 -21.395  1.00 97.00      PROA   
ATOM   1639  CZ2 TRP P 111     -31.683 -32.496 -18.915  1.00 97.00      PROA   
ATOM   1640  HZ2 TRP P 111     -32.312 -32.234 -18.077  1.00 97.00      PROA   
ATOM   1641  CH2 TRP P 111     -31.060 -31.509 -19.682  1.00 97.00      PROA   
ATOM   1642  HH2 TRP P 111     -31.228 -30.469 -19.441  1.00 97.00      PROA   
ATOM   1643  C   TRP P 111     -29.937 -36.884 -24.059  1.00 97.00      PROA   
ATOM   1644  O   TRP P 111     -29.804 -38.053 -24.419  1.00 97.00      PROA   
ATOM   1645  N   GLY P 112     -29.259 -35.878 -24.638  1.00 97.00      PROA   
ATOM   1646  HN  GLY P 112     -29.542 -34.932 -24.497  1.00 97.00      PROA   
ATOM   1647  CA  GLY P 112     -28.057 -36.027 -25.446  1.00 97.00      PROA   
ATOM   1648  HA1 GLY P 112     -27.998 -35.172 -26.102  1.00 97.00      PROA   
ATOM   1649  HA2 GLY P 112     -28.104 -36.962 -25.984  1.00 97.00      PROA   
ATOM   1650  C   GLY P 112     -26.786 -36.063 -24.640  1.00 97.00      PROA   
ATOM   1651  O   GLY P 112     -26.770 -36.326 -23.438  1.00 97.00      PROA   
ATOM   1652  N   GLN P 113     -25.668 -35.802 -25.323  1.00 97.00      PROA   
ATOM   1653  HN  GLN P 113     -25.752 -35.479 -26.262  1.00 97.00      PROA   
ATOM   1654  CA  GLN P 113     -24.319 -36.038 -24.855  1.00 97.00      PROA   
ATOM   1655  HA  GLN P 113     -24.318 -36.719 -24.016  1.00 97.00      PROA   
ATOM   1656  CB  GLN P 113     -23.504 -36.609 -26.052  1.00 97.00      PROA   
ATOM   1657  HB1 GLN P 113     -22.476 -36.872 -25.722  1.00 97.00      PROA   
ATOM   1658  HB2 GLN P 113     -23.402 -35.781 -26.786  1.00 97.00      PROA   
ATOM   1659  CG  GLN P 113     -24.149 -37.837 -26.757  1.00 97.00      PROA   
ATOM   1660  HG1 GLN P 113     -25.259 -37.819 -26.716  1.00 97.00      PROA   
ATOM   1661  HG2 GLN P 113     -23.809 -38.775 -26.268  1.00 97.00      PROA   
ATOM   1662  CD  GLN P 113     -23.783 -37.915 -28.242  1.00 97.00      PROA   
ATOM   1663  OE1 GLN P 113     -23.215 -38.895 -28.722  1.00 97.00      PROA   
ATOM   1664  NE2 GLN P 113     -24.141 -36.854 -28.997  1.00 97.00      PROA   
ATOM   1665 HE21 GLN P 113     -24.635 -36.099 -28.564  1.00 97.00      PROA   
ATOM   1666 HE22 GLN P 113     -23.827 -36.818 -29.945  1.00 97.00      PROA   
ATOM   1667  C   GLN P 113     -23.640 -34.742 -24.431  1.00 97.00      PROA   
ATOM   1668  O   GLN P 113     -22.742 -34.743 -23.591  1.00 97.00      PROA   
ATOM   1669  N   GLY P 114     -24.090 -33.597 -24.985  1.00 97.00      PROA   
ATOM   1670  HN  GLY P 114     -24.884 -33.639 -25.587  1.00 97.00      PROA   
ATOM   1671  CA  GLY P 114     -23.463 -32.290 -24.819  1.00 97.00      PROA   
ATOM   1672  HA1 GLY P 114     -23.018 -32.239 -23.837  1.00 97.00      PROA   
ATOM   1673  HA2 GLY P 114     -24.246 -31.557 -24.951  1.00 97.00      PROA   
ATOM   1674  C   GLY P 114     -22.357 -31.973 -25.803  1.00 97.00      PROA   
ATOM   1675  O   GLY P 114     -21.400 -32.722 -25.966  1.00 97.00      PROA   
ATOM   1676  N   THR P 115     -22.419 -30.793 -26.457  1.00 97.00      PROA   
ATOM   1677  HN  THR P 115     -23.239 -30.233 -26.372  1.00 97.00      PROA   
ATOM   1678  CA  THR P 115     -21.322 -30.291 -27.293  1.00 97.00      PROA   
ATOM   1679  HA  THR P 115     -20.480 -30.958 -27.180  1.00 97.00      PROA   
ATOM   1680  CB  THR P 115     -21.601 -30.275 -28.797  1.00 97.00      PROA   
ATOM   1681  HB  THR P 115     -21.911 -31.299 -29.099  1.00 97.00      PROA   
ATOM   1682  OG1 THR P 115     -20.426 -29.922 -29.520  1.00 97.00      PROA   
ATOM   1683  HG1 THR P 115     -20.692 -29.707 -30.417  1.00 97.00      PROA   
ATOM   1684  CG2 THR P 115     -22.711 -29.281 -29.174  1.00 97.00      PROA   
ATOM   1685 HG21 THR P 115     -22.404 -28.236 -28.956  1.00 97.00      PROA   
ATOM   1686 HG22 THR P 115     -23.640 -29.503 -28.606  1.00 97.00      PROA   
ATOM   1687 HG23 THR P 115     -22.942 -29.354 -30.258  1.00 97.00      PROA   
ATOM   1688  C   THR P 115     -20.809 -28.933 -26.822  1.00 97.00      PROA   
ATOM   1689  O   THR P 115     -21.560 -28.020 -26.479  1.00 97.00      PROA   
ATOM   1690  N   GLN P 116     -19.475 -28.784 -26.739  1.00 97.00      PROA   
ATOM   1691  HN  GLN P 116     -18.897 -29.526 -27.072  1.00 97.00      PROA   
ATOM   1692  CA  GLN P 116     -18.792 -27.586 -26.281  1.00 97.00      PROA   
ATOM   1693  HA  GLN P 116     -19.271 -27.291 -25.358  1.00 97.00      PROA   
ATOM   1694  CB  GLN P 116     -17.310 -27.921 -25.943  1.00 97.00      PROA   
ATOM   1695  HB1 GLN P 116     -16.877 -28.458 -26.814  1.00 97.00      PROA   
ATOM   1696  HB2 GLN P 116     -17.317 -28.631 -25.089  1.00 97.00      PROA   
ATOM   1697  CG  GLN P 116     -16.366 -26.733 -25.606  1.00 97.00      PROA   
ATOM   1698  HG1 GLN P 116     -16.235 -26.092 -26.504  1.00 97.00      PROA   
ATOM   1699  HG2 GLN P 116     -15.369 -27.131 -25.321  1.00 97.00      PROA   
ATOM   1700  CD  GLN P 116     -16.866 -25.864 -24.448  1.00 97.00      PROA   
ATOM   1701  OE1 GLN P 116     -17.768 -26.216 -23.691  1.00 97.00      PROA   
ATOM   1702  NE2 GLN P 116     -16.258 -24.668 -24.299  1.00 97.00      PROA   
ATOM   1703 HE21 GLN P 116     -16.586 -24.088 -23.553  1.00 97.00      PROA   
ATOM   1704 HE22 GLN P 116     -15.596 -24.356 -24.980  1.00 97.00      PROA   
ATOM   1705  C   GLN P 116     -18.881 -26.364 -27.199  1.00 97.00      PROA   
ATOM   1706  O   GLN P 116     -18.588 -26.420 -28.394  1.00 97.00      PROA   
ATOM   1707  N   VAL P 117     -19.248 -25.199 -26.636  1.00 97.00      PROA   
ATOM   1708  HN  VAL P 117     -19.564 -25.191 -25.690  1.00 97.00      PROA   
ATOM   1709  CA  VAL P 117     -19.238 -23.910 -27.308  1.00 97.00      PROA   
ATOM   1710  HA  VAL P 117     -18.833 -24.010 -28.304  1.00 97.00      PROA   
ATOM   1711  CB  VAL P 117     -20.644 -23.327 -27.403  1.00 97.00      PROA   
ATOM   1712  HB  VAL P 117     -21.106 -23.408 -26.396  1.00 97.00      PROA   
ATOM   1713  CG1 VAL P 117     -20.649 -21.840 -27.827  1.00 97.00      PROA   
ATOM   1714 HG11 VAL P 117     -20.032 -21.688 -28.738  1.00 97.00      PROA   
ATOM   1715 HG12 VAL P 117     -20.255 -21.186 -27.020  1.00 97.00      PROA   
ATOM   1716 HG13 VAL P 117     -21.687 -21.512 -28.045  1.00 97.00      PROA   
ATOM   1717  CG2 VAL P 117     -21.463 -24.179 -28.391  1.00 97.00      PROA   
ATOM   1718 HG21 VAL P 117     -21.532 -25.233 -28.047  1.00 97.00      PROA   
ATOM   1719 HG22 VAL P 117     -20.987 -24.168 -29.394  1.00 97.00      PROA   
ATOM   1720 HG23 VAL P 117     -22.497 -23.783 -28.484  1.00 97.00      PROA   
ATOM   1721  C   VAL P 117     -18.331 -22.957 -26.549  1.00 97.00      PROA   
ATOM   1722  O   VAL P 117     -18.584 -22.606 -25.394  1.00 97.00      PROA   
ATOM   1723  N   THR P 118     -17.237 -22.510 -27.194  1.00 97.00      PROA   
ATOM   1724  HN  THR P 118     -17.052 -22.830 -28.120  1.00 97.00      PROA   
ATOM   1725  CA  THR P 118     -16.184 -21.706 -26.572  1.00 97.00      PROA   
ATOM   1726  HA  THR P 118     -16.327 -21.678 -25.502  1.00 97.00      PROA   
ATOM   1727  CB  THR P 118     -14.781 -22.270 -26.803  1.00 97.00      PROA   
ATOM   1728  HB  THR P 118     -14.376 -22.001 -27.802  1.00 97.00      PROA   
ATOM   1729  OG1 THR P 118     -14.800 -23.691 -26.731  1.00 97.00      PROA   
ATOM   1730  HG1 THR P 118     -15.145 -23.972 -27.581  1.00 97.00      PROA   
ATOM   1731  CG2 THR P 118     -13.829 -21.759 -25.714  1.00 97.00      PROA   
ATOM   1732 HG21 THR P 118     -14.190 -22.055 -24.705  1.00 97.00      PROA   
ATOM   1733 HG22 THR P 118     -13.738 -20.653 -25.751  1.00 97.00      PROA   
ATOM   1734 HG23 THR P 118     -12.817 -22.193 -25.862  1.00 97.00      PROA   
ATOM   1735  C   THR P 118     -16.228 -20.293 -27.121  1.00 97.00      PROA   
ATOM   1736  O   THR P 118     -15.925 -20.065 -28.289  1.00 97.00      PROA   
ATOM   1737  N   VAL P 119     -16.622 -19.288 -26.315  1.00 97.00      PROA   
ATOM   1738  HN  VAL P 119     -16.862 -19.474 -25.365  1.00 97.00      PROA   
ATOM   1739  CA  VAL P 119     -16.794 -17.915 -26.789  1.00 97.00      PROA   
ATOM   1740  HA  VAL P 119     -16.819 -17.910 -27.869  1.00 97.00      PROA   
ATOM   1741  CB  VAL P 119     -18.109 -17.278 -26.332  1.00 97.00      PROA   
ATOM   1742  HB  VAL P 119     -18.116 -17.175 -25.225  1.00 97.00      PROA   
ATOM   1743  CG1 VAL P 119     -18.277 -15.879 -26.966  1.00 97.00      PROA   
ATOM   1744 HG11 VAL P 119     -18.221 -15.943 -28.074  1.00 97.00      PROA   
ATOM   1745 HG12 VAL P 119     -17.500 -15.172 -26.607  1.00 97.00      PROA   
ATOM   1746 HG13 VAL P 119     -19.270 -15.460 -26.695  1.00 97.00      PROA   
ATOM   1747  CG2 VAL P 119     -19.292 -18.175 -26.751  1.00 97.00      PROA   
ATOM   1748 HG21 VAL P 119     -19.233 -19.173 -26.267  1.00 97.00      PROA   
ATOM   1749 HG22 VAL P 119     -19.305 -18.312 -27.854  1.00 97.00      PROA   
ATOM   1750 HG23 VAL P 119     -20.249 -17.702 -26.443  1.00 97.00      PROA   
ATOM   1751  C   VAL P 119     -15.611 -17.046 -26.373  1.00 97.00      PROA   
ATOM   1752  O   VAL P 119     -15.403 -16.728 -25.205  1.00 97.00      PROA   
ATOM   1753  N   SER P 120     -14.789 -16.648 -27.355  1.00 97.00      PROA   
ATOM   1754  HN  SER P 120     -14.974 -16.936 -28.291  1.00 97.00      PROA   
ATOM   1755  CA  SER P 120     -13.540 -15.923 -27.159  1.00 97.00      PROA   
ATOM   1756  HA  SER P 120     -13.128 -16.194 -26.198  1.00 97.00      PROA   
ATOM   1757  CB  SER P 120     -12.499 -16.243 -28.271  1.00 97.00      PROA   
ATOM   1758  HB1 SER P 120     -11.491 -15.879 -27.978  1.00 97.00      PROA   
ATOM   1759  HB2 SER P 120     -12.776 -15.749 -29.227  1.00 97.00      PROA   
ATOM   1760  OG  SER P 120     -12.422 -17.646 -28.515  1.00 97.00      PROA   
ATOM   1761  HG1 SER P 120     -13.242 -17.890 -28.951  1.00 97.00      PROA   
ATOM   1762  C   SER P 120     -13.737 -14.417 -27.196  1.00 97.00      PROA   
ATOM   1763  O   SER P 120     -14.777 -13.897 -27.594  1.00 97.00      PROA   
ATOM   1764  N   SER P 121     -12.701 -13.641 -26.829  1.00 97.00      PROA   
ATOM   1765  HN  SER P 121     -11.859 -14.024 -26.458  1.00 97.00      PROA   
ATOM   1766  CA  SER P 121     -12.604 -12.228 -27.183  1.00 97.00      PROA   
ATOM   1767  HA  SER P 121     -13.487 -11.734 -26.805  1.00 97.00      PROA   
ATOM   1768  CB  SER P 121     -11.357 -11.557 -26.550  1.00 97.00      PROA   
ATOM   1769  HB1 SER P 121     -11.498 -11.538 -25.448  1.00 97.00      PROA   
ATOM   1770  HB2 SER P 121     -11.229 -10.508 -26.891  1.00 97.00      PROA   
ATOM   1771  OG  SER P 121     -10.174 -12.312 -26.821  1.00 97.00      PROA   
ATOM   1772  HG1 SER P 121      -9.972 -12.207 -27.754  1.00 97.00      PROA   
ATOM   1773  C   SER P 121     -12.563 -11.975 -28.686  1.00 97.00      PROA   
ATOM   1774  O   SER P 121     -12.018 -12.772 -29.445  1.00 97.00      PROA   
ATOM   1775  N   ALA P 122     -13.153 -10.859 -29.158  1.00 97.00      PROA   
ATOM   1776  HN  ALA P 122     -13.629 -10.218 -28.561  1.00 97.00      PROA   
ATOM   1777  CA  ALA P 122     -12.994 -10.409 -30.527  1.00 97.00      PROA   
ATOM   1778  HA  ALA P 122     -13.241 -11.240 -31.172  1.00 97.00      PROA   
ATOM   1779  CB  ALA P 122     -13.984  -9.267 -30.829  1.00 97.00      PROA   
ATOM   1780  HB1 ALA P 122     -13.761  -8.375 -30.205  1.00 97.00      PROA   
ATOM   1781  HB2 ALA P 122     -15.025  -9.596 -30.626  1.00 97.00      PROA   
ATOM   1782  HB3 ALA P 122     -13.922  -8.970 -31.897  1.00 97.00      PROA   
ATOM   1783  C   ALA P 122     -11.563  -9.991 -30.885  1.00 97.00      PROA   
ATOM   1784  O   ALA P 122     -10.860  -9.392 -30.072  1.00 97.00      PROA   
ATOM   1785  N   SER P 123     -11.118 -10.303 -32.115  1.00 97.00      PROA   
ATOM   1786  HN  SER P 123     -11.695 -10.826 -32.738  1.00 97.00      PROA   
ATOM   1787  CA  SER P 123      -9.849  -9.848 -32.674  1.00 97.00      PROA   
ATOM   1788  HA  SER P 123      -9.147  -9.670 -31.873  1.00 97.00      PROA   
ATOM   1789  CB  SER P 123      -9.202 -10.881 -33.639  1.00 97.00      PROA   
ATOM   1790  HB1 SER P 123      -8.854 -11.742 -33.029  1.00 97.00      PROA   
ATOM   1791  HB2 SER P 123      -8.302 -10.464 -34.139  1.00 97.00      PROA   
ATOM   1792  OG  SER P 123     -10.139 -11.354 -34.616  1.00 97.00      PROA   
ATOM   1793  HG1 SER P 123     -10.415 -10.582 -35.115  1.00 97.00      PROA   
ATOM   1794  C   SER P 123     -10.007  -8.532 -33.416  1.00 97.00      PROA   
ATOM   1795  O   SER P 123     -11.078  -8.194 -33.919  1.00 97.00      PROA   
ATOM   1796  N   THR P 124      -8.935  -7.733 -33.510  1.00  1.00      PROA   
ATOM   1797  HN  THR P 124      -8.101  -8.041 -33.059  1.00  1.00      PROA   
ATOM   1798  CA  THR P 124      -8.981  -6.416 -34.159  1.00  1.00      PROA   
ATOM   1799  HA  THR P 124      -9.501  -6.507 -35.101  1.00  1.00      PROA   
ATOM   1800  CB  THR P 124      -9.722  -5.403 -33.264  1.00  1.00      PROA   
ATOM   1801  HB  THR P 124      -9.544  -5.677 -32.202  1.00  1.00      PROA   
ATOM   1802  OG1 THR P 124     -11.116  -5.469 -33.526  1.00  1.00      PROA   
ATOM   1803  HG1 THR P 124     -11.313  -6.405 -33.605  1.00  1.00      PROA   
ATOM   1804  CG2 THR P 124      -9.344  -3.923 -33.449  1.00  1.00      PROA   
ATOM   1805 HG21 THR P 124      -9.487  -3.622 -34.509  1.00  1.00      PROA   
ATOM   1806 HG22 THR P 124      -8.291  -3.734 -33.150  1.00  1.00      PROA   
ATOM   1807 HG23 THR P 124     -10.002  -3.287 -32.819  1.00  1.00      PROA   
ATOM   1808  C   THR P 124      -7.592  -5.917 -34.529  1.00  1.00      PROA   
ATOM   1809  O   THR P 124      -7.396  -5.005 -35.336  1.00  1.00      PROA   
ATOM   1810  N   GLU P 125      -6.544  -6.561 -34.001  1.00  1.00      PROA   
ATOM   1811  HN  GLU P 125      -6.674  -7.315 -33.362  1.00  1.00      PROA   
ATOM   1812  CA  GLU P 125      -5.156  -6.263 -34.249  1.00  1.00      PROA   
ATOM   1813  HA  GLU P 125      -5.101  -6.075 -35.311  1.00  1.00      PROA   
ATOM   1814  CB  GLU P 125      -4.202  -7.494 -34.074  1.00  1.00      PROA   
ATOM   1815  HB1 GLU P 125      -3.144  -7.155 -34.086  1.00  1.00      PROA   
ATOM   1816  HB2 GLU P 125      -4.346  -8.110 -34.988  1.00  1.00      PROA   
ATOM   1817  CG  GLU P 125      -4.399  -8.499 -32.891  1.00  1.00      PROA   
ATOM   1818  HG1 GLU P 125      -4.148  -8.059 -31.902  1.00  1.00      PROA   
ATOM   1819  HG2 GLU P 125      -3.692  -9.342 -33.045  1.00  1.00      PROA   
ATOM   1820  CD  GLU P 125      -5.785  -9.129 -32.786  1.00  1.00      PROA   
ATOM   1821  OE1 GLU P 125      -6.006 -10.205 -33.381  1.00  1.00      PROA   
ATOM   1822  OE2 GLU P 125      -6.678  -8.483 -32.172  1.00  1.00      PROA   
ATOM   1823  C   GLU P 125      -4.685  -4.930 -33.661  1.00  1.00      PROA   
ATOM   1824  O   GLU P 125      -4.158  -4.127 -34.442  1.00  1.00      PROA   
ATOM   1825  N   PRO P 126      -4.881  -4.538 -32.396  1.00  1.00      PROA   
ATOM   1826  CD  PRO P 126      -5.177  -5.429 -31.270  1.00  1.00      PROA   
ATOM   1827  HD1 PRO P 126      -4.383  -6.199 -31.160  1.00  1.00      PROA   
ATOM   1828  HD2 PRO P 126      -6.167  -5.913 -31.410  1.00  1.00      PROA   
ATOM   1829  CA  PRO P 126      -4.989  -3.131 -32.018  1.00  1.00      PROA   
ATOM   1830  HA  PRO P 126      -5.637  -2.626 -32.719  1.00  1.00      PROA   
ATOM   1831  CB  PRO P 126      -5.605  -3.165 -30.606  1.00  1.00      PROA   
ATOM   1832  HB1 PRO P 126      -6.712  -3.146 -30.701  1.00  1.00      PROA   
ATOM   1833  HB2 PRO P 126      -5.284  -2.315 -29.966  1.00  1.00      PROA   
ATOM   1834  CG  PRO P 126      -5.177  -4.520 -30.038  1.00  1.00      PROA   
ATOM   1835  HG1 PRO P 126      -4.146  -4.444 -29.633  1.00  1.00      PROA   
ATOM   1836  HG2 PRO P 126      -5.859  -4.892 -29.243  1.00  1.00      PROA   
ATOM   1837  C   PRO P 126      -3.665  -2.396 -32.054  1.00  1.00      PROA   
ATOM   1838  O   PRO P 126      -3.669  -1.218 -32.404  1.00  1.00      PROA   
ATOM   1839  N   LYS P 127      -2.553  -3.069 -31.728  1.00  1.00      PROA   
ATOM   1840  HN  LYS P 127      -2.611  -4.040 -31.508  1.00  1.00      PROA   
ATOM   1841  CA  LYS P 127      -1.293  -2.476 -31.334  1.00  1.00      PROA   
ATOM   1842  HA  LYS P 127      -1.478  -1.558 -30.795  1.00  1.00      PROA   
ATOM   1843  CB  LYS P 127      -0.241  -2.251 -32.474  1.00  1.00      PROA   
ATOM   1844  HB1 LYS P 127       0.052  -3.228 -32.914  1.00  1.00      PROA   
ATOM   1845  HB2 LYS P 127       0.663  -1.817 -31.995  1.00  1.00      PROA   
ATOM   1846  CG  LYS P 127      -0.661  -1.297 -33.610  1.00  1.00      PROA   
ATOM   1847  HG1 LYS P 127       0.245  -0.847 -34.070  1.00  1.00      PROA   
ATOM   1848  HG2 LYS P 127      -1.233  -0.469 -33.138  1.00  1.00      PROA   
ATOM   1849  CD  LYS P 127      -1.493  -1.986 -34.709  1.00  1.00      PROA   
ATOM   1850  HD1 LYS P 127      -1.967  -2.872 -34.234  1.00  1.00      PROA   
ATOM   1851  HD2 LYS P 127      -0.817  -2.384 -35.495  1.00  1.00      PROA   
ATOM   1852  CE  LYS P 127      -2.567  -1.075 -35.318  1.00  1.00      PROA   
ATOM   1853  HE1 LYS P 127      -2.153  -0.470 -36.153  1.00  1.00      PROA   
ATOM   1854  HE2 LYS P 127      -2.969  -0.377 -34.553  1.00  1.00      PROA   
ATOM   1855  NZ  LYS P 127      -3.696  -1.886 -35.818  1.00  1.00      PROA   
ATOM   1856  HZ1 LYS P 127      -3.889  -2.637 -35.125  1.00  1.00      PROA   
ATOM   1857  HZ2 LYS P 127      -3.459  -2.355 -36.715  1.00  1.00      PROA   
ATOM   1858  HZ3 LYS P 127      -4.558  -1.312 -35.915  1.00  1.00      PROA   
ATOM   1859  C   LYS P 127      -0.716  -3.491 -30.366  1.00  1.00      PROA   
ATOM   1860  O   LYS P 127      -0.963  -4.687 -30.522  1.00  1.00      PROA   
ATOM   1861  N   SER P 128       0.085  -3.068 -29.374  1.00  1.00      PROA   
ATOM   1862  HN  SER P 128       0.084  -2.097 -29.148  1.00  1.00      PROA   
ATOM   1863  CA  SER P 128       0.725  -3.971 -28.423  1.00  1.00      PROA   
ATOM   1864  HA  SER P 128       1.264  -4.713 -28.994  1.00  1.00      PROA   
ATOM   1865  CB  SER P 128       1.749  -3.217 -27.519  1.00  1.00      PROA   
ATOM   1866  HB1 SER P 128       2.486  -2.709 -28.177  1.00  1.00      PROA   
ATOM   1867  HB2 SER P 128       2.305  -3.949 -26.895  1.00  1.00      PROA   
ATOM   1868  OG  SER P 128       1.151  -2.238 -26.660  1.00  1.00      PROA   
ATOM   1869  HG1 SER P 128       0.707  -1.583 -27.203  1.00  1.00      PROA   
ATOM   1870  C   SER P 128      -0.236  -4.745 -27.530  1.00  1.00      PROA   
ATOM   1871  O   SER P 128      -0.118  -5.956 -27.360  1.00  1.00      PROA   
ATOM   1872  N   CYS P 129      -1.229  -4.037 -26.964  1.00 97.00      PROA   
ATOM   1873  HN  CYS P 129      -1.259  -3.082 -27.248  1.00 97.00      PROA   
ATOM   1874  CA  CYS P 129      -2.134  -4.489 -25.911  1.00 97.00      PROA   
ATOM   1875  HA  CYS P 129      -2.865  -5.136 -26.374  1.00 97.00      PROA   
ATOM   1876  CB  CYS P 129      -1.408  -5.193 -24.716  1.00 97.00      PROA   
ATOM   1877  HB1 CYS P 129      -1.058  -4.467 -23.951  1.00 97.00      PROA   
ATOM   1878  HB2 CYS P 129      -0.468  -5.661 -25.080  1.00 97.00      PROA   
ATOM   1879  SG  CYS P 129      -2.405  -6.520 -23.968  1.00 97.00      PROA   
ATOM   1880  C   CYS P 129      -2.844  -3.279 -25.308  1.00 97.00      PROA   
ATOM   1881  O   CYS P 129      -3.406  -3.344 -24.212  1.00 97.00      PROA   
ATOM   1882  N   ASP P 130      -2.778  -2.152 -26.024  1.00  1.00      PROA   
ATOM   1883  HN  ASP P 130      -2.628  -2.196 -27.008  1.00  1.00      PROA   
ATOM   1884  CA  ASP P 130      -2.581  -0.780 -25.587  1.00  1.00      PROA   
ATOM   1885  HA  ASP P 130      -1.678  -0.775 -24.994  1.00  1.00      PROA   
ATOM   1886  CB  ASP P 130      -2.322   0.108 -26.851  1.00  1.00      PROA   
ATOM   1887  HB1 ASP P 130      -1.678   0.973 -26.585  1.00  1.00      PROA   
ATOM   1888  HB2 ASP P 130      -3.271   0.487 -27.286  1.00  1.00      PROA   
ATOM   1889  CG  ASP P 130      -1.636  -0.695 -27.945  1.00  1.00      PROA   
ATOM   1890  OD1 ASP P 130      -2.347  -1.540 -28.551  1.00  1.00      PROA   
ATOM   1891  OD2 ASP P 130      -0.392  -0.639 -28.089  1.00  1.00      PROA   
ATOM   1892  C   ASP P 130      -3.673  -0.192 -24.698  1.00  1.00      PROA   
ATOM   1893  O   ASP P 130      -3.402   0.471 -23.704  1.00  1.00      PROA   
ATOM   1894  N   LYS P 131      -4.939  -0.466 -25.067  1.00  1.00      PROA   
ATOM   1895  HN  LYS P 131      -5.008  -0.999 -25.907  1.00  1.00      PROA   
ATOM   1896  CA  LYS P 131      -6.209  -0.098 -24.440  1.00  1.00      PROA   
ATOM   1897  HA  LYS P 131      -6.631   0.674 -25.066  1.00  1.00      PROA   
ATOM   1898  CB  LYS P 131      -7.143  -1.344 -24.495  1.00  1.00      PROA   
ATOM   1899  HB1 LYS P 131      -7.146  -1.713 -25.543  1.00  1.00      PROA   
ATOM   1900  HB2 LYS P 131      -8.183  -1.051 -24.237  1.00  1.00      PROA   
ATOM   1901  CG  LYS P 131      -6.662  -2.466 -23.554  1.00  1.00      PROA   
ATOM   1902  HG1 LYS P 131      -7.232  -2.396 -22.603  1.00  1.00      PROA   
ATOM   1903  HG2 LYS P 131      -5.604  -2.230 -23.311  1.00  1.00      PROA   
ATOM   1904  CD  LYS P 131      -6.699  -3.898 -24.105  1.00  1.00      PROA   
ATOM   1905  HD1 LYS P 131      -6.044  -3.946 -25.000  1.00  1.00      PROA   
ATOM   1906  HD2 LYS P 131      -7.732  -4.145 -24.432  1.00  1.00      PROA   
ATOM   1907  CE  LYS P 131      -6.236  -4.941 -23.072  1.00  1.00      PROA   
ATOM   1908  HE1 LYS P 131      -6.013  -5.910 -23.569  1.00  1.00      PROA   
ATOM   1909  HE2 LYS P 131      -7.027  -5.096 -22.308  1.00  1.00      PROA   
ATOM   1910  NZ  LYS P 131      -5.016  -4.470 -22.376  1.00  1.00      PROA   
ATOM   1911  HZ1 LYS P 131      -5.262  -3.655 -21.778  1.00  1.00      PROA   
ATOM   1912  HZ2 LYS P 131      -4.336  -4.116 -23.079  1.00  1.00      PROA   
ATOM   1913  HZ3 LYS P 131      -4.573  -5.213 -21.798  1.00  1.00      PROA   
ATOM   1914  C   LYS P 131      -6.217   0.469 -23.000  1.00  1.00      PROA   
ATOM   1915  O   LYS P 131      -5.908  -0.198 -22.010  1.00  1.00      PROA   
ATOM   1916  N   THR P 132      -6.636   1.733 -22.826  1.00  1.00      PROA   
ATOM   1917  HN  THR P 132      -6.886   2.340 -23.576  1.00  1.00      PROA   
ATOM   1918  CA  THR P 132      -6.868   2.296 -21.503  1.00  1.00      PROA   
ATOM   1919  HA  THR P 132      -6.040   2.001 -20.875  1.00  1.00      PROA   
ATOM   1920  CB  THR P 132      -6.897   3.823 -21.484  1.00  1.00      PROA   
ATOM   1921  HB  THR P 132      -7.245   4.214 -20.504  1.00  1.00      PROA   
ATOM   1922  OG1 THR P 132      -7.701   4.332 -22.538  1.00  1.00      PROA   
ATOM   1923  HG1 THR P 132      -7.776   5.276 -22.381  1.00  1.00      PROA   
ATOM   1924  CG2 THR P 132      -5.475   4.346 -21.733  1.00  1.00      PROA   
ATOM   1925 HG21 THR P 132      -5.099   4.011 -22.723  1.00  1.00      PROA   
ATOM   1926 HG22 THR P 132      -4.778   3.972 -20.953  1.00  1.00      PROA   
ATOM   1927 HG23 THR P 132      -5.458   5.456 -21.712  1.00  1.00      PROA   
ATOM   1928  C   THR P 132      -8.123   1.746 -20.836  1.00  1.00      PROA   
ATOM   1929  O   THR P 132      -9.130   1.469 -21.482  1.00  1.00      PROA   
ATOM   1930  N   HSD P 133      -8.089   1.568 -19.500  1.00  1.00      PROA   
ATOM   1931  HN  HSD P 133      -7.225   1.731 -19.030  1.00  1.00      PROA   
ATOM   1932  CA  HSD P 133      -9.235   1.285 -18.631  1.00  1.00      PROA   
ATOM   1933  HA  HSD P 133      -8.845   1.285 -17.624  1.00  1.00      PROA   
ATOM   1934  CB  HSD P 133     -10.299   2.414 -18.712  1.00  1.00      PROA   
ATOM   1935  HB1 HSD P 133     -11.070   2.284 -17.923  1.00  1.00      PROA   
ATOM   1936  HB2 HSD P 133     -10.813   2.363 -19.696  1.00  1.00      PROA   
ATOM   1937  ND1 HSD P 133      -9.231   4.339 -17.419  1.00  1.00      PROA   
ATOM   1938  HD1 HSD P 133      -9.237   3.911 -16.515  1.00  1.00      PROA   
ATOM   1939  CG  HSD P 133      -9.706   3.788 -18.591  1.00  1.00      PROA   
ATOM   1940  CE1 HSD P 133      -8.826   5.600 -17.710  1.00  1.00      PROA   
ATOM   1941  HE1 HSD P 133      -8.410   6.286 -16.972  1.00  1.00      PROA   
ATOM   1942  NE2 HSD P 133      -9.017   5.892 -18.979  1.00  1.00      PROA   
ATOM   1943  CD2 HSD P 133      -9.586   4.760 -19.534  1.00  1.00      PROA   
ATOM   1944  HD2 HSD P 133      -9.863   4.738 -20.581  1.00  1.00      PROA   
ATOM   1945  C   HSD P 133      -9.979  -0.047 -18.763  1.00  1.00      PROA   
ATOM   1946  O   HSD P 133     -10.628  -0.473 -17.813  1.00  1.00      PROA   
ATOM   1947  N   THR P 134      -9.930  -0.748 -19.909  1.00  1.00      PROA   
ATOM   1948  HN  THR P 134      -9.420  -0.383 -20.684  1.00  1.00      PROA   
ATOM   1949  CA  THR P 134     -10.873  -1.833 -20.204  1.00  1.00      PROA   
ATOM   1950  HA  THR P 134     -11.844  -1.509 -19.861  1.00  1.00      PROA   
ATOM   1951  CB  THR P 134     -11.043  -2.135 -21.693  1.00  1.00      PROA   
ATOM   1952  HB  THR P 134     -11.730  -2.993 -21.850  1.00  1.00      PROA   
ATOM   1953  OG1 THR P 134      -9.802  -2.387 -22.335  1.00  1.00      PROA   
ATOM   1954  HG1 THR P 134     -10.020  -2.396 -23.270  1.00  1.00      PROA   
ATOM   1955  CG2 THR P 134     -11.652  -0.907 -22.385  1.00  1.00      PROA   
ATOM   1956 HG21 THR P 134     -10.971  -0.031 -22.323  1.00  1.00      PROA   
ATOM   1957 HG22 THR P 134     -12.614  -0.631 -21.902  1.00  1.00      PROA   
ATOM   1958 HG23 THR P 134     -11.854  -1.115 -23.458  1.00  1.00      PROA   
ATOM   1959  C   THR P 134     -10.645  -3.150 -19.488  1.00  1.00      PROA   
ATOM   1960  O   THR P 134     -11.543  -3.985 -19.444  1.00  1.00      PROA   
ATOM   1961  N   CYS P 135      -9.467  -3.388 -18.884  1.00 97.00      PROA   
ATOM   1962  HN  CYS P 135      -8.742  -2.705 -18.909  1.00 97.00      PROA   
ATOM   1963  CA  CYS P 135      -9.273  -4.563 -18.045  1.00 97.00      PROA   
ATOM   1964  HA  CYS P 135     -10.218  -5.051 -17.858  1.00 97.00      PROA   
ATOM   1965  CB  CYS P 135      -8.405  -5.646 -18.757  1.00 97.00      PROA   
ATOM   1966  HB1 CYS P 135      -8.991  -5.991 -19.636  1.00 97.00      PROA   
ATOM   1967  HB2 CYS P 135      -8.303  -6.519 -18.078  1.00 97.00      PROA   
ATOM   1968  SG  CYS P 135      -6.765  -5.088 -19.340  1.00 97.00      PROA   
ATOM   1969  C   CYS P 135      -8.717  -4.203 -16.663  1.00 97.00      PROA   
ATOM   1970  O   CYS P 135      -7.541  -3.863 -16.538  1.00 97.00      PROA   
ATOM   1971  N   PRO P 136      -9.532  -4.319 -15.611  1.00 97.00      PROA   
ATOM   1972  CD  PRO P 136     -10.879  -3.728 -15.687  1.00 97.00      PROA   
ATOM   1973  HD1 PRO P 136     -11.612  -4.486 -15.337  1.00 97.00      PROA   
ATOM   1974  HD2 PRO P 136     -11.178  -3.382 -16.700  1.00 97.00      PROA   
ATOM   1975  CA  PRO P 136      -9.015  -4.126 -14.260  1.00 97.00      PROA   
ATOM   1976  HA  PRO P 136      -7.945  -4.247 -14.178  1.00 97.00      PROA   
ATOM   1977  CB  PRO P 136      -9.485  -2.689 -13.966  1.00 97.00      PROA   
ATOM   1978  HB1 PRO P 136      -8.748  -1.986 -14.408  1.00 97.00      PROA   
ATOM   1979  HB2 PRO P 136      -9.571  -2.479 -12.878  1.00 97.00      PROA   
ATOM   1980  CG  PRO P 136     -10.832  -2.540 -14.710  1.00 97.00      PROA   
ATOM   1981  HG1 PRO P 136     -11.680  -2.605 -13.994  1.00 97.00      PROA   
ATOM   1982  HG2 PRO P 136     -10.878  -1.570 -15.250  1.00 97.00      PROA   
ATOM   1983  C   PRO P 136      -9.656  -5.171 -13.331  1.00 97.00      PROA   
ATOM   1984  O   PRO P 136     -10.691  -4.870 -12.731  1.00 97.00      PROA   
ATOM   1985  N   PRO P 137      -9.150  -6.394 -13.195  1.00 97.00      PROA   
ATOM   1986  CD  PRO P 137      -7.994  -6.899 -13.945  1.00 97.00      PROA   
ATOM   1987  HD1 PRO P 137      -7.065  -6.577 -13.427  1.00 97.00      PROA   
ATOM   1988  HD2 PRO P 137      -7.970  -6.557 -15.002  1.00 97.00      PROA   
ATOM   1989  CA  PRO P 137      -9.764  -7.449 -12.388  1.00 97.00      PROA   
ATOM   1990  HA  PRO P 137     -10.689  -7.678 -12.897  1.00 97.00      PROA   
ATOM   1991  CB  PRO P 137      -8.784  -8.625 -12.512  1.00 97.00      PROA   
ATOM   1992  HB1 PRO P 137      -9.283  -9.613 -12.423  1.00 97.00      PROA   
ATOM   1993  HB2 PRO P 137      -7.983  -8.551 -11.745  1.00 97.00      PROA   
ATOM   1994  CG  PRO P 137      -8.135  -8.418 -13.878  1.00 97.00      PROA   
ATOM   1995  HG1 PRO P 137      -7.154  -8.930 -13.968  1.00 97.00      PROA   
ATOM   1996  HG2 PRO P 137      -8.810  -8.769 -14.688  1.00 97.00      PROA   
ATOM   1997  C   PRO P 137     -10.177  -7.132 -10.942  1.00 97.00      PROA   
ATOM   1998  O   PRO P 137      -9.432  -6.523 -10.177  1.00 97.00      PROA   
ATOM   1999  N   CYS P 138     -11.374  -7.610 -10.546  1.00 97.00      PROA   
ATOM   2000  HN  CYS P 138     -11.879  -8.152 -11.214  1.00 97.00      PROA   
ATOM   2001  CA  CYS P 138     -11.994  -7.465  -9.227  1.00 97.00      PROA   
ATOM   2002  HA  CYS P 138     -12.887  -8.070  -9.275  1.00 97.00      PROA   
ATOM   2003  CB  CYS P 138     -11.143  -8.092  -8.078  1.00 97.00      PROA   
ATOM   2004  HB1 CYS P 138     -11.691  -8.019  -7.114  1.00 97.00      PROA   
ATOM   2005  HB2 CYS P 138     -10.210  -7.498  -7.969  1.00 97.00      PROA   
ATOM   2006  SG  CYS P 138     -10.748  -9.857  -8.282  1.00 97.00      PROA   
ATOM   2007  C   CYS P 138     -12.513  -6.076  -8.772  1.00 97.00      PROA   
ATOM   2008  O   CYS P 138     -12.295  -5.774  -7.599  1.00 97.00      PROA   
ATOM   2009  N   PRO P 139     -13.232  -5.221  -9.530  1.00 97.00      PROA   
ATOM   2010  CD  PRO P 139     -13.613  -5.528 -10.919  1.00 97.00      PROA   
ATOM   2011  HD1 PRO P 139     -13.713  -6.617 -11.116  1.00 97.00      PROA   
ATOM   2012  HD2 PRO P 139     -12.844  -5.088 -11.589  1.00 97.00      PROA   
ATOM   2013  CA  PRO P 139     -14.155  -4.212  -8.962  1.00 97.00      PROA   
ATOM   2014  HA  PRO P 139     -14.852  -4.748  -8.336  1.00 97.00      PROA   
ATOM   2015  CB  PRO P 139     -14.851  -3.644 -10.213  1.00 97.00      PROA   
ATOM   2016  HB1 PRO P 139     -14.215  -2.869 -10.691  1.00 97.00      PROA   
ATOM   2017  HB2 PRO P 139     -15.841  -3.199  -9.973  1.00 97.00      PROA   
ATOM   2018  CG  PRO P 139     -14.958  -4.844 -11.142  1.00 97.00      PROA   
ATOM   2019  HG1 PRO P 139     -15.785  -5.507 -10.810  1.00 97.00      PROA   
ATOM   2020  HG2 PRO P 139     -15.118  -4.551 -12.201  1.00 97.00      PROA   
ATOM   2021  C   PRO P 139     -13.674  -3.038  -8.099  1.00 97.00      PROA   
ATOM   2022  O   PRO P 139     -14.418  -2.067  -8.012  1.00 97.00      PROA   
ATOM   2023  N   ALA P 140     -12.516  -3.093  -7.419  1.00 97.00      PROA   
ATOM   2024  HN  ALA P 140     -11.987  -3.932  -7.519  1.00 97.00      PROA   
ATOM   2025  CA  ALA P 140     -12.057  -2.108  -6.443  1.00 97.00      PROA   
ATOM   2026  HA  ALA P 140     -11.259  -2.585  -5.894  1.00 97.00      PROA   
ATOM   2027  CB  ALA P 140     -11.430  -0.904  -7.181  1.00 97.00      PROA   
ATOM   2028  HB1 ALA P 140     -12.213  -0.357  -7.747  1.00 97.00      PROA   
ATOM   2029  HB2 ALA P 140     -10.659  -1.253  -7.901  1.00 97.00      PROA   
ATOM   2030  HB3 ALA P 140     -10.958  -0.197  -6.465  1.00 97.00      PROA   
ATOM   2031  C   ALA P 140     -13.072  -1.644  -5.367  1.00 97.00      PROA   
ATOM   2032  O   ALA P 140     -13.331  -0.443  -5.262  1.00 97.00      PROA   
ATOM   2033  N   PRO P 141     -13.679  -2.499  -4.537  1.00 97.00      PROA   
ATOM   2034  CD  PRO P 141     -13.363  -3.929  -4.420  1.00 97.00      PROA   
ATOM   2035  HD1 PRO P 141     -12.345  -4.074  -4.000  1.00 97.00      PROA   
ATOM   2036  HD2 PRO P 141     -13.446  -4.422  -5.412  1.00 97.00      PROA   
ATOM   2037  CA  PRO P 141     -14.956  -2.157  -3.911  1.00 97.00      PROA   
ATOM   2038  HA  PRO P 141     -15.555  -1.525  -4.549  1.00 97.00      PROA   
ATOM   2039  CB  PRO P 141     -15.618  -3.541  -3.745  1.00 97.00      PROA   
ATOM   2040  HB1 PRO P 141     -16.109  -3.810  -4.704  1.00 97.00      PROA   
ATOM   2041  HB2 PRO P 141     -16.380  -3.575  -2.937  1.00 97.00      PROA   
ATOM   2042  CG  PRO P 141     -14.444  -4.494  -3.499  1.00 97.00      PROA   
ATOM   2043  HG1 PRO P 141     -14.123  -4.413  -2.438  1.00 97.00      PROA   
ATOM   2044  HG2 PRO P 141     -14.696  -5.552  -3.725  1.00 97.00      PROA   
ATOM   2045  C   PRO P 141     -14.796  -1.429  -2.576  1.00 97.00      PROA   
ATOM   2046  O   PRO P 141     -15.027  -2.004  -1.514  1.00 97.00      PROA   
ATOM   2047  N   GLU P 142     -14.440  -0.139  -2.624  1.00 97.00      PROA   
ATOM   2048  HN  GLU P 142     -14.167   0.234  -3.507  1.00 97.00      PROA   
ATOM   2049  CA  GLU P 142     -14.452   0.765  -1.487  1.00 97.00      PROA   
ATOM   2050  HA  GLU P 142     -15.067   0.357  -0.698  1.00 97.00      PROA   
ATOM   2051  CB  GLU P 142     -13.010   0.979  -0.956  1.00 97.00      PROA   
ATOM   2052  HB1 GLU P 142     -12.349   1.241  -1.809  1.00 97.00      PROA   
ATOM   2053  HB2 GLU P 142     -12.650  -0.004  -0.582  1.00 97.00      PROA   
ATOM   2054  CG  GLU P 142     -12.870   2.020   0.188  1.00 97.00      PROA   
ATOM   2055  HG1 GLU P 142     -12.488   1.517   1.102  1.00 97.00      PROA   
ATOM   2056  HG2 GLU P 142     -13.844   2.491   0.441  1.00 97.00      PROA   
ATOM   2057  CD  GLU P 142     -11.897   3.144  -0.155  1.00 97.00      PROA   
ATOM   2058  OE1 GLU P 142     -10.846   3.234   0.523  1.00 97.00      PROA   
ATOM   2059  OE2 GLU P 142     -12.210   3.918  -1.101  1.00 97.00      PROA   
ATOM   2060  C   GLU P 142     -15.123   2.065  -1.916  1.00 97.00      PROA   
ATOM   2061  O   GLU P 142     -16.311   2.279  -1.675  1.00 97.00      PROA   
ATOM   2062  N   LEU P 143     -14.374   2.931  -2.618  1.00 97.00      PROA   
ATOM   2063  HN  LEU P 143     -13.385   2.883  -2.500  1.00 97.00      PROA   
ATOM   2064  CA  LEU P 143     -14.871   4.010  -3.451  1.00 97.00      PROA   
ATOM   2065  HA  LEU P 143     -14.039   4.256  -4.095  1.00 97.00      PROA   
ATOM   2066  CB  LEU P 143     -16.030   3.610  -4.410  1.00 97.00      PROA   
ATOM   2067  HB1 LEU P 143     -16.261   4.474  -5.069  1.00 97.00      PROA   
ATOM   2068  HB2 LEU P 143     -16.942   3.395  -3.813  1.00 97.00      PROA   
ATOM   2069  CG  LEU P 143     -15.736   2.402  -5.331  1.00 97.00      PROA   
ATOM   2070  HG  LEU P 143     -15.503   1.518  -4.699  1.00 97.00      PROA   
ATOM   2071  CD1 LEU P 143     -16.972   2.050  -6.171  1.00 97.00      PROA   
ATOM   2072 HD11 LEU P 143     -17.244   2.905  -6.826  1.00 97.00      PROA   
ATOM   2073 HD12 LEU P 143     -17.834   1.814  -5.511  1.00 97.00      PROA   
ATOM   2074 HD13 LEU P 143     -16.763   1.167  -6.812  1.00 97.00      PROA   
ATOM   2075  CD2 LEU P 143     -14.536   2.653  -6.257  1.00 97.00      PROA   
ATOM   2076 HD21 LEU P 143     -13.606   2.801  -5.668  1.00 97.00      PROA   
ATOM   2077 HD22 LEU P 143     -14.715   3.554  -6.881  1.00 97.00      PROA   
ATOM   2078 HD23 LEU P 143     -14.381   1.779  -6.926  1.00 97.00      PROA   
ATOM   2079  C   LEU P 143     -15.119   5.312  -2.701  1.00 97.00      PROA   
ATOM   2080  O   LEU P 143     -16.224   5.859  -2.673  1.00 97.00      PROA   
ATOM   2081  N   LEU P 144     -14.058   5.837  -2.051  1.00 97.00      PROA   
ATOM   2082  HN  LEU P 144     -13.258   5.260  -1.907  1.00 97.00      PROA   
ATOM   2083  CA  LEU P 144     -13.951   7.212  -1.563  1.00 97.00      PROA   
ATOM   2084  HA  LEU P 144     -12.909   7.362  -1.323  1.00 97.00      PROA   
ATOM   2085  CB  LEU P 144     -14.368   8.305  -2.600  1.00 97.00      PROA   
ATOM   2086  HB1 LEU P 144     -14.079   9.297  -2.192  1.00 97.00      PROA   
ATOM   2087  HB2 LEU P 144     -15.474   8.297  -2.707  1.00 97.00      PROA   
ATOM   2088  CG  LEU P 144     -13.762   8.182  -4.018  1.00 97.00      PROA   
ATOM   2089  HG  LEU P 144     -14.115   7.233  -4.476  1.00 97.00      PROA   
ATOM   2090  CD1 LEU P 144     -14.259   9.336  -4.902  1.00 97.00      PROA   
ATOM   2091 HD11 LEU P 144     -13.951  10.311  -4.469  1.00 97.00      PROA   
ATOM   2092 HD12 LEU P 144     -15.367   9.312  -4.978  1.00 97.00      PROA   
ATOM   2093 HD13 LEU P 144     -13.844   9.245  -5.929  1.00 97.00      PROA   
ATOM   2094  CD2 LEU P 144     -12.228   8.167  -4.004  1.00 97.00      PROA   
ATOM   2095 HD21 LEU P 144     -11.846   7.313  -3.405  1.00 97.00      PROA   
ATOM   2096 HD22 LEU P 144     -11.843   9.107  -3.554  1.00 97.00      PROA   
ATOM   2097 HD23 LEU P 144     -11.828   8.077  -5.036  1.00 97.00      PROA   
ATOM   2098  C   LEU P 144     -14.709   7.402  -0.255  1.00 97.00      PROA   
ATOM   2099  O   LEU P 144     -15.064   8.508   0.161  1.00 97.00      PROA   
ATOM   2100  N   GLY P 145     -15.021   6.277   0.417  1.00 97.00      PROA   
ATOM   2101  HN  GLY P 145     -14.630   5.427   0.071  1.00 97.00      PROA   
ATOM   2102  CA  GLY P 145     -15.929   6.226   1.557  1.00 97.00      PROA   
ATOM   2103  HA1 GLY P 145     -15.644   6.994   2.260  1.00 97.00      PROA   
ATOM   2104  HA2 GLY P 145     -15.869   5.231   1.974  1.00 97.00      PROA   
ATOM   2105  C   GLY P 145     -17.376   6.463   1.193  1.00 97.00      PROA   
ATOM   2106  O   GLY P 145     -18.199   6.763   2.053  1.00 97.00      PROA   
ATOM   2107  N   GLY P 146     -17.734   6.320  -0.101  1.00 97.00      PROA   
ATOM   2108  HN  GLY P 146     -17.029   6.108  -0.772  1.00 97.00      PROA   
ATOM   2109  CA  GLY P 146     -19.080   6.528  -0.632  1.00 97.00      PROA   
ATOM   2110  HA1 GLY P 146     -19.708   5.736  -0.252  1.00 97.00      PROA   
ATOM   2111  HA2 GLY P 146     -18.975   6.475  -1.705  1.00 97.00      PROA   
ATOM   2112  C   GLY P 146     -19.686   7.898  -0.357  1.00 97.00      PROA   
ATOM   2113  O   GLY P 146     -19.180   8.885  -0.889  1.00 97.00      PROA   
ATOM   2114  N   PRO P 147     -20.760   8.075   0.411  1.00 97.00      PROA   
ATOM   2115  CD  PRO P 147     -21.452   7.003   1.137  1.00 97.00      PROA   
ATOM   2116  HD1 PRO P 147     -20.743   6.424   1.766  1.00 97.00      PROA   
ATOM   2117  HD2 PRO P 147     -21.949   6.333   0.404  1.00 97.00      PROA   
ATOM   2118  CA  PRO P 147     -21.321   9.394   0.706  1.00 97.00      PROA   
ATOM   2119  HA  PRO P 147     -21.359   9.997  -0.189  1.00 97.00      PROA   
ATOM   2120  CB  PRO P 147     -22.724   9.017   1.220  1.00 97.00      PROA   
ATOM   2121  HB1 PRO P 147     -23.373   8.797   0.345  1.00 97.00      PROA   
ATOM   2122  HB2 PRO P 147     -23.215   9.807   1.828  1.00 97.00      PROA   
ATOM   2123  CG  PRO P 147     -22.492   7.720   1.998  1.00 97.00      PROA   
ATOM   2124  HG1 PRO P 147     -22.055   7.951   2.993  1.00 97.00      PROA   
ATOM   2125  HG2 PRO P 147     -23.419   7.124   2.134  1.00 97.00      PROA   
ATOM   2126  C   PRO P 147     -20.520  10.183   1.749  1.00 97.00      PROA   
ATOM   2127  O   PRO P 147     -21.117  10.824   2.615  1.00 97.00      PROA   
ATOM   2128  N   SER P 148     -19.179  10.184   1.701  1.00 97.00      PROA   
ATOM   2129  HN  SER P 148     -18.718   9.711   0.953  1.00 97.00      PROA   
ATOM   2130  CA  SER P 148     -18.300  10.868   2.645  1.00 97.00      PROA   
ATOM   2131  HA  SER P 148     -18.516  10.490   3.634  1.00 97.00      PROA   
ATOM   2132  CB  SER P 148     -16.819  10.529   2.309  1.00 97.00      PROA   
ATOM   2133  HB1 SER P 148     -16.666   9.446   2.507  1.00 97.00      PROA   
ATOM   2134  HB2 SER P 148     -16.108  11.092   2.950  1.00 97.00      PROA   
ATOM   2135  OG  SER P 148     -16.542  10.769   0.925  1.00 97.00      PROA   
ATOM   2136  HG1 SER P 148     -15.904  10.109   0.645  1.00 97.00      PROA   
ATOM   2137  C   SER P 148     -18.453  12.386   2.726  1.00 97.00      PROA   
ATOM   2138  O   SER P 148     -18.735  12.925   3.792  1.00 97.00      PROA   
ATOM   2139  N   VAL P 149     -18.368  13.075   1.571  1.00 97.00      PROA   
ATOM   2140  HN  VAL P 149     -18.147  12.514   0.777  1.00 97.00      PROA   
ATOM   2141  CA  VAL P 149     -18.342  14.520   1.302  1.00 97.00      PROA   
ATOM   2142  HA  VAL P 149     -17.294  14.778   1.336  1.00 97.00      PROA   
ATOM   2143  CB  VAL P 149     -18.804  14.804  -0.130  1.00 97.00      PROA   
ATOM   2144  HB  VAL P 149     -18.615  15.871  -0.374  1.00 97.00      PROA   
ATOM   2145  CG1 VAL P 149     -17.977  13.932  -1.101  1.00 97.00      PROA   
ATOM   2146 HG11 VAL P 149     -18.219  12.853  -0.999  1.00 97.00      PROA   
ATOM   2147 HG12 VAL P 149     -16.887  14.065  -0.927  1.00 97.00      PROA   
ATOM   2148 HG13 VAL P 149     -18.198  14.215  -2.152  1.00 97.00      PROA   
ATOM   2149  CG2 VAL P 149     -20.308  14.509  -0.310  1.00 97.00      PROA   
ATOM   2150 HG21 VAL P 149     -20.930  15.175   0.326  1.00 97.00      PROA   
ATOM   2151 HG22 VAL P 149     -20.536  13.452  -0.056  1.00 97.00      PROA   
ATOM   2152 HG23 VAL P 149     -20.602  14.679  -1.368  1.00 97.00      PROA   
ATOM   2153  C   VAL P 149     -19.006  15.494   2.292  1.00 97.00      PROA   
ATOM   2154  O   VAL P 149     -20.078  15.238   2.836  1.00 97.00      PROA   
ATOM   2155  N   PHE P 150     -18.392  16.660   2.586  1.00 97.00      PROA   
ATOM   2156  HN  PHE P 150     -17.576  16.965   2.101  1.00 97.00      PROA   
ATOM   2157  CA  PHE P 150     -18.798  17.482   3.723  1.00 97.00      PROA   
ATOM   2158  HA  PHE P 150     -19.548  16.967   4.305  1.00 97.00      PROA   
ATOM   2159  CB  PHE P 150     -17.607  17.823   4.671  1.00 97.00      PROA   
ATOM   2160  HB1 PHE P 150     -17.983  18.156   5.662  1.00 97.00      PROA   
ATOM   2161  HB2 PHE P 150     -17.006  18.647   4.230  1.00 97.00      PROA   
ATOM   2162  CG  PHE P 150     -16.680  16.656   4.886  1.00 97.00      PROA   
ATOM   2163  CD1 PHE P 150     -17.172  15.386   5.230  1.00 97.00      PROA   
ATOM   2164  HD1 PHE P 150     -18.232  15.227   5.363  1.00 97.00      PROA   
ATOM   2165  CE1 PHE P 150     -16.309  14.288   5.314  1.00 97.00      PROA   
ATOM   2166  HE1 PHE P 150     -16.712  13.308   5.525  1.00 97.00      PROA   
ATOM   2167  CZ  PHE P 150     -14.939  14.450   5.086  1.00 97.00      PROA   
ATOM   2168  HZ  PHE P 150     -14.280  13.597   5.132  1.00 97.00      PROA   
ATOM   2169  CD2 PHE P 150     -15.294  16.816   4.706  1.00 97.00      PROA   
ATOM   2170  HD2 PHE P 150     -14.894  17.786   4.449  1.00 97.00      PROA   
ATOM   2171  CE2 PHE P 150     -14.427  15.722   4.801  1.00 97.00      PROA   
ATOM   2172  HE2 PHE P 150     -13.367  15.854   4.640  1.00 97.00      PROA   
ATOM   2173  C   PHE P 150     -19.401  18.803   3.261  1.00 97.00      PROA   
ATOM   2174  O   PHE P 150     -18.871  19.479   2.386  1.00 97.00      PROA   
ATOM   2175  N   LEU P 151     -20.524  19.225   3.862  1.00 97.00      PROA   
ATOM   2176  HN  LEU P 151     -20.955  18.706   4.596  1.00 97.00      PROA   
ATOM   2177  CA  LEU P 151     -21.173  20.484   3.549  1.00 97.00      PROA   
ATOM   2178  HA  LEU P 151     -20.576  21.054   2.852  1.00 97.00      PROA   
ATOM   2179  CB  LEU P 151     -22.566  20.216   2.929  1.00 97.00      PROA   
ATOM   2180  HB1 LEU P 151     -23.163  19.594   3.629  1.00 97.00      PROA   
ATOM   2181  HB2 LEU P 151     -22.404  19.616   2.008  1.00 97.00      PROA   
ATOM   2182  CG  LEU P 151     -23.400  21.457   2.546  1.00 97.00      PROA   
ATOM   2183  HG  LEU P 151     -23.675  22.011   3.469  1.00 97.00      PROA   
ATOM   2184  CD1 LEU P 151     -22.638  22.409   1.617  1.00 97.00      PROA   
ATOM   2185 HD11 LEU P 151     -22.189  21.845   0.772  1.00 97.00      PROA   
ATOM   2186 HD12 LEU P 151     -21.826  22.937   2.160  1.00 97.00      PROA   
ATOM   2187 HD13 LEU P 151     -23.326  23.176   1.201  1.00 97.00      PROA   
ATOM   2188  CD2 LEU P 151     -24.691  21.009   1.855  1.00 97.00      PROA   
ATOM   2189 HD21 LEU P 151     -25.282  20.342   2.519  1.00 97.00      PROA   
ATOM   2190 HD22 LEU P 151     -24.452  20.451   0.924  1.00 97.00      PROA   
ATOM   2191 HD23 LEU P 151     -25.323  21.882   1.586  1.00 97.00      PROA   
ATOM   2192  C   LEU P 151     -21.280  21.314   4.817  1.00 97.00      PROA   
ATOM   2193  O   LEU P 151     -21.686  20.813   5.866  1.00 97.00      PROA   
ATOM   2194  N   PHE P 152     -20.871  22.594   4.758  1.00 97.00      PROA   
ATOM   2195  HN  PHE P 152     -20.533  22.985   3.906  1.00 97.00      PROA   
ATOM   2196  CA  PHE P 152     -20.813  23.495   5.891  1.00 97.00      PROA   
ATOM   2197  HA  PHE P 152     -21.195  22.966   6.752  1.00 97.00      PROA   
ATOM   2198  CB  PHE P 152     -19.354  23.959   6.161  1.00 97.00      PROA   
ATOM   2199  HB1 PHE P 152     -19.297  24.653   7.027  1.00 97.00      PROA   
ATOM   2200  HB2 PHE P 152     -18.959  24.481   5.263  1.00 97.00      PROA   
ATOM   2201  CG  PHE P 152     -18.491  22.763   6.461  1.00 97.00      PROA   
ATOM   2202  CD1 PHE P 152     -17.433  22.401   5.610  1.00 97.00      PROA   
ATOM   2203  HD1 PHE P 152     -17.234  22.994   4.730  1.00 97.00      PROA   
ATOM   2204  CE1 PHE P 152     -16.673  21.254   5.871  1.00 97.00      PROA   
ATOM   2205  HE1 PHE P 152     -15.869  20.968   5.209  1.00 97.00      PROA   
ATOM   2206  CZ  PHE P 152     -16.961  20.461   6.986  1.00 97.00      PROA   
ATOM   2207  HZ  PHE P 152     -16.385  19.566   7.166  1.00 97.00      PROA   
ATOM   2208  CD2 PHE P 152     -18.754  21.971   7.592  1.00 97.00      PROA   
ATOM   2209  HD2 PHE P 152     -19.572  22.232   8.248  1.00 97.00      PROA   
ATOM   2210  CE2 PHE P 152     -18.002  20.819   7.849  1.00 97.00      PROA   
ATOM   2211  HE2 PHE P 152     -18.241  20.200   8.701  1.00 97.00      PROA   
ATOM   2212  C   PHE P 152     -21.704  24.712   5.644  1.00 97.00      PROA   
ATOM   2213  O   PHE P 152     -21.746  25.226   4.520  1.00 97.00      PROA   
ATOM   2214  N   PRO P 153     -22.476  25.176   6.636  1.00 97.00      PROA   
ATOM   2215  CD  PRO P 153     -22.284  24.824   8.053  1.00 97.00      PROA   
ATOM   2216  HD1 PRO P 153     -21.207  24.774   8.322  1.00 97.00      PROA   
ATOM   2217  HD2 PRO P 153     -22.772  23.845   8.249  1.00 97.00      PROA   
ATOM   2218  CA  PRO P 153     -23.297  26.377   6.504  1.00 97.00      PROA   
ATOM   2219  HA  PRO P 153     -23.966  26.216   5.672  1.00 97.00      PROA   
ATOM   2220  CB  PRO P 153     -24.017  26.455   7.862  1.00 97.00      PROA   
ATOM   2221  HB1 PRO P 153     -24.891  25.769   7.849  1.00 97.00      PROA   
ATOM   2222  HB2 PRO P 153     -24.369  27.477   8.118  1.00 97.00      PROA   
ATOM   2223  CG  PRO P 153     -22.973  25.935   8.848  1.00 97.00      PROA   
ATOM   2224  HG1 PRO P 153     -22.245  26.746   9.066  1.00 97.00      PROA   
ATOM   2225  HG2 PRO P 153     -23.421  25.577   9.799  1.00 97.00      PROA   
ATOM   2226  C   PRO P 153     -22.484  27.639   6.208  1.00 97.00      PROA   
ATOM   2227  O   PRO P 153     -21.270  27.625   6.435  1.00 97.00      PROA   
ATOM   2228  N   PRO P 154     -23.067  28.726   5.719  1.00 97.00      PROA   
ATOM   2229  CD  PRO P 154     -24.443  28.782   5.227  1.00 97.00      PROA   
ATOM   2230  HD1 PRO P 154     -25.137  28.785   6.095  1.00 97.00      PROA   
ATOM   2231  HD2 PRO P 154     -24.683  27.939   4.544  1.00 97.00      PROA   
ATOM   2232  CA  PRO P 154     -22.497  30.063   5.845  1.00 97.00      PROA   
ATOM   2233  HA  PRO P 154     -21.629  30.076   5.201  1.00 97.00      PROA   
ATOM   2234  CB  PRO P 154     -23.623  31.003   5.384  1.00 97.00      PROA   
ATOM   2235  HB1 PRO P 154     -23.224  31.886   4.839  1.00 97.00      PROA   
ATOM   2236  HB2 PRO P 154     -24.227  31.351   6.249  1.00 97.00      PROA   
ATOM   2237  CG  PRO P 154     -24.506  30.123   4.503  1.00 97.00      PROA   
ATOM   2238  HG1 PRO P 154     -25.546  30.501   4.400  1.00 97.00      PROA   
ATOM   2239  HG2 PRO P 154     -24.038  30.032   3.499  1.00 97.00      PROA   
ATOM   2240  C   PRO P 154     -21.990  30.463   7.219  1.00 97.00      PROA   
ATOM   2241  O   PRO P 154     -22.468  29.980   8.242  1.00 97.00      PROA   
ATOM   2242  N   LYS P 155     -21.026  31.393   7.275  1.00 97.00      PROA   
ATOM   2243  HN  LYS P 155     -20.655  31.770   6.430  1.00 97.00      PROA   
ATOM   2244  CA  LYS P 155     -20.675  32.071   8.506  1.00 97.00      PROA   
ATOM   2245  HA  LYS P 155     -20.450  31.317   9.245  1.00 97.00      PROA   
ATOM   2246  CB  LYS P 155     -19.440  32.990   8.276  1.00 97.00      PROA   
ATOM   2247  HB1 LYS P 155     -19.110  33.427   9.243  1.00 97.00      PROA   
ATOM   2248  HB2 LYS P 155     -19.750  33.830   7.618  1.00 97.00      PROA   
ATOM   2249  CG  LYS P 155     -18.235  32.309   7.592  1.00 97.00      PROA   
ATOM   2250  HG1 LYS P 155     -18.590  31.782   6.680  1.00 97.00      PROA   
ATOM   2251  HG2 LYS P 155     -17.804  31.533   8.260  1.00 97.00      PROA   
ATOM   2252  CD  LYS P 155     -17.147  33.331   7.191  1.00 97.00      PROA   
ATOM   2253  HD1 LYS P 155     -16.414  33.419   8.021  1.00 97.00      PROA   
ATOM   2254  HD2 LYS P 155     -17.616  34.332   7.078  1.00 97.00      PROA   
ATOM   2255  CE  LYS P 155     -16.395  33.024   5.881  1.00 97.00      PROA   
ATOM   2256  HE1 LYS P 155     -15.899  32.031   5.933  1.00 97.00      PROA   
ATOM   2257  HE2 LYS P 155     -15.628  33.805   5.692  1.00 97.00      PROA   
ATOM   2258  NZ  LYS P 155     -17.329  33.021   4.745  1.00 97.00      PROA   
ATOM   2259  HZ1 LYS P 155     -17.907  33.885   4.753  1.00 97.00      PROA   
ATOM   2260  HZ2 LYS P 155     -18.001  32.232   4.830  1.00 97.00      PROA   
ATOM   2261  HZ3 LYS P 155     -16.857  32.908   3.825  1.00 97.00      PROA   
ATOM   2262  C   LYS P 155     -21.860  32.939   8.966  1.00 97.00      PROA   
ATOM   2263  O   LYS P 155     -22.396  33.655   8.120  1.00 97.00      PROA   
ATOM   2264  N   PRO P 156     -22.307  33.010  10.219  1.00 97.00      PROA   
ATOM   2265  CD  PRO P 156     -21.917  32.095  11.292  1.00 97.00      PROA   
ATOM   2266  HD1 PRO P 156     -20.814  32.014  11.389  1.00 97.00      PROA   
ATOM   2267  HD2 PRO P 156     -22.358  31.097  11.081  1.00 97.00      PROA   
ATOM   2268  CA  PRO P 156     -23.488  33.806  10.578  1.00 97.00      PROA   
ATOM   2269  HA  PRO P 156     -24.279  33.620   9.866  1.00 97.00      PROA   
ATOM   2270  CB  PRO P 156     -23.847  33.326  11.995  1.00 97.00      PROA   
ATOM   2271  HB1 PRO P 156     -24.618  32.530  11.911  1.00 97.00      PROA   
ATOM   2272  HB2 PRO P 156     -24.253  34.129  12.647  1.00 97.00      PROA   
ATOM   2273  CG  PRO P 156     -22.553  32.708  12.540  1.00 97.00      PROA   
ATOM   2274  HG1 PRO P 156     -21.903  33.511  12.948  1.00 97.00      PROA   
ATOM   2275  HG2 PRO P 156     -22.752  31.961  13.337  1.00 97.00      PROA   
ATOM   2276  C   PRO P 156     -23.164  35.285  10.498  1.00 97.00      PROA   
ATOM   2277  O   PRO P 156     -24.046  36.115  10.307  1.00 97.00      PROA   
ATOM   2278  N   LYS P 157     -21.872  35.633  10.605  1.00 97.00      PROA   
ATOM   2279  HN  LYS P 157     -21.215  34.916  10.825  1.00 97.00      PROA   
ATOM   2280  CA  LYS P 157     -21.358  36.975  10.413  1.00 97.00      PROA   
ATOM   2281  HA  LYS P 157     -22.007  37.656  10.943  1.00 97.00      PROA   
ATOM   2282  CB  LYS P 157     -19.918  37.030  10.988  1.00 97.00      PROA   
ATOM   2283  HB1 LYS P 157     -19.242  36.403  10.368  1.00 97.00      PROA   
ATOM   2284  HB2 LYS P 157     -19.956  36.576  12.001  1.00 97.00      PROA   
ATOM   2285  CG  LYS P 157     -19.319  38.441  11.149  1.00 97.00      PROA   
ATOM   2286  HG1 LYS P 157     -19.151  38.899  10.150  1.00 97.00      PROA   
ATOM   2287  HG2 LYS P 157     -18.328  38.324  11.638  1.00 97.00      PROA   
ATOM   2288  CD  LYS P 157     -20.230  39.358  11.988  1.00 97.00      PROA   
ATOM   2289  HD1 LYS P 157     -20.640  38.776  12.841  1.00 97.00      PROA   
ATOM   2290  HD2 LYS P 157     -21.103  39.642  11.363  1.00 97.00      PROA   
ATOM   2291  CE  LYS P 157     -19.581  40.644  12.523  1.00 97.00      PROA   
ATOM   2292  HE1 LYS P 157     -20.350  41.267  13.027  1.00 97.00      PROA   
ATOM   2293  HE2 LYS P 157     -19.118  41.229  11.700  1.00 97.00      PROA   
ATOM   2294  NZ  LYS P 157     -18.549  40.310  13.512  1.00 97.00      PROA   
ATOM   2295  HZ1 LYS P 157     -17.735  39.793  13.124  1.00 97.00      PROA   
ATOM   2296  HZ2 LYS P 157     -18.977  39.668  14.210  1.00 97.00      PROA   
ATOM   2297  HZ3 LYS P 157     -18.229  41.105  14.102  1.00 97.00      PROA   
ATOM   2298  C   LYS P 157     -21.377  37.393   8.936  1.00 97.00      PROA   
ATOM   2299  O   LYS P 157     -21.229  38.568   8.608  1.00 97.00      PROA   
ATOM   2300  N   ASP P 158     -21.604  36.431   8.015  1.00 97.00      PROA   
ATOM   2301  HN  ASP P 158     -21.721  35.480   8.288  1.00 97.00      PROA   
ATOM   2302  CA  ASP P 158     -21.906  36.705   6.628  1.00 97.00      PROA   
ATOM   2303  HA  ASP P 158     -21.530  37.683   6.369  1.00 97.00      PROA   
ATOM   2304  CB  ASP P 158     -21.305  35.621   5.686  1.00 97.00      PROA   
ATOM   2305  HB1 ASP P 158     -21.755  35.674   4.671  1.00 97.00      PROA   
ATOM   2306  HB2 ASP P 158     -21.483  34.599   6.084  1.00 97.00      PROA   
ATOM   2307  CG  ASP P 158     -19.820  35.814   5.490  1.00 97.00      PROA   
ATOM   2308  OD1 ASP P 158     -19.330  36.962   5.620  1.00 97.00      PROA   
ATOM   2309  OD2 ASP P 158     -19.167  34.818   5.078  1.00 97.00      PROA   
ATOM   2310  C   ASP P 158     -23.413  36.774   6.412  1.00 97.00      PROA   
ATOM   2311  O   ASP P 158     -23.943  37.805   6.008  1.00 97.00      PROA   
ATOM   2312  N   THR P 159     -24.164  35.688   6.687  1.00 97.00      PROA   
ATOM   2313  HN  THR P 159     -23.773  34.871   7.103  1.00 97.00      PROA   
ATOM   2314  CA  THR P 159     -25.597  35.600   6.382  1.00 97.00      PROA   
ATOM   2315  HA  THR P 159     -25.690  35.812   5.327  1.00 97.00      PROA   
ATOM   2316  CB  THR P 159     -26.233  34.230   6.606  1.00 97.00      PROA   
ATOM   2317  HB  THR P 159     -27.313  34.279   6.863  1.00 97.00      PROA   
ATOM   2318  OG1 THR P 159     -25.542  33.503   7.611  1.00 97.00      PROA   
ATOM   2319  HG1 THR P 159     -26.070  32.721   7.786  1.00 97.00      PROA   
ATOM   2320  CG2 THR P 159     -26.090  33.443   5.298  1.00 97.00      PROA   
ATOM   2321 HG21 THR P 159     -25.027  33.424   4.977  1.00 97.00      PROA   
ATOM   2322 HG22 THR P 159     -26.695  33.911   4.493  1.00 97.00      PROA   
ATOM   2323 HG23 THR P 159     -26.439  32.397   5.433  1.00 97.00      PROA   
ATOM   2324  C   THR P 159     -26.459  36.646   7.039  1.00 97.00      PROA   
ATOM   2325  O   THR P 159     -27.447  37.098   6.464  1.00 97.00      PROA   
ATOM   2326  N   LEU P 160     -26.103  37.072   8.258  1.00 97.00      PROA   
ATOM   2327  HN  LEU P 160     -25.326  36.665   8.732  1.00 97.00      PROA   
ATOM   2328  CA  LEU P 160     -26.880  38.035   9.000  1.00 97.00      PROA   
ATOM   2329  HA  LEU P 160     -27.901  38.007   8.647  1.00 97.00      PROA   
ATOM   2330  CB  LEU P 160     -26.848  37.665  10.504  1.00 97.00      PROA   
ATOM   2331  HB1 LEU P 160     -27.501  38.350  11.086  1.00 97.00      PROA   
ATOM   2332  HB2 LEU P 160     -25.810  37.797  10.878  1.00 97.00      PROA   
ATOM   2333  CG  LEU P 160     -27.278  36.210  10.798  1.00 97.00      PROA   
ATOM   2334  HG  LEU P 160     -26.696  35.512  10.160  1.00 97.00      PROA   
ATOM   2335  CD1 LEU P 160     -26.940  35.838  12.243  1.00 97.00      PROA   
ATOM   2336 HD11 LEU P 160     -27.584  36.405  12.949  1.00 97.00      PROA   
ATOM   2337 HD12 LEU P 160     -25.875  36.056  12.469  1.00 97.00      PROA   
ATOM   2338 HD13 LEU P 160     -27.117  34.752  12.399  1.00 97.00      PROA   
ATOM   2339  CD2 LEU P 160     -28.771  35.980  10.515  1.00 97.00      PROA   
ATOM   2340 HD21 LEU P 160     -29.002  36.147   9.441  1.00 97.00      PROA   
ATOM   2341 HD22 LEU P 160     -29.396  36.673  11.117  1.00 97.00      PROA   
ATOM   2342 HD23 LEU P 160     -29.057  34.938  10.772  1.00 97.00      PROA   
ATOM   2343  C   LEU P 160     -26.382  39.463   8.795  1.00 97.00      PROA   
ATOM   2344  O   LEU P 160     -26.943  40.412   9.343  1.00 97.00      PROA   
ATOM   2345  N   MET P 161     -25.350  39.664   7.950  1.00 97.00      PROA   
ATOM   2346  HN  MET P 161     -24.921  38.882   7.504  1.00 97.00      PROA   
ATOM   2347  CA  MET P 161     -24.854  40.973   7.570  1.00 97.00      PROA   
ATOM   2348  HA  MET P 161     -25.455  41.735   8.043  1.00 97.00      PROA   
ATOM   2349  CB  MET P 161     -23.394  41.220   8.020  1.00 97.00      PROA   
ATOM   2350  HB1 MET P 161     -23.058  42.201   7.621  1.00 97.00      PROA   
ATOM   2351  HB2 MET P 161     -22.739  40.434   7.588  1.00 97.00      PROA   
ATOM   2352  CG  MET P 161     -23.224  41.221   9.552  1.00 97.00      PROA   
ATOM   2353  HG1 MET P 161     -23.167  40.163   9.888  1.00 97.00      PROA   
ATOM   2354  HG2 MET P 161     -24.135  41.649  10.020  1.00 97.00      PROA   
ATOM   2355  SD  MET P 161     -21.759  42.140  10.123  1.00 97.00      PROA   
ATOM   2356  CE  MET P 161     -22.578  43.760  10.177  1.00 97.00      PROA   
ATOM   2357  HE1 MET P 161     -23.422  43.754  10.900  1.00 97.00      PROA   
ATOM   2358  HE2 MET P 161     -22.983  44.043   9.181  1.00 97.00      PROA   
ATOM   2359  HE3 MET P 161     -21.871  44.555  10.496  1.00 97.00      PROA   
ATOM   2360  C   MET P 161     -25.010  41.205   6.073  1.00 97.00      PROA   
ATOM   2361  O   MET P 161     -24.033  41.276   5.327  1.00 97.00      PROA   
ATOM   2362  N   ILE P 162     -26.283  41.360   5.652  1.00 97.00      PROA   
ATOM   2363  HN  ILE P 162     -26.978  41.270   6.362  1.00 97.00      PROA   
ATOM   2364  CA  ILE P 162     -26.898  41.478   4.325  1.00 97.00      PROA   
ATOM   2365  HA  ILE P 162     -27.012  40.467   3.963  1.00 97.00      PROA   
ATOM   2366  CB  ILE P 162     -28.328  42.037   4.526  1.00 97.00      PROA   
ATOM   2367  HB  ILE P 162     -28.276  42.831   5.301  1.00 97.00      PROA   
ATOM   2368  CG2 ILE P 162     -28.932  42.692   3.259  1.00 97.00      PROA   
ATOM   2369 HG21 ILE P 162     -28.963  41.965   2.420  1.00 97.00      PROA   
ATOM   2370 HG22 ILE P 162     -28.352  43.584   2.939  1.00 97.00      PROA   
ATOM   2371 HG23 ILE P 162     -29.971  43.030   3.463  1.00 97.00      PROA   
ATOM   2372  CG1 ILE P 162     -29.332  40.956   5.025  1.00 97.00      PROA   
ATOM   2373 HG11 ILE P 162     -29.393  40.156   4.257  1.00 97.00      PROA   
ATOM   2374 HG12 ILE P 162     -30.335  41.434   5.072  1.00 97.00      PROA   
ATOM   2375  CD  ILE P 162     -29.063  40.317   6.395  1.00 97.00      PROA   
ATOM   2376  HD1 ILE P 162     -28.909  41.089   7.179  1.00 97.00      PROA   
ATOM   2377  HD2 ILE P 162     -28.178  39.647   6.360  1.00 97.00      PROA   
ATOM   2378  HD3 ILE P 162     -29.928  39.694   6.706  1.00 97.00      PROA   
ATOM   2379  C   ILE P 162     -26.131  42.188   3.190  1.00 97.00      PROA   
ATOM   2380  O   ILE P 162     -26.365  41.954   2.004  1.00 97.00      PROA   
ATOM   2381  N   SER P 163     -25.143  43.045   3.491  1.00 97.00      PROA   
ATOM   2382  HN  SER P 163     -24.868  43.132   4.446  1.00 97.00      PROA   
ATOM   2383  CA  SER P 163     -24.269  43.618   2.474  1.00 97.00      PROA   
ATOM   2384  HA  SER P 163     -24.789  43.678   1.530  1.00 97.00      PROA   
ATOM   2385  CB  SER P 163     -23.799  45.049   2.830  1.00 97.00      PROA   
ATOM   2386  HB1 SER P 163     -23.064  45.418   2.083  1.00 97.00      PROA   
ATOM   2387  HB2 SER P 163     -23.313  45.064   3.828  1.00 97.00      PROA   
ATOM   2388  OG  SER P 163     -24.906  45.948   2.824  1.00 97.00      PROA   
ATOM   2389  HG1 SER P 163     -25.581  45.577   3.396  1.00 97.00      PROA   
ATOM   2390  C   SER P 163     -23.032  42.761   2.262  1.00 97.00      PROA   
ATOM   2391  O   SER P 163     -22.109  42.807   3.075  1.00 97.00      PROA   
ATOM   2392  N   ARG P 164     -23.012  41.990   1.149  1.00 97.00      PROA   
ATOM   2393  HN  ARG P 164     -23.839  41.943   0.594  1.00 97.00      PROA   
ATOM   2394  CA  ARG P 164     -21.959  41.087   0.692  1.00 97.00      PROA   
ATOM   2395  HA  ARG P 164     -21.238  41.671   0.138  1.00 97.00      PROA   
ATOM   2396  CB  ARG P 164     -21.252  40.246   1.797  1.00 97.00      PROA   
ATOM   2397  HB1 ARG P 164     -20.816  40.935   2.552  1.00 97.00      PROA   
ATOM   2398  HB2 ARG P 164     -20.385  39.700   1.370  1.00 97.00      PROA   
ATOM   2399  CG  ARG P 164     -22.182  39.220   2.480  1.00 97.00      PROA   
ATOM   2400  HG1 ARG P 164     -22.388  38.376   1.787  1.00 97.00      PROA   
ATOM   2401  HG2 ARG P 164     -23.164  39.693   2.695  1.00 97.00      PROA   
ATOM   2402  CD  ARG P 164     -21.626  38.609   3.762  1.00 97.00      PROA   
ATOM   2403  HD1 ARG P 164     -20.587  38.240   3.628  1.00 97.00      PROA   
ATOM   2404  HD2 ARG P 164     -22.284  37.771   4.079  1.00 97.00      PROA   
ATOM   2405  NE  ARG P 164     -21.724  39.704   4.768  1.00 97.00      PROA   
ATOM   2406  HE  ARG P 164     -22.585  40.210   4.818  1.00 97.00      PROA   
ATOM   2407  CZ  ARG P 164     -20.700  40.236   5.396  1.00 97.00      PROA   
ATOM   2408  NH1 ARG P 164     -19.587  39.606   5.660  1.00 97.00      PROA   
ATOM   2409 HH11 ARG P 164     -19.584  38.613   5.540  1.00 97.00      PROA   
ATOM   2410 HH12 ARG P 164     -19.050  39.927   6.440  1.00 97.00      PROA   
ATOM   2411  NH2 ARG P 164     -20.800  41.506   5.708  1.00 97.00      PROA   
ATOM   2412 HH21 ARG P 164     -21.547  41.961   5.222  1.00 97.00      PROA   
ATOM   2413 HH22 ARG P 164     -19.937  41.981   5.881  1.00 97.00      PROA   
ATOM   2414  C   ARG P 164     -22.590  40.077  -0.258  1.00 97.00      PROA   
ATOM   2415  O   ARG P 164     -23.805  40.038  -0.439  1.00 97.00      PROA   
ATOM   2416  N   THR P 165     -21.761  39.216  -0.874  1.00 97.00      PROA   
ATOM   2417  HN  THR P 165     -20.772  39.337  -0.855  1.00 97.00      PROA   
ATOM   2418  CA  THR P 165     -22.175  37.963  -1.496  1.00 97.00      PROA   
ATOM   2419  HA  THR P 165     -23.224  37.995  -1.749  1.00 97.00      PROA   
ATOM   2420  CB  THR P 165     -21.394  37.688  -2.781  1.00 97.00      PROA   
ATOM   2421  HB  THR P 165     -21.557  36.653  -3.152  1.00 97.00      PROA   
ATOM   2422  OG1 THR P 165     -20.000  37.914  -2.600  1.00 97.00      PROA   
ATOM   2423  HG1 THR P 165     -19.740  37.281  -1.927  1.00 97.00      PROA   
ATOM   2424  CG2 THR P 165     -21.864  38.663  -3.869  1.00 97.00      PROA   
ATOM   2425 HG21 THR P 165     -21.681  39.715  -3.562  1.00 97.00      PROA   
ATOM   2426 HG22 THR P 165     -22.950  38.532  -4.067  1.00 97.00      PROA   
ATOM   2427 HG23 THR P 165     -21.308  38.475  -4.812  1.00 97.00      PROA   
ATOM   2428  C   THR P 165     -21.902  36.812  -0.517  1.00 97.00      PROA   
ATOM   2429  O   THR P 165     -20.732  36.473  -0.332  1.00 97.00      PROA   
ATOM   2430  N   PRO P 166     -22.863  36.184   0.161  1.00 97.00      PROA   
ATOM   2431  CD  PRO P 166     -24.284  36.533   0.106  1.00 97.00      PROA   
ATOM   2432  HD1 PRO P 166     -24.693  36.364  -0.913  1.00 97.00      PROA   
ATOM   2433  HD2 PRO P 166     -24.409  37.598   0.397  1.00 97.00      PROA   
ATOM   2434  CA  PRO P 166     -22.566  35.272   1.267  1.00 97.00      PROA   
ATOM   2435  HA  PRO P 166     -21.659  35.562   1.777  1.00 97.00      PROA   
ATOM   2436  CB  PRO P 166     -23.823  35.376   2.148  1.00 97.00      PROA   
ATOM   2437  HB1 PRO P 166     -23.737  36.272   2.799  1.00 97.00      PROA   
ATOM   2438  HB2 PRO P 166     -23.995  34.484   2.787  1.00 97.00      PROA   
ATOM   2439  CG  PRO P 166     -24.946  35.616   1.138  1.00 97.00      PROA   
ATOM   2440  HG1 PRO P 166     -25.223  34.659   0.645  1.00 97.00      PROA   
ATOM   2441  HG2 PRO P 166     -25.855  36.071   1.587  1.00 97.00      PROA   
ATOM   2442  C   PRO P 166     -22.387  33.868   0.724  1.00 97.00      PROA   
ATOM   2443  O   PRO P 166     -22.926  33.561  -0.337  1.00 97.00      PROA   
ATOM   2444  N   GLU P 167     -21.606  33.010   1.403  1.00 97.00      PROA   
ATOM   2445  HN  GLU P 167     -21.182  33.282   2.264  1.00 97.00      PROA   
ATOM   2446  CA  GLU P 167     -21.163  31.739   0.858  1.00 97.00      PROA   
ATOM   2447  HA  GLU P 167     -21.633  31.576  -0.100  1.00 97.00      PROA   
ATOM   2448  CB  GLU P 167     -19.633  31.788   0.600  1.00 97.00      PROA   
ATOM   2449  HB1 GLU P 167     -19.457  32.520  -0.217  1.00 97.00      PROA   
ATOM   2450  HB2 GLU P 167     -19.298  30.793   0.236  1.00 97.00      PROA   
ATOM   2451  CG  GLU P 167     -18.743  32.189   1.810  1.00 97.00      PROA   
ATOM   2452  HG1 GLU P 167     -18.908  31.469   2.640  1.00 97.00      PROA   
ATOM   2453  HG2 GLU P 167     -18.992  33.214   2.157  1.00 97.00      PROA   
ATOM   2454  CD  GLU P 167     -17.260  32.168   1.474  1.00 97.00      PROA   
ATOM   2455  OE1 GLU P 167     -16.888  32.111   0.278  1.00 97.00      PROA   
ATOM   2456  OE2 GLU P 167     -16.432  32.167   2.425  1.00 97.00      PROA   
ATOM   2457  C   GLU P 167     -21.512  30.504   1.690  1.00 97.00      PROA   
ATOM   2458  O   GLU P 167     -21.222  30.424   2.881  1.00 97.00      PROA   
ATOM   2459  N   VAL P 168     -22.120  29.479   1.053  1.00 97.00      PROA   
ATOM   2460  HN  VAL P 168     -22.379  29.576   0.095  1.00 97.00      PROA   
ATOM   2461  CA  VAL P 168     -22.274  28.129   1.594  1.00 97.00      PROA   
ATOM   2462  HA  VAL P 168     -22.277  28.163   2.673  1.00 97.00      PROA   
ATOM   2463  CB  VAL P 168     -23.533  27.412   1.078  1.00 97.00      PROA   
ATOM   2464  HB  VAL P 168     -23.439  27.234  -0.015  1.00 97.00      PROA   
ATOM   2465  CG1 VAL P 168     -23.717  26.066   1.808  1.00 97.00      PROA   
ATOM   2466 HG11 VAL P 168     -23.794  26.222   2.905  1.00 97.00      PROA   
ATOM   2467 HG12 VAL P 168     -22.869  25.375   1.617  1.00 97.00      PROA   
ATOM   2468 HG13 VAL P 168     -24.648  25.566   1.463  1.00 97.00      PROA   
ATOM   2469  CG2 VAL P 168     -24.796  28.268   1.290  1.00 97.00      PROA   
ATOM   2470 HG21 VAL P 168     -24.687  29.276   0.836  1.00 97.00      PROA   
ATOM   2471 HG22 VAL P 168     -25.019  28.383   2.372  1.00 97.00      PROA   
ATOM   2472 HG23 VAL P 168     -25.672  27.774   0.819  1.00 97.00      PROA   
ATOM   2473  C   VAL P 168     -21.056  27.338   1.122  1.00 97.00      PROA   
ATOM   2474  O   VAL P 168     -20.686  27.435  -0.046  1.00 97.00      PROA   
ATOM   2475  N   THR P 169     -20.381  26.550   1.987  1.00 97.00      PROA   
ATOM   2476  HN  THR P 169     -20.746  26.355   2.894  1.00 97.00      PROA   
ATOM   2477  CA  THR P 169     -19.083  25.949   1.636  1.00 97.00      PROA   
ATOM   2478  HA  THR P 169     -18.802  26.231   0.633  1.00 97.00      PROA   
ATOM   2479  CB  THR P 169     -17.951  26.412   2.552  1.00 97.00      PROA   
ATOM   2480  HB  THR P 169     -18.189  26.167   3.610  1.00 97.00      PROA   
ATOM   2481  OG1 THR P 169     -17.776  27.818   2.438  1.00 97.00      PROA   
ATOM   2482  HG1 THR P 169     -18.638  28.202   2.616  1.00 97.00      PROA   
ATOM   2483  CG2 THR P 169     -16.600  25.791   2.165  1.00 97.00      PROA   
ATOM   2484 HG21 THR P 169     -16.392  25.972   1.089  1.00 97.00      PROA   
ATOM   2485 HG22 THR P 169     -16.579  24.696   2.355  1.00 97.00      PROA   
ATOM   2486 HG23 THR P 169     -15.784  26.253   2.760  1.00 97.00      PROA   
ATOM   2487  C   THR P 169     -19.124  24.431   1.651  1.00 97.00      PROA   
ATOM   2488  O   THR P 169     -19.540  23.810   2.625  1.00 97.00      PROA   
ATOM   2489  N   CYS P 170     -18.668  23.774   0.567  1.00 97.00      PROA   
ATOM   2490  HN  CYS P 170     -18.289  24.294  -0.194  1.00 97.00      PROA   
ATOM   2491  CA  CYS P 170     -18.653  22.323   0.437  1.00 97.00      PROA   
ATOM   2492  HA  CYS P 170     -19.046  21.870   1.335  1.00 97.00      PROA   
ATOM   2493  CB  CYS P 170     -19.519  21.863  -0.760  1.00 97.00      PROA   
ATOM   2494  HB1 CYS P 170     -19.071  22.217  -1.713  1.00 97.00      PROA   
ATOM   2495  HB2 CYS P 170     -20.499  22.374  -0.649  1.00 97.00      PROA   
ATOM   2496  SG  CYS P 170     -19.861  20.080  -0.842  1.00 97.00      PROA   
ATOM   2497  C   CYS P 170     -17.228  21.824   0.269  1.00 97.00      PROA   
ATOM   2498  O   CYS P 170     -16.414  22.426  -0.429  1.00 97.00      PROA   
ATOM   2499  N   VAL P 171     -16.880  20.725   0.956  1.00 97.00      PROA   
ATOM   2500  HN  VAL P 171     -17.576  20.228   1.467  1.00 97.00      PROA   
ATOM   2501  CA  VAL P 171     -15.527  20.210   1.057  1.00 97.00      PROA   
ATOM   2502  HA  VAL P 171     -14.888  20.721   0.352  1.00 97.00      PROA   
ATOM   2503  CB  VAL P 171     -14.957  20.409   2.462  1.00 97.00      PROA   
ATOM   2504  HB  VAL P 171     -15.630  19.919   3.197  1.00 97.00      PROA   
ATOM   2505  CG1 VAL P 171     -13.548  19.798   2.599  1.00 97.00      PROA   
ATOM   2506 HG11 VAL P 171     -12.881  20.196   1.804  1.00 97.00      PROA   
ATOM   2507 HG12 VAL P 171     -13.565  18.689   2.525  1.00 97.00      PROA   
ATOM   2508 HG13 VAL P 171     -13.115  20.066   3.587  1.00 97.00      PROA   
ATOM   2509  CG2 VAL P 171     -14.899  21.914   2.781  1.00 97.00      PROA   
ATOM   2510 HG21 VAL P 171     -15.916  22.360   2.817  1.00 97.00      PROA   
ATOM   2511 HG22 VAL P 171     -14.307  22.452   2.010  1.00 97.00      PROA   
ATOM   2512 HG23 VAL P 171     -14.406  22.079   3.763  1.00 97.00      PROA   
ATOM   2513  C   VAL P 171     -15.483  18.734   0.696  1.00 97.00      PROA   
ATOM   2514  O   VAL P 171     -16.257  17.913   1.191  1.00 97.00      PROA   
ATOM   2515  N   VAL P 172     -14.543  18.354  -0.182  1.00 97.00      PROA   
ATOM   2516  HN  VAL P 172     -13.949  19.030  -0.611  1.00 97.00      PROA   
ATOM   2517  CA  VAL P 172     -14.251  16.976  -0.531  1.00 97.00      PROA   
ATOM   2518  HA  VAL P 172     -14.865  16.303   0.049  1.00 97.00      PROA   
ATOM   2519  CB  VAL P 172     -14.488  16.710  -2.015  1.00 97.00      PROA   
ATOM   2520  HB  VAL P 172     -13.887  17.427  -2.615  1.00 97.00      PROA   
ATOM   2521  CG1 VAL P 172     -14.112  15.270  -2.421  1.00 97.00      PROA   
ATOM   2522 HG11 VAL P 172     -14.637  14.527  -1.783  1.00 97.00      PROA   
ATOM   2523 HG12 VAL P 172     -13.018  15.090  -2.344  1.00 97.00      PROA   
ATOM   2524 HG13 VAL P 172     -14.406  15.083  -3.477  1.00 97.00      PROA   
ATOM   2525  CG2 VAL P 172     -15.981  16.949  -2.303  1.00 97.00      PROA   
ATOM   2526 HG21 VAL P 172     -16.284  17.986  -2.043  1.00 97.00      PROA   
ATOM   2527 HG22 VAL P 172     -16.606  16.250  -1.706  1.00 97.00      PROA   
ATOM   2528 HG23 VAL P 172     -16.201  16.788  -3.380  1.00 97.00      PROA   
ATOM   2529  C   VAL P 172     -12.809  16.714  -0.140  1.00 97.00      PROA   
ATOM   2530  O   VAL P 172     -11.964  17.605  -0.211  1.00 97.00      PROA   
ATOM   2531  N   VAL P 173     -12.498  15.496   0.323  1.00 97.00      PROA   
ATOM   2532  HN  VAL P 173     -13.159  14.749   0.325  1.00 97.00      PROA   
ATOM   2533  CA  VAL P 173     -11.165  15.072   0.696  1.00 97.00      PROA   
ATOM   2534  HA  VAL P 173     -10.437  15.687   0.188  1.00 97.00      PROA   
ATOM   2535  CB  VAL P 173     -10.941  15.154   2.213  1.00 97.00      PROA   
ATOM   2536  HB  VAL P 173     -11.316  16.146   2.542  1.00 97.00      PROA   
ATOM   2537  CG1 VAL P 173     -11.718  14.064   2.980  1.00 97.00      PROA   
ATOM   2538 HG11 VAL P 173     -11.333  13.051   2.736  1.00 97.00      PROA   
ATOM   2539 HG12 VAL P 173     -12.803  14.096   2.744  1.00 97.00      PROA   
ATOM   2540 HG13 VAL P 173     -11.585  14.201   4.074  1.00 97.00      PROA   
ATOM   2541  CG2 VAL P 173      -9.438  15.097   2.560  1.00 97.00      PROA   
ATOM   2542 HG21 VAL P 173      -8.848  15.794   1.928  1.00 97.00      PROA   
ATOM   2543 HG22 VAL P 173      -9.041  14.069   2.424  1.00 97.00      PROA   
ATOM   2544 HG23 VAL P 173      -9.287  15.366   3.628  1.00 97.00      PROA   
ATOM   2545  C   VAL P 173     -11.034  13.668   0.131  1.00 97.00      PROA   
ATOM   2546  O   VAL P 173     -12.031  13.084  -0.292  1.00 97.00      PROA   
ATOM   2547  N   ASP P 174      -9.809  13.122   0.053  1.00 97.00      PROA   
ATOM   2548  HN  ASP P 174      -9.027  13.614   0.428  1.00 97.00      PROA   
ATOM   2549  CA  ASP P 174      -9.557  11.731  -0.276  1.00 97.00      PROA   
ATOM   2550  HA  ASP P 174      -8.482  11.628  -0.236  1.00 97.00      PROA   
ATOM   2551  CB  ASP P 174     -10.076  10.770   0.825  1.00 97.00      PROA   
ATOM   2552  HB1 ASP P 174      -9.898   9.707   0.554  1.00 97.00      PROA   
ATOM   2553  HB2 ASP P 174     -11.163  10.917   1.000  1.00 97.00      PROA   
ATOM   2554  CG  ASP P 174      -9.327  11.041   2.113  1.00 97.00      PROA   
ATOM   2555  OD1 ASP P 174      -8.224  11.653   2.059  1.00 97.00      PROA   
ATOM   2556  OD2 ASP P 174      -9.775  10.570   3.190  1.00 97.00      PROA   
ATOM   2557  C   ASP P 174      -9.807  11.332  -1.725  1.00 97.00      PROA   
ATOM   2558  O   ASP P 174     -10.245  10.237  -2.063  1.00 97.00      PROA   
ATOM   2559  N   VAL P 175      -9.385  12.221  -2.639  1.00 97.00      PROA   
ATOM   2560  HN  VAL P 175      -9.108  13.127  -2.327  1.00 97.00      PROA   
ATOM   2561  CA  VAL P 175      -9.144  11.916  -4.039  1.00 97.00      PROA   
ATOM   2562  HA  VAL P 175      -9.444  10.903  -4.261  1.00 97.00      PROA   
ATOM   2563  CB  VAL P 175      -9.869  12.886  -4.967  1.00 97.00      PROA   
ATOM   2564  HB  VAL P 175      -9.529  13.926  -4.773  1.00 97.00      PROA   
ATOM   2565  CG1 VAL P 175      -9.598  12.537  -6.442  1.00 97.00      PROA   
ATOM   2566 HG11 VAL P 175      -9.892  11.491  -6.671  1.00 97.00      PROA   
ATOM   2567 HG12 VAL P 175      -8.528  12.670  -6.708  1.00 97.00      PROA   
ATOM   2568 HG13 VAL P 175     -10.182  13.206  -7.109  1.00 97.00      PROA   
ATOM   2569  CG2 VAL P 175     -11.382  12.807  -4.676  1.00 97.00      PROA   
ATOM   2570 HG21 VAL P 175     -11.614  13.163  -3.650  1.00 97.00      PROA   
ATOM   2571 HG22 VAL P 175     -11.740  11.760  -4.771  1.00 97.00      PROA   
ATOM   2572 HG23 VAL P 175     -11.938  13.444  -5.397  1.00 97.00      PROA   
ATOM   2573  C   VAL P 175      -7.634  12.013  -4.198  1.00 97.00      PROA   
ATOM   2574  O   VAL P 175      -7.005  12.838  -3.544  1.00 97.00      PROA   
ATOM   2575  N   SER P 176      -6.971  11.147  -4.984  1.00 97.00      PROA   
ATOM   2576  HN  SER P 176      -7.453  10.511  -5.581  1.00 97.00      PROA   
ATOM   2577  CA  SER P 176      -5.505  11.120  -5.021  1.00 97.00      PROA   
ATOM   2578  HA  SER P 176      -5.131  11.356  -4.035  1.00 97.00      PROA   
ATOM   2579  CB  SER P 176      -4.965   9.706  -5.350  1.00 97.00      PROA   
ATOM   2580  HB1 SER P 176      -5.183   9.455  -6.410  1.00 97.00      PROA   
ATOM   2581  HB2 SER P 176      -5.493   8.962  -4.716  1.00 97.00      PROA   
ATOM   2582  OG  SER P 176      -3.567   9.595  -5.080  1.00 97.00      PROA   
ATOM   2583  HG1 SER P 176      -3.164   9.316  -5.905  1.00 97.00      PROA   
ATOM   2584  C   SER P 176      -4.912  12.170  -5.966  1.00 97.00      PROA   
ATOM   2585  O   SER P 176      -5.625  12.863  -6.687  1.00 97.00      PROA   
ATOM   2586  N   HSD P 177      -3.578  12.360  -5.945  1.00 97.00      PROA   
ATOM   2587  HN  HSD P 177      -3.040  11.736  -5.384  1.00 97.00      PROA   
ATOM   2588  CA  HSD P 177      -2.868  13.313  -6.792  1.00 97.00      PROA   
ATOM   2589  HA  HSD P 177      -3.308  14.284  -6.622  1.00 97.00      PROA   
ATOM   2590  CB  HSD P 177      -1.356  13.386  -6.446  1.00 97.00      PROA   
ATOM   2591  HB1 HSD P 177      -0.798  13.956  -7.220  1.00 97.00      PROA   
ATOM   2592  HB2 HSD P 177      -0.952  12.351  -6.438  1.00 97.00      PROA   
ATOM   2593  ND1 HSD P 177      -1.068  15.403  -4.907  1.00 97.00      PROA   
ATOM   2594  HD1 HSD P 177      -1.475  16.100  -5.497  1.00 97.00      PROA   
ATOM   2595  CG  HSD P 177      -1.019  14.042  -5.134  1.00 97.00      PROA   
ATOM   2596  CE1 HSD P 177      -0.464  15.631  -3.715  1.00 97.00      PROA   
ATOM   2597  HE1 HSD P 177      -0.350  16.627  -3.287  1.00 97.00      PROA   
ATOM   2598  NE2 HSD P 177      -0.020  14.518  -3.167  1.00 97.00      PROA   
ATOM   2599  CD2 HSD P 177      -0.374  13.515  -4.059  1.00 97.00      PROA   
ATOM   2600  HD2 HSD P 177      -0.095  12.484  -3.878  1.00 97.00      PROA   
ATOM   2601  C   HSD P 177      -2.955  13.083  -8.299  1.00 97.00      PROA   
ATOM   2602  O   HSD P 177      -3.099  14.033  -9.064  1.00 97.00      PROA   
ATOM   2603  N   GLU P 178      -2.803  11.826  -8.753  1.00 97.00      PROA   
ATOM   2604  HN  GLU P 178      -2.677  11.063  -8.124  1.00 97.00      PROA   
ATOM   2605  CA  GLU P 178      -2.749  11.418 -10.145  1.00 97.00      PROA   
ATOM   2606  HA  GLU P 178      -2.006  12.047 -10.613  1.00 97.00      PROA   
ATOM   2607  CB  GLU P 178      -2.242   9.952 -10.282  1.00 97.00      PROA   
ATOM   2608  HB1 GLU P 178      -1.231   9.894  -9.824  1.00 97.00      PROA   
ATOM   2609  HB2 GLU P 178      -2.122   9.732 -11.365  1.00 97.00      PROA   
ATOM   2610  CG  GLU P 178      -3.123   8.828  -9.661  1.00 97.00      PROA   
ATOM   2611  HG1 GLU P 178      -2.760   7.847 -10.036  1.00 97.00      PROA   
ATOM   2612  HG2 GLU P 178      -4.183   8.930  -9.975  1.00 97.00      PROA   
ATOM   2613  CD  GLU P 178      -3.095   8.718  -8.141  1.00 97.00      PROA   
ATOM   2614  OE1 GLU P 178      -2.405   9.524  -7.464  1.00 97.00      PROA   
ATOM   2615  OE2 GLU P 178      -3.815   7.840  -7.612  1.00 97.00      PROA   
ATOM   2616  C   GLU P 178      -4.013  11.661 -10.957  1.00 97.00      PROA   
ATOM   2617  O   GLU P 178      -3.942  12.091 -12.108  1.00 97.00      PROA   
ATOM   2618  N   ASP P 179      -5.198  11.424 -10.365  1.00 97.00      PROA   
ATOM   2619  HN  ASP P 179      -5.206  11.057  -9.439  1.00 97.00      PROA   
ATOM   2620  CA  ASP P 179      -6.482  11.732 -10.967  1.00 97.00      PROA   
ATOM   2621  HA  ASP P 179      -6.324  12.239 -11.907  1.00 97.00      PROA   
ATOM   2622  CB  ASP P 179      -7.268  10.421 -11.266  1.00 97.00      PROA   
ATOM   2623  HB1 ASP P 179      -7.628   9.947 -10.328  1.00 97.00      PROA   
ATOM   2624  HB2 ASP P 179      -6.595   9.707 -11.785  1.00 97.00      PROA   
ATOM   2625  CG  ASP P 179      -8.445  10.672 -12.179  1.00 97.00      PROA   
ATOM   2626  OD1 ASP P 179      -8.469  11.720 -12.880  1.00 97.00      PROA   
ATOM   2627  OD2 ASP P 179      -9.331   9.782 -12.303  1.00 97.00      PROA   
ATOM   2628  C   ASP P 179      -7.248  12.686 -10.031  1.00 97.00      PROA   
ATOM   2629  O   ASP P 179      -8.148  12.255  -9.306  1.00 97.00      PROA   
ATOM   2630  N   PRO P 180      -6.899  13.973  -9.949  1.00 97.00      PROA   
ATOM   2631  CD  PRO P 180      -6.036  14.649 -10.924  1.00 97.00      PROA   
ATOM   2632  HD1 PRO P 180      -6.404  14.495 -11.961  1.00 97.00      PROA   
ATOM   2633  HD2 PRO P 180      -5.002  14.255 -10.826  1.00 97.00      PROA   
ATOM   2634  CA  PRO P 180      -7.339  14.876  -8.884  1.00 97.00      PROA   
ATOM   2635  HA  PRO P 180      -7.280  14.370  -7.932  1.00 97.00      PROA   
ATOM   2636  CB  PRO P 180      -6.316  16.021  -9.012  1.00 97.00      PROA   
ATOM   2637  HB1 PRO P 180      -5.375  15.696  -8.519  1.00 97.00      PROA   
ATOM   2638  HB2 PRO P 180      -6.646  16.977  -8.552  1.00 97.00      PROA   
ATOM   2639  CG  PRO P 180      -6.067  16.121 -10.517  1.00 97.00      PROA   
ATOM   2640  HG1 PRO P 180      -6.920  16.632 -11.012  1.00 97.00      PROA   
ATOM   2641  HG2 PRO P 180      -5.119  16.645 -10.762  1.00 97.00      PROA   
ATOM   2642  C   PRO P 180      -8.772  15.380  -9.035  1.00 97.00      PROA   
ATOM   2643  O   PRO P 180      -9.089  16.450  -8.515  1.00 97.00      PROA   
ATOM   2644  N   GLU P 181      -9.672  14.655  -9.718  1.00 97.00      PROA   
ATOM   2645  HN  GLU P 181      -9.402  13.761 -10.066  1.00 97.00      PROA   
ATOM   2646  CA  GLU P 181     -11.043  15.072  -9.931  1.00 97.00      PROA   
ATOM   2647  HA  GLU P 181     -11.011  16.012 -10.462  1.00 97.00      PROA   
ATOM   2648  CB  GLU P 181     -11.842  14.072 -10.799  1.00 97.00      PROA   
ATOM   2649  HB1 GLU P 181     -12.928  14.290 -10.709  1.00 97.00      PROA   
ATOM   2650  HB2 GLU P 181     -11.660  13.049 -10.408  1.00 97.00      PROA   
ATOM   2651  CG  GLU P 181     -11.567  14.093 -12.315  1.00 97.00      PROA   
ATOM   2652  HG1 GLU P 181     -10.530  13.755 -12.526  1.00 97.00      PROA   
ATOM   2653  HG2 GLU P 181     -11.705  15.114 -12.731  1.00 97.00      PROA   
ATOM   2654  CD  GLU P 181     -12.530  13.165 -13.044  1.00 97.00      PROA   
ATOM   2655  OE1 GLU P 181     -13.347  12.466 -12.393  1.00 97.00      PROA   
ATOM   2656  OE2 GLU P 181     -12.389  13.052 -14.287  1.00 97.00      PROA   
ATOM   2657  C   GLU P 181     -11.897  15.296  -8.690  1.00 97.00      PROA   
ATOM   2658  O   GLU P 181     -12.283  14.365  -7.983  1.00 97.00      PROA   
ATOM   2659  N   VAL P 182     -12.326  16.545  -8.465  1.00 97.00      PROA   
ATOM   2660  HN  VAL P 182     -11.874  17.318  -8.903  1.00 97.00      PROA   
ATOM   2661  CA  VAL P 182     -13.569  16.787  -7.762  1.00 97.00      PROA   
ATOM   2662  HA  VAL P 182     -14.130  15.870  -7.655  1.00 97.00      PROA   
ATOM   2663  CB  VAL P 182     -13.371  17.391  -6.372  1.00 97.00      PROA   
ATOM   2664  HB  VAL P 182     -12.838  18.363  -6.454  1.00 97.00      PROA   
ATOM   2665  CG1 VAL P 182     -14.738  17.607  -5.695  1.00 97.00      PROA   
ATOM   2666 HG11 VAL P 182     -15.280  16.642  -5.603  1.00 97.00      PROA   
ATOM   2667 HG12 VAL P 182     -15.375  18.326  -6.254  1.00 97.00      PROA   
ATOM   2668 HG13 VAL P 182     -14.588  18.023  -4.676  1.00 97.00      PROA   
ATOM   2669  CG2 VAL P 182     -12.519  16.438  -5.511  1.00 97.00      PROA   
ATOM   2670 HG21 VAL P 182     -11.502  16.312  -5.939  1.00 97.00      PROA   
ATOM   2671 HG22 VAL P 182     -13.000  15.438  -5.455  1.00 97.00      PROA   
ATOM   2672 HG23 VAL P 182     -12.410  16.833  -4.478  1.00 97.00      PROA   
ATOM   2673  C   VAL P 182     -14.404  17.713  -8.625  1.00 97.00      PROA   
ATOM   2674  O   VAL P 182     -14.144  18.913  -8.715  1.00 97.00      PROA   
ATOM   2675  N   LYS P 183     -15.471  17.204  -9.276  1.00 97.00      PROA   
ATOM   2676  HN  LYS P 183     -15.693  16.232  -9.275  1.00 97.00      PROA   
ATOM   2677  CA  LYS P 183     -16.467  18.079  -9.855  1.00 97.00      PROA   
ATOM   2678  HA  LYS P 183     -16.018  19.042 -10.049  1.00 97.00      PROA   
ATOM   2679  CB  LYS P 183     -17.030  17.654 -11.243  1.00 97.00      PROA   
ATOM   2680  HB1 LYS P 183     -17.251  16.566 -11.231  1.00 97.00      PROA   
ATOM   2681  HB2 LYS P 183     -16.232  17.822 -11.997  1.00 97.00      PROA   
ATOM   2682  CG  LYS P 183     -18.315  18.424 -11.629  1.00 97.00      PROA   
ATOM   2683  HG1 LYS P 183     -18.234  19.449 -11.207  1.00 97.00      PROA   
ATOM   2684  HG2 LYS P 183     -19.183  17.923 -11.149  1.00 97.00      PROA   
ATOM   2685  CD  LYS P 183     -18.561  18.586 -13.139  1.00 97.00      PROA   
ATOM   2686  HD1 LYS P 183     -18.473  17.595 -13.633  1.00 97.00      PROA   
ATOM   2687  HD2 LYS P 183     -17.754  19.227 -13.554  1.00 97.00      PROA   
ATOM   2688  CE  LYS P 183     -19.930  19.195 -13.512  1.00 97.00      PROA   
ATOM   2689  HE1 LYS P 183     -20.704  18.399 -13.533  1.00 97.00      PROA   
ATOM   2690  HE2 LYS P 183     -19.883  19.671 -14.515  1.00 97.00      PROA   
ATOM   2691  NZ  LYS P 183     -20.372  20.204 -12.529  1.00 97.00      PROA   
ATOM   2692  HZ1 LYS P 183     -19.593  20.735 -12.089  1.00 97.00      PROA   
ATOM   2693  HZ2 LYS P 183     -20.850  19.703 -11.754  1.00 97.00      PROA   
ATOM   2694  HZ3 LYS P 183     -21.059  20.876 -12.928  1.00 97.00      PROA   
ATOM   2695  C   LYS P 183     -17.582  18.348  -8.869  1.00 97.00      PROA   
ATOM   2696  O   LYS P 183     -18.294  17.455  -8.417  1.00 97.00      PROA   
ATOM   2697  N   PHE P 184     -17.767  19.630  -8.535  1.00 97.00      PROA   
ATOM   2698  HN  PHE P 184     -17.107  20.324  -8.811  1.00 97.00      PROA   
ATOM   2699  CA  PHE P 184     -18.920  20.087  -7.804  1.00 97.00      PROA   
ATOM   2700  HA  PHE P 184     -19.273  19.291  -7.166  1.00 97.00      PROA   
ATOM   2701  CB  PHE P 184     -18.565  21.291  -6.908  1.00 97.00      PROA   
ATOM   2702  HB1 PHE P 184     -19.471  21.691  -6.405  1.00 97.00      PROA   
ATOM   2703  HB2 PHE P 184     -18.103  22.111  -7.499  1.00 97.00      PROA   
ATOM   2704  CG  PHE P 184     -17.614  20.853  -5.831  1.00 97.00      PROA   
ATOM   2705  CD1 PHE P 184     -18.130  20.276  -4.660  1.00 97.00      PROA   
ATOM   2706  HD1 PHE P 184     -19.188  20.069  -4.594  1.00 97.00      PROA   
ATOM   2707  CE1 PHE P 184     -17.301  20.032  -3.560  1.00 97.00      PROA   
ATOM   2708  HE1 PHE P 184     -17.716  19.605  -2.659  1.00 97.00      PROA   
ATOM   2709  CZ  PHE P 184     -15.939  20.346  -3.628  1.00 97.00      PROA   
ATOM   2710  HZ  PHE P 184     -15.299  20.157  -2.778  1.00 97.00      PROA   
ATOM   2711  CD2 PHE P 184     -16.238  21.129  -5.904  1.00 97.00      PROA   
ATOM   2712  HD2 PHE P 184     -15.823  21.576  -6.796  1.00 97.00      PROA   
ATOM   2713  CE2 PHE P 184     -15.406  20.883  -4.804  1.00 97.00      PROA   
ATOM   2714  HE2 PHE P 184     -14.351  21.110  -4.861  1.00 97.00      PROA   
ATOM   2715  C   PHE P 184     -20.087  20.451  -8.713  1.00 97.00      PROA   
ATOM   2716  O   PHE P 184     -19.932  20.998  -9.810  1.00 97.00      PROA   
ATOM   2717  N   ASN P 185     -21.288  20.135  -8.228  1.00 97.00      PROA   
ATOM   2718  HN  ASN P 185     -21.336  19.617  -7.377  1.00 97.00      PROA   
ATOM   2719  CA  ASN P 185     -22.582  20.537  -8.717  1.00 97.00      PROA   
ATOM   2720  HA  ASN P 185     -22.501  21.321  -9.455  1.00 97.00      PROA   
ATOM   2721  CB  ASN P 185     -23.391  19.319  -9.233  1.00 97.00      PROA   
ATOM   2722  HB1 ASN P 185     -24.474  19.566  -9.259  1.00 97.00      PROA   
ATOM   2723  HB2 ASN P 185     -23.232  18.469  -8.536  1.00 97.00      PROA   
ATOM   2724  CG  ASN P 185     -22.941  18.854 -10.610  1.00 97.00      PROA   
ATOM   2725  OD1 ASN P 185     -21.767  18.622 -10.904  1.00 97.00      PROA   
ATOM   2726  ND2 ASN P 185     -23.906  18.710 -11.542  1.00 97.00      PROA   
ATOM   2727 HD21 ASN P 185     -23.675  18.333 -12.439  1.00 97.00      PROA   
ATOM   2728 HD22 ASN P 185     -24.809  19.094 -11.347  1.00 97.00      PROA   
ATOM   2729  C   ASN P 185     -23.271  21.125  -7.491  1.00 97.00      PROA   
ATOM   2730  O   ASN P 185     -22.923  20.797  -6.357  1.00 97.00      PROA   
ATOM   2731  N   TRP P 186     -24.239  22.028  -7.661  1.00 97.00      PROA   
ATOM   2732  HN  TRP P 186     -24.623  22.197  -8.565  1.00 97.00      PROA   
ATOM   2733  CA  TRP P 186     -24.781  22.768  -6.534  1.00 97.00      PROA   
ATOM   2734  HA  TRP P 186     -24.781  22.142  -5.654  1.00 97.00      PROA   
ATOM   2735  CB  TRP P 186     -23.978  24.062  -6.243  1.00 97.00      PROA   
ATOM   2736  HB1 TRP P 186     -24.623  24.824  -5.756  1.00 97.00      PROA   
ATOM   2737  HB2 TRP P 186     -23.671  24.490  -7.220  1.00 97.00      PROA   
ATOM   2738  CG  TRP P 186     -22.774  23.889  -5.365  1.00 97.00      PROA   
ATOM   2739  CD1 TRP P 186     -21.477  23.690  -5.768  1.00 97.00      PROA   
ATOM   2740  HD1 TRP P 186     -21.195  23.463  -6.785  1.00 97.00      PROA   
ATOM   2741  NE1 TRP P 186     -20.634  23.841  -4.688  1.00 97.00      PROA   
ATOM   2742  HE1 TRP P 186     -19.681  23.645  -4.613  1.00 97.00      PROA   
ATOM   2743  CE2 TRP P 186     -21.367  24.105  -3.575  1.00 97.00      PROA   
ATOM   2744  CD2 TRP P 186     -22.730  24.097  -3.942  1.00 97.00      PROA   
ATOM   2745  CE3 TRP P 186     -23.703  24.319  -2.964  1.00 97.00      PROA   
ATOM   2746  HE3 TRP P 186     -24.752  24.328  -3.219  1.00 97.00      PROA   
ATOM   2747  CZ3 TRP P 186     -23.294  24.557  -1.649  1.00 97.00      PROA   
ATOM   2748  HZ3 TRP P 186     -24.036  24.730  -0.883  1.00 97.00      PROA   
ATOM   2749  CZ2 TRP P 186     -20.961  24.405  -2.289  1.00 97.00      PROA   
ATOM   2750  HZ2 TRP P 186     -19.912  24.465  -2.038  1.00 97.00      PROA   
ATOM   2751  CH2 TRP P 186     -21.943  24.617  -1.321  1.00 97.00      PROA   
ATOM   2752  HH2 TRP P 186     -21.649  24.831  -0.304  1.00 97.00      PROA   
ATOM   2753  C   TRP P 186     -26.232  23.097  -6.776  1.00 97.00      PROA   
ATOM   2754  O   TRP P 186     -26.662  23.255  -7.909  1.00 97.00      PROA   
ATOM   2755  N   TYR P 187     -27.041  23.156  -5.709  1.00 97.00      PROA   
ATOM   2756  HN  TYR P 187     -26.669  23.026  -4.794  1.00 97.00      PROA   
ATOM   2757  CA  TYR P 187     -28.486  23.138  -5.818  1.00 97.00      PROA   
ATOM   2758  HA  TYR P 187     -28.778  23.437  -6.814  1.00 97.00      PROA   
ATOM   2759  CB  TYR P 187     -29.064  21.726  -5.500  1.00 97.00      PROA   
ATOM   2760  HB1 TYR P 187     -30.159  21.758  -5.318  1.00 97.00      PROA   
ATOM   2761  HB2 TYR P 187     -28.561  21.344  -4.586  1.00 97.00      PROA   
ATOM   2762  CG  TYR P 187     -28.805  20.747  -6.609  1.00 97.00      PROA   
ATOM   2763  CD1 TYR P 187     -27.536  20.180  -6.800  1.00 97.00      PROA   
ATOM   2764  HD1 TYR P 187     -26.726  20.427  -6.129  1.00 97.00      PROA   
ATOM   2765  CE1 TYR P 187     -27.285  19.385  -7.921  1.00 97.00      PROA   
ATOM   2766  HE1 TYR P 187     -26.278  19.054  -8.129  1.00 97.00      PROA   
ATOM   2767  CZ  TYR P 187     -28.320  19.062  -8.798  1.00 97.00      PROA   
ATOM   2768  OH  TYR P 187     -28.014  18.326  -9.955  1.00 97.00      PROA   
ATOM   2769  HH  TYR P 187     -27.380  18.878 -10.418  1.00 97.00      PROA   
ATOM   2770  CD2 TYR P 187     -29.847  20.378  -7.473  1.00 97.00      PROA   
ATOM   2771  HD2 TYR P 187     -30.831  20.793  -7.316  1.00 97.00      PROA   
ATOM   2772  CE2 TYR P 187     -29.614  19.528  -8.562  1.00 97.00      PROA   
ATOM   2773  HE2 TYR P 187     -30.416  19.291  -9.245  1.00 97.00      PROA   
ATOM   2774  C   TYR P 187     -29.155  24.111  -4.868  1.00 97.00      PROA   
ATOM   2775  O   TYR P 187     -28.718  24.303  -3.731  1.00 97.00      PROA   
ATOM   2776  N   VAL P 188     -30.265  24.713  -5.332  1.00 97.00      PROA   
ATOM   2777  HN  VAL P 188     -30.538  24.588  -6.283  1.00 97.00      PROA   
ATOM   2778  CA  VAL P 188     -31.235  25.409  -4.502  1.00 97.00      PROA   
ATOM   2779  HA  VAL P 188     -31.011  25.257  -3.457  1.00 97.00      PROA   
ATOM   2780  CB  VAL P 188     -31.342  26.904  -4.803  1.00 97.00      PROA   
ATOM   2781  HB  VAL P 188     -31.814  27.078  -5.794  1.00 97.00      PROA   
ATOM   2782  CG1 VAL P 188     -32.202  27.574  -3.711  1.00 97.00      PROA   
ATOM   2783 HG11 VAL P 188     -31.789  27.356  -2.702  1.00 97.00      PROA   
ATOM   2784 HG12 VAL P 188     -33.250  27.204  -3.738  1.00 97.00      PROA   
ATOM   2785 HG13 VAL P 188     -32.222  28.676  -3.848  1.00 97.00      PROA   
ATOM   2786  CG2 VAL P 188     -29.931  27.519  -4.847  1.00 97.00      PROA   
ATOM   2787 HG21 VAL P 188     -29.389  27.170  -5.752  1.00 97.00      PROA   
ATOM   2788 HG22 VAL P 188     -29.355  27.212  -3.949  1.00 97.00      PROA   
ATOM   2789 HG23 VAL P 188     -29.996  28.627  -4.878  1.00 97.00      PROA   
ATOM   2790  C   VAL P 188     -32.572  24.760  -4.811  1.00 97.00      PROA   
ATOM   2791  O   VAL P 188     -32.950  24.680  -5.977  1.00 97.00      PROA   
ATOM   2792  N   ASP P 189     -33.296  24.241  -3.801  1.00 97.00      PROA   
ATOM   2793  HN  ASP P 189     -32.980  24.362  -2.863  1.00 97.00      PROA   
ATOM   2794  CA  ASP P 189     -34.619  23.628  -3.929  1.00 97.00      PROA   
ATOM   2795  HA  ASP P 189     -34.779  23.051  -3.030  1.00 97.00      PROA   
ATOM   2796  CB  ASP P 189     -35.711  24.715  -3.944  1.00 97.00      PROA   
ATOM   2797  HB1 ASP P 189     -36.722  24.255  -3.944  1.00 97.00      PROA   
ATOM   2798  HB2 ASP P 189     -35.605  25.356  -4.846  1.00 97.00      PROA   
ATOM   2799  CG  ASP P 189     -35.603  25.574  -2.709  1.00 97.00      PROA   
ATOM   2800  OD1 ASP P 189     -35.426  25.048  -1.577  1.00 97.00      PROA   
ATOM   2801  OD2 ASP P 189     -35.798  26.808  -2.873  1.00 97.00      PROA   
ATOM   2802  C   ASP P 189     -34.798  22.619  -5.073  1.00 97.00      PROA   
ATOM   2803  O   ASP P 189     -35.745  22.670  -5.858  1.00 97.00      PROA   
ATOM   2804  N   GLY P 190     -33.861  21.657  -5.208  1.00 97.00      PROA   
ATOM   2805  HN  GLY P 190     -33.192  21.528  -4.480  1.00 97.00      PROA   
ATOM   2806  CA  GLY P 190     -33.851  20.697  -6.311  1.00 97.00      PROA   
ATOM   2807  HA1 GLY P 190     -34.851  20.304  -6.429  1.00 97.00      PROA   
ATOM   2808  HA2 GLY P 190     -33.141  19.927  -6.048  1.00 97.00      PROA   
ATOM   2809  C   GLY P 190     -33.429  21.219  -7.671  1.00 97.00      PROA   
ATOM   2810  O   GLY P 190     -33.429  20.471  -8.646  1.00 97.00      PROA   
ATOM   2811  N   VAL P 191     -33.003  22.490  -7.784  1.00 97.00      PROA   
ATOM   2812  HN  VAL P 191     -33.056  23.108  -7.003  1.00 97.00      PROA   
ATOM   2813  CA  VAL P 191     -32.602  23.102  -9.044  1.00 97.00      PROA   
ATOM   2814  HA  VAL P 191     -32.837  22.437  -9.861  1.00 97.00      PROA   
ATOM   2815  CB  VAL P 191     -33.332  24.422  -9.304  1.00 97.00      PROA   
ATOM   2816  HB  VAL P 191     -33.093  25.146  -8.496  1.00 97.00      PROA   
ATOM   2817  CG1 VAL P 191     -32.915  25.031 -10.662  1.00 97.00      PROA   
ATOM   2818 HG11 VAL P 191     -33.093  24.308 -11.485  1.00 97.00      PROA   
ATOM   2819 HG12 VAL P 191     -31.843  25.324 -10.667  1.00 97.00      PROA   
ATOM   2820 HG13 VAL P 191     -33.513  25.945 -10.864  1.00 97.00      PROA   
ATOM   2821  CG2 VAL P 191     -34.854  24.169  -9.288  1.00 97.00      PROA   
ATOM   2822 HG21 VAL P 191     -35.190  23.838  -8.282  1.00 97.00      PROA   
ATOM   2823 HG22 VAL P 191     -35.131  23.388 -10.028  1.00 97.00      PROA   
ATOM   2824 HG23 VAL P 191     -35.401  25.105  -9.533  1.00 97.00      PROA   
ATOM   2825  C   VAL P 191     -31.097  23.339  -9.070  1.00 97.00      PROA   
ATOM   2826  O   VAL P 191     -30.532  24.023  -8.217  1.00 97.00      PROA   
ATOM   2827  N   GLU P 192     -30.400  22.750 -10.066  1.00 97.00      PROA   
ATOM   2828  HN  GLU P 192     -30.879  22.179 -10.728  1.00 97.00      PROA   
ATOM   2829  CA  GLU P 192     -28.970  22.911 -10.296  1.00 97.00      PROA   
ATOM   2830  HA  GLU P 192     -28.466  22.616  -9.388  1.00 97.00      PROA   
ATOM   2831  CB  GLU P 192     -28.512  21.946 -11.428  1.00 97.00      PROA   
ATOM   2832  HB1 GLU P 192     -29.119  22.203 -12.322  1.00 97.00      PROA   
ATOM   2833  HB2 GLU P 192     -28.780  20.905 -11.146  1.00 97.00      PROA   
ATOM   2834  CG  GLU P 192     -27.018  22.012 -11.862  1.00 97.00      PROA   
ATOM   2835  HG1 GLU P 192     -26.636  23.054 -11.902  1.00 97.00      PROA   
ATOM   2836  HG2 GLU P 192     -26.940  21.595 -12.889  1.00 97.00      PROA   
ATOM   2837  CD  GLU P 192     -26.087  21.170 -11.006  1.00 97.00      PROA   
ATOM   2838  OE1 GLU P 192     -26.268  19.922 -10.983  1.00 97.00      PROA   
ATOM   2839  OE2 GLU P 192     -25.120  21.725 -10.421  1.00 97.00      PROA   
ATOM   2840  C   GLU P 192     -28.534  24.348 -10.606  1.00 97.00      PROA   
ATOM   2841  O   GLU P 192     -29.101  25.031 -11.458  1.00 97.00      PROA   
ATOM   2842  N   VAL P 193     -27.489  24.846  -9.925  1.00 97.00      PROA   
ATOM   2843  HN  VAL P 193     -27.073  24.281  -9.217  1.00 97.00      PROA   
ATOM   2844  CA  VAL P 193     -26.970  26.186 -10.105  1.00 97.00      PROA   
ATOM   2845  HA  VAL P 193     -27.341  26.572 -11.043  1.00 97.00      PROA   
ATOM   2846  CB  VAL P 193     -27.490  27.143  -9.024  1.00 97.00      PROA   
ATOM   2847  HB  VAL P 193     -28.589  27.219  -9.163  1.00 97.00      PROA   
ATOM   2848  CG1 VAL P 193     -27.251  26.591  -7.602  1.00 97.00      PROA   
ATOM   2849 HG11 VAL P 193     -26.185  26.330  -7.432  1.00 97.00      PROA   
ATOM   2850 HG12 VAL P 193     -27.864  25.680  -7.429  1.00 97.00      PROA   
ATOM   2851 HG13 VAL P 193     -27.544  27.349  -6.844  1.00 97.00      PROA   
ATOM   2852  CG2 VAL P 193     -26.890  28.553  -9.182  1.00 97.00      PROA   
ATOM   2853 HG21 VAL P 193     -27.030  28.929 -10.218  1.00 97.00      PROA   
ATOM   2854 HG22 VAL P 193     -25.808  28.540  -8.928  1.00 97.00      PROA   
ATOM   2855 HG23 VAL P 193     -27.397  29.253  -8.484  1.00 97.00      PROA   
ATOM   2856  C   VAL P 193     -25.446  26.199 -10.246  1.00 97.00      PROA   
ATOM   2857  O   VAL P 193     -24.663  26.093  -9.303  1.00 97.00      PROA   
ATOM   2858  N   HSD P 194     -24.941  26.421 -11.478  1.00 97.00      PROA   
ATOM   2859  HN  HSD P 194     -25.564  26.494 -12.253  1.00 97.00      PROA   
ATOM   2860  CA  HSD P 194     -23.505  26.386 -11.760  1.00 97.00      PROA   
ATOM   2861  HA  HSD P 194     -23.026  25.736 -11.043  1.00 97.00      PROA   
ATOM   2862  CB  HSD P 194     -23.211  25.784 -13.163  1.00 97.00      PROA   
ATOM   2863  HB1 HSD P 194     -22.288  26.211 -13.611  1.00 97.00      PROA   
ATOM   2864  HB2 HSD P 194     -24.053  26.021 -13.848  1.00 97.00      PROA   
ATOM   2865  ND1 HSD P 194     -23.695  23.408 -12.331  1.00 97.00      PROA   
ATOM   2866  HD1 HSD P 194     -24.435  23.577 -11.679  1.00 97.00      PROA   
ATOM   2867  CG  HSD P 194     -23.004  24.287 -13.135  1.00 97.00      PROA   
ATOM   2868  CE1 HSD P 194     -23.170  22.177 -12.526  1.00 97.00      PROA   
ATOM   2869  HE1 HSD P 194     -23.567  21.305 -12.006  1.00 97.00      PROA   
ATOM   2870  NE2 HSD P 194     -22.165  22.201 -13.392  1.00 97.00      PROA   
ATOM   2871  CD2 HSD P 194     -22.074  23.530 -13.783  1.00 97.00      PROA   
ATOM   2872  HD2 HSD P 194     -21.329  23.839 -14.506  1.00 97.00      PROA   
ATOM   2873  C   HSD P 194     -22.820  27.738 -11.560  1.00 97.00      PROA   
ATOM   2874  O   HSD P 194     -21.664  27.960 -11.937  1.00 97.00      PROA   
ATOM   2875  N   ASN P 195     -23.499  28.670 -10.858  1.00 97.00      PROA   
ATOM   2876  HN  ASN P 195     -24.466  28.505 -10.684  1.00 97.00      PROA   
ATOM   2877  CA  ASN P 195     -22.921  29.888 -10.300  1.00 97.00      PROA   
ATOM   2878  HA  ASN P 195     -22.470  30.440 -11.111  1.00 97.00      PROA   
ATOM   2879  CB  ASN P 195     -23.963  30.795  -9.579  1.00 97.00      PROA   
ATOM   2880  HB1 ASN P 195     -23.460  31.707  -9.193  1.00 97.00      PROA   
ATOM   2881  HB2 ASN P 195     -24.429  30.256  -8.727  1.00 97.00      PROA   
ATOM   2882  CG  ASN P 195     -25.065  31.244 -10.534  1.00 97.00      PROA   
ATOM   2883  OD1 ASN P 195     -25.106  30.885 -11.707  1.00 97.00      PROA   
ATOM   2884  ND2 ASN P 195     -26.010  32.062 -10.022  1.00 97.00      PROA   
ATOM   2885 HD21 ASN P 195     -25.971  32.356  -9.067  1.00 97.00      PROA   
ATOM   2886 HD22 ASN P 195     -26.717  32.378 -10.654  1.00 97.00      PROA   
ATOM   2887  C   ASN P 195     -21.808  29.550  -9.311  1.00 97.00      PROA   
ATOM   2888  O   ASN P 195     -20.741  30.165  -9.314  1.00 97.00      PROA   
ATOM   2889  N   ALA P 196     -22.022  28.498  -8.496  1.00 97.00      PROA   
ATOM   2890  HN  ALA P 196     -22.872  27.982  -8.565  1.00 97.00      PROA   
ATOM   2891  CA  ALA P 196     -21.076  27.965  -7.538  1.00 97.00      PROA   
ATOM   2892  HA  ALA P 196     -20.889  28.737  -6.807  1.00 97.00      PROA   
ATOM   2893  CB  ALA P 196     -21.709  26.753  -6.852  1.00 97.00      PROA   
ATOM   2894  HB1 ALA P 196     -21.863  25.923  -7.574  1.00 97.00      PROA   
ATOM   2895  HB2 ALA P 196     -22.701  27.016  -6.427  1.00 97.00      PROA   
ATOM   2896  HB3 ALA P 196     -21.072  26.389  -6.018  1.00 97.00      PROA   
ATOM   2897  C   ALA P 196     -19.725  27.552  -8.121  1.00 97.00      PROA   
ATOM   2898  O   ALA P 196     -19.614  27.105  -9.265  1.00 97.00      PROA   
ATOM   2899  N   LYS P 197     -18.633  27.757  -7.376  1.00 97.00      PROA   
ATOM   2900  HN  LYS P 197     -18.718  28.030  -6.421  1.00 97.00      PROA   
ATOM   2901  CA  LYS P 197     -17.311  27.699  -7.959  1.00 97.00      PROA   
ATOM   2902  HA  LYS P 197     -17.286  26.912  -8.698  1.00 97.00      PROA   
ATOM   2903  CB  LYS P 197     -16.963  29.083  -8.589  1.00 97.00      PROA   
ATOM   2904  HB1 LYS P 197     -16.467  29.726  -7.832  1.00 97.00      PROA   
ATOM   2905  HB2 LYS P 197     -17.912  29.604  -8.839  1.00 97.00      PROA   
ATOM   2906  CG  LYS P 197     -16.093  29.025  -9.861  1.00 97.00      PROA   
ATOM   2907  HG1 LYS P 197     -15.134  28.533  -9.593  1.00 97.00      PROA   
ATOM   2908  HG2 LYS P 197     -15.833  30.063 -10.160  1.00 97.00      PROA   
ATOM   2909  CD  LYS P 197     -16.693  28.288 -11.085  1.00 97.00      PROA   
ATOM   2910  HD1 LYS P 197     -16.994  27.255 -10.810  1.00 97.00      PROA   
ATOM   2911  HD2 LYS P 197     -15.856  28.180 -11.807  1.00 97.00      PROA   
ATOM   2912  CE  LYS P 197     -17.828  28.994 -11.861  1.00 97.00      PROA   
ATOM   2913  HE1 LYS P 197     -17.932  28.509 -12.855  1.00 97.00      PROA   
ATOM   2914  HE2 LYS P 197     -17.595  30.069 -12.017  1.00 97.00      PROA   
ATOM   2915  NZ  LYS P 197     -19.130  28.882 -11.185  1.00 97.00      PROA   
ATOM   2916  HZ1 LYS P 197     -19.342  29.696 -10.573  1.00 97.00      PROA   
ATOM   2917  HZ2 LYS P 197     -19.153  28.052 -10.559  1.00 97.00      PROA   
ATOM   2918  HZ3 LYS P 197     -19.928  28.758 -11.840  1.00 97.00      PROA   
ATOM   2919  C   LYS P 197     -16.303  27.302  -6.888  1.00 97.00      PROA   
ATOM   2920  O   LYS P 197     -16.538  27.428  -5.688  1.00 97.00      PROA   
ATOM   2921  N   THR P 198     -15.164  26.735  -7.311  1.00 97.00      PROA   
ATOM   2922  HN  THR P 198     -14.946  26.637  -8.279  1.00 97.00      PROA   
ATOM   2923  CA  THR P 198     -14.078  26.266  -6.460  1.00 97.00      PROA   
ATOM   2924  HA  THR P 198     -14.511  25.577  -5.750  1.00 97.00      PROA   
ATOM   2925  CB  THR P 198     -13.033  25.479  -7.244  1.00 97.00      PROA   
ATOM   2926  HB  THR P 198     -12.070  25.364  -6.701  1.00 97.00      PROA   
ATOM   2927  OG1 THR P 198     -12.819  26.079  -8.518  1.00 97.00      PROA   
ATOM   2928  HG1 THR P 198     -12.305  26.873  -8.355  1.00 97.00      PROA   
ATOM   2929  CG2 THR P 198     -13.590  24.071  -7.508  1.00 97.00      PROA   
ATOM   2930 HG21 THR P 198     -14.547  24.121  -8.071  1.00 97.00      PROA   
ATOM   2931 HG22 THR P 198     -13.759  23.534  -6.551  1.00 97.00      PROA   
ATOM   2932 HG23 THR P 198     -12.864  23.485  -8.111  1.00 97.00      PROA   
ATOM   2933  C   THR P 198     -13.361  27.312  -5.623  1.00 97.00      PROA   
ATOM   2934  O   THR P 198     -13.113  28.439  -6.041  1.00 97.00      PROA   
ATOM   2935  N   LYS P 199     -12.956  26.909  -4.411  1.00 97.00      PROA   
ATOM   2936  HN  LYS P 199     -13.156  25.976  -4.125  1.00 97.00      PROA   
ATOM   2937  CA  LYS P 199     -11.949  27.559  -3.600  1.00 97.00      PROA   
ATOM   2938  HA  LYS P 199     -11.813  28.576  -3.939  1.00 97.00      PROA   
ATOM   2939  CB  LYS P 199     -12.375  27.525  -2.102  1.00 97.00      PROA   
ATOM   2940  HB1 LYS P 199     -11.524  27.776  -1.434  1.00 97.00      PROA   
ATOM   2941  HB2 LYS P 199     -12.658  26.473  -1.883  1.00 97.00      PROA   
ATOM   2942  CG  LYS P 199     -13.580  28.418  -1.731  1.00 97.00      PROA   
ATOM   2943  HG1 LYS P 199     -13.896  28.144  -0.701  1.00 97.00      PROA   
ATOM   2944  HG2 LYS P 199     -14.430  28.186  -2.408  1.00 97.00      PROA   
ATOM   2945  CD  LYS P 199     -13.262  29.927  -1.794  1.00 97.00      PROA   
ATOM   2946  HD1 LYS P 199     -13.007  30.172  -2.848  1.00 97.00      PROA   
ATOM   2947  HD2 LYS P 199     -12.361  30.143  -1.182  1.00 97.00      PROA   
ATOM   2948  CE  LYS P 199     -14.413  30.864  -1.379  1.00 97.00      PROA   
ATOM   2949  HE1 LYS P 199     -15.336  30.613  -1.944  1.00 97.00      PROA   
ATOM   2950  HE2 LYS P 199     -14.148  31.920  -1.597  1.00 97.00      PROA   
ATOM   2951  NZ  LYS P 199     -14.717  30.768   0.064  1.00 97.00      PROA   
ATOM   2952  HZ1 LYS P 199     -13.968  31.156   0.674  1.00 97.00      PROA   
ATOM   2953  HZ2 LYS P 199     -14.975  29.803   0.352  1.00 97.00      PROA   
ATOM   2954  HZ3 LYS P 199     -15.561  31.352   0.231  1.00 97.00      PROA   
ATOM   2955  C   LYS P 199     -10.638  26.798  -3.847  1.00 97.00      PROA   
ATOM   2956  O   LYS P 199     -10.709  25.678  -4.358  1.00 97.00      PROA   
ATOM   2957  N   PRO P 200      -9.438  27.320  -3.597  1.00 97.00      PROA   
ATOM   2958  CD  PRO P 200      -9.204  28.658  -3.052  1.00 97.00      PROA   
ATOM   2959  HD1 PRO P 200      -9.997  28.992  -2.349  1.00 97.00      PROA   
ATOM   2960  HD2 PRO P 200      -9.121  29.373  -3.898  1.00 97.00      PROA   
ATOM   2961  CA  PRO P 200      -8.176  26.605  -3.819  1.00 97.00      PROA   
ATOM   2962  HA  PRO P 200      -8.083  26.496  -4.890  1.00 97.00      PROA   
ATOM   2963  CB  PRO P 200      -7.094  27.551  -3.253  1.00 97.00      PROA   
ATOM   2964  HB1 PRO P 200      -6.642  28.126  -4.089  1.00 97.00      PROA   
ATOM   2965  HB2 PRO P 200      -6.287  27.022  -2.703  1.00 97.00      PROA   
ATOM   2966  CG  PRO P 200      -7.863  28.513  -2.339  1.00 97.00      PROA   
ATOM   2967  HG1 PRO P 200      -8.019  28.025  -1.353  1.00 97.00      PROA   
ATOM   2968  HG2 PRO P 200      -7.337  29.481  -2.193  1.00 97.00      PROA   
ATOM   2969  C   PRO P 200      -8.057  25.175  -3.281  1.00 97.00      PROA   
ATOM   2970  O   PRO P 200      -8.526  24.871  -2.187  1.00 97.00      PROA   
ATOM   2971  N   ARG P 201      -7.403  24.284  -4.054  1.00 97.00      PROA   
ATOM   2972  HN  ARG P 201      -7.122  24.548  -4.973  1.00 97.00      PROA   
ATOM   2973  CA  ARG P 201      -6.941  22.980  -3.603  1.00 97.00      PROA   
ATOM   2974  HA  ARG P 201      -7.806  22.490  -3.182  1.00 97.00      PROA   
ATOM   2975  CB  ARG P 201      -6.446  22.066  -4.777  1.00 97.00      PROA   
ATOM   2976  HB1 ARG P 201      -7.373  21.700  -5.268  1.00 97.00      PROA   
ATOM   2977  HB2 ARG P 201      -5.936  21.161  -4.383  1.00 97.00      PROA   
ATOM   2978  CG  ARG P 201      -5.582  22.727  -5.891  1.00 97.00      PROA   
ATOM   2979  HG1 ARG P 201      -5.573  23.833  -5.784  1.00 97.00      PROA   
ATOM   2980  HG2 ARG P 201      -6.097  22.515  -6.852  1.00 97.00      PROA   
ATOM   2981  CD  ARG P 201      -4.132  22.209  -6.081  1.00 97.00      PROA   
ATOM   2982  HD1 ARG P 201      -3.693  22.602  -7.023  1.00 97.00      PROA   
ATOM   2983  HD2 ARG P 201      -4.131  21.100  -6.153  1.00 97.00      PROA   
ATOM   2984  NE  ARG P 201      -3.259  22.614  -4.936  1.00 97.00      PROA   
ATOM   2985  HE  ARG P 201      -2.729  21.920  -4.447  1.00 97.00      PROA   
ATOM   2986  CZ  ARG P 201      -3.003  23.846  -4.550  1.00 97.00      PROA   
ATOM   2987  NH1 ARG P 201      -3.248  24.912  -5.262  1.00 97.00      PROA   
ATOM   2988 HH11 ARG P 201      -3.329  24.749  -6.245  1.00 97.00      PROA   
ATOM   2989 HH12 ARG P 201      -2.794  25.711  -4.868  1.00 97.00      PROA   
ATOM   2990  NH2 ARG P 201      -2.471  24.066  -3.379  1.00 97.00      PROA   
ATOM   2991 HH21 ARG P 201      -2.115  23.217  -2.989  1.00 97.00      PROA   
ATOM   2992 HH22 ARG P 201      -3.191  24.310  -2.729  1.00 97.00      PROA   
ATOM   2993  C   ARG P 201      -5.930  23.000  -2.458  1.00 97.00      PROA   
ATOM   2994  O   ARG P 201      -5.078  23.885  -2.370  1.00 97.00      PROA   
ATOM   2995  N   GLU P 202      -6.007  22.003  -1.560  1.00 97.00      PROA   
ATOM   2996  HN  GLU P 202      -6.767  21.358  -1.575  1.00 97.00      PROA   
ATOM   2997  CA  GLU P 202      -4.980  21.756  -0.566  1.00 97.00      PROA   
ATOM   2998  HA  GLU P 202      -4.087  22.318  -0.795  1.00 97.00      PROA   
ATOM   2999  CB  GLU P 202      -5.467  22.135   0.856  1.00 97.00      PROA   
ATOM   3000  HB1 GLU P 202      -6.268  21.431   1.166  1.00 97.00      PROA   
ATOM   3001  HB2 GLU P 202      -5.928  23.145   0.805  1.00 97.00      PROA   
ATOM   3002  CG  GLU P 202      -4.342  22.186   1.929  1.00 97.00      PROA   
ATOM   3003  HG1 GLU P 202      -3.727  23.101   1.793  1.00 97.00      PROA   
ATOM   3004  HG2 GLU P 202      -3.669  21.306   1.849  1.00 97.00      PROA   
ATOM   3005  CD  GLU P 202      -4.915  22.214   3.334  1.00 97.00      PROA   
ATOM   3006  OE1 GLU P 202      -5.814  23.044   3.614  1.00 97.00      PROA   
ATOM   3007  OE2 GLU P 202      -4.575  21.314   4.149  1.00 97.00      PROA   
ATOM   3008  C   GLU P 202      -4.615  20.278  -0.617  1.00 97.00      PROA   
ATOM   3009  O   GLU P 202      -5.415  19.387  -0.322  1.00 97.00      PROA   
ATOM   3010  N   GLU P 203      -3.379  19.966  -1.019  1.00 97.00      PROA   
ATOM   3011  HN  GLU P 203      -2.759  20.676  -1.344  1.00 97.00      PROA   
ATOM   3012  CA  GLU P 203      -2.781  18.653  -0.925  1.00 97.00      PROA   
ATOM   3013  HA  GLU P 203      -3.530  17.946  -1.248  1.00 97.00      PROA   
ATOM   3014  CB  GLU P 203      -1.586  18.443  -1.909  1.00 97.00      PROA   
ATOM   3015  HB1 GLU P 203      -1.998  18.111  -2.886  1.00 97.00      PROA   
ATOM   3016  HB2 GLU P 203      -0.955  17.609  -1.534  1.00 97.00      PROA   
ATOM   3017  CG  GLU P 203      -0.680  19.683  -2.165  1.00 97.00      PROA   
ATOM   3018  HG1 GLU P 203       0.244  19.370  -2.696  1.00 97.00      PROA   
ATOM   3019  HG2 GLU P 203      -0.384  20.132  -1.193  1.00 97.00      PROA   
ATOM   3020  CD  GLU P 203      -1.339  20.755  -3.018  1.00 97.00      PROA   
ATOM   3021  OE1 GLU P 203      -1.461  20.612  -4.260  1.00 97.00      PROA   
ATOM   3022  OE2 GLU P 203      -1.843  21.748  -2.434  1.00 97.00      PROA   
ATOM   3023  C   GLU P 203      -2.482  18.266   0.521  1.00 97.00      PROA   
ATOM   3024  O   GLU P 203      -1.810  18.966   1.271  1.00 97.00      PROA   
ATOM   3025  N   GLN P 204      -3.067  17.147   0.970  1.00 97.00      PROA   
ATOM   3026  HN  GLN P 204      -3.571  16.557   0.343  1.00 97.00      PROA   
ATOM   3027  CA  GLN P 204      -3.059  16.711   2.343  1.00 97.00      PROA   
ATOM   3028  HA  GLN P 204      -3.041  17.588   2.974  1.00 97.00      PROA   
ATOM   3029  CB  GLN P 204      -4.337  15.878   2.661  1.00 97.00      PROA   
ATOM   3030  HB1 GLN P 204      -4.296  15.490   3.701  1.00 97.00      PROA   
ATOM   3031  HB2 GLN P 204      -4.368  14.994   1.989  1.00 97.00      PROA   
ATOM   3032  CG  GLN P 204      -5.680  16.643   2.508  1.00 97.00      PROA   
ATOM   3033  HG1 GLN P 204      -6.516  15.999   2.858  1.00 97.00      PROA   
ATOM   3034  HG2 GLN P 204      -5.861  16.871   1.436  1.00 97.00      PROA   
ATOM   3035  CD  GLN P 204      -5.714  17.941   3.311  1.00 97.00      PROA   
ATOM   3036  OE1 GLN P 204      -6.206  17.998   4.442  1.00 97.00      PROA   
ATOM   3037  NE2 GLN P 204      -5.177  19.027   2.725  1.00 97.00      PROA   
ATOM   3038 HE21 GLN P 204      -5.000  19.841   3.278  1.00 97.00      PROA   
ATOM   3039 HE22 GLN P 204      -4.814  18.969   1.795  1.00 97.00      PROA   
ATOM   3040  C   GLN P 204      -1.804  15.950   2.714  1.00 97.00      PROA   
ATOM   3041  O   GLN P 204      -0.978  15.558   1.895  1.00 97.00      PROA   
ATOM   3042  N   TYR P 205      -1.633  15.699   4.018  1.00 97.00      PROA   
ATOM   3043  HN  TYR P 205      -2.338  15.994   4.659  1.00 97.00      PROA   
ATOM   3044  CA  TYR P 205      -0.356  15.359   4.624  1.00 97.00      PROA   
ATOM   3045  HA  TYR P 205       0.441  15.813   4.053  1.00 97.00      PROA   
ATOM   3046  CB  TYR P 205      -0.353  15.919   6.080  1.00 97.00      PROA   
ATOM   3047  HB1 TYR P 205       0.672  15.892   6.509  1.00 97.00      PROA   
ATOM   3048  HB2 TYR P 205      -1.030  15.329   6.734  1.00 97.00      PROA   
ATOM   3049  CG  TYR P 205      -0.842  17.353   6.050  1.00 97.00      PROA   
ATOM   3050  CD1 TYR P 205       0.009  18.368   5.585  1.00 97.00      PROA   
ATOM   3051  HD1 TYR P 205       1.028  18.133   5.316  1.00 97.00      PROA   
ATOM   3052  CE1 TYR P 205      -0.469  19.674   5.409  1.00 97.00      PROA   
ATOM   3053  HE1 TYR P 205       0.179  20.449   5.028  1.00 97.00      PROA   
ATOM   3054  CZ  TYR P 205      -1.806  19.976   5.681  1.00 97.00      PROA   
ATOM   3055  OH  TYR P 205      -2.265  21.290   5.462  1.00 97.00      PROA   
ATOM   3056  HH  TYR P 205      -3.133  21.254   5.053  1.00 97.00      PROA   
ATOM   3057  CD2 TYR P 205      -2.177  17.680   6.375  1.00 97.00      PROA   
ATOM   3058  HD2 TYR P 205      -2.848  16.913   6.733  1.00 97.00      PROA   
ATOM   3059  CE2 TYR P 205      -2.662  18.981   6.165  1.00 97.00      PROA   
ATOM   3060  HE2 TYR P 205      -3.693  19.227   6.374  1.00 97.00      PROA   
ATOM   3061  C   TYR P 205      -0.132  13.848   4.598  1.00 97.00      PROA   
ATOM   3062  O   TYR P 205       0.807  13.304   5.168  1.00 97.00      PROA   
ATOM   3063  N   ASN P 206      -1.026  13.157   3.881  1.00 97.00      PROA   
ATOM   3064  HN  ASN P 206      -1.820  13.655   3.541  1.00 97.00      PROA   
ATOM   3065  CA  ASN P 206      -1.011  11.772   3.471  1.00 97.00      PROA   
ATOM   3066  HA  ASN P 206      -0.093  11.305   3.795  1.00 97.00      PROA   
ATOM   3067  CB  ASN P 206      -2.243  11.036   4.088  1.00 97.00      PROA   
ATOM   3068  HB1 ASN P 206      -2.079  10.941   5.182  1.00 97.00      PROA   
ATOM   3069  HB2 ASN P 206      -2.361  10.016   3.664  1.00 97.00      PROA   
ATOM   3070  CG  ASN P 206      -3.553  11.810   3.897  1.00 97.00      PROA   
ATOM   3071  OD1 ASN P 206      -3.637  12.837   3.227  1.00 97.00      PROA   
ATOM   3072  ND2 ASN P 206      -4.614  11.335   4.539  1.00 97.00      PROA   
ATOM   3073 HD22 ASN P 206      -4.636  10.439   4.978  1.00 97.00      PROA   
ATOM   3074  C   ASN P 206      -1.052  11.649   1.941  1.00 97.00      PROA   
ATOM   3075  O   ASN P 206      -1.215  10.552   1.415  1.00 97.00      PROA   
ATOM   3076  N   SER P 207      -0.927  12.769   1.197  1.00 97.00      PROA   
ATOM   3077  HN  SER P 207      -0.770  13.654   1.629  1.00 97.00      PROA   
ATOM   3078  CA  SER P 207      -0.923  12.793  -0.266  1.00 97.00      PROA   
ATOM   3079  HA  SER P 207      -0.676  13.820  -0.492  1.00 97.00      PROA   
ATOM   3080  CB  SER P 207       0.195  11.953  -0.960  1.00 97.00      PROA   
ATOM   3081  HB1 SER P 207      -0.141  11.488  -1.912  1.00 97.00      PROA   
ATOM   3082  HB2 SER P 207       0.503  11.116  -0.296  1.00 97.00      PROA   
ATOM   3083  OG  SER P 207       1.341  12.764  -1.232  1.00 97.00      PROA   
ATOM   3084  HG1 SER P 207       1.042  13.431  -1.855  1.00 97.00      PROA   
ATOM   3085  C   SER P 207      -2.275  12.664  -0.951  1.00 97.00      PROA   
ATOM   3086  O   SER P 207      -2.374  12.336  -2.131  1.00 97.00      PROA   
ATOM   3087  N   THR P 208      -3.385  12.970  -0.251  1.00 97.00      PROA   
ATOM   3088  HN  THR P 208      -3.347  13.173   0.724  1.00 97.00      PROA   
ATOM   3089  CA  THR P 208      -4.695  13.078  -0.895  1.00 97.00      PROA   
ATOM   3090  HA  THR P 208      -4.658  12.596  -1.860  1.00 97.00      PROA   
ATOM   3091  CB  THR P 208      -5.850  12.399  -0.146  1.00 97.00      PROA   
ATOM   3092  HB  THR P 208      -6.686  12.289  -0.869  1.00 97.00      PROA   
ATOM   3093  OG1 THR P 208      -6.325  13.116   0.989  1.00 97.00      PROA   
ATOM   3094  HG1 THR P 208      -6.970  12.541   1.407  1.00 97.00      PROA   
ATOM   3095  CG2 THR P 208      -5.422  11.006   0.333  1.00 97.00      PROA   
ATOM   3096 HG21 THR P 208      -4.641  11.082   1.119  1.00 97.00      PROA   
ATOM   3097 HG22 THR P 208      -5.018  10.410  -0.513  1.00 97.00      PROA   
ATOM   3098 HG23 THR P 208      -6.290  10.465   0.766  1.00 97.00      PROA   
ATOM   3099  C   THR P 208      -5.032  14.536  -1.158  1.00 97.00      PROA   
ATOM   3100  O   THR P 208      -4.472  15.457  -0.574  1.00 97.00      PROA   
ATOM   3101  N   TYR P 209      -5.963  14.816  -2.074  1.00 97.00      PROA   
ATOM   3102  HN  TYR P 209      -6.366  14.085  -2.620  1.00 97.00      PROA   
ATOM   3103  CA  TYR P 209      -6.466  16.148  -2.320  1.00 97.00      PROA   
ATOM   3104  HA  TYR P 209      -5.716  16.854  -1.993  1.00 97.00      PROA   
ATOM   3105  CB  TYR P 209      -6.785  16.375  -3.829  1.00 97.00      PROA   
ATOM   3106  HB1 TYR P 209      -7.642  17.063  -3.995  1.00 97.00      PROA   
ATOM   3107  HB2 TYR P 209      -7.018  15.408  -4.323  1.00 97.00      PROA   
ATOM   3108  CG  TYR P 209      -5.606  17.014  -4.493  1.00 97.00      PROA   
ATOM   3109  CD1 TYR P 209      -4.922  16.415  -5.563  1.00 97.00      PROA   
ATOM   3110  HD1 TYR P 209      -5.254  15.461  -5.945  1.00 97.00      PROA   
ATOM   3111  CE1 TYR P 209      -3.793  17.043  -6.118  1.00 97.00      PROA   
ATOM   3112  HE1 TYR P 209      -3.258  16.579  -6.933  1.00 97.00      PROA   
ATOM   3113  CZ  TYR P 209      -3.337  18.256  -5.588  1.00 97.00      PROA   
ATOM   3114  OH  TYR P 209      -2.151  18.842  -6.068  1.00 97.00      PROA   
ATOM   3115  HH  TYR P 209      -1.861  19.489  -5.421  1.00 97.00      PROA   
ATOM   3116  CD2 TYR P 209      -5.186  18.268  -4.026  1.00 97.00      PROA   
ATOM   3117  HD2 TYR P 209      -5.717  18.749  -3.218  1.00 97.00      PROA   
ATOM   3118  CE2 TYR P 209      -4.048  18.874  -4.555  1.00 97.00      PROA   
ATOM   3119  HE2 TYR P 209      -3.717  19.813  -4.137  1.00 97.00      PROA   
ATOM   3120  C   TYR P 209      -7.688  16.497  -1.499  1.00 97.00      PROA   
ATOM   3121  O   TYR P 209      -8.717  15.826  -1.547  1.00 97.00      PROA   
ATOM   3122  N   ARG P 210      -7.617  17.627  -0.769  1.00 97.00      PROA   
ATOM   3123  HN  ARG P 210      -6.758  18.121  -0.660  1.00 97.00      PROA   
ATOM   3124  CA  ARG P 210      -8.795  18.344  -0.340  1.00 97.00      PROA   
ATOM   3125  HA  ARG P 210      -9.632  17.662  -0.341  1.00 97.00      PROA   
ATOM   3126  CB  ARG P 210      -8.695  18.879   1.112  1.00 97.00      PROA   
ATOM   3127  HB1 ARG P 210      -7.686  19.318   1.267  1.00 97.00      PROA   
ATOM   3128  HB2 ARG P 210      -8.777  18.006   1.794  1.00 97.00      PROA   
ATOM   3129  CG  ARG P 210      -9.754  19.941   1.493  1.00 97.00      PROA   
ATOM   3130  HG1 ARG P 210     -10.682  19.754   0.913  1.00 97.00      PROA   
ATOM   3131  HG2 ARG P 210      -9.376  20.943   1.196  1.00 97.00      PROA   
ATOM   3132  CD  ARG P 210     -10.189  19.951   2.969  1.00 97.00      PROA   
ATOM   3133  HD1 ARG P 210     -10.796  19.044   3.177  1.00 97.00      PROA   
ATOM   3134  HD2 ARG P 210     -10.802  20.846   3.207  1.00 97.00      PROA   
ATOM   3135  NE  ARG P 210      -8.997  19.889   3.859  1.00 97.00      PROA   
ATOM   3136  HE  ARG P 210      -8.920  19.116   4.489  1.00 97.00      PROA   
ATOM   3137  CZ  ARG P 210      -8.141  20.864   4.095  1.00 97.00      PROA   
ATOM   3138  NH1 ARG P 210      -8.228  22.059   3.581  1.00 97.00      PROA   
ATOM   3139 HH11 ARG P 210      -8.925  22.251   2.890  1.00 97.00      PROA   
ATOM   3140 HH12 ARG P 210      -7.380  22.587   3.638  1.00 97.00      PROA   
ATOM   3141  NH2 ARG P 210      -7.105  20.605   4.851  1.00 97.00      PROA   
ATOM   3142 HH21 ARG P 210      -6.830  19.644   4.881  1.00 97.00      PROA   
ATOM   3143 HH22 ARG P 210      -6.334  21.232   4.740  1.00 97.00      PROA   
ATOM   3144  C   ARG P 210      -9.145  19.430  -1.347  1.00 97.00      PROA   
ATOM   3145  O   ARG P 210      -8.322  20.273  -1.708  1.00 97.00      PROA   
ATOM   3146  N   VAL P 211     -10.389  19.408  -1.854  1.00 97.00      PROA   
ATOM   3147  HN  VAL P 211     -11.038  18.726  -1.527  1.00 97.00      PROA   
ATOM   3148  CA  VAL P 211     -10.883  20.372  -2.820  1.00 97.00      PROA   
ATOM   3149  HA  VAL P 211     -10.163  21.168  -2.938  1.00 97.00      PROA   
ATOM   3150  CB  VAL P 211     -11.171  19.777  -4.199  1.00 97.00      PROA   
ATOM   3151  HB  VAL P 211     -12.077  19.135  -4.160  1.00 97.00      PROA   
ATOM   3152  CG1 VAL P 211     -11.384  20.913  -5.222  1.00 97.00      PROA   
ATOM   3153 HG11 VAL P 211     -10.470  21.539  -5.302  1.00 97.00      PROA   
ATOM   3154 HG12 VAL P 211     -12.234  21.572  -4.944  1.00 97.00      PROA   
ATOM   3155 HG13 VAL P 211     -11.595  20.484  -6.225  1.00 97.00      PROA   
ATOM   3156  CG2 VAL P 211      -9.982  18.904  -4.652  1.00 97.00      PROA   
ATOM   3157 HG21 VAL P 211      -9.876  18.004  -4.009  1.00 97.00      PROA   
ATOM   3158 HG22 VAL P 211      -9.033  19.482  -4.617  1.00 97.00      PROA   
ATOM   3159 HG23 VAL P 211     -10.139  18.554  -5.694  1.00 97.00      PROA   
ATOM   3160  C   VAL P 211     -12.137  20.982  -2.224  1.00 97.00      PROA   
ATOM   3161  O   VAL P 211     -12.984  20.292  -1.655  1.00 97.00      PROA   
ATOM   3162  N   VAL P 212     -12.258  22.316  -2.288  1.00 97.00      PROA   
ATOM   3163  HN  VAL P 212     -11.588  22.866  -2.780  1.00 97.00      PROA   
ATOM   3164  CA  VAL P 212     -13.301  23.063  -1.613  1.00 97.00      PROA   
ATOM   3165  HA  VAL P 212     -14.003  22.389  -1.144  1.00 97.00      PROA   
ATOM   3166  CB  VAL P 212     -12.694  23.970  -0.536  1.00 97.00      PROA   
ATOM   3167  HB  VAL P 212     -11.965  24.665  -1.004  1.00 97.00      PROA   
ATOM   3168  CG1 VAL P 212     -13.781  24.779   0.200  1.00 97.00      PROA   
ATOM   3169 HG11 VAL P 212     -14.566  24.101   0.600  1.00 97.00      PROA   
ATOM   3170 HG12 VAL P 212     -14.271  25.518  -0.469  1.00 97.00      PROA   
ATOM   3171 HG13 VAL P 212     -13.335  25.333   1.053  1.00 97.00      PROA   
ATOM   3172  CG2 VAL P 212     -11.903  23.105   0.471  1.00 97.00      PROA   
ATOM   3173 HG21 VAL P 212     -10.994  22.676  -0.002  1.00 97.00      PROA   
ATOM   3174 HG22 VAL P 212     -12.530  22.268   0.848  1.00 97.00      PROA   
ATOM   3175 HG23 VAL P 212     -11.578  23.718   1.337  1.00 97.00      PROA   
ATOM   3176  C   VAL P 212     -14.077  23.858  -2.655  1.00 97.00      PROA   
ATOM   3177  O   VAL P 212     -13.524  24.323  -3.649  1.00 97.00      PROA   
ATOM   3178  N   SER P 213     -15.397  24.040  -2.494  1.00 97.00      PROA   
ATOM   3179  HN  SER P 213     -15.875  23.609  -1.732  1.00 97.00      PROA   
ATOM   3180  CA  SER P 213     -16.170  24.921  -3.360  1.00 97.00      PROA   
ATOM   3181  HA  SER P 213     -15.510  25.665  -3.781  1.00 97.00      PROA   
ATOM   3182  CB  SER P 213     -16.898  24.213  -4.531  1.00 97.00      PROA   
ATOM   3183  HB1 SER P 213     -16.133  23.688  -5.142  1.00 97.00      PROA   
ATOM   3184  HB2 SER P 213     -17.396  24.951  -5.195  1.00 97.00      PROA   
ATOM   3185  OG  SER P 213     -17.876  23.282  -4.069  1.00 97.00      PROA   
ATOM   3186  HG1 SER P 213     -17.407  22.476  -3.842  1.00 97.00      PROA   
ATOM   3187  C   SER P 213     -17.191  25.709  -2.582  1.00 97.00      PROA   
ATOM   3188  O   SER P 213     -17.504  25.414  -1.431  1.00 97.00      PROA   
ATOM   3189  N   VAL P 214     -17.702  26.775  -3.213  1.00 97.00      PROA   
ATOM   3190  HN  VAL P 214     -17.404  27.009  -4.135  1.00 97.00      PROA   
ATOM   3191  CA  VAL P 214     -18.655  27.692  -2.635  1.00 97.00      PROA   
ATOM   3192  HA  VAL P 214     -19.095  27.233  -1.761  1.00 97.00      PROA   
ATOM   3193  CB  VAL P 214     -17.948  28.982  -2.209  1.00 97.00      PROA   
ATOM   3194  HB  VAL P 214     -17.044  29.116  -2.842  1.00 97.00      PROA   
ATOM   3195  CG1 VAL P 214     -18.801  30.261  -2.362  1.00 97.00      PROA   
ATOM   3196 HG11 VAL P 214     -19.768  30.156  -1.825  1.00 97.00      PROA   
ATOM   3197 HG12 VAL P 214     -19.003  30.494  -3.429  1.00 97.00      PROA   
ATOM   3198 HG13 VAL P 214     -18.261  31.129  -1.927  1.00 97.00      PROA   
ATOM   3199  CG2 VAL P 214     -17.516  28.792  -0.745  1.00 97.00      PROA   
ATOM   3200 HG21 VAL P 214     -16.790  27.958  -0.638  1.00 97.00      PROA   
ATOM   3201 HG22 VAL P 214     -18.402  28.561  -0.115  1.00 97.00      PROA   
ATOM   3202 HG23 VAL P 214     -17.077  29.731  -0.346  1.00 97.00      PROA   
ATOM   3203  C   VAL P 214     -19.820  27.958  -3.570  1.00 97.00      PROA   
ATOM   3204  O   VAL P 214     -19.640  28.252  -4.753  1.00 97.00      PROA   
ATOM   3205  N   LEU P 215     -21.057  27.894  -3.042  1.00 97.00      PROA   
ATOM   3206  HN  LEU P 215     -21.167  27.588  -2.100  1.00 97.00      PROA   
ATOM   3207  CA  LEU P 215     -22.225  28.484  -3.666  1.00 97.00      PROA   
ATOM   3208  HA  LEU P 215     -22.008  28.738  -4.693  1.00 97.00      PROA   
ATOM   3209  CB  LEU P 215     -23.458  27.544  -3.638  1.00 97.00      PROA   
ATOM   3210  HB1 LEU P 215     -23.579  27.179  -2.595  1.00 97.00      PROA   
ATOM   3211  HB2 LEU P 215     -23.228  26.662  -4.272  1.00 97.00      PROA   
ATOM   3212  CG  LEU P 215     -24.817  28.138  -4.090  1.00 97.00      PROA   
ATOM   3213  HG  LEU P 215     -25.050  29.016  -3.450  1.00 97.00      PROA   
ATOM   3214  CD1 LEU P 215     -24.823  28.605  -5.554  1.00 97.00      PROA   
ATOM   3215 HD11 LEU P 215     -24.704  27.737  -6.237  1.00 97.00      PROA   
ATOM   3216 HD12 LEU P 215     -24.012  29.340  -5.745  1.00 97.00      PROA   
ATOM   3217 HD13 LEU P 215     -25.794  29.094  -5.784  1.00 97.00      PROA   
ATOM   3218  CD2 LEU P 215     -25.947  27.120  -3.873  1.00 97.00      PROA   
ATOM   3219 HD21 LEU P 215     -25.964  26.778  -2.816  1.00 97.00      PROA   
ATOM   3220 HD22 LEU P 215     -25.807  26.231  -4.525  1.00 97.00      PROA   
ATOM   3221 HD23 LEU P 215     -26.932  27.574  -4.113  1.00 97.00      PROA   
ATOM   3222  C   LEU P 215     -22.553  29.770  -2.939  1.00 97.00      PROA   
ATOM   3223  O   LEU P 215     -22.690  29.802  -1.716  1.00 97.00      PROA   
ATOM   3224  N   THR P 216     -22.687  30.884  -3.682  1.00 97.00      PROA   
ATOM   3225  HN  THR P 216     -22.578  30.858  -4.673  1.00 97.00      PROA   
ATOM   3226  CA  THR P 216     -23.180  32.130  -3.111  1.00 97.00      PROA   
ATOM   3227  HA  THR P 216     -22.977  32.093  -2.051  1.00 97.00      PROA   
ATOM   3228  CB  THR P 216     -22.487  33.393  -3.617  1.00 97.00      PROA   
ATOM   3229  HB  THR P 216     -21.393  33.272  -3.465  1.00 97.00      PROA   
ATOM   3230  OG1 THR P 216     -22.905  34.547  -2.901  1.00 97.00      PROA   
ATOM   3231  HG1 THR P 216     -22.804  34.332  -1.971  1.00 97.00      PROA   
ATOM   3232  CG2 THR P 216     -22.758  33.649  -5.106  1.00 97.00      PROA   
ATOM   3233 HG21 THR P 216     -23.840  33.830  -5.283  1.00 97.00      PROA   
ATOM   3234 HG22 THR P 216     -22.427  32.789  -5.728  1.00 97.00      PROA   
ATOM   3235 HG23 THR P 216     -22.204  34.554  -5.435  1.00 97.00      PROA   
ATOM   3236  C   THR P 216     -24.689  32.203  -3.236  1.00 97.00      PROA   
ATOM   3237  O   THR P 216     -25.276  31.738  -4.214  1.00 97.00      PROA   
ATOM   3238  N   VAL P 217     -25.358  32.730  -2.197  1.00 97.00      PROA   
ATOM   3239  HN  VAL P 217     -24.856  33.189  -1.468  1.00 97.00      PROA   
ATOM   3240  CA  VAL P 217     -26.787  32.569  -1.994  1.00 97.00      PROA   
ATOM   3241  HA  VAL P 217     -27.240  32.189  -2.897  1.00 97.00      PROA   
ATOM   3242  CB  VAL P 217     -27.105  31.601  -0.846  1.00 97.00      PROA   
ATOM   3243  HB  VAL P 217     -28.204  31.458  -0.777  1.00 97.00      PROA   
ATOM   3244  CG1 VAL P 217     -26.477  30.232  -1.166  1.00 97.00      PROA   
ATOM   3245 HG11 VAL P 217     -25.368  30.280  -1.143  1.00 97.00      PROA   
ATOM   3246 HG12 VAL P 217     -26.792  29.885  -2.174  1.00 97.00      PROA   
ATOM   3247 HG13 VAL P 217     -26.808  29.480  -0.418  1.00 97.00      PROA   
ATOM   3248  CG2 VAL P 217     -26.588  32.111   0.518  1.00 97.00      PROA   
ATOM   3249 HG21 VAL P 217     -27.073  33.068   0.804  1.00 97.00      PROA   
ATOM   3250 HG22 VAL P 217     -25.487  32.256   0.493  1.00 97.00      PROA   
ATOM   3251 HG23 VAL P 217     -26.818  31.363   1.306  1.00 97.00      PROA   
ATOM   3252  C   VAL P 217     -27.436  33.912  -1.723  1.00 97.00      PROA   
ATOM   3253  O   VAL P 217     -26.787  34.898  -1.384  1.00 97.00      PROA   
ATOM   3254  N   LEU P 218     -28.767  34.014  -1.865  1.00 97.00      PROA   
ATOM   3255  HN  LEU P 218     -29.320  33.228  -2.130  1.00 97.00      PROA   
ATOM   3256  CA  LEU P 218     -29.464  35.242  -1.534  1.00 97.00      PROA   
ATOM   3257  HA  LEU P 218     -28.830  36.088  -1.754  1.00 97.00      PROA   
ATOM   3258  CB  LEU P 218     -30.781  35.389  -2.338  1.00 97.00      PROA   
ATOM   3259  HB1 LEU P 218     -31.287  36.339  -2.063  1.00 97.00      PROA   
ATOM   3260  HB2 LEU P 218     -31.458  34.549  -2.074  1.00 97.00      PROA   
ATOM   3261  CG  LEU P 218     -30.612  35.371  -3.872  1.00 97.00      PROA   
ATOM   3262  HG  LEU P 218     -30.159  34.400  -4.168  1.00 97.00      PROA   
ATOM   3263  CD1 LEU P 218     -31.985  35.464  -4.554  1.00 97.00      PROA   
ATOM   3264 HD11 LEU P 218     -32.485  36.424  -4.300  1.00 97.00      PROA   
ATOM   3265 HD12 LEU P 218     -32.640  34.627  -4.230  1.00 97.00      PROA   
ATOM   3266 HD13 LEU P 218     -31.873  35.410  -5.658  1.00 97.00      PROA   
ATOM   3267  CD2 LEU P 218     -29.693  36.496  -4.373  1.00 97.00      PROA   
ATOM   3268 HD21 LEU P 218     -28.667  36.385  -3.961  1.00 97.00      PROA   
ATOM   3269 HD22 LEU P 218     -30.095  37.489  -4.079  1.00 97.00      PROA   
ATOM   3270 HD23 LEU P 218     -29.621  36.465  -5.481  1.00 97.00      PROA   
ATOM   3271  C   LEU P 218     -29.774  35.271  -0.044  1.00 97.00      PROA   
ATOM   3272  O   LEU P 218     -30.341  34.324   0.493  1.00 97.00      PROA   
ATOM   3273  N   HSD P 219     -29.428  36.361   0.682  1.00 97.00      PROA   
ATOM   3274  HN  HSD P 219     -28.883  37.082   0.261  1.00 97.00      PROA   
ATOM   3275  CA  HSD P 219     -29.591  36.418   2.136  1.00 97.00      PROA   
ATOM   3276  HA  HSD P 219     -28.966  35.649   2.566  1.00 97.00      PROA   
ATOM   3277  CB  HSD P 219     -29.167  37.792   2.717  1.00 97.00      PROA   
ATOM   3278  HB1 HSD P 219     -29.282  37.771   3.822  1.00 97.00      PROA   
ATOM   3279  HB2 HSD P 219     -29.816  38.607   2.330  1.00 97.00      PROA   
ATOM   3280  ND1 HSD P 219     -27.299  38.962   1.430  1.00 97.00      PROA   
ATOM   3281  HD1 HSD P 219     -27.853  39.467   0.769  1.00 97.00      PROA   
ATOM   3282  CG  HSD P 219     -27.732  38.145   2.456  1.00 97.00      PROA   
ATOM   3283  CE1 HSD P 219     -25.984  39.205   1.644  1.00 97.00      PROA   
ATOM   3284  HE1 HSD P 219     -25.391  39.871   1.017  1.00 97.00      PROA   
ATOM   3285  NE2 HSD P 219     -25.552  38.618   2.738  1.00 97.00      PROA   
ATOM   3286  CD2 HSD P 219     -26.649  37.964   3.260  1.00 97.00      PROA   
ATOM   3287  HD2 HSD P 219     -26.567  37.445   4.207  1.00 97.00      PROA   
ATOM   3288  C   HSD P 219     -31.008  36.144   2.627  1.00 97.00      PROA   
ATOM   3289  O   HSD P 219     -31.213  35.312   3.500  1.00 97.00      PROA   
ATOM   3290  N   GLN P 220     -32.030  36.770   2.007  1.00 97.00      PROA   
ATOM   3291  HN  GLN P 220     -31.851  37.456   1.307  1.00 97.00      PROA   
ATOM   3292  CA  GLN P 220     -33.426  36.482   2.300  1.00 97.00      PROA   
ATOM   3293  HA  GLN P 220     -33.573  36.636   3.359  1.00 97.00      PROA   
ATOM   3294  CB  GLN P 220     -34.379  37.417   1.508  1.00 97.00      PROA   
ATOM   3295  HB1 GLN P 220     -34.229  37.280   0.416  1.00 97.00      PROA   
ATOM   3296  HB2 GLN P 220     -34.103  38.464   1.756  1.00 97.00      PROA   
ATOM   3297  CG  GLN P 220     -35.887  37.228   1.838  1.00 97.00      PROA   
ATOM   3298  HG1 GLN P 220     -36.251  36.237   1.491  1.00 97.00      PROA   
ATOM   3299  HG2 GLN P 220     -36.485  38.015   1.331  1.00 97.00      PROA   
ATOM   3300  CD  GLN P 220     -36.131  37.370   3.344  1.00 97.00      PROA   
ATOM   3301  OE1 GLN P 220     -35.743  38.387   3.920  1.00 97.00      PROA   
ATOM   3302  NE2 GLN P 220     -36.745  36.364   3.998  1.00 97.00      PROA   
ATOM   3303 HE21 GLN P 220     -36.998  35.520   3.526  1.00 97.00      PROA   
ATOM   3304 HE22 GLN P 220     -36.865  36.465   4.986  1.00 97.00      PROA   
ATOM   3305  C   GLN P 220     -33.821  35.040   2.018  1.00 97.00      PROA   
ATOM   3306  O   GLN P 220     -34.559  34.412   2.764  1.00 97.00      PROA   
ATOM   3307  N   ASP P 221     -33.327  34.451   0.918  1.00 97.00      PROA   
ATOM   3308  HN  ASP P 221     -32.659  34.902   0.331  1.00 97.00      PROA   
ATOM   3309  CA  ASP P 221     -33.684  33.098   0.567  1.00 97.00      PROA   
ATOM   3310  HA  ASP P 221     -34.744  32.997   0.751  1.00 97.00      PROA   
ATOM   3311  CB  ASP P 221     -33.409  32.889  -0.934  1.00 97.00      PROA   
ATOM   3312  HB1 ASP P 221     -32.338  32.674  -1.138  1.00 97.00      PROA   
ATOM   3313  HB2 ASP P 221     -33.709  33.798  -1.499  1.00 97.00      PROA   
ATOM   3314  CG  ASP P 221     -34.289  31.773  -1.425  1.00 97.00      PROA   
ATOM   3315  OD1 ASP P 221     -33.776  30.783  -2.001  1.00 97.00      PROA   
ATOM   3316  OD2 ASP P 221     -35.528  31.883  -1.237  1.00 97.00      PROA   
ATOM   3317  C   ASP P 221     -33.018  32.052   1.470  1.00 97.00      PROA   
ATOM   3318  O   ASP P 221     -33.586  31.013   1.797  1.00 97.00      PROA   
ATOM   3319  N   TRP P 222     -31.817  32.348   1.997  1.00 97.00      PROA   
ATOM   3320  HN  TRP P 222     -31.304  33.132   1.655  1.00 97.00      PROA   
ATOM   3321  CA  TRP P 222     -31.276  31.616   3.126  1.00 97.00      PROA   
ATOM   3322  HA  TRP P 222     -31.279  30.568   2.863  1.00 97.00      PROA   
ATOM   3323  CB  TRP P 222     -29.802  32.034   3.379  1.00 97.00      PROA   
ATOM   3324  HB1 TRP P 222     -29.769  33.128   3.570  1.00 97.00      PROA   
ATOM   3325  HB2 TRP P 222     -29.219  31.843   2.453  1.00 97.00      PROA   
ATOM   3326  CG  TRP P 222     -29.156  31.312   4.519  1.00 97.00      PROA   
ATOM   3327  CD1 TRP P 222     -29.097  31.774   5.806  1.00 97.00      PROA   
ATOM   3328  HD1 TRP P 222     -29.458  32.738   6.135  1.00 97.00      PROA   
ATOM   3329  NE1 TRP P 222     -28.614  30.783   6.622  1.00 97.00      PROA   
ATOM   3330  HE1 TRP P 222     -28.689  30.759   7.595  1.00 97.00      PROA   
ATOM   3331  CE2 TRP P 222     -28.362  29.665   5.895  1.00 97.00      PROA   
ATOM   3332  CD2 TRP P 222     -28.679  29.952   4.547  1.00 97.00      PROA   
ATOM   3333  CE3 TRP P 222     -28.515  28.959   3.576  1.00 97.00      PROA   
ATOM   3334  HE3 TRP P 222     -28.745  29.152   2.539  1.00 97.00      PROA   
ATOM   3335  CZ3 TRP P 222     -28.043  27.703   3.977  1.00 97.00      PROA   
ATOM   3336  HZ3 TRP P 222     -27.893  26.929   3.239  1.00 97.00      PROA   
ATOM   3337  CZ2 TRP P 222     -27.920  28.415   6.292  1.00 97.00      PROA   
ATOM   3338  HZ2 TRP P 222     -27.710  28.215   7.333  1.00 97.00      PROA   
ATOM   3339  CH2 TRP P 222     -27.759  27.432   5.313  1.00 97.00      PROA   
ATOM   3340  HH2 TRP P 222     -27.402  26.454   5.600  1.00 97.00      PROA   
ATOM   3341  C   TRP P 222     -32.153  31.727   4.390  1.00 97.00      PROA   
ATOM   3342  O   TRP P 222     -32.459  30.721   5.028  1.00 97.00      PROA   
ATOM   3343  N   LEU P 223     -32.649  32.946   4.723  1.00 97.00      PROA   
ATOM   3344  HN  LEU P 223     -32.373  33.753   4.207  1.00 97.00      PROA   
ATOM   3345  CA  LEU P 223     -33.596  33.186   5.812  1.00 97.00      PROA   
ATOM   3346  HA  LEU P 223     -33.133  32.830   6.720  1.00 97.00      PROA   
ATOM   3347  CB  LEU P 223     -33.905  34.692   6.031  1.00 97.00      PROA   
ATOM   3348  HB1 LEU P 223     -34.693  34.792   6.807  1.00 97.00      PROA   
ATOM   3349  HB2 LEU P 223     -34.316  35.128   5.095  1.00 97.00      PROA   
ATOM   3350  CG  LEU P 223     -32.716  35.559   6.503  1.00 97.00      PROA   
ATOM   3351  HG  LEU P 223     -31.876  35.464   5.782  1.00 97.00      PROA   
ATOM   3352  CD1 LEU P 223     -33.130  37.038   6.558  1.00 97.00      PROA   
ATOM   3353 HD11 LEU P 223     -33.959  37.172   7.285  1.00 97.00      PROA   
ATOM   3354 HD12 LEU P 223     -33.479  37.393   5.565  1.00 97.00      PROA   
ATOM   3355 HD13 LEU P 223     -32.278  37.670   6.888  1.00 97.00      PROA   
ATOM   3356  CD2 LEU P 223     -32.196  35.129   7.880  1.00 97.00      PROA   
ATOM   3357 HD21 LEU P 223     -31.747  34.113   7.845  1.00 97.00      PROA   
ATOM   3358 HD22 LEU P 223     -33.042  35.128   8.601  1.00 97.00      PROA   
ATOM   3359 HD23 LEU P 223     -31.427  35.843   8.245  1.00 97.00      PROA   
ATOM   3360  C   LEU P 223     -34.900  32.393   5.670  1.00 97.00      PROA   
ATOM   3361  O   LEU P 223     -35.365  31.765   6.622  1.00 97.00      PROA   
ATOM   3362  N   ASN P 224     -35.451  32.312   4.438  1.00 97.00      PROA   
ATOM   3363  HN  ASN P 224     -35.084  32.915   3.734  1.00 97.00      PROA   
ATOM   3364  CA  ASN P 224     -36.594  31.484   4.057  1.00 97.00      PROA   
ATOM   3365  HA  ASN P 224     -37.451  31.854   4.600  1.00 97.00      PROA   
ATOM   3366  CB  ASN P 224     -36.882  31.550   2.523  1.00 97.00      PROA   
ATOM   3367  HB1 ASN P 224     -37.725  30.871   2.274  1.00 97.00      PROA   
ATOM   3368  HB2 ASN P 224     -35.986  31.220   1.956  1.00 97.00      PROA   
ATOM   3369  CG  ASN P 224     -37.284  32.941   2.044  1.00 97.00      PROA   
ATOM   3370  OD1 ASN P 224     -37.624  33.850   2.799  1.00 97.00      PROA   
ATOM   3371  ND2 ASN P 224     -37.244  33.145   0.705  1.00 97.00      PROA   
ATOM   3372 HD21 ASN P 224     -36.743  32.519   0.108  1.00 97.00      PROA   
ATOM   3373 HD22 ASN P 224     -37.526  34.048   0.379  1.00 97.00      PROA   
ATOM   3374  C   ASN P 224     -36.455  30.002   4.447  1.00 97.00      PROA   
ATOM   3375  O   ASN P 224     -37.440  29.309   4.693  1.00 97.00      PROA   
ATOM   3376  N   GLY P 225     -35.220  29.461   4.523  1.00 97.00      PROA   
ATOM   3377  HN  GLY P 225     -34.431  30.045   4.348  1.00 97.00      PROA   
ATOM   3378  CA  GLY P 225     -34.983  28.139   5.104  1.00 97.00      PROA   
ATOM   3379  HA1 GLY P 225     -35.659  27.987   5.932  1.00 97.00      PROA   
ATOM   3380  HA2 GLY P 225     -33.948  28.119   5.413  1.00 97.00      PROA   
ATOM   3381  C   GLY P 225     -35.174  26.992   4.149  1.00 97.00      PROA   
ATOM   3382  O   GLY P 225     -35.493  25.875   4.553  1.00 97.00      PROA   
ATOM   3383  N   LYS P 226     -34.962  27.266   2.862  1.00 97.00      PROA   
ATOM   3384  HN  LYS P 226     -34.789  28.222   2.640  1.00 97.00      PROA   
ATOM   3385  CA  LYS P 226     -34.838  26.398   1.700  1.00 97.00      PROA   
ATOM   3386  HA  LYS P 226     -35.821  26.049   1.421  1.00 97.00      PROA   
ATOM   3387  CB  LYS P 226     -34.264  27.301   0.594  1.00 97.00      PROA   
ATOM   3388  HB1 LYS P 226     -34.179  26.753  -0.369  1.00 97.00      PROA   
ATOM   3389  HB2 LYS P 226     -33.237  27.605   0.886  1.00 97.00      PROA   
ATOM   3390  CG  LYS P 226     -35.090  28.574   0.346  1.00 97.00      PROA   
ATOM   3391  HG1 LYS P 226     -34.497  29.152  -0.395  1.00 97.00      PROA   
ATOM   3392  HG2 LYS P 226     -35.156  29.228   1.242  1.00 97.00      PROA   
ATOM   3393  CD  LYS P 226     -36.507  28.267  -0.166  1.00 97.00      PROA   
ATOM   3394  HD1 LYS P 226     -37.216  28.254   0.689  1.00 97.00      PROA   
ATOM   3395  HD2 LYS P 226     -36.508  27.238  -0.586  1.00 97.00      PROA   
ATOM   3396  CE  LYS P 226     -37.024  29.216  -1.255  1.00 97.00      PROA   
ATOM   3397  HE1 LYS P 226     -37.206  30.231  -0.842  1.00 97.00      PROA   
ATOM   3398  HE2 LYS P 226     -37.974  28.822  -1.675  1.00 97.00      PROA   
ATOM   3399  NZ  LYS P 226     -36.043  29.307  -2.351  1.00 97.00      PROA   
ATOM   3400  HZ1 LYS P 226     -35.769  28.331  -2.588  1.00 97.00      PROA   
ATOM   3401  HZ2 LYS P 226     -35.199  29.835  -2.051  1.00 97.00      PROA   
ATOM   3402  HZ3 LYS P 226     -36.419  29.774  -3.201  1.00 97.00      PROA   
ATOM   3403  C   LYS P 226     -33.934  25.166   1.831  1.00 97.00      PROA   
ATOM   3404  O   LYS P 226     -33.230  24.996   2.832  1.00 97.00      PROA   
ATOM   3405  N   GLU P 227     -33.883  24.276   0.806  1.00 97.00      PROA   
ATOM   3406  HN  GLU P 227     -34.438  24.404  -0.012  1.00 97.00      PROA   
ATOM   3407  CA  GLU P 227     -32.739  23.372   0.694  1.00 97.00      PROA   
ATOM   3408  HA  GLU P 227     -32.324  23.218   1.679  1.00 97.00      PROA   
ATOM   3409  CB  GLU P 227     -33.001  21.908   0.192  1.00 97.00      PROA   
ATOM   3410  HB1 GLU P 227     -33.781  21.443   0.833  1.00 97.00      PROA   
ATOM   3411  HB2 GLU P 227     -32.060  21.346   0.378  1.00 97.00      PROA   
ATOM   3412  CG  GLU P 227     -33.394  21.688  -1.298  1.00 97.00      PROA   
ATOM   3413  HG1 GLU P 227     -32.961  22.495  -1.926  1.00 97.00      PROA   
ATOM   3414  HG2 GLU P 227     -34.500  21.724  -1.391  1.00 97.00      PROA   
ATOM   3415  CD  GLU P 227     -32.913  20.379  -1.921  1.00 97.00      PROA   
ATOM   3416  OE1 GLU P 227     -33.062  19.297  -1.297  1.00 97.00      PROA   
ATOM   3417  OE2 GLU P 227     -32.348  20.407  -3.055  1.00 97.00      PROA   
ATOM   3418  C   GLU P 227     -31.645  24.063  -0.110  1.00 97.00      PROA   
ATOM   3419  O   GLU P 227     -31.816  24.495  -1.247  1.00 97.00      PROA   
ATOM   3420  N   TYR P 228     -30.457  24.196   0.497  1.00 97.00      PROA   
ATOM   3421  HN  TYR P 228     -30.326  23.920   1.445  1.00 97.00      PROA   
ATOM   3422  CA  TYR P 228     -29.262  24.608  -0.199  1.00 97.00      PROA   
ATOM   3423  HA  TYR P 228     -29.469  24.801  -1.242  1.00 97.00      PROA   
ATOM   3424  CB  TYR P 228     -28.613  25.859   0.447  1.00 97.00      PROA   
ATOM   3425  HB1 TYR P 228     -27.535  25.936   0.192  1.00 97.00      PROA   
ATOM   3426  HB2 TYR P 228     -28.717  25.804   1.552  1.00 97.00      PROA   
ATOM   3427  CG  TYR P 228     -29.300  27.104  -0.062  1.00 97.00      PROA   
ATOM   3428  CD1 TYR P 228     -30.378  27.712   0.611  1.00 97.00      PROA   
ATOM   3429  HD1 TYR P 228     -30.755  27.269   1.521  1.00 97.00      PROA   
ATOM   3430  CE1 TYR P 228     -30.983  28.872   0.090  1.00 97.00      PROA   
ATOM   3431  HE1 TYR P 228     -31.818  29.333   0.598  1.00 97.00      PROA   
ATOM   3432  CZ  TYR P 228     -30.507  29.436  -1.099  1.00 97.00      PROA   
ATOM   3433  OH  TYR P 228     -31.088  30.584  -1.672  1.00 97.00      PROA   
ATOM   3434  HH  TYR P 228     -32.042  30.478  -1.687  1.00 97.00      PROA   
ATOM   3435  CD2 TYR P 228     -28.830  27.693  -1.244  1.00 97.00      PROA   
ATOM   3436  HD2 TYR P 228     -28.006  27.240  -1.776  1.00 97.00      PROA   
ATOM   3437  CE2 TYR P 228     -29.423  28.855  -1.753  1.00 97.00      PROA   
ATOM   3438  HE2 TYR P 228     -29.061  29.296  -2.670  1.00 97.00      PROA   
ATOM   3439  C   TYR P 228     -28.349  23.405  -0.168  1.00 97.00      PROA   
ATOM   3440  O   TYR P 228     -28.159  22.775   0.870  1.00 97.00      PROA   
ATOM   3441  N   LYS P 229     -27.824  22.984  -1.323  1.00 97.00      PROA   
ATOM   3442  HN  LYS P 229     -27.987  23.492  -2.165  1.00 97.00      PROA   
ATOM   3443  CA  LYS P 229     -27.313  21.635  -1.447  1.00 97.00      PROA   
ATOM   3444  HA  LYS P 229     -26.976  21.288  -0.481  1.00 97.00      PROA   
ATOM   3445  CB  LYS P 229     -28.452  20.683  -1.913  1.00 97.00      PROA   
ATOM   3446  HB1 LYS P 229     -29.139  21.284  -2.546  1.00 97.00      PROA   
ATOM   3447  HB2 LYS P 229     -29.041  20.405  -1.013  1.00 97.00      PROA   
ATOM   3448  CG  LYS P 229     -28.058  19.420  -2.709  1.00 97.00      PROA   
ATOM   3449  HG1 LYS P 229     -27.516  18.702  -2.057  1.00 97.00      PROA   
ATOM   3450  HG2 LYS P 229     -27.382  19.679  -3.551  1.00 97.00      PROA   
ATOM   3451  CD  LYS P 229     -29.279  18.738  -3.347  1.00 97.00      PROA   
ATOM   3452  HD1 LYS P 229     -28.927  17.925  -4.018  1.00 97.00      PROA   
ATOM   3453  HD2 LYS P 229     -29.795  19.488  -3.983  1.00 97.00      PROA   
ATOM   3454  CE  LYS P 229     -30.282  18.175  -2.337  1.00 97.00      PROA   
ATOM   3455  HE1 LYS P 229     -30.538  18.952  -1.586  1.00 97.00      PROA   
ATOM   3456  HE2 LYS P 229     -29.882  17.278  -1.817  1.00 97.00      PROA   
ATOM   3457  NZ  LYS P 229     -31.527  17.811  -3.026  1.00 97.00      PROA   
ATOM   3458  HZ1 LYS P 229     -31.327  17.066  -3.724  1.00 97.00      PROA   
ATOM   3459  HZ2 LYS P 229     -31.898  18.690  -3.438  1.00 97.00      PROA   
ATOM   3460  HZ3 LYS P 229     -32.246  17.537  -2.326  1.00 97.00      PROA   
ATOM   3461  C   LYS P 229     -26.087  21.525  -2.316  1.00 97.00      PROA   
ATOM   3462  O   LYS P 229     -25.956  22.181  -3.344  1.00 97.00      PROA   
ATOM   3463  N   CYS P 230     -25.160  20.645  -1.917  1.00 97.00      PROA   
ATOM   3464  HN  CYS P 230     -25.343  20.087  -1.112  1.00 97.00      PROA   
ATOM   3465  CA  CYS P 230     -23.944  20.354  -2.644  1.00 97.00      PROA   
ATOM   3466  HA  CYS P 230     -23.801  21.058  -3.451  1.00 97.00      PROA   
ATOM   3467  CB  CYS P 230     -22.724  20.418  -1.689  1.00 97.00      PROA   
ATOM   3468  HB1 CYS P 230     -22.915  19.764  -0.812  1.00 97.00      PROA   
ATOM   3469  HB2 CYS P 230     -22.673  21.465  -1.319  1.00 97.00      PROA   
ATOM   3470  SG  CYS P 230     -21.116  19.985  -2.427  1.00 97.00      PROA   
ATOM   3471  C   CYS P 230     -24.075  18.970  -3.246  1.00 97.00      PROA   
ATOM   3472  O   CYS P 230     -24.585  18.044  -2.613  1.00 97.00      PROA   
ATOM   3473  N   LYS P 231     -23.634  18.814  -4.504  1.00 97.00      PROA   
ATOM   3474  HN  LYS P 231     -23.271  19.588  -5.015  1.00 97.00      PROA   
ATOM   3475  CA  LYS P 231     -23.535  17.543  -5.181  1.00 97.00      PROA   
ATOM   3476  HA  LYS P 231     -23.712  16.757  -4.462  1.00 97.00      PROA   
ATOM   3477  CB  LYS P 231     -24.604  17.411  -6.296  1.00 97.00      PROA   
ATOM   3478  HB1 LYS P 231     -24.610  18.369  -6.860  1.00 97.00      PROA   
ATOM   3479  HB2 LYS P 231     -25.575  17.344  -5.760  1.00 97.00      PROA   
ATOM   3480  CG  LYS P 231     -24.434  16.236  -7.289  1.00 97.00      PROA   
ATOM   3481  HG1 LYS P 231     -24.387  15.289  -6.711  1.00 97.00      PROA   
ATOM   3482  HG2 LYS P 231     -23.470  16.334  -7.832  1.00 97.00      PROA   
ATOM   3483  CD  LYS P 231     -25.571  16.134  -8.334  1.00 97.00      PROA   
ATOM   3484  HD1 LYS P 231     -25.334  15.307  -9.037  1.00 97.00      PROA   
ATOM   3485  HD2 LYS P 231     -25.607  17.076  -8.921  1.00 97.00      PROA   
ATOM   3486  CE  LYS P 231     -26.923  15.865  -7.665  1.00 97.00      PROA   
ATOM   3487  HE1 LYS P 231     -27.141  16.671  -6.932  1.00 97.00      PROA   
ATOM   3488  HE2 LYS P 231     -26.884  14.887  -7.139  1.00 97.00      PROA   
ATOM   3489  NZ  LYS P 231     -28.086  15.846  -8.574  1.00 97.00      PROA   
ATOM   3490  HZ1 LYS P 231     -28.072  15.043  -9.235  1.00 97.00      PROA   
ATOM   3491  HZ2 LYS P 231     -28.179  16.754  -9.072  1.00 97.00      PROA   
ATOM   3492  HZ3 LYS P 231     -28.891  15.742  -7.923  1.00 97.00      PROA   
ATOM   3493  C   LYS P 231     -22.124  17.318  -5.688  1.00 97.00      PROA   
ATOM   3494  O   LYS P 231     -21.483  18.219  -6.223  1.00 97.00      PROA   
ATOM   3495  N   VAL P 232     -21.577  16.108  -5.511  1.00 97.00      PROA   
ATOM   3496  HN  VAL P 232     -22.103  15.383  -5.072  1.00 97.00      PROA   
ATOM   3497  CA  VAL P 232     -20.198  15.812  -5.870  1.00 97.00      PROA   
ATOM   3498  HA  VAL P 232     -19.726  16.682  -6.303  1.00 97.00      PROA   
ATOM   3499  CB  VAL P 232     -19.373  15.402  -4.648  1.00 97.00      PROA   
ATOM   3500  HB  VAL P 232     -19.795  14.478  -4.199  1.00 97.00      PROA   
ATOM   3501  CG1 VAL P 232     -17.898  15.158  -5.030  1.00 97.00      PROA   
ATOM   3502 HG11 VAL P 232     -17.477  16.062  -5.520  1.00 97.00      PROA   
ATOM   3503 HG12 VAL P 232     -17.782  14.294  -5.718  1.00 97.00      PROA   
ATOM   3504 HG13 VAL P 232     -17.296  14.941  -4.121  1.00 97.00      PROA   
ATOM   3505  CG2 VAL P 232     -19.448  16.539  -3.606  1.00 97.00      PROA   
ATOM   3506 HG21 VAL P 232     -20.481  16.672  -3.219  1.00 97.00      PROA   
ATOM   3507 HG22 VAL P 232     -19.115  17.498  -4.056  1.00 97.00      PROA   
ATOM   3508 HG23 VAL P 232     -18.788  16.318  -2.739  1.00 97.00      PROA   
ATOM   3509  C   VAL P 232     -20.185  14.738  -6.945  1.00 97.00      PROA   
ATOM   3510  O   VAL P 232     -21.034  13.848  -6.975  1.00 97.00      PROA   
ATOM   3511  N   SER P 233     -19.251  14.807  -7.911  1.00 97.00      PROA   
ATOM   3512  HN  SER P 233     -18.667  15.611  -7.985  1.00 97.00      PROA   
ATOM   3513  CA  SER P 233     -19.043  13.746  -8.888  1.00 97.00      PROA   
ATOM   3514  HA  SER P 233     -19.245  12.794  -8.419  1.00 97.00      PROA   
ATOM   3515  CB  SER P 233     -19.947  13.891 -10.137  1.00 97.00      PROA   
ATOM   3516  HB1 SER P 233     -19.673  13.158 -10.925  1.00 97.00      PROA   
ATOM   3517  HB2 SER P 233     -19.844  14.915 -10.556  1.00 97.00      PROA   
ATOM   3518  OG  SER P 233     -21.308  13.657  -9.780  1.00 97.00      PROA   
ATOM   3519  HG1 SER P 233     -21.362  13.835  -8.838  1.00 97.00      PROA   
ATOM   3520  C   SER P 233     -17.602  13.685  -9.350  1.00 97.00      PROA   
ATOM   3521  O   SER P 233     -16.909  14.698  -9.429  1.00 97.00      PROA   
ATOM   3522  N   ASN P 234     -17.115  12.474  -9.662  1.00 97.00      PROA   
ATOM   3523  HN  ASN P 234     -17.655  11.641  -9.566  1.00 97.00      PROA   
ATOM   3524  CA  ASN P 234     -15.833  12.226 -10.288  1.00 97.00      PROA   
ATOM   3525  HA  ASN P 234     -15.747  12.863 -11.156  1.00 97.00      PROA   
ATOM   3526  CB  ASN P 234     -14.610  12.488  -9.351  1.00 97.00      PROA   
ATOM   3527  HB1 ASN P 234     -14.649  13.539  -8.993  1.00 97.00      PROA   
ATOM   3528  HB2 ASN P 234     -13.692  12.367  -9.964  1.00 97.00      PROA   
ATOM   3529  CG  ASN P 234     -14.431  11.552  -8.163  1.00 97.00      PROA   
ATOM   3530  OD1 ASN P 234     -15.009  10.475  -8.047  1.00 97.00      PROA   
ATOM   3531  ND2 ASN P 234     -13.567  11.965  -7.214  1.00 97.00      PROA   
ATOM   3532 HD21 ASN P 234     -13.411  11.352  -6.439  1.00 97.00      PROA   
ATOM   3533 HD22 ASN P 234     -13.038  12.798  -7.372  1.00 97.00      PROA   
ATOM   3534  C   ASN P 234     -15.912  10.799 -10.810  1.00 97.00      PROA   
ATOM   3535  O   ASN P 234     -16.912  10.122 -10.572  1.00 97.00      PROA   
ATOM   3536  N   LYS P 235     -14.875  10.312 -11.514  1.00 97.00      PROA   
ATOM   3537  HN  LYS P 235     -14.167  10.952 -11.803  1.00 97.00      PROA   
ATOM   3538  CA  LYS P 235     -14.771   8.939 -11.999  1.00 97.00      PROA   
ATOM   3539  HA  LYS P 235     -15.551   8.806 -12.734  1.00 97.00      PROA   
ATOM   3540  CB  LYS P 235     -13.402   8.688 -12.693  1.00 97.00      PROA   
ATOM   3541  HB1 LYS P 235     -13.276   7.601 -12.888  1.00 97.00      PROA   
ATOM   3542  HB2 LYS P 235     -12.590   9.001 -12.002  1.00 97.00      PROA   
ATOM   3543  CG  LYS P 235     -13.209   9.391 -14.049  1.00 97.00      PROA   
ATOM   3544  HG1 LYS P 235     -13.264  10.490 -13.894  1.00 97.00      PROA   
ATOM   3545  HG2 LYS P 235     -14.045   9.127 -14.731  1.00 97.00      PROA   
ATOM   3546  CD  LYS P 235     -11.864   8.990 -14.698  1.00 97.00      PROA   
ATOM   3547  HD1 LYS P 235     -12.063   8.251 -15.503  1.00 97.00      PROA   
ATOM   3548  HD2 LYS P 235     -11.243   8.474 -13.935  1.00 97.00      PROA   
ATOM   3549  CE  LYS P 235     -11.027  10.144 -15.271  1.00 97.00      PROA   
ATOM   3550  HE1 LYS P 235     -11.591  10.705 -16.047  1.00 97.00      PROA   
ATOM   3551  HE2 LYS P 235     -10.085   9.750 -15.708  1.00 97.00      PROA   
ATOM   3552  NZ  LYS P 235     -10.678  11.064 -14.196  1.00 97.00      PROA   
ATOM   3553  HZ1 LYS P 235     -10.497  10.551 -13.309  1.00 97.00      PROA   
ATOM   3554  HZ2 LYS P 235     -11.426  11.774 -14.062  1.00 97.00      PROA   
ATOM   3555  HZ3 LYS P 235      -9.775  11.568 -14.301  1.00 97.00      PROA   
ATOM   3556  C   LYS P 235     -14.981   7.807 -10.983  1.00 97.00      PROA   
ATOM   3557  O   LYS P 235     -15.433   6.723 -11.346  1.00 97.00      PROA   
ATOM   3558  N   ALA P 236     -14.610   8.005  -9.703  1.00 97.00      PROA   
ATOM   3559  HN  ALA P 236     -14.343   8.917  -9.402  1.00 97.00      PROA   
ATOM   3560  CA  ALA P 236     -14.554   6.941  -8.717  1.00 97.00      PROA   
ATOM   3561  HA  ALA P 236     -14.691   5.981  -9.193  1.00 97.00      PROA   
ATOM   3562  CB  ALA P 236     -13.155   6.976  -8.065  1.00 97.00      PROA   
ATOM   3563  HB1 ALA P 236     -12.985   7.948  -7.553  1.00 97.00      PROA   
ATOM   3564  HB2 ALA P 236     -12.374   6.852  -8.845  1.00 97.00      PROA   
ATOM   3565  HB3 ALA P 236     -13.043   6.157  -7.323  1.00 97.00      PROA   
ATOM   3566  C   ALA P 236     -15.625   7.034  -7.630  1.00 97.00      PROA   
ATOM   3567  O   ALA P 236     -15.649   6.231  -6.702  1.00 97.00      PROA   
ATOM   3568  N   LEU P 237     -16.554   8.002  -7.707  1.00 97.00      PROA   
ATOM   3569  HN  LEU P 237     -16.526   8.656  -8.459  1.00 97.00      PROA   
ATOM   3570  CA  LEU P 237     -17.583   8.181  -6.699  1.00 97.00      PROA   
ATOM   3571  HA  LEU P 237     -17.173   7.869  -5.750  1.00 97.00      PROA   
ATOM   3572  CB  LEU P 237     -17.962   9.681  -6.592  1.00 97.00      PROA   
ATOM   3573  HB1 LEU P 237     -18.485   9.985  -7.524  1.00 97.00      PROA   
ATOM   3574  HB2 LEU P 237     -17.021  10.268  -6.543  1.00 97.00      PROA   
ATOM   3575  CG  LEU P 237     -18.817  10.075  -5.368  1.00 97.00      PROA   
ATOM   3576  HG  LEU P 237     -19.695   9.398  -5.305  1.00 97.00      PROA   
ATOM   3577  CD1 LEU P 237     -18.026   9.985  -4.054  1.00 97.00      PROA   
ATOM   3578 HD11 LEU P 237     -17.165  10.687  -4.070  1.00 97.00      PROA   
ATOM   3579 HD12 LEU P 237     -17.629   8.961  -3.885  1.00 97.00      PROA   
ATOM   3580 HD13 LEU P 237     -18.674  10.247  -3.190  1.00 97.00      PROA   
ATOM   3581  CD2 LEU P 237     -19.340  11.505  -5.545  1.00 97.00      PROA   
ATOM   3582 HD21 LEU P 237     -20.007  11.558  -6.432  1.00 97.00      PROA   
ATOM   3583 HD22 LEU P 237     -18.491  12.206  -5.696  1.00 97.00      PROA   
ATOM   3584 HD23 LEU P 237     -19.914  11.831  -4.652  1.00 97.00      PROA   
ATOM   3585  C   LEU P 237     -18.818   7.340  -7.052  1.00 97.00      PROA   
ATOM   3586  O   LEU P 237     -19.345   7.507  -8.152  1.00 97.00      PROA   
ATOM   3587  N   PRO P 238     -19.335   6.430  -6.219  1.00 97.00      PROA   
ATOM   3588  CD  PRO P 238     -18.937   6.286  -4.816  1.00 97.00      PROA   
ATOM   3589  HD1 PRO P 238     -19.035   7.248  -4.269  1.00 97.00      PROA   
ATOM   3590  HD2 PRO P 238     -17.885   5.932  -4.772  1.00 97.00      PROA   
ATOM   3591  CA  PRO P 238     -20.279   5.384  -6.639  1.00 97.00      PROA   
ATOM   3592  HA  PRO P 238     -19.949   4.962  -7.577  1.00 97.00      PROA   
ATOM   3593  CB  PRO P 238     -20.180   4.372  -5.478  1.00 97.00      PROA   
ATOM   3594  HB1 PRO P 238     -19.308   3.711  -5.668  1.00 97.00      PROA   
ATOM   3595  HB2 PRO P 238     -21.082   3.734  -5.357  1.00 97.00      PROA   
ATOM   3596  CG  PRO P 238     -19.883   5.231  -4.249  1.00 97.00      PROA   
ATOM   3597  HG1 PRO P 238     -20.817   5.715  -3.893  1.00 97.00      PROA   
ATOM   3598  HG2 PRO P 238     -19.419   4.650  -3.424  1.00 97.00      PROA   
ATOM   3599  C   PRO P 238     -21.717   5.855  -6.861  1.00 97.00      PROA   
ATOM   3600  O   PRO P 238     -22.622   5.023  -6.840  1.00 97.00      PROA   
ATOM   3601  N   ALA P 239     -21.938   7.153  -7.120  1.00 97.00      PROA   
ATOM   3602  HN  ALA P 239     -21.126   7.723  -7.216  1.00 97.00      PROA   
ATOM   3603  CA  ALA P 239     -23.211   7.816  -7.297  1.00 97.00      PROA   
ATOM   3604  HA  ALA P 239     -23.571   7.556  -8.281  1.00 97.00      PROA   
ATOM   3605  CB  ALA P 239     -24.270   7.444  -6.228  1.00 97.00      PROA   
ATOM   3606  HB1 ALA P 239     -23.858   7.601  -5.208  1.00 97.00      PROA   
ATOM   3607  HB2 ALA P 239     -24.556   6.375  -6.323  1.00 97.00      PROA   
ATOM   3608  HB3 ALA P 239     -25.193   8.052  -6.344  1.00 97.00      PROA   
ATOM   3609  C   ALA P 239     -22.967   9.322  -7.191  1.00 97.00      PROA   
ATOM   3610  O   ALA P 239     -22.130   9.730  -6.387  1.00 97.00      PROA   
ATOM   3611  N   PRO P 240     -23.627  10.198  -7.949  1.00 97.00      PROA   
ATOM   3612  CD  PRO P 240     -24.165   9.878  -9.273  1.00 97.00      PROA   
ATOM   3613  HD1 PRO P 240     -25.203   9.502  -9.154  1.00 97.00      PROA   
ATOM   3614  HD2 PRO P 240     -23.542   9.129  -9.807  1.00 97.00      PROA   
ATOM   3615  CA  PRO P 240     -23.634  11.641  -7.688  1.00 97.00      PROA   
ATOM   3616  HA  PRO P 240     -22.614  11.997  -7.701  1.00 97.00      PROA   
ATOM   3617  CB  PRO P 240     -24.422  12.215  -8.883  1.00 97.00      PROA   
ATOM   3618  HB1 PRO P 240     -24.082  13.242  -9.137  1.00 97.00      PROA   
ATOM   3619  HB2 PRO P 240     -25.516  12.222  -8.685  1.00 97.00      PROA   
ATOM   3620  CG  PRO P 240     -24.146  11.217 -10.010  1.00 97.00      PROA   
ATOM   3621  HG1 PRO P 240     -24.890  11.268 -10.833  1.00 97.00      PROA   
ATOM   3622  HG2 PRO P 240     -23.129  11.399 -10.418  1.00 97.00      PROA   
ATOM   3623  C   PRO P 240     -24.230  12.053  -6.338  1.00 97.00      PROA   
ATOM   3624  O   PRO P 240     -25.397  12.437  -6.275  1.00 97.00      PROA   
ATOM   3625  N   ILE P 241     -23.451  11.976  -5.245  1.00 97.00      PROA   
ATOM   3626  HN  ILE P 241     -22.534  11.602  -5.363  1.00 97.00      PROA   
ATOM   3627  CA  ILE P 241     -23.882  12.218  -3.872  1.00 97.00      PROA   
ATOM   3628  HA  ILE P 241     -24.680  11.519  -3.667  1.00 97.00      PROA   
ATOM   3629  CB  ILE P 241     -22.740  11.956  -2.875  1.00 97.00      PROA   
ATOM   3630  HB  ILE P 241     -21.928  12.683  -3.087  1.00 97.00      PROA   
ATOM   3631  CG2 ILE P 241     -23.206  12.186  -1.415  1.00 97.00      PROA   
ATOM   3632 HG21 ILE P 241     -24.093  11.559  -1.181  1.00 97.00      PROA   
ATOM   3633 HG22 ILE P 241     -23.468  13.250  -1.232  1.00 97.00      PROA   
ATOM   3634 HG23 ILE P 241     -22.387  11.920  -0.712  1.00 97.00      PROA   
ATOM   3635  CG1 ILE P 241     -22.118  10.544  -3.044  1.00 97.00      PROA   
ATOM   3636 HG11 ILE P 241     -21.291  10.435  -2.310  1.00 97.00      PROA   
ATOM   3637 HG12 ILE P 241     -21.641  10.464  -4.044  1.00 97.00      PROA   
ATOM   3638  CD  ILE P 241     -23.100   9.377  -2.880  1.00 97.00      PROA   
ATOM   3639  HD1 ILE P 241     -23.888   9.417  -3.662  1.00 97.00      PROA   
ATOM   3640  HD2 ILE P 241     -23.589   9.397  -1.883  1.00 97.00      PROA   
ATOM   3641  HD3 ILE P 241     -22.563   8.411  -2.988  1.00 97.00      PROA   
ATOM   3642  C   ILE P 241     -24.457  13.611  -3.622  1.00 97.00      PROA   
ATOM   3643  O   ILE P 241     -23.757  14.612  -3.750  1.00 97.00      PROA   
ATOM   3644  N   GLU P 242     -25.744  13.696  -3.221  1.00 97.00      PROA   
ATOM   3645  HN  GLU P 242     -26.316  12.880  -3.194  1.00 97.00      PROA   
ATOM   3646  CA  GLU P 242     -26.389  14.919  -2.772  1.00 97.00      PROA   
ATOM   3647  HA  GLU P 242     -25.886  15.768  -3.212  1.00 97.00      PROA   
ATOM   3648  CB  GLU P 242     -27.894  14.968  -3.171  1.00 97.00      PROA   
ATOM   3649  HB1 GLU P 242     -28.347  15.883  -2.733  1.00 97.00      PROA   
ATOM   3650  HB2 GLU P 242     -28.440  14.093  -2.757  1.00 97.00      PROA   
ATOM   3651  CG  GLU P 242     -28.091  15.027  -4.702  1.00 97.00      PROA   
ATOM   3652  HG1 GLU P 242     -27.877  14.034  -5.153  1.00 97.00      PROA   
ATOM   3653  HG2 GLU P 242     -27.344  15.762  -5.071  1.00 97.00      PROA   
ATOM   3654  CD  GLU P 242     -29.455  15.496  -5.211  1.00 97.00      PROA   
ATOM   3655  OE1 GLU P 242     -30.334  15.885  -4.405  1.00 97.00      PROA   
ATOM   3656  OE2 GLU P 242     -29.592  15.544  -6.465  1.00 97.00      PROA   
ATOM   3657  C   GLU P 242     -26.317  15.078  -1.263  1.00 97.00      PROA   
ATOM   3658  O   GLU P 242     -26.577  14.141  -0.510  1.00 97.00      PROA   
ATOM   3659  N   LYS P 243     -25.985  16.286  -0.770  1.00 97.00      PROA   
ATOM   3660  HN  LYS P 243     -25.639  17.000  -1.375  1.00 97.00      PROA   
ATOM   3661  CA  LYS P 243     -26.176  16.624   0.629  1.00 97.00      PROA   
ATOM   3662  HA  LYS P 243     -26.874  15.920   1.059  1.00 97.00      PROA   
ATOM   3663  CB  LYS P 243     -24.878  16.525   1.470  1.00 97.00      PROA   
ATOM   3664  HB1 LYS P 243     -25.070  16.919   2.491  1.00 97.00      PROA   
ATOM   3665  HB2 LYS P 243     -24.085  17.149   1.004  1.00 97.00      PROA   
ATOM   3666  CG  LYS P 243     -24.401  15.069   1.605  1.00 97.00      PROA   
ATOM   3667  HG1 LYS P 243     -24.067  14.712   0.607  1.00 97.00      PROA   
ATOM   3668  HG2 LYS P 243     -25.265  14.438   1.905  1.00 97.00      PROA   
ATOM   3669  CD  LYS P 243     -23.269  14.883   2.623  1.00 97.00      PROA   
ATOM   3670  HD1 LYS P 243     -23.627  15.208   3.624  1.00 97.00      PROA   
ATOM   3671  HD2 LYS P 243     -22.434  15.552   2.325  1.00 97.00      PROA   
ATOM   3672  CE  LYS P 243     -22.792  13.426   2.689  1.00 97.00      PROA   
ATOM   3673  HE1 LYS P 243     -22.446  13.096   1.686  1.00 97.00      PROA   
ATOM   3674  HE2 LYS P 243     -23.620  12.761   3.017  1.00 97.00      PROA   
ATOM   3675  NZ  LYS P 243     -21.671  13.264   3.630  1.00 97.00      PROA   
ATOM   3676  HZ1 LYS P 243     -21.925  13.538   4.600  1.00 97.00      PROA   
ATOM   3677  HZ2 LYS P 243     -20.886  13.884   3.344  1.00 97.00      PROA   
ATOM   3678  HZ3 LYS P 243     -21.324  12.284   3.595  1.00 97.00      PROA   
ATOM   3679  C   LYS P 243     -26.843  17.976   0.804  1.00 97.00      PROA   
ATOM   3680  O   LYS P 243     -26.417  18.984   0.245  1.00 97.00      PROA   
ATOM   3681  N   THR P 244     -27.937  18.009   1.584  1.00 97.00      PROA   
ATOM   3682  HN  THR P 244     -28.309  17.179   1.991  1.00 97.00      PROA   
ATOM   3683  CA  THR P 244     -28.692  19.199   1.958  1.00 97.00      PROA   
ATOM   3684  HA  THR P 244     -28.699  19.900   1.136  1.00 97.00      PROA   
ATOM   3685  CB  THR P 244     -30.128  18.857   2.369  1.00 97.00      PROA   
ATOM   3686  HB  THR P 244     -30.651  19.715   2.844  1.00 97.00      PROA   
ATOM   3687  OG1 THR P 244     -30.148  17.733   3.243  1.00 97.00      PROA   
ATOM   3688  HG1 THR P 244     -29.593  17.964   3.991  1.00 97.00      PROA   
ATOM   3689  CG2 THR P 244     -30.939  18.456   1.137  1.00 97.00      PROA   
ATOM   3690 HG21 THR P 244     -30.476  17.592   0.614  1.00 97.00      PROA   
ATOM   3691 HG22 THR P 244     -31.026  19.311   0.433  1.00 97.00      PROA   
ATOM   3692 HG23 THR P 244     -31.970  18.163   1.430  1.00 97.00      PROA   
ATOM   3693  C   THR P 244     -28.120  19.905   3.167  1.00 97.00      PROA   
ATOM   3694  O   THR P 244     -27.689  19.268   4.126  1.00 97.00      PROA   
ATOM   3695  N   ILE P 245     -28.196  21.243   3.197  1.00 97.00      PROA   
ATOM   3696  HN  ILE P 245     -28.402  21.781   2.383  1.00 97.00      PROA   
ATOM   3697  CA  ILE P 245     -28.079  21.991   4.431  1.00 97.00      PROA   
ATOM   3698  HA  ILE P 245     -28.343  21.338   5.250  1.00 97.00      PROA   
ATOM   3699  CB  ILE P 245     -26.663  22.517   4.668  1.00 97.00      PROA   
ATOM   3700  HB  ILE P 245     -25.982  21.681   4.402  1.00 97.00      PROA   
ATOM   3701  CG2 ILE P 245     -26.321  23.721   3.757  1.00 97.00      PROA   
ATOM   3702 HG21 ILE P 245     -26.908  24.621   4.038  1.00 97.00      PROA   
ATOM   3703 HG22 ILE P 245     -26.530  23.481   2.693  1.00 97.00      PROA   
ATOM   3704 HG23 ILE P 245     -25.242  23.974   3.846  1.00 97.00      PROA   
ATOM   3705  CG1 ILE P 245     -26.410  22.827   6.161  1.00 97.00      PROA   
ATOM   3706 HG11 ILE P 245     -26.988  22.116   6.790  1.00 97.00      PROA   
ATOM   3707 HG12 ILE P 245     -26.761  23.854   6.399  1.00 97.00      PROA   
ATOM   3708  CD  ILE P 245     -24.932  22.678   6.533  1.00 97.00      PROA   
ATOM   3709  HD1 ILE P 245     -24.304  23.344   5.903  1.00 97.00      PROA   
ATOM   3710  HD2 ILE P 245     -24.589  21.634   6.373  1.00 97.00      PROA   
ATOM   3711  HD3 ILE P 245     -24.772  22.940   7.600  1.00 97.00      PROA   
ATOM   3712  C   ILE P 245     -29.119  23.098   4.419  1.00 97.00      PROA   
ATOM   3713  O   ILE P 245     -29.632  23.511   3.377  1.00 97.00      PROA   
ATOM   3714  N   SER P 246     -29.502  23.596   5.602  1.00 97.00      PROA   
ATOM   3715  HN  SER P 246     -29.102  23.290   6.462  1.00 97.00      PROA   
ATOM   3716  CA  SER P 246     -30.487  24.651   5.701  1.00 97.00      PROA   
ATOM   3717  HA  SER P 246     -30.356  25.363   4.899  1.00 97.00      PROA   
ATOM   3718  CB  SER P 246     -31.970  24.176   5.823  1.00 97.00      PROA   
ATOM   3719  HB1 SER P 246     -32.627  25.072   5.833  1.00 97.00      PROA   
ATOM   3720  HB2 SER P 246     -32.107  23.619   6.774  1.00 97.00      PROA   
ATOM   3721  OG  SER P 246     -32.431  23.312   4.785  1.00 97.00      PROA   
ATOM   3722  HG1 SER P 246     -32.382  23.815   3.969  1.00 97.00      PROA   
ATOM   3723  C   SER P 246     -30.306  25.356   7.016  1.00 97.00      PROA   
ATOM   3724  O   SER P 246     -29.874  24.760   7.996  1.00 97.00      PROA   
ATOM   3725  N   LYS P 247     -30.777  26.605   7.083  1.00 97.00      PROA   
ATOM   3726  HN  LYS P 247     -30.874  27.166   6.264  1.00 97.00      PROA   
ATOM   3727  CA  LYS P 247     -31.322  27.189   8.291  1.00 97.00      PROA   
ATOM   3728  HA  LYS P 247     -30.550  27.158   9.045  1.00 97.00      PROA   
ATOM   3729  CB  LYS P 247     -31.611  28.679   8.008  1.00 97.00      PROA   
ATOM   3730  HB1 LYS P 247     -32.024  28.782   6.982  1.00 97.00      PROA   
ATOM   3731  HB2 LYS P 247     -30.634  29.208   8.013  1.00 97.00      PROA   
ATOM   3732  CG  LYS P 247     -32.565  29.408   8.963  1.00 97.00      PROA   
ATOM   3733  HG1 LYS P 247     -32.214  29.281  10.009  1.00 97.00      PROA   
ATOM   3734  HG2 LYS P 247     -33.590  28.986   8.874  1.00 97.00      PROA   
ATOM   3735  CD  LYS P 247     -32.575  30.899   8.613  1.00 97.00      PROA   
ATOM   3736  HD1 LYS P 247     -32.878  30.996   7.548  1.00 97.00      PROA   
ATOM   3737  HD2 LYS P 247     -31.532  31.275   8.685  1.00 97.00      PROA   
ATOM   3738  CE  LYS P 247     -33.452  31.775   9.504  1.00 97.00      PROA   
ATOM   3739  HE1 LYS P 247     -33.294  32.846   9.257  1.00 97.00      PROA   
ATOM   3740  HE2 LYS P 247     -33.210  31.621  10.577  1.00 97.00      PROA   
ATOM   3741  NZ  LYS P 247     -34.877  31.478   9.293  1.00 97.00      PROA   
ATOM   3742  HZ1 LYS P 247     -35.148  30.515   9.578  1.00 97.00      PROA   
ATOM   3743  HZ2 LYS P 247     -35.143  31.672   8.307  1.00 97.00      PROA   
ATOM   3744  HZ3 LYS P 247     -35.400  32.187   9.846  1.00 97.00      PROA   
ATOM   3745  C   LYS P 247     -32.531  26.443   8.894  1.00 97.00      PROA   
ATOM   3746  O   LYS P 247     -33.341  25.819   8.189  1.00 97.00      PROA   
ATOM   3747  N   ALA P 248     -32.658  26.455  10.238  1.00 97.00      PROA   
ATOM   3748  HN  ALA P 248     -31.969  26.914  10.794  1.00 97.00      PROA   
ATOM   3749  CA  ALA P 248     -33.777  25.896  10.972  1.00 97.00      PROA   
ATOM   3750  HA  ALA P 248     -33.849  24.865  10.660  1.00 97.00      PROA   
ATOM   3751  CB  ALA P 248     -33.495  25.891  12.485  1.00 97.00      PROA   
ATOM   3752  HB1 ALA P 248     -33.475  26.927  12.885  1.00 97.00      PROA   
ATOM   3753  HB2 ALA P 248     -32.505  25.427  12.682  1.00 97.00      PROA   
ATOM   3754  HB3 ALA P 248     -34.262  25.311  13.042  1.00 97.00      PROA   
ATOM   3755  C   ALA P 248     -35.138  26.532  10.662  1.00 97.00      PROA   
ATOM   3756  O   ALA P 248     -35.264  27.695  10.282  1.00 97.00      PROA   
ATOM   3757  N   LYS P 249     -36.210  25.730  10.774  1.00 97.00      PROA   
ATOM   3758  HN  LYS P 249     -36.125  24.829  11.193  1.00 97.00      PROA   
ATOM   3759  CA  LYS P 249     -37.525  26.066  10.264  1.00 97.00      PROA   
ATOM   3760  HA  LYS P 249     -37.525  27.061   9.843  1.00 97.00      PROA   
ATOM   3761  CB  LYS P 249     -37.945  25.026   9.180  1.00 97.00      PROA   
ATOM   3762  HB1 LYS P 249     -38.773  25.459   8.578  1.00 97.00      PROA   
ATOM   3763  HB2 LYS P 249     -38.330  24.105   9.668  1.00 97.00      PROA   
ATOM   3764  CG  LYS P 249     -36.784  24.603   8.249  1.00 97.00      PROA   
ATOM   3765  HG1 LYS P 249     -36.052  24.019   8.848  1.00 97.00      PROA   
ATOM   3766  HG2 LYS P 249     -36.272  25.517   7.879  1.00 97.00      PROA   
ATOM   3767  CD  LYS P 249     -37.234  23.736   7.056  1.00 97.00      PROA   
ATOM   3768  HD1 LYS P 249     -37.714  24.389   6.296  1.00 97.00      PROA   
ATOM   3769  HD2 LYS P 249     -38.012  23.027   7.410  1.00 97.00      PROA   
ATOM   3770  CE  LYS P 249     -36.115  22.901   6.405  1.00 97.00      PROA   
ATOM   3771  HE1 LYS P 249     -36.492  22.391   5.493  1.00 97.00      PROA   
ATOM   3772  HE2 LYS P 249     -35.742  22.137   7.119  1.00 97.00      PROA   
ATOM   3773  NZ  LYS P 249     -34.986  23.762   6.025  1.00 97.00      PROA   
ATOM   3774  HZ1 LYS P 249     -34.602  24.265   6.851  1.00 97.00      PROA   
ATOM   3775  HZ2 LYS P 249     -35.304  24.492   5.357  1.00 97.00      PROA   
ATOM   3776  HZ3 LYS P 249     -34.211  23.252   5.555  1.00 97.00      PROA   
ATOM   3777  C   LYS P 249     -38.487  26.044  11.447  1.00 97.00      PROA   
ATOM   3778  O   LYS P 249     -38.404  25.163  12.301  1.00 97.00      PROA   
ATOM   3779  N   GLY P 250     -39.397  27.033  11.571  1.00 97.00      PROA   
ATOM   3780  HN  GLY P 250     -39.459  27.773  10.907  1.00 97.00      PROA   
ATOM   3781  CA  GLY P 250     -40.313  27.134  12.709  1.00 97.00      PROA   
ATOM   3782  HA1 GLY P 250     -39.895  26.665  13.588  1.00 97.00      PROA   
ATOM   3783  HA2 GLY P 250     -41.253  26.697  12.407  1.00 97.00      PROA   
ATOM   3784  C   GLY P 250     -40.584  28.575  13.039  1.00 97.00      PROA   
ATOM   3785  O   GLY P 250     -40.611  29.411  12.145  1.00 97.00      PROA   
ATOM   3786  N   GLN P 251     -40.828  28.910  14.321  1.00 97.00      PROA   
ATOM   3787  HN  GLN P 251     -40.755  28.242  15.056  1.00 97.00      PROA   
ATOM   3788  CA  GLN P 251     -41.304  30.231  14.710  1.00 97.00      PROA   
ATOM   3789  HA  GLN P 251     -41.875  30.648  13.894  1.00 97.00      PROA   
ATOM   3790  CB  GLN P 251     -42.284  30.111  15.907  1.00 97.00      PROA   
ATOM   3791  HB1 GLN P 251     -41.715  29.743  16.787  1.00 97.00      PROA   
ATOM   3792  HB2 GLN P 251     -43.046  29.336  15.678  1.00 97.00      PROA   
ATOM   3793  CG  GLN P 251     -43.026  31.432  16.253  1.00 97.00      PROA   
ATOM   3794  HG1 GLN P 251     -44.005  31.454  15.729  1.00 97.00      PROA   
ATOM   3795  HG2 GLN P 251     -42.455  32.326  15.919  1.00 97.00      PROA   
ATOM   3796  CD  GLN P 251     -43.305  31.554  17.752  1.00 97.00      PROA   
ATOM   3797  OE1 GLN P 251     -44.075  30.793  18.332  1.00 97.00      PROA   
ATOM   3798  NE2 GLN P 251     -42.657  32.532  18.419  1.00 97.00      PROA   
ATOM   3799 HE21 GLN P 251     -42.883  32.636  19.388  1.00 97.00      PROA   
ATOM   3800 HE22 GLN P 251     -42.013  33.121  17.930  1.00 97.00      PROA   
ATOM   3801  C   GLN P 251     -40.185  31.203  15.133  1.00 97.00      PROA   
ATOM   3802  O   GLN P 251     -39.476  30.918  16.100  1.00 97.00      PROA   
ATOM   3803  N   PRO P 252     -40.004  32.355  14.489  1.00 97.00      PROA   
ATOM   3804  CD  PRO P 252     -40.425  32.584  13.099  1.00 97.00      PROA   
ATOM   3805  HD1 PRO P 252     -41.534  32.599  13.043  1.00 97.00      PROA   
ATOM   3806  HD2 PRO P 252     -40.013  31.806  12.421  1.00 97.00      PROA   
ATOM   3807  CA  PRO P 252     -39.347  33.543  15.043  1.00 97.00      PROA   
ATOM   3808  HA  PRO P 252     -38.285  33.380  14.930  1.00 97.00      PROA   
ATOM   3809  CB  PRO P 252     -39.859  34.649  14.108  1.00 97.00      PROA   
ATOM   3810  HB1 PRO P 252     -39.223  35.561  14.108  1.00 97.00      PROA   
ATOM   3811  HB2 PRO P 252     -40.896  34.934  14.384  1.00 97.00      PROA   
ATOM   3812  CG  PRO P 252     -39.869  33.961  12.746  1.00 97.00      PROA   
ATOM   3813  HG1 PRO P 252     -40.485  34.495  11.992  1.00 97.00      PROA   
ATOM   3814  HG2 PRO P 252     -38.831  33.861  12.362  1.00 97.00      PROA   
ATOM   3815  C   PRO P 252     -39.529  33.902  16.521  1.00 97.00      PROA   
ATOM   3816  O   PRO P 252     -40.658  34.049  16.990  1.00 97.00      PROA   
ATOM   3817  N   ARG P 253     -38.424  34.131  17.253  1.00 97.00      PROA   
ATOM   3818  HN  ARG P 253     -37.538  33.848  16.894  1.00 97.00      PROA   
ATOM   3819  CA  ARG P 253     -38.402  34.810  18.540  1.00 97.00      PROA   
ATOM   3820  HA  ARG P 253     -39.299  35.399  18.662  1.00 97.00      PROA   
ATOM   3821  CB  ARG P 253     -38.228  33.821  19.733  1.00 97.00      PROA   
ATOM   3822  HB1 ARG P 253     -38.012  34.392  20.661  1.00 97.00      PROA   
ATOM   3823  HB2 ARG P 253     -37.349  33.176  19.518  1.00 97.00      PROA   
ATOM   3824  CG  ARG P 253     -39.444  32.909  19.997  1.00 97.00      PROA   
ATOM   3825  HG1 ARG P 253     -39.723  32.414  19.042  1.00 97.00      PROA   
ATOM   3826  HG2 ARG P 253     -40.308  33.532  20.312  1.00 97.00      PROA   
ATOM   3827  CD  ARG P 253     -39.219  31.790  21.032  1.00 97.00      PROA   
ATOM   3828  HD1 ARG P 253     -38.385  31.127  20.715  1.00 97.00      PROA   
ATOM   3829  HD2 ARG P 253     -40.153  31.193  21.107  1.00 97.00      PROA   
ATOM   3830  NE  ARG P 253     -38.870  32.411  22.355  1.00 97.00      PROA   
ATOM   3831  HE  ARG P 253     -38.066  33.006  22.381  1.00 97.00      PROA   
ATOM   3832  CZ  ARG P 253     -39.075  31.817  23.518  1.00 97.00      PROA   
ATOM   3833  NH1 ARG P 253     -39.724  30.689  23.625  1.00 97.00      PROA   
ATOM   3834 HH11 ARG P 253     -39.831  30.177  22.772  1.00 97.00      PROA   
ATOM   3835 HH12 ARG P 253     -39.415  30.154  24.411  1.00 97.00      PROA   
ATOM   3836  NH2 ARG P 253     -38.527  32.263  24.626  1.00 97.00      PROA   
ATOM   3837 HH21 ARG P 253     -38.038  33.134  24.665  1.00 97.00      PROA   
ATOM   3838 HH22 ARG P 253     -38.628  31.674  25.428  1.00 97.00      PROA   
ATOM   3839  C   ARG P 253     -37.216  35.765  18.571  1.00 97.00      PROA   
ATOM   3840  O   ARG P 253     -36.110  35.347  18.244  1.00 97.00      PROA   
ATOM   3841  N   GLU P 254     -37.381  37.050  18.971  1.00 97.00      PROA   
ATOM   3842  HN  GLU P 254     -38.281  37.439  19.154  1.00 97.00      PROA   
ATOM   3843  CA  GLU P 254     -36.247  37.924  19.280  1.00 97.00      PROA   
ATOM   3844  HA  GLU P 254     -35.640  37.945  18.387  1.00 97.00      PROA   
ATOM   3845  CB  GLU P 254     -36.639  39.425  19.519  1.00 97.00      PROA   
ATOM   3846  HB1 GLU P 254     -37.666  39.459  19.940  1.00 97.00      PROA   
ATOM   3847  HB2 GLU P 254     -36.696  39.913  18.523  1.00 97.00      PROA   
ATOM   3848  CG  GLU P 254     -35.723  40.258  20.485  1.00 97.00      PROA   
ATOM   3849  HG1 GLU P 254     -34.697  39.837  20.549  1.00 97.00      PROA   
ATOM   3850  HG2 GLU P 254     -36.154  40.221  21.508  1.00 97.00      PROA   
ATOM   3851  CD  GLU P 254     -35.481  41.729  20.137  1.00 97.00      PROA   
ATOM   3852  OE1 GLU P 254     -35.805  42.176  19.015  1.00 97.00      PROA   
ATOM   3853  OE2 GLU P 254     -34.870  42.423  20.997  1.00 97.00      PROA   
ATOM   3854  C   GLU P 254     -35.390  37.399  20.438  1.00 97.00      PROA   
ATOM   3855  O   GLU P 254     -35.943  37.174  21.515  1.00 97.00      PROA   
ATOM   3856  N   PRO P 255     -34.078  37.174  20.310  1.00 97.00      PROA   
ATOM   3857  CD  PRO P 255     -33.414  36.925  19.033  1.00 97.00      PROA   
ATOM   3858  HD1 PRO P 255     -33.530  37.801  18.359  1.00 97.00      PROA   
ATOM   3859  HD2 PRO P 255     -33.852  36.022  18.556  1.00 97.00      PROA   
ATOM   3860  CA  PRO P 255     -33.166  36.963  21.420  1.00 97.00      PROA   
ATOM   3861  HA  PRO P 255     -33.323  35.944  21.742  1.00 97.00      PROA   
ATOM   3862  CB  PRO P 255     -31.785  37.155  20.785  1.00 97.00      PROA   
ATOM   3863  HB1 PRO P 255     -31.016  36.563  21.327  1.00 97.00      PROA   
ATOM   3864  HB2 PRO P 255     -31.502  38.230  20.779  1.00 97.00      PROA   
ATOM   3865  CG  PRO P 255     -31.941  36.659  19.349  1.00 97.00      PROA   
ATOM   3866  HG1 PRO P 255     -31.259  37.181  18.644  1.00 97.00      PROA   
ATOM   3867  HG2 PRO P 255     -31.741  35.568  19.295  1.00 97.00      PROA   
ATOM   3868  C   PRO P 255     -33.348  37.788  22.680  1.00 97.00      PROA   
ATOM   3869  O   PRO P 255     -33.269  39.016  22.656  1.00 97.00      PROA   
ATOM   3870  N   GLN P 256     -33.488  37.117  23.829  1.00 97.00      PROA   
ATOM   3871  HN  GLN P 256     -33.543  36.122  23.843  1.00 97.00      PROA   
ATOM   3872  CA  GLN P 256     -33.464  37.750  25.119  1.00 97.00      PROA   
ATOM   3873  HA  GLN P 256     -33.930  38.723  25.055  1.00 97.00      PROA   
ATOM   3874  CB  GLN P 256     -34.242  36.911  26.173  1.00 97.00      PROA   
ATOM   3875  HB1 GLN P 256     -34.020  37.352  27.168  1.00 97.00      PROA   
ATOM   3876  HB2 GLN P 256     -33.839  35.876  26.193  1.00 97.00      PROA   
ATOM   3877  CG  GLN P 256     -35.794  36.880  26.020  1.00 97.00      PROA   
ATOM   3878  HG1 GLN P 256     -36.161  37.829  25.573  1.00 97.00      PROA   
ATOM   3879  HG2 GLN P 256     -36.236  36.801  27.036  1.00 97.00      PROA   
ATOM   3880  CD  GLN P 256     -36.355  35.688  25.232  1.00 97.00      PROA   
ATOM   3881  OE1 GLN P 256     -36.906  34.729  25.781  1.00 97.00      PROA   
ATOM   3882  NE2 GLN P 256     -36.246  35.729  23.892  1.00 97.00      PROA   
ATOM   3883 HE21 GLN P 256     -36.409  34.892  23.369  1.00 97.00      PROA   
ATOM   3884 HE22 GLN P 256     -35.936  36.554  23.419  1.00 97.00      PROA   
ATOM   3885  C   GLN P 256     -32.005  37.966  25.516  1.00 97.00      PROA   
ATOM   3886  O   GLN P 256     -31.333  37.068  26.014  1.00 97.00      PROA   
ATOM   3887  N   VAL P 257     -31.464  39.162  25.214  1.00 97.00      PROA   
ATOM   3888  HN  VAL P 257     -32.026  39.833  24.737  1.00 97.00      PROA   
ATOM   3889  CA  VAL P 257     -30.065  39.511  25.423  1.00 97.00      PROA   
ATOM   3890  HA  VAL P 257     -29.461  38.617  25.373  1.00 97.00      PROA   
ATOM   3891  CB  VAL P 257     -29.577  40.496  24.356  1.00 97.00      PROA   
ATOM   3892  HB  VAL P 257     -30.131  41.454  24.452  1.00 97.00      PROA   
ATOM   3893  CG1 VAL P 257     -28.076  40.804  24.510  1.00 97.00      PROA   
ATOM   3894 HG11 VAL P 257     -27.468  39.881  24.401  1.00 97.00      PROA   
ATOM   3895 HG12 VAL P 257     -27.848  41.259  25.498  1.00 97.00      PROA   
ATOM   3896 HG13 VAL P 257     -27.745  41.520  23.727  1.00 97.00      PROA   
ATOM   3897  CG2 VAL P 257     -29.860  39.929  22.954  1.00 97.00      PROA   
ATOM   3898 HG21 VAL P 257     -30.949  39.839  22.753  1.00 97.00      PROA   
ATOM   3899 HG22 VAL P 257     -29.403  38.921  22.856  1.00 97.00      PROA   
ATOM   3900 HG23 VAL P 257     -29.426  40.593  22.177  1.00 97.00      PROA   
ATOM   3901  C   VAL P 257     -29.890  40.106  26.812  1.00 97.00      PROA   
ATOM   3902  O   VAL P 257     -30.108  41.299  27.029  1.00 97.00      PROA   
ATOM   3903  N   TYR P 258     -29.519  39.269  27.792  1.00 97.00      PROA   
ATOM   3904  HN  TYR P 258     -29.305  38.317  27.587  1.00 97.00      PROA   
ATOM   3905  CA  TYR P 258     -29.565  39.595  29.205  1.00 97.00      PROA   
ATOM   3906  HA  TYR P 258     -29.952  40.592  29.362  1.00 97.00      PROA   
ATOM   3907  CB  TYR P 258     -30.446  38.561  29.955  1.00 97.00      PROA   
ATOM   3908  HB1 TYR P 258     -30.396  38.741  31.050  1.00 97.00      PROA   
ATOM   3909  HB2 TYR P 258     -30.063  37.540  29.742  1.00 97.00      PROA   
ATOM   3910  CG  TYR P 258     -31.914  38.581  29.594  1.00 97.00      PROA   
ATOM   3911  CD1 TYR P 258     -32.570  39.622  28.903  1.00 97.00      PROA   
ATOM   3912  HD1 TYR P 258     -32.015  40.475  28.542  1.00 97.00      PROA   
ATOM   3913  CE1 TYR P 258     -33.968  39.623  28.769  1.00 97.00      PROA   
ATOM   3914  HE1 TYR P 258     -34.467  40.444  28.275  1.00 97.00      PROA   
ATOM   3915  CZ  TYR P 258     -34.724  38.598  29.345  1.00 97.00      PROA   
ATOM   3916  OH  TYR P 258     -36.128  38.634  29.286  1.00 97.00      PROA   
ATOM   3917  HH  TYR P 258     -36.444  38.408  30.164  1.00 97.00      PROA   
ATOM   3918  CD2 TYR P 258     -32.693  37.540  30.117  1.00 97.00      PROA   
ATOM   3919  HD2 TYR P 258     -32.186  36.759  30.664  1.00 97.00      PROA   
ATOM   3920  CE2 TYR P 258     -34.089  37.547  30.009  1.00 97.00      PROA   
ATOM   3921  HE2 TYR P 258     -34.669  36.752  30.453  1.00 97.00      PROA   
ATOM   3922  C   TYR P 258     -28.165  39.560  29.799  1.00 97.00      PROA   
ATOM   3923  O   TYR P 258     -27.369  38.668  29.508  1.00 97.00      PROA   
ATOM   3924  N   THR P 259     -27.772  40.539  30.644  1.00 97.00      PROA   
ATOM   3925  HN  THR P 259     -28.435  41.217  30.952  1.00 97.00      PROA   
ATOM   3926  CA  THR P 259     -26.359  40.614  31.042  1.00 97.00      PROA   
ATOM   3927  HA  THR P 259     -25.998  39.597  31.080  1.00 97.00      PROA   
ATOM   3928  CB  THR P 259     -25.453  41.293  30.000  1.00 97.00      PROA   
ATOM   3929  HB  THR P 259     -25.506  40.705  29.059  1.00 97.00      PROA   
ATOM   3930  OG1 THR P 259     -24.092  41.401  30.407  1.00 97.00      PROA   
ATOM   3931  HG1 THR P 259     -23.806  40.520  30.660  1.00 97.00      PROA   
ATOM   3932  CG2 THR P 259     -25.934  42.711  29.682  1.00 97.00      PROA   
ATOM   3933 HG21 THR P 259     -25.892  43.334  30.600  1.00 97.00      PROA   
ATOM   3934 HG22 THR P 259     -26.973  42.707  29.288  1.00 97.00      PROA   
ATOM   3935 HG23 THR P 259     -25.278  43.173  28.914  1.00 97.00      PROA   
ATOM   3936  C   THR P 259     -26.066  41.093  32.459  1.00 97.00      PROA   
ATOM   3937  O   THR P 259     -26.571  42.103  32.953  1.00 97.00      PROA   
ATOM   3938  N   LEU P 260     -25.203  40.332  33.161  1.00 97.00      PROA   
ATOM   3939  HN  LEU P 260     -24.754  39.568  32.705  1.00 97.00      PROA   
ATOM   3940  CA  LEU P 260     -24.761  40.572  34.519  1.00 97.00      PROA   
ATOM   3941  HA  LEU P 260     -25.587  41.015  35.056  1.00 97.00      PROA   
ATOM   3942  CB  LEU P 260     -24.400  39.240  35.232  1.00 97.00      PROA   
ATOM   3943  HB1 LEU P 260     -23.950  39.435  36.229  1.00 97.00      PROA   
ATOM   3944  HB2 LEU P 260     -23.620  38.737  34.621  1.00 97.00      PROA   
ATOM   3945  CG  LEU P 260     -25.561  38.241  35.423  1.00 97.00      PROA   
ATOM   3946  HG  LEU P 260     -26.198  38.241  34.513  1.00 97.00      PROA   
ATOM   3947  CD1 LEU P 260     -25.020  36.813  35.601  1.00 97.00      PROA   
ATOM   3948 HD11 LEU P 260     -24.341  36.762  36.479  1.00 97.00      PROA   
ATOM   3949 HD12 LEU P 260     -24.461  36.482  34.700  1.00 97.00      PROA   
ATOM   3950 HD13 LEU P 260     -25.853  36.097  35.773  1.00 97.00      PROA   
ATOM   3951  CD2 LEU P 260     -26.424  38.611  36.637  1.00 97.00      PROA   
ATOM   3952 HD21 LEU P 260     -26.835  39.639  36.550  1.00 97.00      PROA   
ATOM   3953 HD22 LEU P 260     -25.817  38.553  37.566  1.00 97.00      PROA   
ATOM   3954 HD23 LEU P 260     -27.269  37.896  36.738  1.00 97.00      PROA   
ATOM   3955  C   LEU P 260     -23.512  41.472  34.575  1.00 97.00      PROA   
ATOM   3956  O   LEU P 260     -22.598  41.296  33.761  1.00 97.00      PROA   
ATOM   3957  N   PRO P 261     -23.430  42.410  35.527  1.00 97.00      PROA   
ATOM   3958  CD  PRO P 261     -24.605  42.962  36.212  1.00 97.00      PROA   
ATOM   3959  HD1 PRO P 261     -24.968  42.216  36.951  1.00 97.00      PROA   
ATOM   3960  HD2 PRO P 261     -25.410  43.219  35.490  1.00 97.00      PROA   
ATOM   3961  CA  PRO P 261     -22.182  42.984  36.053  1.00 97.00      PROA   
ATOM   3962  HA  PRO P 261     -21.781  43.590  35.254  1.00 97.00      PROA   
ATOM   3963  CB  PRO P 261     -22.666  43.790  37.282  1.00 97.00      PROA   
ATOM   3964  HB1 PRO P 261     -22.023  44.672  37.491  1.00 97.00      PROA   
ATOM   3965  HB2 PRO P 261     -22.690  43.140  38.183  1.00 97.00      PROA   
ATOM   3966  CG  PRO P 261     -24.091  44.204  36.927  1.00 97.00      PROA   
ATOM   3967  HG1 PRO P 261     -24.696  44.476  37.818  1.00 97.00      PROA   
ATOM   3968  HG2 PRO P 261     -24.064  45.066  36.226  1.00 97.00      PROA   
ATOM   3969  C   PRO P 261     -21.073  41.991  36.436  1.00 97.00      PROA   
ATOM   3970  O   PRO P 261     -21.362  40.794  36.489  1.00 97.00      PROA   
ATOM   3971  N   PRO P 262     -19.833  42.424  36.697  1.00 97.00      PROA   
ATOM   3972  CD  PRO P 262     -19.349  43.777  36.384  1.00 97.00      PROA   
ATOM   3973  HD1 PRO P 262     -19.899  44.533  36.985  1.00 97.00      PROA   
ATOM   3974  HD2 PRO P 262     -19.447  43.997  35.299  1.00 97.00      PROA   
ATOM   3975  CA  PRO P 262     -18.763  41.617  37.282  1.00 97.00      PROA   
ATOM   3976  HA  PRO P 262     -18.310  41.088  36.456  1.00 97.00      PROA   
ATOM   3977  CB  PRO P 262     -17.812  42.672  37.846  1.00 97.00      PROA   
ATOM   3978  HB1 PRO P 262     -16.786  42.276  38.001  1.00 97.00      PROA   
ATOM   3979  HB2 PRO P 262     -18.206  43.054  38.812  1.00 97.00      PROA   
ATOM   3980  CG  PRO P 262     -17.874  43.785  36.804  1.00 97.00      PROA   
ATOM   3981  HG1 PRO P 262     -17.545  44.767  37.205  1.00 97.00      PROA   
ATOM   3982  HG2 PRO P 262     -17.243  43.526  35.927  1.00 97.00      PROA   
ATOM   3983  C   PRO P 262     -19.093  40.545  38.312  1.00 97.00      PROA   
ATOM   3984  O   PRO P 262     -19.715  40.829  39.335  1.00 97.00      PROA   
ATOM   3985  N   SER P 263     -18.621  39.306  38.083  1.00 97.00      PROA   
ATOM   3986  HN  SER P 263     -18.147  39.097  37.231  1.00 97.00      PROA   
ATOM   3987  CA  SER P 263     -18.714  38.212  39.041  1.00 97.00      PROA   
ATOM   3988  HA  SER P 263     -19.734  38.190  39.398  1.00 97.00      PROA   
ATOM   3989  CB  SER P 263     -18.379  36.819  38.444  1.00 97.00      PROA   
ATOM   3990  HB1 SER P 263     -18.734  36.016  39.125  1.00 97.00      PROA   
ATOM   3991  HB2 SER P 263     -17.280  36.688  38.346  1.00 97.00      PROA   
ATOM   3992  OG  SER P 263     -18.987  36.649  37.161  1.00 97.00      PROA   
ATOM   3993  HG1 SER P 263     -18.457  37.171  36.554  1.00 97.00      PROA   
ATOM   3994  C   SER P 263     -17.797  38.433  40.235  1.00 97.00      PROA   
ATOM   3995  O   SER P 263     -16.756  39.080  40.139  1.00 97.00      PROA   
ATOM   3996  N   ARG P 264     -18.150  37.892  41.418  1.00 97.00      PROA   
ATOM   3997  HN  ARG P 264     -19.005  37.385  41.495  1.00 97.00      PROA   
ATOM   3998  CA  ARG P 264     -17.366  38.079  42.630  1.00 97.00      PROA   
ATOM   3999  HA  ARG P 264     -17.281  39.148  42.763  1.00 97.00      PROA   
ATOM   4000  CB  ARG P 264     -18.109  37.541  43.885  1.00 97.00      PROA   
ATOM   4001  HB1 ARG P 264     -17.385  37.446  44.723  1.00 97.00      PROA   
ATOM   4002  HB2 ARG P 264     -18.521  36.532  43.666  1.00 97.00      PROA   
ATOM   4003  CG  ARG P 264     -19.222  38.499  44.359  1.00 97.00      PROA   
ATOM   4004  HG1 ARG P 264     -20.023  38.577  43.593  1.00 97.00      PROA   
ATOM   4005  HG2 ARG P 264     -18.767  39.509  44.443  1.00 97.00      PROA   
ATOM   4006  CD  ARG P 264     -19.819  38.171  45.736  1.00 97.00      PROA   
ATOM   4007  HD1 ARG P 264     -20.301  39.082  46.149  1.00 97.00      PROA   
ATOM   4008  HD2 ARG P 264     -19.042  37.840  46.458  1.00 97.00      PROA   
ATOM   4009  NE  ARG P 264     -20.898  37.150  45.565  1.00 97.00      PROA   
ATOM   4010  HE  ARG P 264     -21.820  37.509  45.419  1.00 97.00      PROA   
ATOM   4011  CZ  ARG P 264     -20.917  35.954  46.119  1.00 97.00      PROA   
ATOM   4012  NH1 ARG P 264     -19.827  35.256  46.310  1.00 97.00      PROA   
ATOM   4013 HH11 ARG P 264     -19.018  35.608  45.840  1.00 97.00      PROA   
ATOM   4014 HH12 ARG P 264     -19.938  34.294  46.559  1.00 97.00      PROA   
ATOM   4015  NH2 ARG P 264     -22.072  35.457  46.485  1.00 97.00      PROA   
ATOM   4016 HH21 ARG P 264     -22.798  36.138  46.574  1.00 97.00      PROA   
ATOM   4017 HH22 ARG P 264     -22.107  34.681  47.114  1.00 97.00      PROA   
ATOM   4018  C   ARG P 264     -15.907  37.622  42.614  1.00 97.00      PROA   
ATOM   4019  O   ARG P 264     -15.038  38.309  43.147  1.00 97.00      PROA   
ATOM   4020  N   ASP P 265     -15.583  36.463  42.011  1.00 97.00      PROA   
ATOM   4021  HN  ASP P 265     -16.235  35.916  41.490  1.00 97.00      PROA   
ATOM   4022  CA  ASP P 265     -14.210  36.055  41.784  1.00 97.00      PROA   
ATOM   4023  HA  ASP P 265     -13.683  36.107  42.725  1.00 97.00      PROA   
ATOM   4024  CB  ASP P 265     -14.205  34.581  41.284  1.00 97.00      PROA   
ATOM   4025  HB1 ASP P 265     -14.816  33.943  41.958  1.00 97.00      PROA   
ATOM   4026  HB2 ASP P 265     -13.165  34.191  41.269  1.00 97.00      PROA   
ATOM   4027  CG  ASP P 265     -14.777  34.479  39.885  1.00 97.00      PROA   
ATOM   4028  OD1 ASP P 265     -15.959  34.868  39.710  1.00 97.00      PROA   
ATOM   4029  OD2 ASP P 265     -13.983  34.164  38.963  1.00 97.00      PROA   
ATOM   4030  C   ASP P 265     -13.487  37.008  40.815  1.00 97.00      PROA   
ATOM   4031  O   ASP P 265     -12.363  37.446  41.054  1.00 97.00      PROA   
ATOM   4032  N   GLU P 266     -14.156  37.381  39.706  1.00 97.00      PROA   
ATOM   4033  HN  GLU P 266     -15.025  36.927  39.525  1.00 97.00      PROA   
ATOM   4034  CA  GLU P 266     -13.651  38.239  38.651  1.00 97.00      PROA   
ATOM   4035  HA  GLU P 266     -12.727  37.796  38.312  1.00 97.00      PROA   
ATOM   4036  CB  GLU P 266     -14.593  38.239  37.423  1.00 97.00      PROA   
ATOM   4037  HB1 GLU P 266     -14.149  38.895  36.644  1.00 97.00      PROA   
ATOM   4038  HB2 GLU P 266     -15.578  38.660  37.716  1.00 97.00      PROA   
ATOM   4039  CG  GLU P 266     -14.789  36.813  36.827  1.00 97.00      PROA   
ATOM   4040  HG1 GLU P 266     -15.847  36.491  36.933  1.00 97.00      PROA   
ATOM   4041  HG2 GLU P 266     -14.200  36.082  37.422  1.00 97.00      PROA   
ATOM   4042  CD  GLU P 266     -14.446  36.655  35.358  1.00 97.00      PROA   
ATOM   4043  OE1 GLU P 266     -15.087  37.356  34.534  1.00 97.00      PROA   
ATOM   4044  OE2 GLU P 266     -13.595  35.800  34.998  1.00 97.00      PROA   
ATOM   4045  C   GLU P 266     -13.291  39.637  39.139  1.00 97.00      PROA   
ATOM   4046  O   GLU P 266     -12.290  40.225  38.740  1.00 97.00      PROA   
ATOM   4047  N   LEU P 267     -14.067  40.178  40.095  1.00 97.00      PROA   
ATOM   4048  HN  LEU P 267     -14.926  39.726  40.325  1.00 97.00      PROA   
ATOM   4049  CA  LEU P 267     -13.710  41.363  40.857  1.00 97.00      PROA   
ATOM   4050  HA  LEU P 267     -13.574  42.170  40.151  1.00 97.00      PROA   
ATOM   4051  CB  LEU P 267     -14.844  41.744  41.844  1.00 97.00      PROA   
ATOM   4052  HB1 LEU P 267     -14.489  42.489  42.588  1.00 97.00      PROA   
ATOM   4053  HB2 LEU P 267     -15.144  40.829  42.399  1.00 97.00      PROA   
ATOM   4054  CG  LEU P 267     -16.090  42.348  41.162  1.00 97.00      PROA   
ATOM   4055  HG  LEU P 267     -16.384  41.691  40.316  1.00 97.00      PROA   
ATOM   4056  CD1 LEU P 267     -17.277  42.396  42.135  1.00 97.00      PROA   
ATOM   4057 HD11 LEU P 267     -17.043  43.046  43.005  1.00 97.00      PROA   
ATOM   4058 HD12 LEU P 267     -17.520  41.376  42.500  1.00 97.00      PROA   
ATOM   4059 HD13 LEU P 267     -18.176  42.800  41.620  1.00 97.00      PROA   
ATOM   4060  CD2 LEU P 267     -15.803  43.758  40.619  1.00 97.00      PROA   
ATOM   4061 HD21 LEU P 267     -15.034  43.729  39.817  1.00 97.00      PROA   
ATOM   4062 HD22 LEU P 267     -15.445  44.423  41.433  1.00 97.00      PROA   
ATOM   4063 HD23 LEU P 267     -16.727  44.203  40.193  1.00 97.00      PROA   
ATOM   4064  C   LEU P 267     -12.380  41.259  41.610  1.00 97.00      PROA   
ATOM   4065  O   LEU P 267     -11.605  42.218  41.654  1.00 97.00      PROA   
ATOM   4066  N   THR P 268     -12.048  40.103  42.223  1.00 97.00      PROA   
ATOM   4067  HN  THR P 268     -12.692  39.341  42.217  1.00 97.00      PROA   
ATOM   4068  CA  THR P 268     -10.695  39.845  42.746  1.00 97.00      PROA   
ATOM   4069  HA  THR P 268     -10.439  40.696  43.359  1.00 97.00      PROA   
ATOM   4070  CB  THR P 268     -10.573  38.627  43.679  1.00 97.00      PROA   
ATOM   4071  HB  THR P 268      -9.609  38.698  44.226  1.00 97.00      PROA   
ATOM   4072  OG1 THR P 268     -10.583  37.364  43.029  1.00 97.00      PROA   
ATOM   4073  HG1 THR P 268     -11.315  37.366  42.408  1.00 97.00      PROA   
ATOM   4074  CG2 THR P 268     -11.709  38.624  44.710  1.00 97.00      PROA   
ATOM   4075 HG21 THR P 268     -12.695  38.457  44.226  1.00 97.00      PROA   
ATOM   4076 HG22 THR P 268     -11.741  39.586  45.264  1.00 97.00      PROA   
ATOM   4077 HG23 THR P 268     -11.549  37.803  45.442  1.00 97.00      PROA   
ATOM   4078  C   THR P 268      -9.619  39.775  41.656  1.00 97.00      PROA   
ATOM   4079  O   THR P 268      -8.580  40.428  41.754  1.00 97.00      PROA   
ATOM   4080  N   LYS P 269      -9.883  39.036  40.561  1.00 97.00      PROA   
ATOM   4081  HN  LYS P 269     -10.750  38.544  40.537  1.00 97.00      PROA   
ATOM   4082  CA  LYS P 269      -9.055  38.851  39.374  1.00 97.00      PROA   
ATOM   4083  HA  LYS P 269      -8.145  38.399  39.740  1.00 97.00      PROA   
ATOM   4084  CB  LYS P 269      -9.700  37.792  38.435  1.00 97.00      PROA   
ATOM   4085  HB1 LYS P 269      -9.235  37.791  37.427  1.00 97.00      PROA   
ATOM   4086  HB2 LYS P 269     -10.758  38.103  38.299  1.00 97.00      PROA   
ATOM   4087  CG  LYS P 269      -9.620  36.352  38.993  1.00 97.00      PROA   
ATOM   4088  HG1 LYS P 269      -9.574  36.391  40.102  1.00 97.00      PROA   
ATOM   4089  HG2 LYS P 269      -8.669  35.890  38.652  1.00 97.00      PROA   
ATOM   4090  CD  LYS P 269     -10.811  35.431  38.634  1.00 97.00      PROA   
ATOM   4091  HD1 LYS P 269     -11.691  35.761  39.225  1.00 97.00      PROA   
ATOM   4092  HD2 LYS P 269     -10.569  34.401  38.973  1.00 97.00      PROA   
ATOM   4093  CE  LYS P 269     -11.220  35.408  37.157  1.00 97.00      PROA   
ATOM   4094  HE1 LYS P 269     -10.376  35.080  36.512  1.00 97.00      PROA   
ATOM   4095  HE2 LYS P 269     -11.545  36.420  36.832  1.00 97.00      PROA   
ATOM   4096  NZ  LYS P 269     -12.353  34.489  36.941  1.00 97.00      PROA   
ATOM   4097  HZ1 LYS P 269     -12.989  34.455  37.763  1.00 97.00      PROA   
ATOM   4098  HZ2 LYS P 269     -12.053  33.510  36.759  1.00 97.00      PROA   
ATOM   4099  HZ3 LYS P 269     -12.919  34.845  36.145  1.00 97.00      PROA   
ATOM   4100  C   LYS P 269      -8.558  40.093  38.613  1.00 97.00      PROA   
ATOM   4101  O   LYS P 269      -8.973  41.230  38.837  1.00 97.00      PROA   
ATOM   4102  N   ASN P 270      -7.587  39.907  37.694  1.00 97.00      PROA   
ATOM   4103  HN  ASN P 270      -7.174  39.005  37.590  1.00 97.00      PROA   
ATOM   4104  CA  ASN P 270      -6.985  40.944  36.858  1.00 97.00      PROA   
ATOM   4105  HA  ASN P 270      -6.568  41.692  37.517  1.00 97.00      PROA   
ATOM   4106  CB  ASN P 270      -5.854  40.340  35.968  1.00 97.00      PROA   
ATOM   4107  HB1 ASN P 270      -5.251  41.148  35.500  1.00 97.00      PROA   
ATOM   4108  HB2 ASN P 270      -6.295  39.725  35.154  1.00 97.00      PROA   
ATOM   4109  CG  ASN P 270      -4.964  39.391  36.766  1.00 97.00      PROA   
ATOM   4110  OD1 ASN P 270      -5.392  38.295  37.130  1.00 97.00      PROA   
ATOM   4111  ND2 ASN P 270      -3.701  39.778  37.033  1.00 97.00      PROA   
ATOM   4112 HD21 ASN P 270      -3.131  39.122  37.528  1.00 97.00      PROA   
ATOM   4113 HD22 ASN P 270      -3.346  40.643  36.678  1.00 97.00      PROA   
ATOM   4114  C   ASN P 270      -7.974  41.668  35.935  1.00 97.00      PROA   
ATOM   4115  O   ASN P 270      -7.966  42.894  35.805  1.00 97.00      PROA   
ATOM   4116  N   GLN P 271      -8.862  40.887  35.302  1.00 97.00      PROA   
ATOM   4117  HN  GLN P 271      -8.885  39.908  35.491  1.00 97.00      PROA   
ATOM   4118  CA  GLN P 271      -9.901  41.347  34.411  1.00 97.00      PROA   
ATOM   4119  HA  GLN P 271      -9.891  42.425  34.355  1.00 97.00      PROA   
ATOM   4120  CB  GLN P 271      -9.755  40.749  32.984  1.00 97.00      PROA   
ATOM   4121  HB1 GLN P 271     -10.610  41.107  32.372  1.00 97.00      PROA   
ATOM   4122  HB2 GLN P 271      -9.819  39.642  33.053  1.00 97.00      PROA   
ATOM   4123  CG  GLN P 271      -8.455  41.110  32.223  1.00 97.00      PROA   
ATOM   4124  HG1 GLN P 271      -7.570  40.661  32.723  1.00 97.00      PROA   
ATOM   4125  HG2 GLN P 271      -8.318  42.212  32.194  1.00 97.00      PROA   
ATOM   4126  CD  GLN P 271      -8.508  40.573  30.787  1.00 97.00      PROA   
ATOM   4127  OE1 GLN P 271      -8.897  39.424  30.551  1.00 97.00      PROA   
ATOM   4128  NE2 GLN P 271      -8.124  41.402  29.795  1.00 97.00      PROA   
ATOM   4129 HE21 GLN P 271      -8.105  41.058  28.856  1.00 97.00      PROA   
ATOM   4130 HE22 GLN P 271      -7.849  42.345  29.984  1.00 97.00      PROA   
ATOM   4131  C   GLN P 271     -11.242  40.928  35.003  1.00 97.00      PROA   
ATOM   4132  O   GLN P 271     -11.380  39.827  35.532  1.00 97.00      PROA   
ATOM   4133  N   VAL P 272     -12.250  41.813  34.930  1.00 97.00      PROA   
ATOM   4134  HN  VAL P 272     -12.123  42.641  34.390  1.00 97.00      PROA   
ATOM   4135  CA  VAL P 272     -13.575  41.634  35.494  1.00 97.00      PROA   
ATOM   4136  HA  VAL P 272     -13.517  40.873  36.258  1.00 97.00      PROA   
ATOM   4137  CB  VAL P 272     -14.111  42.907  36.153  1.00 97.00      PROA   
ATOM   4138  HB  VAL P 272     -15.089  42.681  36.628  1.00 97.00      PROA   
ATOM   4139  CG1 VAL P 272     -13.149  43.353  37.269  1.00 97.00      PROA   
ATOM   4140 HG11 VAL P 272     -12.170  43.657  36.842  1.00 97.00      PROA   
ATOM   4141 HG12 VAL P 272     -12.979  42.525  37.990  1.00 97.00      PROA   
ATOM   4142 HG13 VAL P 272     -13.576  44.221  37.816  1.00 97.00      PROA   
ATOM   4143  CG2 VAL P 272     -14.322  44.047  35.135  1.00 97.00      PROA   
ATOM   4144 HG21 VAL P 272     -15.053  43.769  34.347  1.00 97.00      PROA   
ATOM   4145 HG22 VAL P 272     -13.366  44.338  34.650  1.00 97.00      PROA   
ATOM   4146 HG23 VAL P 272     -14.727  44.938  35.661  1.00 97.00      PROA   
ATOM   4147  C   VAL P 272     -14.565  41.151  34.440  1.00 97.00      PROA   
ATOM   4148  O   VAL P 272     -14.379  41.340  33.236  1.00 97.00      PROA   
ATOM   4149  N   SER P 273     -15.658  40.480  34.855  1.00 97.00      PROA   
ATOM   4150  HN  SER P 273     -15.799  40.261  35.818  1.00 97.00      PROA   
ATOM   4151  CA  SER P 273     -16.696  40.018  33.939  1.00 97.00      PROA   
ATOM   4152  HA  SER P 273     -16.197  39.480  33.146  1.00 97.00      PROA   
ATOM   4153  CB  SER P 273     -17.779  39.082  34.563  1.00 97.00      PROA   
ATOM   4154  HB1 SER P 273     -18.167  38.404  33.773  1.00 97.00      PROA   
ATOM   4155  HB2 SER P 273     -18.651  39.636  34.970  1.00 97.00      PROA   
ATOM   4156  OG  SER P 273     -17.253  38.310  35.635  1.00 97.00      PROA   
ATOM   4157  HG1 SER P 273     -16.440  37.923  35.303  1.00 97.00      PROA   
ATOM   4158  C   SER P 273     -17.512  41.124  33.316  1.00 97.00      PROA   
ATOM   4159  O   SER P 273     -17.871  42.097  33.964  1.00 97.00      PROA   
ATOM   4160  N   LEU P 274     -17.954  40.914  32.072  1.00 97.00      PROA   
ATOM   4161  HN  LEU P 274     -17.497  40.279  31.453  1.00 97.00      PROA   
ATOM   4162  CA  LEU P 274     -19.322  41.260  31.747  1.00 97.00      PROA   
ATOM   4163  HA  LEU P 274     -19.878  41.482  32.645  1.00 97.00      PROA   
ATOM   4164  CB  LEU P 274     -19.505  42.456  30.794  1.00 97.00      PROA   
ATOM   4165  HB1 LEU P 274     -20.585  42.494  30.537  1.00 97.00      PROA   
ATOM   4166  HB2 LEU P 274     -18.940  42.309  29.849  1.00 97.00      PROA   
ATOM   4167  CG  LEU P 274     -19.167  43.835  31.395  1.00 97.00      PROA   
ATOM   4168  HG  LEU P 274     -19.443  43.835  32.471  1.00 97.00      PROA   
ATOM   4169  CD1 LEU P 274     -17.683  44.199  31.266  1.00 97.00      PROA   
ATOM   4170 HD11 LEU P 274     -17.376  44.213  30.199  1.00 97.00      PROA   
ATOM   4171 HD12 LEU P 274     -17.047  43.470  31.813  1.00 97.00      PROA   
ATOM   4172 HD13 LEU P 274     -17.496  45.208  31.691  1.00 97.00      PROA   
ATOM   4173  CD2 LEU P 274     -20.010  44.894  30.684  1.00 97.00      PROA   
ATOM   4174 HD21 LEU P 274     -21.094  44.670  30.785  1.00 97.00      PROA   
ATOM   4175 HD22 LEU P 274     -19.753  44.891  29.603  1.00 97.00      PROA   
ATOM   4176 HD23 LEU P 274     -19.815  45.906  31.098  1.00 97.00      PROA   
ATOM   4177  C   LEU P 274     -19.935  40.005  31.167  1.00 97.00      PROA   
ATOM   4178  O   LEU P 274     -19.459  39.431  30.190  1.00 97.00      PROA   
ATOM   4179  N   THR P 275     -20.992  39.485  31.796  1.00 97.00      PROA   
ATOM   4180  HN  THR P 275     -21.422  39.977  32.550  1.00 97.00      PROA   
ATOM   4181  CA  THR P 275     -21.467  38.142  31.483  1.00 97.00      PROA   
ATOM   4182  HA  THR P 275     -20.798  37.632  30.805  1.00 97.00      PROA   
ATOM   4183  CB  THR P 275     -21.564  37.273  32.736  1.00 97.00      PROA   
ATOM   4184  HB  THR P 275     -22.098  37.833  33.533  1.00 97.00      PROA   
ATOM   4185  OG1 THR P 275     -20.259  36.954  33.198  1.00 97.00      PROA   
ATOM   4186  HG1 THR P 275     -20.370  36.640  34.098  1.00 97.00      PROA   
ATOM   4187  CG2 THR P 275     -22.251  35.928  32.491  1.00 97.00      PROA   
ATOM   4188 HG21 THR P 275     -21.712  35.352  31.709  1.00 97.00      PROA   
ATOM   4189 HG22 THR P 275     -23.310  36.055  32.182  1.00 97.00      PROA   
ATOM   4190 HG23 THR P 275     -22.258  35.316  33.418  1.00 97.00      PROA   
ATOM   4191  C   THR P 275     -22.787  38.278  30.771  1.00 97.00      PROA   
ATOM   4192  O   THR P 275     -23.772  38.718  31.358  1.00 97.00      PROA   
ATOM   4193  N   CYS P 276     -22.850  37.967  29.459  1.00 97.00      PROA   
ATOM   4194  HN  CYS P 276     -22.061  37.633  28.949  1.00 97.00      PROA   
ATOM   4195  CA  CYS P 276     -24.062  38.135  28.669  1.00 97.00      PROA   
ATOM   4196  HA  CYS P 276     -24.850  38.556  29.276  1.00 97.00      PROA   
ATOM   4197  CB  CYS P 276     -23.871  39.066  27.441  1.00 97.00      PROA   
ATOM   4198  HB1 CYS P 276     -23.013  38.709  26.833  1.00 97.00      PROA   
ATOM   4199  HB2 CYS P 276     -23.612  40.073  27.833  1.00 97.00      PROA   
ATOM   4200  SG  CYS P 276     -25.328  39.279  26.368  1.00 97.00      PROA   
ATOM   4201  C   CYS P 276     -24.567  36.798  28.201  1.00 97.00      PROA   
ATOM   4202  O   CYS P 276     -23.851  35.983  27.621  1.00 97.00      PROA   
ATOM   4203  N   LEU P 277     -25.857  36.565  28.446  1.00 97.00      PROA   
ATOM   4204  HN  LEU P 277     -26.435  37.264  28.861  1.00 97.00      PROA   
ATOM   4205  CA  LEU P 277     -26.536  35.367  28.066  1.00 97.00      PROA   
ATOM   4206  HA  LEU P 277     -25.848  34.692  27.577  1.00 97.00      PROA   
ATOM   4207  CB  LEU P 277     -27.167  34.712  29.310  1.00 97.00      PROA   
ATOM   4208  HB1 LEU P 277     -27.909  35.408  29.756  1.00 97.00      PROA   
ATOM   4209  HB2 LEU P 277     -26.353  34.563  30.052  1.00 97.00      PROA   
ATOM   4210  CG  LEU P 277     -27.837  33.351  29.066  1.00 97.00      PROA   
ATOM   4211  HG  LEU P 277     -28.807  33.520  28.553  1.00 97.00      PROA   
ATOM   4212  CD1 LEU P 277     -26.959  32.466  28.182  1.00 97.00      PROA   
ATOM   4213 HD11 LEU P 277     -25.909  32.490  28.544  1.00 97.00      PROA   
ATOM   4214 HD12 LEU P 277     -26.981  32.790  27.120  1.00 97.00      PROA   
ATOM   4215 HD13 LEU P 277     -27.312  31.414  28.226  1.00 97.00      PROA   
ATOM   4216  CD2 LEU P 277     -28.107  32.649  30.403  1.00 97.00      PROA   
ATOM   4217 HD21 LEU P 277     -28.749  33.280  31.054  1.00 97.00      PROA   
ATOM   4218 HD22 LEU P 277     -27.153  32.460  30.941  1.00 97.00      PROA   
ATOM   4219 HD23 LEU P 277     -28.614  31.673  30.252  1.00 97.00      PROA   
ATOM   4220  C   LEU P 277     -27.600  35.755  27.073  1.00 97.00      PROA   
ATOM   4221  O   LEU P 277     -28.425  36.635  27.313  1.00 97.00      PROA   
ATOM   4222  N   VAL P 278     -27.578  35.126  25.895  1.00 97.00      PROA   
ATOM   4223  HN  VAL P 278     -26.907  34.420  25.682  1.00 97.00      PROA   
ATOM   4224  CA  VAL P 278     -28.500  35.430  24.832  1.00 97.00      PROA   
ATOM   4225  HA  VAL P 278     -29.120  36.279  25.080  1.00 97.00      PROA   
ATOM   4226  CB  VAL P 278     -27.739  35.737  23.555  1.00 97.00      PROA   
ATOM   4227  HB  VAL P 278     -27.058  34.899  23.294  1.00 97.00      PROA   
ATOM   4228  CG1 VAL P 278     -28.715  35.986  22.403  1.00 97.00      PROA   
ATOM   4229 HG11 VAL P 278     -29.457  36.755  22.709  1.00 97.00      PROA   
ATOM   4230 HG12 VAL P 278     -29.249  35.056  22.112  1.00 97.00      PROA   
ATOM   4231 HG13 VAL P 278     -28.166  36.362  21.513  1.00 97.00      PROA   
ATOM   4232  CG2 VAL P 278     -26.907  37.007  23.811  1.00 97.00      PROA   
ATOM   4233 HG21 VAL P 278     -26.085  36.817  24.533  1.00 97.00      PROA   
ATOM   4234 HG22 VAL P 278     -27.556  37.808  24.225  1.00 97.00      PROA   
ATOM   4235 HG23 VAL P 278     -26.458  37.379  22.865  1.00 97.00      PROA   
ATOM   4236  C   VAL P 278     -29.402  34.232  24.694  1.00 97.00      PROA   
ATOM   4237  O   VAL P 278     -28.984  33.159  24.271  1.00 97.00      PROA   
ATOM   4238  N   LYS P 279     -30.668  34.363  25.108  1.00 97.00      PROA   
ATOM   4239  HN  LYS P 279     -31.001  35.248  25.421  1.00 97.00      PROA   
ATOM   4240  CA  LYS P 279     -31.495  33.214  25.412  1.00 97.00      PROA   
ATOM   4241  HA  LYS P 279     -31.080  32.330  24.952  1.00 97.00      PROA   
ATOM   4242  CB  LYS P 279     -31.552  32.984  26.948  1.00 97.00      PROA   
ATOM   4243  HB1 LYS P 279     -30.504  32.884  27.303  1.00 97.00      PROA   
ATOM   4244  HB2 LYS P 279     -32.061  32.016  27.144  1.00 97.00      PROA   
ATOM   4245  CG  LYS P 279     -32.238  34.107  27.745  1.00 97.00      PROA   
ATOM   4246  HG1 LYS P 279     -33.294  34.180  27.408  1.00 97.00      PROA   
ATOM   4247  HG2 LYS P 279     -31.746  35.079  27.527  1.00 97.00      PROA   
ATOM   4248  CD  LYS P 279     -32.250  33.911  29.273  1.00 97.00      PROA   
ATOM   4249  HD1 LYS P 279     -32.878  34.727  29.690  1.00 97.00      PROA   
ATOM   4250  HD2 LYS P 279     -31.233  34.065  29.693  1.00 97.00      PROA   
ATOM   4251  CE  LYS P 279     -32.864  32.583  29.740  1.00 97.00      PROA   
ATOM   4252  HE1 LYS P 279     -33.563  32.177  28.978  1.00 97.00      PROA   
ATOM   4253  HE2 LYS P 279     -33.436  32.736  30.680  1.00 97.00      PROA   
ATOM   4254  NZ  LYS P 279     -31.818  31.588  30.016  1.00 97.00      PROA   
ATOM   4255  HZ1 LYS P 279     -31.832  31.372  31.034  1.00 97.00      PROA   
ATOM   4256  HZ2 LYS P 279     -30.871  31.969  29.815  1.00 97.00      PROA   
ATOM   4257  HZ3 LYS P 279     -31.973  30.712  29.479  1.00 97.00      PROA   
ATOM   4258  C   LYS P 279     -32.879  33.336  24.808  1.00 97.00      PROA   
ATOM   4259  O   LYS P 279     -33.253  34.364  24.246  1.00 97.00      PROA   
ATOM   4260  N   GLY P 280     -33.664  32.242  24.855  1.00 97.00      PROA   
ATOM   4261  HN  GLY P 280     -33.353  31.432  25.347  1.00 97.00      PROA   
ATOM   4262  CA  GLY P 280     -35.024  32.182  24.337  1.00 97.00      PROA   
ATOM   4263  HA1 GLY P 280     -35.609  32.890  24.904  1.00 97.00      PROA   
ATOM   4264  HA2 GLY P 280     -35.375  31.170  24.482  1.00 97.00      PROA   
ATOM   4265  C   GLY P 280     -35.224  32.518  22.877  1.00 97.00      PROA   
ATOM   4266  O   GLY P 280     -36.200  33.185  22.529  1.00 97.00      PROA   
ATOM   4267  N   PHE P 281     -34.321  32.072  21.984  1.00 97.00      PROA   
ATOM   4268  HN  PHE P 281     -33.541  31.526  22.280  1.00 97.00      PROA   
ATOM   4269  CA  PHE P 281     -34.406  32.381  20.564  1.00 97.00      PROA   
ATOM   4270  HA  PHE P 281     -35.287  32.979  20.385  1.00 97.00      PROA   
ATOM   4271  CB  PHE P 281     -33.213  33.240  20.057  1.00 97.00      PROA   
ATOM   4272  HB1 PHE P 281     -33.125  34.130  20.717  1.00 97.00      PROA   
ATOM   4273  HB2 PHE P 281     -33.409  33.602  19.025  1.00 97.00      PROA   
ATOM   4274  CG  PHE P 281     -31.888  32.526  20.058  1.00 97.00      PROA   
ATOM   4275  CD1 PHE P 281     -31.458  31.833  18.911  1.00 97.00      PROA   
ATOM   4276  HD1 PHE P 281     -32.094  31.797  18.039  1.00 97.00      PROA   
ATOM   4277  CE1 PHE P 281     -30.220  31.180  18.891  1.00 97.00      PROA   
ATOM   4278  HE1 PHE P 281     -29.914  30.642  18.007  1.00 97.00      PROA   
ATOM   4279  CZ  PHE P 281     -29.384  31.244  20.014  1.00 97.00      PROA   
ATOM   4280  HZ  PHE P 281     -28.422  30.754  20.002  1.00 97.00      PROA   
ATOM   4281  CD2 PHE P 281     -31.028  32.608  21.164  1.00 97.00      PROA   
ATOM   4282  HD2 PHE P 281     -31.331  33.167  22.037  1.00 97.00      PROA   
ATOM   4283  CE2 PHE P 281     -29.780  31.978  21.137  1.00 97.00      PROA   
ATOM   4284  HE2 PHE P 281     -29.109  32.080  21.977  1.00 97.00      PROA   
ATOM   4285  C   PHE P 281     -34.582  31.139  19.701  1.00 97.00      PROA   
ATOM   4286  O   PHE P 281     -34.221  30.016  20.058  1.00 97.00      PROA   
ATOM   4287  N   TYR P 282     -35.184  31.348  18.524  1.00 97.00      PROA   
ATOM   4288  HN  TYR P 282     -35.463  32.260  18.234  1.00 97.00      PROA   
ATOM   4289  CA  TYR P 282     -35.307  30.365  17.480  1.00 97.00      PROA   
ATOM   4290  HA  TYR P 282     -34.361  29.859  17.362  1.00 97.00      PROA   
ATOM   4291  CB  TYR P 282     -36.468  29.377  17.809  1.00 97.00      PROA   
ATOM   4292  HB1 TYR P 282     -37.451  29.892  17.770  1.00 97.00      PROA   
ATOM   4293  HB2 TYR P 282     -36.333  28.988  18.841  1.00 97.00      PROA   
ATOM   4294  CG  TYR P 282     -36.478  28.196  16.878  1.00 97.00      PROA   
ATOM   4295  CD1 TYR P 282     -35.689  27.064  17.145  1.00 97.00      PROA   
ATOM   4296  HD1 TYR P 282     -35.077  27.039  18.035  1.00 97.00      PROA   
ATOM   4297  CE1 TYR P 282     -35.684  25.973  16.261  1.00 97.00      PROA   
ATOM   4298  HE1 TYR P 282     -35.081  25.103  16.474  1.00 97.00      PROA   
ATOM   4299  CZ  TYR P 282     -36.472  26.006  15.106  1.00 97.00      PROA   
ATOM   4300  OH  TYR P 282     -36.480  24.910  14.220  1.00 97.00      PROA   
ATOM   4301  HH  TYR P 282     -37.266  24.979  13.673  1.00 97.00      PROA   
ATOM   4302  CD2 TYR P 282     -37.279  28.208  15.726  1.00 97.00      PROA   
ATOM   4303  HD2 TYR P 282     -37.877  29.080  15.506  1.00 97.00      PROA   
ATOM   4304  CE2 TYR P 282     -37.254  27.131  14.833  1.00 97.00      PROA   
ATOM   4305  HE2 TYR P 282     -37.833  27.184  13.923  1.00 97.00      PROA   
ATOM   4306  C   TYR P 282     -35.620  31.219  16.248  1.00 97.00      PROA   
ATOM   4307  O   TYR P 282     -36.212  32.290  16.449  1.00 97.00      PROA   
ATOM   4308  N   PRO P 283     -35.342  30.874  14.992  1.00 97.00      PROA   
ATOM   4309  CD  PRO P 283     -36.104  31.490  13.905  1.00 97.00      PROA   
ATOM   4310  HD1 PRO P 283     -35.619  32.449  13.624  1.00 97.00      PROA   
ATOM   4311  HD2 PRO P 283     -37.167  31.664  14.178  1.00 97.00      PROA   
ATOM   4312  CA  PRO P 283     -34.463  29.807  14.494  1.00 97.00      PROA   
ATOM   4313  HA  PRO P 283     -34.875  28.865  14.824  1.00 97.00      PROA   
ATOM   4314  CB  PRO P 283     -34.576  29.969  12.965  1.00 97.00      PROA   
ATOM   4315  HB1 PRO P 283     -34.389  29.021  12.416  1.00 97.00      PROA   
ATOM   4316  HB2 PRO P 283     -33.876  30.755  12.609  1.00 97.00      PROA   
ATOM   4317  CG  PRO P 283     -36.002  30.472  12.777  1.00 97.00      PROA   
ATOM   4318  HG1 PRO P 283     -36.188  30.933  11.783  1.00 97.00      PROA   
ATOM   4319  HG2 PRO P 283     -36.729  29.648  12.944  1.00 97.00      PROA   
ATOM   4320  C   PRO P 283     -33.006  29.779  14.936  1.00 97.00      PROA   
ATOM   4321  O   PRO P 283     -32.594  30.447  15.873  1.00 97.00      PROA   
ATOM   4322  N   SER P 284     -32.206  28.948  14.251  1.00 97.00      PROA   
ATOM   4323  HN  SER P 284     -32.559  28.463  13.454  1.00 97.00      PROA   
ATOM   4324  CA  SER P 284     -30.790  28.700  14.469  1.00 97.00      PROA   
ATOM   4325  HA  SER P 284     -30.670  28.364  15.488  1.00 97.00      PROA   
ATOM   4326  CB  SER P 284     -30.297  27.572  13.514  1.00 97.00      PROA   
ATOM   4327  HB1 SER P 284     -30.665  26.609  13.928  1.00 97.00      PROA   
ATOM   4328  HB2 SER P 284     -29.189  27.505  13.469  1.00 97.00      PROA   
ATOM   4329  OG  SER P 284     -30.848  27.707  12.197  1.00 97.00      PROA   
ATOM   4330  HG1 SER P 284     -30.375  28.412  11.747  1.00 97.00      PROA   
ATOM   4331  C   SER P 284     -29.833  29.868  14.330  1.00 97.00      PROA   
ATOM   4332  O   SER P 284     -28.852  29.959  15.063  1.00 97.00      PROA   
ATOM   4333  N   ASP P 285     -30.047  30.741  13.337  1.00 97.00      PROA   
ATOM   4334  HN  ASP P 285     -30.826  30.621  12.726  1.00 97.00      PROA   
ATOM   4335  CA  ASP P 285     -29.004  31.593  12.811  1.00 97.00      PROA   
ATOM   4336  HA  ASP P 285     -28.076  31.041  12.843  1.00 97.00      PROA   
ATOM   4337  CB  ASP P 285     -29.273  31.944  11.325  1.00 97.00      PROA   
ATOM   4338  HB1 ASP P 285     -28.476  32.611  10.934  1.00 97.00      PROA   
ATOM   4339  HB2 ASP P 285     -30.248  32.467  11.227  1.00 97.00      PROA   
ATOM   4340  CG  ASP P 285     -29.322  30.720  10.424  1.00 97.00      PROA   
ATOM   4341  OD1 ASP P 285     -29.845  29.650  10.827  1.00 97.00      PROA   
ATOM   4342  OD2 ASP P 285     -28.949  30.894   9.238  1.00 97.00      PROA   
ATOM   4343  C   ASP P 285     -28.785  32.864  13.629  1.00 97.00      PROA   
ATOM   4344  O   ASP P 285     -29.598  33.790  13.658  1.00 97.00      PROA   
ATOM   4345  N   ILE P 286     -27.634  32.932  14.318  1.00 97.00      PROA   
ATOM   4346  HN  ILE P 286     -26.992  32.169  14.307  1.00 97.00      PROA   
ATOM   4347  CA  ILE P 286     -27.341  33.991  15.259  1.00 97.00      PROA   
ATOM   4348  HA  ILE P 286     -27.796  34.905  14.908  1.00 97.00      PROA   
ATOM   4349  CB  ILE P 286     -27.901  33.646  16.641  1.00 97.00      PROA   
ATOM   4350  HB  ILE P 286     -28.995  33.495  16.519  1.00 97.00      PROA   
ATOM   4351  CG2 ILE P 286     -27.307  32.308  17.125  1.00 97.00      PROA   
ATOM   4352 HG21 ILE P 286     -26.200  32.357  17.210  1.00 97.00      PROA   
ATOM   4353 HG22 ILE P 286     -27.567  31.472  16.441  1.00 97.00      PROA   
ATOM   4354 HG23 ILE P 286     -27.720  32.052  18.124  1.00 97.00      PROA   
ATOM   4355  CG1 ILE P 286     -27.715  34.777  17.680  1.00 97.00      PROA   
ATOM   4356 HG11 ILE P 286     -27.979  35.746  17.206  1.00 97.00      PROA   
ATOM   4357 HG12 ILE P 286     -26.649  34.834  17.988  1.00 97.00      PROA   
ATOM   4358  CD  ILE P 286     -28.592  34.594  18.921  1.00 97.00      PROA   
ATOM   4359  HD1 ILE P 286     -28.238  33.734  19.528  1.00 97.00      PROA   
ATOM   4360  HD2 ILE P 286     -29.649  34.404  18.633  1.00 97.00      PROA   
ATOM   4361  HD3 ILE P 286     -28.560  35.502  19.560  1.00 97.00      PROA   
ATOM   4362  C   ILE P 286     -25.845  34.250  15.341  1.00 97.00      PROA   
ATOM   4363  O   ILE P 286     -25.018  33.354  15.172  1.00 97.00      PROA   
ATOM   4364  N   ALA P 287     -25.451  35.504  15.610  1.00 97.00      PROA   
ATOM   4365  HN  ALA P 287     -26.131  36.233  15.641  1.00 97.00      PROA   
ATOM   4366  CA  ALA P 287     -24.107  35.849  16.014  1.00 97.00      PROA   
ATOM   4367  HA  ALA P 287     -23.578  34.962  16.329  1.00 97.00      PROA   
ATOM   4368  CB  ALA P 287     -23.342  36.522  14.855  1.00 97.00      PROA   
ATOM   4369  HB1 ALA P 287     -23.893  37.414  14.489  1.00 97.00      PROA   
ATOM   4370  HB2 ALA P 287     -23.243  35.810  14.008  1.00 97.00      PROA   
ATOM   4371  HB3 ALA P 287     -22.324  36.837  15.170  1.00 97.00      PROA   
ATOM   4372  C   ALA P 287     -24.195  36.772  17.223  1.00 97.00      PROA   
ATOM   4373  O   ALA P 287     -24.942  37.749  17.209  1.00 97.00      PROA   
ATOM   4374  N   VAL P 288     -23.457  36.464  18.310  1.00 97.00      PROA   
ATOM   4375  HN  VAL P 288     -22.858  35.667  18.310  1.00 97.00      PROA   
ATOM   4376  CA  VAL P 288     -23.404  37.287  19.515  1.00 97.00      PROA   
ATOM   4377  HA  VAL P 288     -23.996  38.180  19.381  1.00 97.00      PROA   
ATOM   4378  CB  VAL P 288     -23.872  36.578  20.783  1.00 97.00      PROA   
ATOM   4379  HB  VAL P 288     -23.210  35.707  20.979  1.00 97.00      PROA   
ATOM   4380  CG1 VAL P 288     -23.789  37.515  22.010  1.00 97.00      PROA   
ATOM   4381 HG11 VAL P 288     -24.382  38.440  21.847  1.00 97.00      PROA   
ATOM   4382 HG12 VAL P 288     -22.744  37.819  22.233  1.00 97.00      PROA   
ATOM   4383 HG13 VAL P 288     -24.184  36.999  22.912  1.00 97.00      PROA   
ATOM   4384  CG2 VAL P 288     -25.312  36.075  20.578  1.00 97.00      PROA   
ATOM   4385 HG21 VAL P 288     -25.366  35.333  19.754  1.00 97.00      PROA   
ATOM   4386 HG22 VAL P 288     -25.991  36.921  20.338  1.00 97.00      PROA   
ATOM   4387 HG23 VAL P 288     -25.682  35.582  21.503  1.00 97.00      PROA   
ATOM   4388  C   VAL P 288     -21.972  37.717  19.736  1.00 97.00      PROA   
ATOM   4389  O   VAL P 288     -21.055  36.895  19.828  1.00 97.00      PROA   
ATOM   4390  N   GLU P 289     -21.763  39.033  19.818  1.00 97.00      PROA   
ATOM   4391  HN  GLU P 289     -22.532  39.668  19.785  1.00 97.00      PROA   
ATOM   4392  CA  GLU P 289     -20.468  39.653  19.885  1.00 97.00      PROA   
ATOM   4393  HA  GLU P 289     -19.757  38.966  20.320  1.00 97.00      PROA   
ATOM   4394  CB  GLU P 289     -20.002  40.062  18.461  1.00 97.00      PROA   
ATOM   4395  HB1 GLU P 289     -19.033  40.602  18.527  1.00 97.00      PROA   
ATOM   4396  HB2 GLU P 289     -20.745  40.755  18.012  1.00 97.00      PROA   
ATOM   4397  CG  GLU P 289     -19.836  38.818  17.540  1.00 97.00      PROA   
ATOM   4398  HG1 GLU P 289     -20.827  38.352  17.352  1.00 97.00      PROA   
ATOM   4399  HG2 GLU P 289     -19.199  38.061  18.046  1.00 97.00      PROA   
ATOM   4400  CD  GLU P 289     -19.219  39.105  16.194  1.00 97.00      PROA   
ATOM   4401  OE1 GLU P 289     -18.131  39.729  16.115  1.00 97.00      PROA   
ATOM   4402  OE2 GLU P 289     -19.814  38.721  15.153  1.00 97.00      PROA   
ATOM   4403  C   GLU P 289     -20.592  40.825  20.845  1.00 97.00      PROA   
ATOM   4404  O   GLU P 289     -21.681  41.147  21.315  1.00 97.00      PROA   
ATOM   4405  N   TRP P 290     -19.480  41.466  21.229  1.00 97.00      PROA   
ATOM   4406  HN  TRP P 290     -18.592  41.240  20.836  1.00 97.00      PROA   
ATOM   4407  CA  TRP P 290     -19.529  42.589  22.149  1.00 97.00      PROA   
ATOM   4408  HA  TRP P 290     -20.551  42.852  22.377  1.00 97.00      PROA   
ATOM   4409  CB  TRP P 290     -18.810  42.283  23.490  1.00 97.00      PROA   
ATOM   4410  HB1 TRP P 290     -18.533  43.232  23.996  1.00 97.00      PROA   
ATOM   4411  HB2 TRP P 290     -17.858  41.758  23.262  1.00 97.00      PROA   
ATOM   4412  CG  TRP P 290     -19.590  41.477  24.484  1.00 97.00      PROA   
ATOM   4413  CD1 TRP P 290     -19.686  40.111  24.584  1.00 97.00      PROA   
ATOM   4414  HD1 TRP P 290     -19.376  39.420  23.814  1.00 97.00      PROA   
ATOM   4415  NE1 TRP P 290     -20.307  39.774  25.767  1.00 97.00      PROA   
ATOM   4416  HE1 TRP P 290     -20.579  38.882  26.054  1.00 97.00      PROA   
ATOM   4417  CE2 TRP P 290     -20.654  40.913  26.431  1.00 97.00      PROA   
ATOM   4418  CD2 TRP P 290     -20.262  42.014  25.636  1.00 97.00      PROA   
ATOM   4419  CE3 TRP P 290     -20.547  43.311  26.069  1.00 97.00      PROA   
ATOM   4420  HE3 TRP P 290     -20.270  44.167  25.472  1.00 97.00      PROA   
ATOM   4421  CZ3 TRP P 290     -21.263  43.477  27.258  1.00 97.00      PROA   
ATOM   4422  HZ3 TRP P 290     -21.543  44.467  27.584  1.00 97.00      PROA   
ATOM   4423  CZ2 TRP P 290     -21.252  41.087  27.664  1.00 97.00      PROA   
ATOM   4424  HZ2 TRP P 290     -21.473  40.243  28.301  1.00 97.00      PROA   
ATOM   4425  CH2 TRP P 290     -21.607  42.383  28.044  1.00 97.00      PROA   
ATOM   4426  HH2 TRP P 290     -22.148  42.544  28.965  1.00 97.00      PROA   
ATOM   4427  C   TRP P 290     -18.943  43.836  21.520  1.00 97.00      PROA   
ATOM   4428  O   TRP P 290     -17.969  43.788  20.771  1.00 97.00      PROA   
ATOM   4429  N   GLU P 291     -19.530  44.993  21.844  1.00 97.00      PROA   
ATOM   4430  HN  GLU P 291     -20.354  44.989  22.406  1.00 97.00      PROA   
ATOM   4431  CA  GLU P 291     -19.057  46.298  21.436  1.00 97.00      PROA   
ATOM   4432  HA  GLU P 291     -18.089  46.227  20.962  1.00 97.00      PROA   
ATOM   4433  CB  GLU P 291     -20.063  46.968  20.466  1.00 97.00      PROA   
ATOM   4434  HB1 GLU P 291     -19.736  48.004  20.231  1.00 97.00      PROA   
ATOM   4435  HB2 GLU P 291     -21.054  47.028  20.965  1.00 97.00      PROA   
ATOM   4436  CG  GLU P 291     -20.236  46.208  19.124  1.00 97.00      PROA   
ATOM   4437  HG1 GLU P 291     -20.486  45.142  19.307  1.00 97.00      PROA   
ATOM   4438  HG2 GLU P 291     -19.299  46.259  18.529  1.00 97.00      PROA   
ATOM   4439  CD  GLU P 291     -21.351  46.809  18.282  1.00 97.00      PROA   
ATOM   4440  OE1 GLU P 291     -22.363  46.097  18.030  1.00 97.00      PROA   
ATOM   4441  OE2 GLU P 291     -21.236  47.996  17.904  1.00 97.00      PROA   
ATOM   4442  C   GLU P 291     -18.891  47.144  22.690  1.00 97.00      PROA   
ATOM   4443  O   GLU P 291     -19.541  46.910  23.708  1.00 97.00      PROA   
ATOM   4444  N   SER P 292     -18.008  48.151  22.691  1.00 97.00      PROA   
ATOM   4445  HN  SER P 292     -17.431  48.338  21.899  1.00 97.00      PROA   
ATOM   4446  CA  SER P 292     -17.951  49.085  23.807  1.00 97.00      PROA   
ATOM   4447  HA  SER P 292     -18.961  49.274  24.140  1.00 97.00      PROA   
ATOM   4448  CB  SER P 292     -17.101  48.608  25.022  1.00 97.00      PROA   
ATOM   4449  HB1 SER P 292     -17.431  47.572  25.254  1.00 97.00      PROA   
ATOM   4450  HB2 SER P 292     -17.309  49.243  25.909  1.00 97.00      PROA   
ATOM   4451  OG  SER P 292     -15.691  48.610  24.792  1.00 97.00      PROA   
ATOM   4452  HG1 SER P 292     -15.425  47.688  24.749  1.00 97.00      PROA   
ATOM   4453  C   SER P 292     -17.405  50.405  23.341  1.00 97.00      PROA   
ATOM   4454  O   SER P 292     -16.618  50.463  22.402  1.00 97.00      PROA   
ATOM   4455  N   ASN P 293     -17.824  51.517  23.978  1.00 97.00      PROA   
ATOM   4456  HN  ASN P 293     -18.466  51.399  24.731  1.00 97.00      PROA   
ATOM   4457  CA  ASN P 293     -17.239  52.851  23.841  1.00 97.00      PROA   
ATOM   4458  HA  ASN P 293     -17.807  53.490  24.501  1.00 97.00      PROA   
ATOM   4459  CB  ASN P 293     -15.761  52.861  24.323  1.00 97.00      PROA   
ATOM   4460  HB1 ASN P 293     -15.370  53.901  24.332  1.00 97.00      PROA   
ATOM   4461  HB2 ASN P 293     -15.146  52.259  23.620  1.00 97.00      PROA   
ATOM   4462  CG  ASN P 293     -15.610  52.306  25.738  1.00 97.00      PROA   
ATOM   4463  OD1 ASN P 293     -16.489  52.364  26.602  1.00 97.00      PROA   
ATOM   4464  ND2 ASN P 293     -14.422  51.713  25.994  1.00 97.00      PROA   
ATOM   4465 HD21 ASN P 293     -14.255  51.369  26.918  1.00 97.00      PROA   
ATOM   4466 HD22 ASN P 293     -13.757  51.609  25.254  1.00 97.00      PROA   
ATOM   4467  C   ASN P 293     -17.313  53.542  22.464  1.00 97.00      PROA   
ATOM   4468  O   ASN P 293     -17.169  54.757  22.371  1.00 97.00      PROA   
ATOM   4469  N   GLY P 294     -17.528  52.787  21.370  1.00 97.00      PROA   
ATOM   4470  HN  GLY P 294     -17.652  51.811  21.532  1.00 97.00      PROA   
ATOM   4471  CA  GLY P 294     -17.365  53.217  19.984  1.00 97.00      PROA   
ATOM   4472  HA1 GLY P 294     -16.847  54.165  19.951  1.00 97.00      PROA   
ATOM   4473  HA2 GLY P 294     -18.347  53.263  19.537  1.00 97.00      PROA   
ATOM   4474  C   GLY P 294     -16.545  52.256  19.148  1.00 97.00      PROA   
ATOM   4475  O   GLY P 294     -16.225  52.550  18.002  1.00 97.00      PROA   
ATOM   4476  N   GLN P 295     -16.187  51.069  19.679  1.00 97.00      PROA   
ATOM   4477  HN  GLN P 295     -16.383  50.834  20.628  1.00 97.00      PROA   
ATOM   4478  CA  GLN P 295     -15.474  50.041  18.941  1.00 97.00      PROA   
ATOM   4479  HA  GLN P 295     -15.530  50.265  17.886  1.00 97.00      PROA   
ATOM   4480  CB  GLN P 295     -13.979  49.976  19.381  1.00 97.00      PROA   
ATOM   4481  HB1 GLN P 295     -13.502  50.943  19.111  1.00 97.00      PROA   
ATOM   4482  HB2 GLN P 295     -13.469  49.182  18.795  1.00 97.00      PROA   
ATOM   4483  CG  GLN P 295     -13.761  49.731  20.902  1.00 97.00      PROA   
ATOM   4484  HG1 GLN P 295     -14.391  48.895  21.273  1.00 97.00      PROA   
ATOM   4485  HG2 GLN P 295     -14.040  50.641  21.475  1.00 97.00      PROA   
ATOM   4486  CD  GLN P 295     -12.308  49.396  21.253  1.00 97.00      PROA   
ATOM   4487  OE1 GLN P 295     -11.603  50.166  21.905  1.00 97.00      PROA   
ATOM   4488  NE2 GLN P 295     -11.849  48.196  20.837  1.00 97.00      PROA   
ATOM   4489 HE21 GLN P 295     -10.903  47.941  21.038  1.00 97.00      PROA   
ATOM   4490 HE22 GLN P 295     -12.485  47.555  20.407  1.00 97.00      PROA   
ATOM   4491  C   GLN P 295     -16.093  48.658  19.174  1.00 97.00      PROA   
ATOM   4492  O   GLN P 295     -16.718  48.436  20.213  1.00 97.00      PROA   
ATOM   4493  N   PRO P 296     -15.941  47.673  18.285  1.00 97.00      PROA   
ATOM   4494  CD  PRO P 296     -15.635  47.879  16.871  1.00 97.00      PROA   
ATOM   4495  HD1 PRO P 296     -14.566  48.167  16.771  1.00 97.00      PROA   
ATOM   4496  HD2 PRO P 296     -16.292  48.657  16.426  1.00 97.00      PROA   
ATOM   4497  CA  PRO P 296     -15.904  46.251  18.644  1.00 97.00      PROA   
ATOM   4498  HA  PRO P 296     -16.909  45.977  18.928  1.00 97.00      PROA   
ATOM   4499  CB  PRO P 296     -15.439  45.551  17.353  1.00 97.00      PROA   
ATOM   4500  HB1 PRO P 296     -15.884  44.538  17.256  1.00 97.00      PROA   
ATOM   4501  HB2 PRO P 296     -14.332  45.465  17.334  1.00 97.00      PROA   
ATOM   4502  CG  PRO P 296     -15.885  46.508  16.244  1.00 97.00      PROA   
ATOM   4503  HG1 PRO P 296     -15.329  46.359  15.294  1.00 97.00      PROA   
ATOM   4504  HG2 PRO P 296     -16.975  46.384  16.065  1.00 97.00      PROA   
ATOM   4505  C   PRO P 296     -15.017  45.926  19.842  1.00 97.00      PROA   
ATOM   4506  O   PRO P 296     -13.930  46.489  19.962  1.00 97.00      PROA   
ATOM   4507  N   GLU P 297     -15.457  45.043  20.749  1.00 97.00      PROA   
ATOM   4508  HN  GLU P 297     -16.327  44.575  20.619  1.00 97.00      PROA   
ATOM   4509  CA  GLU P 297     -14.730  44.727  21.961  1.00 97.00      PROA   
ATOM   4510  HA  GLU P 297     -14.254  45.636  22.300  1.00 97.00      PROA   
ATOM   4511  CB  GLU P 297     -15.724  44.295  23.065  1.00 97.00      PROA   
ATOM   4512  HB1 GLU P 297     -16.283  43.405  22.704  1.00 97.00      PROA   
ATOM   4513  HB2 GLU P 297     -16.461  45.119  23.179  1.00 97.00      PROA   
ATOM   4514  CG  GLU P 297     -15.121  43.980  24.453  1.00 97.00      PROA   
ATOM   4515  HG1 GLU P 297     -14.531  43.038  24.426  1.00 97.00      PROA   
ATOM   4516  HG2 GLU P 297     -15.956  43.854  25.175  1.00 97.00      PROA   
ATOM   4517  CD  GLU P 297     -14.243  45.100  24.967  1.00 97.00      PROA   
ATOM   4518  OE1 GLU P 297     -14.765  46.222  25.136  1.00 97.00      PROA   
ATOM   4519  OE2 GLU P 297     -13.017  44.900  25.176  1.00 97.00      PROA   
ATOM   4520  C   GLU P 297     -13.599  43.715  21.760  1.00 97.00      PROA   
ATOM   4521  O   GLU P 297     -13.543  42.968  20.790  1.00 97.00      PROA   
ATOM   4522  N   ASN P 298     -12.630  43.679  22.686  1.00 97.00      PROA   
ATOM   4523  HN  ASN P 298     -12.732  44.214  23.521  1.00 97.00      PROA   
ATOM   4524  CA  ASN P 298     -11.332  43.083  22.468  1.00 97.00      PROA   
ATOM   4525  HA  ASN P 298     -11.137  43.011  21.409  1.00 97.00      PROA   
ATOM   4526  CB  ASN P 298     -10.248  43.990  23.128  1.00 97.00      PROA   
ATOM   4527  HB1 ASN P 298      -9.237  43.650  22.818  1.00 97.00      PROA   
ATOM   4528  HB2 ASN P 298     -10.311  43.932  24.236  1.00 97.00      PROA   
ATOM   4529  CG  ASN P 298     -10.386  45.456  22.708  1.00 97.00      PROA   
ATOM   4530  OD1 ASN P 298      -9.771  45.918  21.749  1.00 97.00      PROA   
ATOM   4531  ND2 ASN P 298     -11.167  46.252  23.474  1.00 97.00      PROA   
ATOM   4532 HD21 ASN P 298     -11.232  47.215  23.213  1.00 97.00      PROA   
ATOM   4533 HD22 ASN P 298     -11.746  45.849  24.183  1.00 97.00      PROA   
ATOM   4534  C   ASN P 298     -11.211  41.672  23.050  1.00 97.00      PROA   
ATOM   4535  O   ASN P 298     -10.161  41.044  22.955  1.00 97.00      PROA   
ATOM   4536  N   ASN P 299     -12.269  41.112  23.683  1.00 97.00      PROA   
ATOM   4537  HN  ASN P 299     -13.127  41.619  23.726  1.00 97.00      PROA   
ATOM   4538  CA  ASN P 299     -12.092  39.884  24.455  1.00 97.00      PROA   
ATOM   4539  HA  ASN P 299     -11.483  39.208  23.874  1.00 97.00      PROA   
ATOM   4540  CB  ASN P 299     -11.366  40.234  25.796  1.00 97.00      PROA   
ATOM   4541  HB1 ASN P 299     -12.059  40.775  26.475  1.00 97.00      PROA   
ATOM   4542  HB2 ASN P 299     -10.514  40.911  25.574  1.00 97.00      PROA   
ATOM   4543  CG  ASN P 299     -10.770  39.019  26.502  1.00 97.00      PROA   
ATOM   4544  OD1 ASN P 299     -10.676  37.913  25.967  1.00 97.00      PROA   
ATOM   4545  ND2 ASN P 299     -10.343  39.223  27.766  1.00 97.00      PROA   
ATOM   4546 HD21 ASN P 299     -10.566  40.085  28.222  1.00 97.00      PROA   
ATOM   4547 HD22 ASN P 299      -9.828  38.505  28.235  1.00 97.00      PROA   
ATOM   4548  C   ASN P 299     -13.409  39.139  24.729  1.00 97.00      PROA   
ATOM   4549  O   ASN P 299     -13.689  38.711  25.850  1.00 97.00      PROA   
ATOM   4550  N   TYR P 300     -14.273  38.952  23.711  1.00 97.00      PROA   
ATOM   4551  HN  TYR P 300     -14.068  39.276  22.791  1.00 97.00      PROA   
ATOM   4552  CA  TYR P 300     -15.520  38.206  23.870  1.00 97.00      PROA   
ATOM   4553  HA  TYR P 300     -15.791  38.222  24.915  1.00 97.00      PROA   
ATOM   4554  CB  TYR P 300     -16.730  38.865  23.155  1.00 97.00      PROA   
ATOM   4555  HB1 TYR P 300     -16.982  39.789  23.719  1.00 97.00      PROA   
ATOM   4556  HB2 TYR P 300     -17.620  38.201  23.191  1.00 97.00      PROA   
ATOM   4557  CG  TYR P 300     -16.486  39.265  21.719  1.00 97.00      PROA   
ATOM   4558  CD1 TYR P 300     -16.837  38.404  20.664  1.00 97.00      PROA   
ATOM   4559  HD1 TYR P 300     -17.204  37.411  20.881  1.00 97.00      PROA   
ATOM   4560  CE1 TYR P 300     -16.738  38.831  19.329  1.00 97.00      PROA   
ATOM   4561  HE1 TYR P 300     -17.007  38.166  18.521  1.00 97.00      PROA   
ATOM   4562  CZ  TYR P 300     -16.310  40.131  19.039  1.00 97.00      PROA   
ATOM   4563  OH  TYR P 300     -16.260  40.610  17.714  1.00 97.00      PROA   
ATOM   4564  HH  TYR P 300     -16.926  40.156  17.192  1.00 97.00      PROA   
ATOM   4565  CD2 TYR P 300     -16.041  40.562  21.410  1.00 97.00      PROA   
ATOM   4566  HD2 TYR P 300     -15.784  41.248  22.203  1.00 97.00      PROA   
ATOM   4567  CE2 TYR P 300     -15.958  40.992  20.079  1.00 97.00      PROA   
ATOM   4568  HE2 TYR P 300     -15.641  41.997  19.845  1.00 97.00      PROA   
ATOM   4569  C   TYR P 300     -15.407  36.720  23.531  1.00 97.00      PROA   
ATOM   4570  O   TYR P 300     -14.728  36.313  22.589  1.00 97.00      PROA   
ATOM   4571  N   LYS P 301     -16.047  35.846  24.336  1.00 97.00      PROA   
ATOM   4572  HN  LYS P 301     -16.562  36.159  25.130  1.00 97.00      PROA   
ATOM   4573  CA  LYS P 301     -15.941  34.404  24.181  1.00 97.00      PROA   
ATOM   4574  HA  LYS P 301     -15.385  34.152  23.291  1.00 97.00      PROA   
ATOM   4575  CB  LYS P 301     -15.240  33.817  25.436  1.00 97.00      PROA   
ATOM   4576  HB1 LYS P 301     -15.144  32.713  25.352  1.00 97.00      PROA   
ATOM   4577  HB2 LYS P 301     -15.894  34.020  26.310  1.00 97.00      PROA   
ATOM   4578  CG  LYS P 301     -13.860  34.428  25.776  1.00 97.00      PROA   
ATOM   4579  HG1 LYS P 301     -13.670  34.209  26.849  1.00 97.00      PROA   
ATOM   4580  HG2 LYS P 301     -13.874  35.536  25.707  1.00 97.00      PROA   
ATOM   4581  CD  LYS P 301     -12.668  33.860  24.980  1.00 97.00      PROA   
ATOM   4582  HD1 LYS P 301     -12.744  32.752  24.970  1.00 97.00      PROA   
ATOM   4583  HD2 LYS P 301     -11.751  34.124  25.549  1.00 97.00      PROA   
ATOM   4584  CE  LYS P 301     -12.537  34.395  23.548  1.00 97.00      PROA   
ATOM   4585  HE1 LYS P 301     -12.571  35.506  23.559  1.00 97.00      PROA   
ATOM   4586  HE2 LYS P 301     -13.343  34.001  22.892  1.00 97.00      PROA   
ATOM   4587  NZ  LYS P 301     -11.241  33.997  22.972  1.00 97.00      PROA   
ATOM   4588  HZ1 LYS P 301     -11.142  32.961  22.988  1.00 97.00      PROA   
ATOM   4589  HZ2 LYS P 301     -10.496  34.423  23.560  1.00 97.00      PROA   
ATOM   4590  HZ3 LYS P 301     -11.133  34.342  21.997  1.00 97.00      PROA   
ATOM   4591  C   LYS P 301     -17.328  33.783  24.019  1.00 97.00      PROA   
ATOM   4592  O   LYS P 301     -18.088  33.659  24.976  1.00 97.00      PROA   
ATOM   4593  N   THR P 302     -17.684  33.355  22.791  1.00 97.00      PROA   
ATOM   4594  HN  THR P 302     -17.041  33.401  22.031  1.00 97.00      PROA   
ATOM   4595  CA  THR P 302     -19.075  33.077  22.410  1.00 97.00      PROA   
ATOM   4596  HA  THR P 302     -19.728  33.350  23.225  1.00 97.00      PROA   
ATOM   4597  CB  THR P 302     -19.504  33.910  21.197  1.00 97.00      PROA   
ATOM   4598  HB  THR P 302     -18.875  33.660  20.316  1.00 97.00      PROA   
ATOM   4599  OG1 THR P 302     -19.369  35.298  21.479  1.00 97.00      PROA   
ATOM   4600  HG1 THR P 302     -19.808  35.753  20.757  1.00 97.00      PROA   
ATOM   4601  CG2 THR P 302     -20.981  33.707  20.860  1.00 97.00      PROA   
ATOM   4602 HG21 THR P 302     -21.604  33.950  21.748  1.00 97.00      PROA   
ATOM   4603 HG22 THR P 302     -21.196  32.663  20.546  1.00 97.00      PROA   
ATOM   4604 HG23 THR P 302     -21.290  34.369  20.023  1.00 97.00      PROA   
ATOM   4605  C   THR P 302     -19.323  31.604  22.099  1.00 97.00      PROA   
ATOM   4606  O   THR P 302     -18.578  30.989  21.339  1.00 97.00      PROA   
ATOM   4607  N   THR P 303     -20.379  30.983  22.679  1.00 97.00      PROA   
ATOM   4608  HN  THR P 303     -20.952  31.490  23.319  1.00 97.00      PROA   
ATOM   4609  CA  THR P 303     -20.778  29.594  22.391  1.00 97.00      PROA   
ATOM   4610  HA  THR P 303     -19.855  29.045  22.277  1.00 97.00      PROA   
ATOM   4611  CB  THR P 303     -21.578  28.864  23.497  1.00 97.00      PROA   
ATOM   4612  HB  THR P 303     -21.578  27.773  23.286  1.00 97.00      PROA   
ATOM   4613  OG1 THR P 303     -22.938  29.271  23.636  1.00 97.00      PROA   
ATOM   4614  HG1 THR P 303     -23.390  28.878  22.886  1.00 97.00      PROA   
ATOM   4615  CG2 THR P 303     -20.914  29.071  24.853  1.00 97.00      PROA   
ATOM   4616 HG21 THR P 303     -20.915  30.144  25.140  1.00 97.00      PROA   
ATOM   4617 HG22 THR P 303     -19.864  28.709  24.825  1.00 97.00      PROA   
ATOM   4618 HG23 THR P 303     -21.453  28.502  25.641  1.00 97.00      PROA   
ATOM   4619  C   THR P 303     -21.589  29.446  21.106  1.00 97.00      PROA   
ATOM   4620  O   THR P 303     -22.286  30.372  20.696  1.00 97.00      PROA   
ATOM   4621  N   PRO P 304     -21.590  28.291  20.450  1.00 97.00      PROA   
ATOM   4622  CD  PRO P 304     -20.459  27.363  20.424  1.00 97.00      PROA   
ATOM   4623  HD1 PRO P 304     -20.441  26.779  21.369  1.00 97.00      PROA   
ATOM   4624  HD2 PRO P 304     -19.495  27.899  20.290  1.00 97.00      PROA   
ATOM   4625  CA  PRO P 304     -22.726  27.806  19.658  1.00 97.00      PROA   
ATOM   4626  HA  PRO P 304     -22.788  28.481  18.817  1.00 97.00      PROA   
ATOM   4627  CB  PRO P 304     -22.294  26.382  19.260  1.00 97.00      PROA   
ATOM   4628  HB1 PRO P 304     -22.723  26.075  18.283  1.00 97.00      PROA   
ATOM   4629  HB2 PRO P 304     -22.604  25.651  20.037  1.00 97.00      PROA   
ATOM   4630  CG  PRO P 304     -20.764  26.459  19.232  1.00 97.00      PROA   
ATOM   4631  HG1 PRO P 304     -20.274  25.466  19.309  1.00 97.00      PROA   
ATOM   4632  HG2 PRO P 304     -20.433  26.960  18.297  1.00 97.00      PROA   
ATOM   4633  C   PRO P 304     -24.095  27.813  20.373  1.00 97.00      PROA   
ATOM   4634  O   PRO P 304     -24.088  27.717  21.607  1.00 97.00      PROA   
ATOM   4635  N   PRO P 305     -25.249  27.928  19.704  1.00 97.00      PROA   
ATOM   4636  CD  PRO P 305     -25.332  28.365  18.305  1.00 97.00      PROA   
ATOM   4637  HD1 PRO P 305     -24.943  27.558  17.648  1.00 97.00      PROA   
ATOM   4638  HD2 PRO P 305     -24.770  29.309  18.140  1.00 97.00      PROA   
ATOM   4639  CA  PRO P 305     -26.573  27.547  20.220  1.00 97.00      PROA   
ATOM   4640  HA  PRO P 305     -26.863  28.338  20.896  1.00 97.00      PROA   
ATOM   4641  CB  PRO P 305     -27.467  27.529  18.968  1.00 97.00      PROA   
ATOM   4642  HB1 PRO P 305     -28.527  27.768  19.199  1.00 97.00      PROA   
ATOM   4643  HB2 PRO P 305     -27.418  26.537  18.469  1.00 97.00      PROA   
ATOM   4644  CG  PRO P 305     -26.826  28.573  18.053  1.00 97.00      PROA   
ATOM   4645  HG1 PRO P 305     -27.109  28.448  16.986  1.00 97.00      PROA   
ATOM   4646  HG2 PRO P 305     -27.122  29.592  18.384  1.00 97.00      PROA   
ATOM   4647  C   PRO P 305     -26.704  26.260  21.039  1.00 97.00      PROA   
ATOM   4648  O   PRO P 305     -26.328  25.190  20.567  1.00 97.00      PROA   
ATOM   4649  N   VAL P 306     -27.293  26.338  22.248  1.00 97.00      PROA   
ATOM   4650  HN  VAL P 306     -27.502  27.244  22.606  1.00 97.00      PROA   
ATOM   4651  CA  VAL P 306     -27.590  25.205  23.117  1.00 97.00      PROA   
ATOM   4652  HA  VAL P 306     -27.756  24.336  22.498  1.00 97.00      PROA   
ATOM   4653  CB  VAL P 306     -26.455  24.901  24.108  1.00 97.00      PROA   
ATOM   4654  HB  VAL P 306     -26.830  24.304  24.967  1.00 97.00      PROA   
ATOM   4655  CG1 VAL P 306     -25.385  24.035  23.420  1.00 97.00      PROA   
ATOM   4656 HG11 VAL P 306     -24.887  24.601  22.604  1.00 97.00      PROA   
ATOM   4657 HG12 VAL P 306     -25.833  23.117  22.983  1.00 97.00      PROA   
ATOM   4658 HG13 VAL P 306     -24.612  23.728  24.157  1.00 97.00      PROA   
ATOM   4659  CG2 VAL P 306     -25.828  26.215  24.623  1.00 97.00      PROA   
ATOM   4660 HG21 VAL P 306     -26.602  26.943  24.949  1.00 97.00      PROA   
ATOM   4661 HG22 VAL P 306     -25.232  26.697  23.819  1.00 97.00      PROA   
ATOM   4662 HG23 VAL P 306     -25.137  26.019  25.471  1.00 97.00      PROA   
ATOM   4663  C   VAL P 306     -28.879  25.425  23.921  1.00 97.00      PROA   
ATOM   4664  O   VAL P 306     -29.024  26.428  24.618  1.00 97.00      PROA   
ATOM   4665  N   LEU P 307     -29.826  24.457  23.889  1.00 97.00      PROA   
ATOM   4666  HN  LEU P 307     -29.668  23.673  23.293  1.00 97.00      PROA   
ATOM   4667  CA  LEU P 307     -31.104  24.383  24.618  1.00 97.00      PROA   
ATOM   4668  HA  LEU P 307     -31.847  24.804  23.957  1.00 97.00      PROA   
ATOM   4669  CB  LEU P 307     -31.458  22.881  24.814  1.00 97.00      PROA   
ATOM   4670  HB1 LEU P 307     -30.588  22.388  25.297  1.00 97.00      PROA   
ATOM   4671  HB2 LEU P 307     -31.579  22.422  23.809  1.00 97.00      PROA   
ATOM   4672  CG  LEU P 307     -32.713  22.534  25.650  1.00 97.00      PROA   
ATOM   4673  HG  LEU P 307     -32.614  22.962  26.670  1.00 97.00      PROA   
ATOM   4674  CD1 LEU P 307     -33.996  23.085  25.020  1.00 97.00      PROA   
ATOM   4675 HD11 LEU P 307     -34.138  22.667  24.000  1.00 97.00      PROA   
ATOM   4676 HD12 LEU P 307     -33.971  24.191  24.927  1.00 97.00      PROA   
ATOM   4677 HD13 LEU P 307     -34.884  22.806  25.628  1.00 97.00      PROA   
ATOM   4678  CD2 LEU P 307     -32.842  21.010  25.797  1.00 97.00      PROA   
ATOM   4679 HD21 LEU P 307     -31.932  20.570  26.259  1.00 97.00      PROA   
ATOM   4680 HD22 LEU P 307     -32.983  20.539  24.801  1.00 97.00      PROA   
ATOM   4681 HD23 LEU P 307     -33.721  20.749  26.425  1.00 97.00      PROA   
ATOM   4682  C   LEU P 307     -31.261  25.148  25.949  1.00 97.00      PROA   
ATOM   4683  O   LEU P 307     -30.484  24.972  26.894  1.00 97.00      PROA   
ATOM   4684  N   ASP P 308     -32.276  26.027  26.049  1.00 97.00      PROA   
ATOM   4685  HN  ASP P 308     -32.870  26.179  25.262  1.00 97.00      PROA   
ATOM   4686  CA  ASP P 308     -32.482  26.952  27.147  1.00 97.00      PROA   
ATOM   4687  HA  ASP P 308     -31.574  27.019  27.729  1.00 97.00      PROA   
ATOM   4688  CB  ASP P 308     -32.740  28.346  26.514  1.00 97.00      PROA   
ATOM   4689  HB1 ASP P 308     -33.620  28.338  25.836  1.00 97.00      PROA   
ATOM   4690  HB2 ASP P 308     -31.854  28.606  25.895  1.00 97.00      PROA   
ATOM   4691  CG  ASP P 308     -32.917  29.430  27.546  1.00 97.00      PROA   
ATOM   4692  OD1 ASP P 308     -32.189  29.418  28.565  1.00 97.00      PROA   
ATOM   4693  OD2 ASP P 308     -33.804  30.292  27.362  1.00 97.00      PROA   
ATOM   4694  C   ASP P 308     -33.580  26.558  28.153  1.00 97.00      PROA   
ATOM   4695  O   ASP P 308     -33.367  25.752  29.063  1.00 97.00      PROA   
ATOM   4696  N   SER P 309     -34.776  27.178  28.035  1.00 97.00      PROA   
ATOM   4697  HN  SER P 309     -34.887  27.828  27.287  1.00 97.00      PROA   
ATOM   4698  CA  SER P 309     -35.682  27.340  29.168  1.00 97.00      PROA   
ATOM   4699  HA  SER P 309     -35.589  26.485  29.821  1.00 97.00      PROA   
ATOM   4700  CB  SER P 309     -35.367  28.646  29.979  1.00 97.00      PROA   
ATOM   4701  HB1 SER P 309     -34.304  28.613  30.300  1.00 97.00      PROA   
ATOM   4702  HB2 SER P 309     -35.982  28.662  30.904  1.00 97.00      PROA   
ATOM   4703  OG  SER P 309     -35.593  29.860  29.243  1.00 97.00      PROA   
ATOM   4704  HG1 SER P 309     -34.876  29.970  28.614  1.00 97.00      PROA   
ATOM   4705  C   SER P 309     -37.140  27.367  28.747  1.00 97.00      PROA   
ATOM   4706  O   SER P 309     -38.013  27.785  29.508  1.00 97.00      PROA   
ATOM   4707  N   ASP P 310     -37.432  26.892  27.524  1.00 97.00      PROA   
ATOM   4708  HN  ASP P 310     -36.680  26.682  26.904  1.00 97.00      PROA   
ATOM   4709  CA  ASP P 310     -38.771  26.779  26.964  1.00 97.00      PROA   
ATOM   4710  HA  ASP P 310     -39.339  26.117  27.600  1.00 97.00      PROA   
ATOM   4711  CB  ASP P 310     -39.516  28.153  26.904  1.00 97.00      PROA   
ATOM   4712  HB1 ASP P 310     -39.775  28.490  27.930  1.00 97.00      PROA   
ATOM   4713  HB2 ASP P 310     -40.476  28.025  26.359  1.00 97.00      PROA   
ATOM   4714  CG  ASP P 310     -38.742  29.244  26.205  1.00 97.00      PROA   
ATOM   4715  OD1 ASP P 310     -38.144  29.002  25.134  1.00 97.00      PROA   
ATOM   4716  OD2 ASP P 310     -38.842  30.423  26.643  1.00 97.00      PROA   
ATOM   4717  C   ASP P 310     -38.695  26.077  25.600  1.00 97.00      PROA   
ATOM   4718  O   ASP P 310     -39.488  26.308  24.693  1.00 97.00      PROA   
ATOM   4719  N   GLY P 311     -37.704  25.171  25.424  1.00 97.00      PROA   
ATOM   4720  HN  GLY P 311     -37.130  24.920  26.199  1.00 97.00      PROA   
ATOM   4721  CA  GLY P 311     -37.430  24.487  24.155  1.00 97.00      PROA   
ATOM   4722  HA1 GLY P 311     -38.340  24.400  23.579  1.00 97.00      PROA   
ATOM   4723  HA2 GLY P 311     -37.000  23.523  24.384  1.00 97.00      PROA   
ATOM   4724  C   GLY P 311     -36.429  25.208  23.291  1.00 97.00      PROA   
ATOM   4725  O   GLY P 311     -35.543  24.597  22.704  1.00 97.00      PROA   
ATOM   4726  N   SER P 312     -36.555  26.538  23.199  1.00 97.00      PROA   
ATOM   4727  HN  SER P 312     -37.349  26.965  23.623  1.00 97.00      PROA   
ATOM   4728  CA  SER P 312     -35.651  27.461  22.516  1.00 97.00      PROA   
ATOM   4729  HA  SER P 312     -35.776  27.281  21.458  1.00 97.00      PROA   
ATOM   4730  CB  SER P 312     -36.024  28.932  22.795  1.00 97.00      PROA   
ATOM   4731  HB1 SER P 312     -35.481  29.620  22.111  1.00 97.00      PROA   
ATOM   4732  HB2 SER P 312     -35.757  29.186  23.843  1.00 97.00      PROA   
ATOM   4733  OG  SER P 312     -37.422  29.143  22.631  1.00 97.00      PROA   
ATOM   4734  HG1 SER P 312     -37.770  29.021  23.517  1.00 97.00      PROA   
ATOM   4735  C   SER P 312     -34.157  27.336  22.809  1.00 97.00      PROA   
ATOM   4736  O   SER P 312     -33.716  26.747  23.799  1.00 97.00      PROA   
ATOM   4737  N   PHE P 313     -33.314  27.945  21.960  1.00 97.00      PROA   
ATOM   4738  HN  PHE P 313     -33.655  28.446  21.168  1.00 97.00      PROA   
ATOM   4739  CA  PHE P 313     -31.882  28.034  22.162  1.00 97.00      PROA   
ATOM   4740  HA  PHE P 313     -31.530  27.083  22.534  1.00 97.00      PROA   
ATOM   4741  CB  PHE P 313     -31.161  28.375  20.830  1.00 97.00      PROA   
ATOM   4742  HB1 PHE P 313     -30.059  28.430  20.959  1.00 97.00      PROA   
ATOM   4743  HB2 PHE P 313     -31.524  29.364  20.479  1.00 97.00      PROA   
ATOM   4744  CG  PHE P 313     -31.435  27.364  19.751  1.00 97.00      PROA   
ATOM   4745  CD1 PHE P 313     -31.989  27.764  18.522  1.00 97.00      PROA   
ATOM   4746  HD1 PHE P 313     -32.251  28.800  18.366  1.00 97.00      PROA   
ATOM   4747  CE1 PHE P 313     -32.203  26.834  17.498  1.00 97.00      PROA   
ATOM   4748  HE1 PHE P 313     -32.639  27.155  16.564  1.00 97.00      PROA   
ATOM   4749  CZ  PHE P 313     -31.860  25.491  17.692  1.00 97.00      PROA   
ATOM   4750  HZ  PHE P 313     -32.033  24.771  16.906  1.00 97.00      PROA   
ATOM   4751  CD2 PHE P 313     -31.078  26.017  19.928  1.00 97.00      PROA   
ATOM   4752  HD2 PHE P 313     -30.631  25.698  20.858  1.00 97.00      PROA   
ATOM   4753  CE2 PHE P 313     -31.295  25.082  18.907  1.00 97.00      PROA   
ATOM   4754  HE2 PHE P 313     -31.026  24.047  19.055  1.00 97.00      PROA   
ATOM   4755  C   PHE P 313     -31.467  29.099  23.177  1.00 97.00      PROA   
ATOM   4756  O   PHE P 313     -32.159  30.088  23.412  1.00 97.00      PROA   
ATOM   4757  N   PHE P 314     -30.270  28.938  23.779  1.00 97.00      PROA   
ATOM   4758  HN  PHE P 314     -29.762  28.083  23.707  1.00 97.00      PROA   
ATOM   4759  CA  PHE P 314     -29.505  30.069  24.266  1.00 97.00      PROA   
ATOM   4760  HA  PHE P 314     -29.924  30.969  23.843  1.00 97.00      PROA   
ATOM   4761  CB  PHE P 314     -29.435  30.242  25.840  1.00 97.00      PROA   
ATOM   4762  HB1 PHE P 314     -30.471  30.135  26.227  1.00 97.00      PROA   
ATOM   4763  HB2 PHE P 314     -29.168  31.308  26.001  1.00 97.00      PROA   
ATOM   4764  CG  PHE P 314     -28.467  29.501  26.779  1.00 97.00      PROA   
ATOM   4765  CD1 PHE P 314     -28.882  29.393  28.123  1.00 97.00      PROA   
ATOM   4766  HD1 PHE P 314     -29.877  29.712  28.397  1.00 97.00      PROA   
ATOM   4767  CE1 PHE P 314     -27.989  29.061  29.149  1.00 97.00      PROA   
ATOM   4768  HE1 PHE P 314     -28.313  29.086  30.179  1.00 97.00      PROA   
ATOM   4769  CZ  PHE P 314     -26.650  28.798  28.851  1.00 97.00      PROA   
ATOM   4770  HZ  PHE P 314     -25.945  28.624  29.650  1.00 97.00      PROA   
ATOM   4771  CD2 PHE P 314     -27.115  29.177  26.510  1.00 97.00      PROA   
ATOM   4772  HD2 PHE P 314     -26.678  29.273  25.527  1.00 97.00      PROA   
ATOM   4773  CE2 PHE P 314     -26.216  28.832  27.527  1.00 97.00      PROA   
ATOM   4774  HE2 PHE P 314     -25.177  28.657  27.290  1.00 97.00      PROA   
ATOM   4775  C   PHE P 314     -28.142  29.923  23.653  1.00 97.00      PROA   
ATOM   4776  O   PHE P 314     -27.752  28.842  23.220  1.00 97.00      PROA   
ATOM   4777  N   LEU P 315     -27.351  30.996  23.657  1.00 97.00      PROA   
ATOM   4778  HN  LEU P 315     -27.704  31.889  23.926  1.00 97.00      PROA   
ATOM   4779  CA  LEU P 315     -25.924  30.889  23.501  1.00 97.00      PROA   
ATOM   4780  HA  LEU P 315     -25.598  29.930  23.876  1.00 97.00      PROA   
ATOM   4781  CB  LEU P 315     -25.480  30.946  22.023  1.00 97.00      PROA   
ATOM   4782  HB1 LEU P 315     -26.185  30.303  21.453  1.00 97.00      PROA   
ATOM   4783  HB2 LEU P 315     -24.478  30.475  21.928  1.00 97.00      PROA   
ATOM   4784  CG  LEU P 315     -25.409  32.306  21.320  1.00 97.00      PROA   
ATOM   4785  HG  LEU P 315     -26.339  32.883  21.510  1.00 97.00      PROA   
ATOM   4786  CD1 LEU P 315     -24.186  33.108  21.759  1.00 97.00      PROA   
ATOM   4787 HD11 LEU P 315     -23.337  32.427  21.981  1.00 97.00      PROA   
ATOM   4788 HD12 LEU P 315     -24.395  33.730  22.655  1.00 97.00      PROA   
ATOM   4789 HD13 LEU P 315     -23.868  33.771  20.925  1.00 97.00      PROA   
ATOM   4790  CD2 LEU P 315     -25.288  32.057  19.814  1.00 97.00      PROA   
ATOM   4791 HD21 LEU P 315     -26.122  31.411  19.465  1.00 97.00      PROA   
ATOM   4792 HD22 LEU P 315     -24.331  31.543  19.585  1.00 97.00      PROA   
ATOM   4793 HD23 LEU P 315     -25.317  33.016  19.253  1.00 97.00      PROA   
ATOM   4794  C   LEU P 315     -25.315  31.924  24.424  1.00 97.00      PROA   
ATOM   4795  O   LEU P 315     -25.956  32.896  24.825  1.00 97.00      PROA   
ATOM   4796  N   TYR P 316     -24.065  31.703  24.848  1.00 97.00      PROA   
ATOM   4797  HN  TYR P 316     -23.530  30.951  24.472  1.00 97.00      PROA   
ATOM   4798  CA  TYR P 316     -23.459  32.466  25.917  1.00 97.00      PROA   
ATOM   4799  HA  TYR P 316     -24.175  33.148  26.353  1.00 97.00      PROA   
ATOM   4800  CB  TYR P 316     -22.891  31.467  26.975  1.00 97.00      PROA   
ATOM   4801  HB1 TYR P 316     -21.793  31.320  26.890  1.00 97.00      PROA   
ATOM   4802  HB2 TYR P 316     -23.372  30.479  26.813  1.00 97.00      PROA   
ATOM   4803  CG  TYR P 316     -23.201  31.913  28.375  1.00 97.00      PROA   
ATOM   4804  CD1 TYR P 316     -23.783  31.023  29.294  1.00 97.00      PROA   
ATOM   4805  HD1 TYR P 316     -23.944  29.993  29.012  1.00 97.00      PROA   
ATOM   4806  CE1 TYR P 316     -24.217  31.476  30.547  1.00 97.00      PROA   
ATOM   4807  HE1 TYR P 316     -24.709  30.790  31.221  1.00 97.00      PROA   
ATOM   4808  CZ  TYR P 316     -24.055  32.822  30.897  1.00 97.00      PROA   
ATOM   4809  OH  TYR P 316     -24.529  33.319  32.124  1.00 97.00      PROA   
ATOM   4810  HH  TYR P 316     -24.841  32.570  32.636  1.00 97.00      PROA   
ATOM   4811  CD2 TYR P 316     -22.971  33.237  28.776  1.00 97.00      PROA   
ATOM   4812  HD2 TYR P 316     -22.484  33.934  28.110  1.00 97.00      PROA   
ATOM   4813  CE2 TYR P 316     -23.425  33.696  30.014  1.00 97.00      PROA   
ATOM   4814  HE2 TYR P 316     -23.319  34.740  30.268  1.00 97.00      PROA   
ATOM   4815  C   TYR P 316     -22.332  33.284  25.315  1.00 97.00      PROA   
ATOM   4816  O   TYR P 316     -21.519  32.750  24.567  1.00 97.00      PROA   
ATOM   4817  N   SER P 317     -22.241  34.597  25.615  1.00 97.00      PROA   
ATOM   4818  HN  SER P 317     -22.923  35.051  26.182  1.00 97.00      PROA   
ATOM   4819  CA  SER P 317     -21.025  35.344  25.318  1.00 97.00      PROA   
ATOM   4820  HA  SER P 317     -20.229  34.667  25.046  1.00 97.00      PROA   
ATOM   4821  CB  SER P 317     -21.192  36.363  24.162  1.00 97.00      PROA   
ATOM   4822  HB1 SER P 317     -21.846  37.207  24.467  1.00 97.00      PROA   
ATOM   4823  HB2 SER P 317     -21.690  35.844  23.315  1.00 97.00      PROA   
ATOM   4824  OG  SER P 317     -19.926  36.857  23.713  1.00 97.00      PROA   
ATOM   4825  HG1 SER P 317     -19.643  36.277  23.002  1.00 97.00      PROA   
ATOM   4826  C   SER P 317     -20.567  36.077  26.564  1.00 97.00      PROA   
ATOM   4827  O   SER P 317     -21.083  37.127  26.951  1.00 97.00      PROA   
ATOM   4828  N   LYS P 318     -19.543  35.541  27.246  1.00 97.00      PROA   
ATOM   4829  HN  LYS P 318     -19.144  34.674  26.959  1.00 97.00      PROA   
ATOM   4830  CA  LYS P 318     -18.970  36.163  28.418  1.00 97.00      PROA   
ATOM   4831  HA  LYS P 318     -19.652  36.916  28.785  1.00 97.00      PROA   
ATOM   4832  CB  LYS P 318     -18.829  35.173  29.604  1.00 97.00      PROA   
ATOM   4833  HB1 LYS P 318     -18.362  34.237  29.230  1.00 97.00      PROA   
ATOM   4834  HB2 LYS P 318     -19.858  34.906  29.927  1.00 97.00      PROA   
ATOM   4835  CG  LYS P 318     -18.020  35.663  30.822  1.00 97.00      PROA   
ATOM   4836  HG1 LYS P 318     -18.534  35.297  31.737  1.00 97.00      PROA   
ATOM   4837  HG2 LYS P 318     -18.028  36.773  30.877  1.00 97.00      PROA   
ATOM   4838  CD  LYS P 318     -16.592  35.087  30.828  1.00 97.00      PROA   
ATOM   4839  HD1 LYS P 318     -16.050  35.376  29.902  1.00 97.00      PROA   
ATOM   4840  HD2 LYS P 318     -16.706  33.982  30.811  1.00 97.00      PROA   
ATOM   4841  CE  LYS P 318     -15.766  35.422  32.074  1.00 97.00      PROA   
ATOM   4842  HE1 LYS P 318     -14.882  34.755  32.159  1.00 97.00      PROA   
ATOM   4843  HE2 LYS P 318     -16.385  35.306  32.989  1.00 97.00      PROA   
ATOM   4844  NZ  LYS P 318     -15.282  36.802  32.025  1.00 97.00      PROA   
ATOM   4845  HZ1 LYS P 318     -15.970  37.467  31.617  1.00 97.00      PROA   
ATOM   4846  HZ2 LYS P 318     -14.395  36.891  31.488  1.00 97.00      PROA   
ATOM   4847  HZ3 LYS P 318     -15.086  37.087  33.006  1.00 97.00      PROA   
ATOM   4848  C   LYS P 318     -17.704  36.923  28.076  1.00 97.00      PROA   
ATOM   4849  O   LYS P 318     -16.738  36.412  27.509  1.00 97.00      PROA   
ATOM   4850  N   LEU P 319     -17.714  38.217  28.405  1.00 97.00      PROA   
ATOM   4851  HN  LEU P 319     -18.502  38.610  28.872  1.00 97.00      PROA   
ATOM   4852  CA  LEU P 319     -16.641  39.148  28.205  1.00 97.00      PROA   
ATOM   4853  HA  LEU P 319     -16.013  38.812  27.393  1.00 97.00      PROA   
ATOM   4854  CB  LEU P 319     -17.275  40.513  27.837  1.00 97.00      PROA   
ATOM   4855  HB1 LEU P 319     -18.071  40.749  28.576  1.00 97.00      PROA   
ATOM   4856  HB2 LEU P 319     -17.783  40.396  26.856  1.00 97.00      PROA   
ATOM   4857  CG  LEU P 319     -16.342  41.730  27.753  1.00 97.00      PROA   
ATOM   4858  HG  LEU P 319     -15.874  41.888  28.748  1.00 97.00      PROA   
ATOM   4859  CD1 LEU P 319     -15.253  41.518  26.698  1.00 97.00      PROA   
ATOM   4860 HD11 LEU P 319     -15.712  41.323  25.705  1.00 97.00      PROA   
ATOM   4861 HD12 LEU P 319     -14.595  40.663  26.958  1.00 97.00      PROA   
ATOM   4862 HD13 LEU P 319     -14.610  42.421  26.620  1.00 97.00      PROA   
ATOM   4863  CD2 LEU P 319     -17.147  42.995  27.427  1.00 97.00      PROA   
ATOM   4864 HD21 LEU P 319     -17.944  43.173  28.180  1.00 97.00      PROA   
ATOM   4865 HD22 LEU P 319     -17.635  42.900  26.433  1.00 97.00      PROA   
ATOM   4866 HD23 LEU P 319     -16.482  43.885  27.413  1.00 97.00      PROA   
ATOM   4867  C   LEU P 319     -15.781  39.209  29.461  1.00 97.00      PROA   
ATOM   4868  O   LEU P 319     -16.245  38.976  30.582  1.00 97.00      PROA   
ATOM   4869  N   THR P 320     -14.476  39.486  29.310  1.00 97.00      PROA   
ATOM   4870  HN  THR P 320     -14.096  39.643  28.402  1.00 97.00      PROA   
ATOM   4871  CA  THR P 320     -13.589  39.759  30.438  1.00 97.00      PROA   
ATOM   4872  HA  THR P 320     -14.182  40.004  31.306  1.00 97.00      PROA   
ATOM   4873  CB  THR P 320     -12.614  38.627  30.794  1.00 97.00      PROA   
ATOM   4874  HB  THR P 320     -11.613  38.768  30.333  1.00 97.00      PROA   
ATOM   4875  OG1 THR P 320     -13.104  37.360  30.359  1.00 97.00      PROA   
ATOM   4876  HG1 THR P 320     -13.072  37.413  29.401  1.00 97.00      PROA   
ATOM   4877  CG2 THR P 320     -12.459  38.570  32.317  1.00 97.00      PROA   
ATOM   4878 HG21 THR P 320     -13.423  38.384  32.837  1.00 97.00      PROA   
ATOM   4879 HG22 THR P 320     -12.087  39.544  32.699  1.00 97.00      PROA   
ATOM   4880 HG23 THR P 320     -11.740  37.777  32.615  1.00 97.00      PROA   
ATOM   4881  C   THR P 320     -12.801  40.993  30.064  1.00 97.00      PROA   
ATOM   4882  O   THR P 320     -12.183  41.023  29.004  1.00 97.00      PROA   
ATOM   4883  N   VAL P 321     -12.821  42.052  30.889  1.00 97.00      PROA   
ATOM   4884  HN  VAL P 321     -13.328  42.027  31.747  1.00 97.00      PROA   
ATOM   4885  CA  VAL P 321     -12.140  43.306  30.577  1.00 97.00      PROA   
ATOM   4886  HA  VAL P 321     -11.387  43.125  29.825  1.00 97.00      PROA   
ATOM   4887  CB  VAL P 321     -13.057  44.417  30.062  1.00 97.00      PROA   
ATOM   4888  HB  VAL P 321     -12.498  45.372  29.965  1.00 97.00      PROA   
ATOM   4889  CG1 VAL P 321     -13.530  44.036  28.651  1.00 97.00      PROA   
ATOM   4890 HG11 VAL P 321     -14.134  43.105  28.695  1.00 97.00      PROA   
ATOM   4891 HG12 VAL P 321     -12.666  43.858  27.976  1.00 97.00      PROA   
ATOM   4892 HG13 VAL P 321     -14.159  44.837  28.207  1.00 97.00      PROA   
ATOM   4893  CG2 VAL P 321     -14.239  44.631  31.027  1.00 97.00      PROA   
ATOM   4894 HG21 VAL P 321     -13.889  44.947  32.033  1.00 97.00      PROA   
ATOM   4895 HG22 VAL P 321     -14.834  43.700  31.139  1.00 97.00      PROA   
ATOM   4896 HG23 VAL P 321     -14.919  45.417  30.634  1.00 97.00      PROA   
ATOM   4897  C   VAL P 321     -11.378  43.823  31.770  1.00 97.00      PROA   
ATOM   4898  O   VAL P 321     -11.670  43.531  32.925  1.00 97.00      PROA   
ATOM   4899  N   ASP P 322     -10.324  44.592  31.505  1.00 97.00      PROA   
ATOM   4900  HN  ASP P 322     -10.079  44.829  30.568  1.00 97.00      PROA   
ATOM   4901  CA  ASP P 322      -9.305  45.017  32.436  1.00 97.00      PROA   
ATOM   4902  HA  ASP P 322      -8.888  44.117  32.864  1.00 97.00      PROA   
ATOM   4903  CB  ASP P 322      -8.170  45.737  31.650  1.00 97.00      PROA   
ATOM   4904  HB1 ASP P 322      -7.187  45.603  32.151  1.00 97.00      PROA   
ATOM   4905  HB2 ASP P 322      -8.367  46.824  31.528  1.00 97.00      PROA   
ATOM   4906  CG  ASP P 322      -8.089  45.139  30.250  1.00 97.00      PROA   
ATOM   4907  OD1 ASP P 322      -7.459  44.068  30.106  1.00 97.00      PROA   
ATOM   4908  OD2 ASP P 322      -8.881  45.625  29.391  1.00 97.00      PROA   
ATOM   4909  C   ASP P 322      -9.858  45.842  33.599  1.00 97.00      PROA   
ATOM   4910  O   ASP P 322     -10.630  46.783  33.425  1.00 97.00      PROA   
ATOM   4911  N   LYS P 323      -9.509  45.492  34.852  1.00 97.00      PROA   
ATOM   4912  HN  LYS P 323      -8.904  44.716  35.008  1.00 97.00      PROA   
ATOM   4913  CA  LYS P 323     -10.131  46.099  36.021  1.00 97.00      PROA   
ATOM   4914  HA  LYS P 323     -11.197  45.964  35.910  1.00 97.00      PROA   
ATOM   4915  CB  LYS P 323      -9.705  45.334  37.294  1.00 97.00      PROA   
ATOM   4916  HB1 LYS P 323      -8.604  45.412  37.426  1.00 97.00      PROA   
ATOM   4917  HB2 LYS P 323      -9.936  44.264  37.108  1.00 97.00      PROA   
ATOM   4918  CG  LYS P 323     -10.440  45.783  38.569  1.00 97.00      PROA   
ATOM   4919  HG1 LYS P 323     -11.492  46.020  38.302  1.00 97.00      PROA   
ATOM   4920  HG2 LYS P 323      -9.991  46.714  38.975  1.00 97.00      PROA   
ATOM   4921  CD  LYS P 323     -10.471  44.670  39.632  1.00 97.00      PROA   
ATOM   4922  HD1 LYS P 323     -10.940  43.784  39.154  1.00 97.00      PROA   
ATOM   4923  HD2 LYS P 323     -11.137  44.979  40.465  1.00 97.00      PROA   
ATOM   4924  CE  LYS P 323      -9.094  44.296  40.193  1.00 97.00      PROA   
ATOM   4925  HE1 LYS P 323      -8.761  45.050  40.938  1.00 97.00      PROA   
ATOM   4926  HE2 LYS P 323      -8.332  44.219  39.388  1.00 97.00      PROA   
ATOM   4927  NZ  LYS P 323      -9.183  42.985  40.842  1.00 97.00      PROA   
ATOM   4928  HZ1 LYS P 323      -9.170  42.250  40.106  1.00 97.00      PROA   
ATOM   4929  HZ2 LYS P 323     -10.097  42.865  41.323  1.00 97.00      PROA   
ATOM   4930  HZ3 LYS P 323      -8.411  42.758  41.501  1.00 97.00      PROA   
ATOM   4931  C   LYS P 323      -9.929  47.609  36.170  1.00 97.00      PROA   
ATOM   4932  O   LYS P 323     -10.841  48.355  36.515  1.00 97.00      PROA   
ATOM   4933  N   SER P 324      -8.720  48.110  35.865  1.00 97.00      PROA   
ATOM   4934  HN  SER P 324      -7.990  47.512  35.543  1.00 97.00      PROA   
ATOM   4935  CA  SER P 324      -8.425  49.535  35.751  1.00 97.00      PROA   
ATOM   4936  HA  SER P 324      -8.689  50.011  36.684  1.00 97.00      PROA   
ATOM   4937  CB  SER P 324      -6.912  49.759  35.481  1.00 97.00      PROA   
ATOM   4938  HB1 SER P 324      -6.361  49.537  36.420  1.00 97.00      PROA   
ATOM   4939  HB2 SER P 324      -6.702  50.815  35.206  1.00 97.00      PROA   
ATOM   4940  OG  SER P 324      -6.449  48.863  34.465  1.00 97.00      PROA   
ATOM   4941  HG1 SER P 324      -5.551  49.108  34.232  1.00 97.00      PROA   
ATOM   4942  C   SER P 324      -9.225  50.254  34.676  1.00 97.00      PROA   
ATOM   4943  O   SER P 324      -9.754  51.339  34.892  1.00 97.00      PROA   
ATOM   4944  N   ARG P 325      -9.359  49.634  33.492  1.00 97.00      PROA   
ATOM   4945  HN  ARG P 325      -8.878  48.771  33.360  1.00 97.00      PROA   
ATOM   4946  CA  ARG P 325     -10.203  50.072  32.396  1.00 97.00      PROA   
ATOM   4947  HA  ARG P 325      -9.917  51.081  32.138  1.00 97.00      PROA   
ATOM   4948  CB  ARG P 325      -9.929  49.165  31.176  1.00 97.00      PROA   
ATOM   4949  HB1 ARG P 325     -10.066  48.109  31.494  1.00 97.00      PROA   
ATOM   4950  HB2 ARG P 325      -8.866  49.282  30.873  1.00 97.00      PROA   
ATOM   4951  CG  ARG P 325     -10.839  49.376  29.958  1.00 97.00      PROA   
ATOM   4952  HG1 ARG P 325     -10.675  50.394  29.545  1.00 97.00      PROA   
ATOM   4953  HG2 ARG P 325     -11.901  49.306  30.277  1.00 97.00      PROA   
ATOM   4954  CD  ARG P 325     -10.597  48.315  28.883  1.00 97.00      PROA   
ATOM   4955  HD1 ARG P 325     -10.713  47.304  29.328  1.00 97.00      PROA   
ATOM   4956  HD2 ARG P 325      -9.591  48.405  28.421  1.00 97.00      PROA   
ATOM   4957  NE  ARG P 325     -11.656  48.568  27.865  1.00 97.00      PROA   
ATOM   4958  HE  ARG P 325     -12.220  49.389  27.958  1.00 97.00      PROA   
ATOM   4959  CZ  ARG P 325     -12.157  47.635  27.080  1.00 97.00      PROA   
ATOM   4960  NH1 ARG P 325     -11.660  46.429  26.973  1.00 97.00      PROA   
ATOM   4961 HH11 ARG P 325     -10.792  46.214  27.422  1.00 97.00      PROA   
ATOM   4962 HH12 ARG P 325     -12.128  45.802  26.350  1.00 97.00      PROA   
ATOM   4963  NH2 ARG P 325     -13.235  47.924  26.400  1.00 97.00      PROA   
ATOM   4964 HH21 ARG P 325     -13.680  48.817  26.464  1.00 97.00      PROA   
ATOM   4965 HH22 ARG P 325     -13.697  47.200  25.887  1.00 97.00      PROA   
ATOM   4966  C   ARG P 325     -11.694  50.132  32.732  1.00 97.00      PROA   
ATOM   4967  O   ARG P 325     -12.399  51.084  32.408  1.00 97.00      PROA   
ATOM   4968  N   TRP P 326     -12.214  49.122  33.451  1.00 97.00      PROA   
ATOM   4969  HN  TRP P 326     -11.651  48.319  33.630  1.00 97.00      PROA   
ATOM   4970  CA  TRP P 326     -13.567  49.108  33.983  1.00 97.00      PROA   
ATOM   4971  HA  TRP P 326     -14.256  49.197  33.157  1.00 97.00      PROA   
ATOM   4972  CB  TRP P 326     -13.808  47.741  34.690  1.00 97.00      PROA   
ATOM   4973  HB1 TRP P 326     -12.930  47.542  35.341  1.00 97.00      PROA   
ATOM   4974  HB2 TRP P 326     -13.811  46.943  33.917  1.00 97.00      PROA   
ATOM   4975  CG  TRP P 326     -15.045  47.615  35.527  1.00 97.00      PROA   
ATOM   4976  CD1 TRP P 326     -15.089  47.695  36.895  1.00 97.00      PROA   
ATOM   4977  HD1 TRP P 326     -14.229  47.876  37.524  1.00 97.00      PROA   
ATOM   4978  NE1 TRP P 326     -16.389  47.567  37.320  1.00 97.00      PROA   
ATOM   4979  HE1 TRP P 326     -16.707  47.667  38.237  1.00 97.00      PROA   
ATOM   4980  CE2 TRP P 326     -17.209  47.409  36.241  1.00 97.00      PROA   
ATOM   4981  CD2 TRP P 326     -16.398  47.426  35.082  1.00 97.00      PROA   
ATOM   4982  CE3 TRP P 326     -16.988  47.267  33.828  1.00 97.00      PROA   
ATOM   4983  HE3 TRP P 326     -16.391  47.255  32.928  1.00 97.00      PROA   
ATOM   4984  CZ3 TRP P 326     -18.375  47.101  33.759  1.00 97.00      PROA   
ATOM   4985  HZ3 TRP P 326     -18.847  46.966  32.797  1.00 97.00      PROA   
ATOM   4986  CZ2 TRP P 326     -18.584  47.254  36.170  1.00 97.00      PROA   
ATOM   4987  HZ2 TRP P 326     -19.196  47.245  37.060  1.00 97.00      PROA   
ATOM   4988  CH2 TRP P 326     -19.159  47.092  34.908  1.00 97.00      PROA   
ATOM   4989  HH2 TRP P 326     -20.227  46.957  34.820  1.00 97.00      PROA   
ATOM   4990  C   TRP P 326     -13.857  50.302  34.899  1.00 97.00      PROA   
ATOM   4991  O   TRP P 326     -14.867  50.991  34.754  1.00 97.00      PROA   
ATOM   4992  N   GLN P 327     -12.902  50.637  35.789  1.00 97.00      PROA   
ATOM   4993  HN  GLN P 327     -12.094  50.059  35.878  1.00 97.00      PROA   
ATOM   4994  CA  GLN P 327     -12.964  51.790  36.672  1.00 97.00      PROA   
ATOM   4995  HA  GLN P 327     -13.929  51.763  37.155  1.00 97.00      PROA   
ATOM   4996  CB  GLN P 327     -11.859  51.717  37.765  1.00 97.00      PROA
[truncated: 8,620,101 more chars]
