# Supplementary material for: The solution structure of the heavy chain–only C5-Fc nanobody reveals exposed variable regions that are optimal for COVID-19 antigen interactions
Source: J Biol Chem. 2023 Oct 12;299(11):105337. doi: 10.1016/j.jbc.2023.105337 (PMC10682267; doi:10.1016/j.jbc.2023.105337)
Supplement: SANS_C5_Fc_Glycosylated_6.0mgml_Top100_best_fit [file mmc5.zip › jbc_105337_mmc05.pdb]

REMARK  FINAL COORDINATES WRITTEN BY NAMD AT TIMESTEP 10000
ATOM      1  N   GLN P   1     -52.818  -4.921 -51.286  1.00 97.00      PROA   
ATOM      2  HT1 GLN P   1     -53.856  -4.870 -51.303  1.00 97.00      PROA   
ATOM      3  HT2 GLN P   1     -52.467  -5.517 -52.063  1.00 97.00      PROA   
ATOM      4  HT3 GLN P   1     -52.452  -3.952 -51.371  1.00 97.00      PROA   
ATOM      5  CA  GLN P   1     -52.355  -5.439 -49.954  1.00 97.00      PROA   
ATOM      6  HA  GLN P   1     -52.974  -6.287 -49.704  1.00 97.00      PROA   
ATOM      7  CB  GLN P   1     -50.831  -5.823 -50.033  1.00 97.00      PROA   
ATOM      8  HB1 GLN P   1     -50.218  -5.110 -49.442  1.00 97.00      PROA   
ATOM      9  HB2 GLN P   1     -50.449  -5.745 -51.073  1.00 97.00      PROA   
ATOM     10  CG  GLN P   1     -50.468  -7.258 -49.549  1.00 97.00      PROA   
ATOM     11  HG1 GLN P   1     -49.367  -7.399 -49.598  1.00 97.00      PROA   
ATOM     12  HG2 GLN P   1     -50.933  -8.018 -50.213  1.00 97.00      PROA   
ATOM     13  CD  GLN P   1     -50.964  -7.553 -48.129  1.00 97.00      PROA   
ATOM     14  OE1 GLN P   1     -52.169  -7.484 -47.883  1.00 97.00      PROA   
ATOM     15  NE2 GLN P   1     -50.050  -7.843 -47.186  1.00 97.00      PROA   
ATOM     16 HE21 GLN P   1     -49.077  -7.815 -47.413  1.00 97.00      PROA   
ATOM     17 HE22 GLN P   1     -50.374  -7.975 -46.249  1.00 97.00      PROA   
ATOM     18  C   GLN P   1     -52.598  -4.344 -48.931  1.00 97.00      PROA   
ATOM     19  O   GLN P   1     -52.736  -3.192 -49.334  1.00 97.00      PROA   
ATOM     20  N   VAL P   2     -52.648  -4.670 -47.631  1.00 97.00      PROA   
ATOM     21  HN  VAL P   2     -52.604  -5.619 -47.328  1.00 97.00      PROA   
ATOM     22  CA  VAL P   2     -52.547  -3.696 -46.557  1.00 97.00      PROA   
ATOM     23  HA  VAL P   2     -52.350  -2.709 -46.950  1.00 97.00      PROA   
ATOM     24  CB  VAL P   2     -53.778  -3.642 -45.657  1.00 97.00      PROA   
ATOM     25  HB  VAL P   2     -53.970  -4.639 -45.205  1.00 97.00      PROA   
ATOM     26  CG1 VAL P   2     -53.555  -2.608 -44.538  1.00 97.00      PROA   
ATOM     27 HG11 VAL P   2     -53.312  -1.617 -44.978  1.00 97.00      PROA   
ATOM     28 HG12 VAL P   2     -52.730  -2.905 -43.856  1.00 97.00      PROA   
ATOM     29 HG13 VAL P   2     -54.476  -2.498 -43.927  1.00 97.00      PROA   
ATOM     30  CG2 VAL P   2     -55.005  -3.234 -46.495  1.00 97.00      PROA   
ATOM     31 HG21 VAL P   2     -55.236  -3.990 -47.275  1.00 97.00      PROA   
ATOM     32 HG22 VAL P   2     -54.831  -2.252 -46.985  1.00 97.00      PROA   
ATOM     33 HG23 VAL P   2     -55.896  -3.131 -45.840  1.00 97.00      PROA   
ATOM     34  C   VAL P   2     -51.330  -4.141 -45.773  1.00 97.00      PROA   
ATOM     35  O   VAL P   2     -51.307  -5.237 -45.217  1.00 97.00      PROA   
ATOM     36  N   GLN P   3     -50.243  -3.357 -45.786  1.00 97.00      PROA   
ATOM     37  HN  GLN P   3     -50.274  -2.435 -46.165  1.00 97.00      PROA   
ATOM     38  CA  GLN P   3     -48.963  -3.898 -45.378  1.00 97.00      PROA   
ATOM     39  HA  GLN P   3     -49.088  -4.512 -44.498  1.00 97.00      PROA   
ATOM     40  CB  GLN P   3     -48.337  -4.715 -46.545  1.00 97.00      PROA   
ATOM     41  HB1 GLN P   3     -47.910  -4.029 -47.307  1.00 97.00      PROA   
ATOM     42  HB2 GLN P   3     -49.161  -5.266 -47.047  1.00 97.00      PROA   
ATOM     43  CG  GLN P   3     -47.292  -5.764 -46.100  1.00 97.00      PROA   
ATOM     44  HG1 GLN P   3     -47.783  -6.551 -45.489  1.00 97.00      PROA   
ATOM     45  HG2 GLN P   3     -46.488  -5.316 -45.478  1.00 97.00      PROA   
ATOM     46  CD  GLN P   3     -46.664  -6.444 -47.314  1.00 97.00      PROA   
ATOM     47  OE1 GLN P   3     -47.325  -7.226 -48.002  1.00 97.00      PROA   
ATOM     48  NE2 GLN P   3     -45.385  -6.120 -47.601  1.00 97.00      PROA   
ATOM     49 HE21 GLN P   3     -44.907  -5.456 -47.025  1.00 97.00      PROA   
ATOM     50 HE22 GLN P   3     -44.944  -6.565 -48.380  1.00 97.00      PROA   
ATOM     51  C   GLN P   3     -48.016  -2.770 -45.031  1.00 97.00      PROA   
ATOM     52  O   GLN P   3     -48.176  -1.628 -45.462  1.00 97.00      PROA   
ATOM     53  N   LEU P   4     -46.973  -3.077 -44.255  1.00 97.00      PROA   
ATOM     54  HN  LEU P   4     -46.859  -3.999 -43.894  1.00 97.00      PROA   
ATOM     55  CA  LEU P   4     -45.868  -2.177 -44.023  1.00 97.00      PROA   
ATOM     56  HA  LEU P   4     -46.150  -1.164 -44.270  1.00 97.00      PROA   
ATOM     57  CB  LEU P   4     -45.384  -2.217 -42.550  1.00 97.00      PROA   
ATOM     58  HB1 LEU P   4     -44.476  -1.581 -42.474  1.00 97.00      PROA   
ATOM     59  HB2 LEU P   4     -45.077  -3.250 -42.282  1.00 97.00      PROA   
ATOM     60  CG  LEU P   4     -46.387  -1.710 -41.483  1.00 97.00      PROA   
ATOM     61  HG  LEU P   4     -45.810  -1.606 -40.539  1.00 97.00      PROA   
ATOM     62  CD1 LEU P   4     -46.966  -0.333 -41.829  1.00 97.00      PROA   
ATOM     63 HD11 LEU P   4     -47.630  -0.407 -42.716  1.00 97.00      PROA   
ATOM     64 HD12 LEU P   4     -46.152   0.391 -42.048  1.00 97.00      PROA   
ATOM     65 HD13 LEU P   4     -47.567   0.056 -40.980  1.00 97.00      PROA   
ATOM     66  CD2 LEU P   4     -47.525  -2.700 -41.198  1.00 97.00      PROA   
ATOM     67 HD21 LEU P   4     -47.113  -3.712 -40.995  1.00 97.00      PROA   
ATOM     68 HD22 LEU P   4     -48.231  -2.764 -42.053  1.00 97.00      PROA   
ATOM     69 HD23 LEU P   4     -48.108  -2.371 -40.312  1.00 97.00      PROA   
ATOM     70  C   LEU P   4     -44.732  -2.548 -44.964  1.00 97.00      PROA   
ATOM     71  O   LEU P   4     -44.556  -3.710 -45.328  1.00 97.00      PROA   
ATOM     72  N   VAL P   5     -43.953  -1.552 -45.412  1.00 97.00      PROA   
ATOM     73  HN  VAL P   5     -44.194  -0.602 -45.228  1.00 97.00      PROA   
ATOM     74  CA  VAL P   5     -42.731  -1.785 -46.163  1.00 97.00      PROA   
ATOM     75  HA  VAL P   5     -42.499  -2.839 -46.186  1.00 97.00      PROA   
ATOM     76  CB  VAL P   5     -42.829  -1.271 -47.602  1.00 97.00      PROA   
ATOM     77  HB  VAL P   5     -43.109  -0.196 -47.593  1.00 97.00      PROA   
ATOM     78  CG1 VAL P   5     -41.488  -1.434 -48.352  1.00 97.00      PROA   
ATOM     79 HG11 VAL P   5     -41.174  -2.499 -48.360  1.00 97.00      PROA   
ATOM     80 HG12 VAL P   5     -40.679  -0.825 -47.896  1.00 97.00      PROA   
ATOM     81 HG13 VAL P   5     -41.604  -1.105 -49.407  1.00 97.00      PROA   
ATOM     82  CG2 VAL P   5     -43.930  -2.060 -48.342  1.00 97.00      PROA   
ATOM     83 HG21 VAL P   5     -44.924  -1.899 -47.874  1.00 97.00      PROA   
ATOM     84 HG22 VAL P   5     -43.701  -3.147 -48.321  1.00 97.00      PROA   
ATOM     85 HG23 VAL P   5     -43.987  -1.735 -49.403  1.00 97.00      PROA   
ATOM     86  C   VAL P   5     -41.592  -1.098 -45.433  1.00 97.00      PROA   
ATOM     87  O   VAL P   5     -41.502   0.129 -45.399  1.00 97.00      PROA   
ATOM     88  N   GLU P   6     -40.688  -1.872 -44.812  1.00 97.00      PROA   
ATOM     89  HN  GLU P   6     -40.822  -2.856 -44.725  1.00 97.00      PROA   
ATOM     90  CA  GLU P   6     -39.492  -1.372 -44.168  1.00 97.00      PROA   
ATOM     91  HA  GLU P   6     -39.676  -0.345 -43.887  1.00 97.00      PROA   
ATOM     92  CB  GLU P   6     -39.176  -2.115 -42.841  1.00 97.00      PROA   
ATOM     93  HB1 GLU P   6     -39.981  -1.878 -42.113  1.00 97.00      PROA   
ATOM     94  HB2 GLU P   6     -38.235  -1.705 -42.415  1.00 97.00      PROA   
ATOM     95  CG  GLU P   6     -39.026  -3.654 -42.940  1.00 97.00      PROA   
ATOM     96  HG1 GLU P   6     -38.477  -4.017 -42.045  1.00 97.00      PROA   
ATOM     97  HG2 GLU P   6     -38.449  -3.955 -43.841  1.00 97.00      PROA   
ATOM     98  CD  GLU P   6     -40.359  -4.379 -42.952  1.00 97.00      PROA   
ATOM     99  OE1 GLU P   6     -40.790  -4.875 -41.879  1.00 97.00      PROA   
ATOM    100  OE2 GLU P   6     -40.970  -4.494 -44.048  1.00 97.00      PROA   
ATOM    101  C   GLU P   6     -38.271  -1.321 -45.082  1.00 97.00      PROA   
ATOM    102  O   GLU P   6     -38.177  -1.976 -46.119  1.00 97.00      PROA   
ATOM    103  N   SER P   7     -37.299  -0.466 -44.728  1.00 97.00      PROA   
ATOM    104  HN  SER P   7     -37.445   0.135 -43.946  1.00 97.00      PROA   
ATOM    105  CA  SER P   7     -36.048  -0.284 -45.445  1.00 97.00      PROA   
ATOM    106  HA  SER P   7     -35.654  -1.262 -45.680  1.00 97.00      PROA   
ATOM    107  CB  SER P   7     -36.207   0.532 -46.752  1.00 97.00      PROA   
ATOM    108  HB1 SER P   7     -35.249   0.974 -47.100  1.00 97.00      PROA   
ATOM    109  HB2 SER P   7     -36.929   1.361 -46.588  1.00 97.00      PROA   
ATOM    110  OG  SER P   7     -36.673  -0.318 -47.795  1.00 97.00      PROA   
ATOM    111  HG1 SER P   7     -37.350  -0.880 -47.411  1.00 97.00      PROA   
ATOM    112  C   SER P   7     -35.016   0.370 -44.552  1.00 97.00      PROA   
ATOM    113  O   SER P   7     -35.334   0.923 -43.503  1.00 97.00      PROA   
ATOM    114  N   GLY P   8     -33.723   0.303 -44.933  1.00 97.00      PROA   
ATOM    115  HN  GLY P   8     -33.493  -0.143 -45.795  1.00 97.00      PROA   
ATOM    116  CA  GLY P   8     -32.610   0.644 -44.042  1.00 97.00      PROA   
ATOM    117  HA1 GLY P   8     -32.892   1.453 -43.384  1.00 97.00      PROA   
ATOM    118  HA2 GLY P   8     -31.756   0.883 -44.659  1.00 97.00      PROA   
ATOM    119  C   GLY P   8     -32.229  -0.532 -43.180  1.00 97.00      PROA   
ATOM    120  O   GLY P   8     -32.971  -1.501 -43.067  1.00 97.00      PROA   
ATOM    121  N   GLY P   9     -31.035  -0.506 -42.567  1.00 97.00      PROA   
ATOM    122  HN  GLY P   9     -30.438   0.290 -42.643  1.00 97.00      PROA   
ATOM    123  CA  GLY P   9     -30.475  -1.661 -41.868  1.00 97.00      PROA   
ATOM    124  HA1 GLY P   9     -31.037  -2.559 -42.078  1.00 97.00      PROA   
ATOM    125  HA2 GLY P   9     -30.431  -1.420 -40.816  1.00 97.00      PROA   
ATOM    126  C   GLY P   9     -29.072  -1.887 -42.339  1.00 97.00      PROA   
ATOM    127  O   GLY P   9     -28.381  -0.941 -42.706  1.00 97.00      PROA   
ATOM    128  N   GLY P  10     -28.605  -3.147 -42.344  1.00 97.00      PROA   
ATOM    129  HN  GLY P  10     -29.187  -3.888 -42.018  1.00 97.00      PROA   
ATOM    130  CA  GLY P  10     -27.289  -3.512 -42.859  1.00 97.00      PROA   
ATOM    131  HA1 GLY P  10     -26.835  -2.677 -43.372  1.00 97.00      PROA   
ATOM    132  HA2 GLY P  10     -27.438  -4.360 -43.512  1.00 97.00      PROA   
ATOM    133  C   GLY P  10     -26.343  -3.968 -41.784  1.00 97.00      PROA   
ATOM    134  O   GLY P  10     -26.646  -4.868 -41.002  1.00 97.00      PROA   
ATOM    135  N   SER P  11     -25.132  -3.387 -41.751  1.00 97.00      PROA   
ATOM    136  HN  SER P  11     -24.928  -2.603 -42.332  1.00 97.00      PROA   
ATOM    137  CA  SER P  11     -24.082  -3.765 -40.812  1.00 97.00      PROA   
ATOM    138  HA  SER P  11     -24.482  -4.457 -40.086  1.00 97.00      PROA   
ATOM    139  CB  SER P  11     -22.855  -4.442 -41.468  1.00 97.00      PROA   
ATOM    140  HB1 SER P  11     -22.066  -4.635 -40.710  1.00 97.00      PROA   
ATOM    141  HB2 SER P  11     -22.424  -3.790 -42.257  1.00 97.00      PROA   
ATOM    142  OG  SER P  11     -23.227  -5.701 -42.023  1.00 97.00      PROA   
ATOM    143  HG1 SER P  11     -23.806  -5.532 -42.770  1.00 97.00      PROA   
ATOM    144  C   SER P  11     -23.591  -2.573 -40.030  1.00 97.00      PROA   
ATOM    145  O   SER P  11     -23.392  -1.490 -40.570  1.00 97.00      PROA   
ATOM    146  N   VAL P  12     -23.401  -2.759 -38.718  1.00 97.00      PROA   
ATOM    147  HN  VAL P  12     -23.600  -3.649 -38.315  1.00 97.00      PROA   
ATOM    148  CA  VAL P  12     -22.988  -1.738 -37.778  1.00 97.00      PROA   
ATOM    149  HA  VAL P  12     -22.577  -0.901 -38.323  1.00 97.00      PROA   
ATOM    150  CB  VAL P  12     -24.104  -1.256 -36.830  1.00 97.00      PROA   
ATOM    151  HB  VAL P  12     -23.988  -1.644 -35.795  1.00 97.00      PROA   
ATOM    152  CG1 VAL P  12     -24.058   0.283 -36.777  1.00 97.00      PROA   
ATOM    153 HG11 VAL P  12     -24.205   0.711 -37.792  1.00 97.00      PROA   
ATOM    154 HG12 VAL P  12     -23.090   0.648 -36.371  1.00 97.00      PROA   
ATOM    155 HG13 VAL P  12     -24.873   0.674 -36.131  1.00 97.00      PROA   
ATOM    156  CG2 VAL P  12     -25.487  -1.733 -37.312  1.00 97.00      PROA   
ATOM    157 HG21 VAL P  12     -25.572  -2.841 -37.281  1.00 97.00      PROA   
ATOM    158 HG22 VAL P  12     -25.678  -1.379 -38.347  1.00 97.00      PROA   
ATOM    159 HG23 VAL P  12     -26.279  -1.316 -36.655  1.00 97.00      PROA   
ATOM    160  C   VAL P  12     -21.871  -2.328 -36.943  1.00 97.00      PROA   
ATOM    161  O   VAL P  12     -21.607  -3.529 -36.975  1.00 97.00      PROA   
ATOM    162  N   GLN P  13     -21.192  -1.491 -36.150  1.00 97.00      PROA   
ATOM    163  HN  GLN P  13     -21.390  -0.514 -36.163  1.00 97.00      PROA   
ATOM    164  CA  GLN P  13     -20.352  -1.929 -35.057  1.00 97.00      PROA   
ATOM    165  HA  GLN P  13     -20.274  -3.007 -35.043  1.00 97.00      PROA   
ATOM    166  CB  GLN P  13     -18.929  -1.328 -35.142  1.00 97.00      PROA   
ATOM    167  HB1 GLN P  13     -18.363  -1.635 -34.236  1.00 97.00      PROA   
ATOM    168  HB2 GLN P  13     -18.995  -0.219 -35.133  1.00 97.00      PROA   
ATOM    169  CG  GLN P  13     -18.142  -1.783 -36.398  1.00 97.00      PROA   
ATOM    170  HG1 GLN P  13     -18.656  -1.440 -37.322  1.00 97.00      PROA   
ATOM    171  HG2 GLN P  13     -18.075  -2.892 -36.411  1.00 97.00      PROA   
ATOM    172  CD  GLN P  13     -16.718  -1.224 -36.404  1.00 97.00      PROA   
ATOM    173  OE1 GLN P  13     -16.336  -0.414 -35.560  1.00 97.00      PROA   
ATOM    174  NE2 GLN P  13     -15.892  -1.672 -37.371  1.00 97.00      PROA   
ATOM    175 HE21 GLN P  13     -14.947  -1.346 -37.335  1.00 97.00      PROA   
ATOM    176 HE22 GLN P  13     -16.186  -2.389 -38.002  1.00 97.00      PROA   
ATOM    177  C   GLN P  13     -21.031  -1.510 -33.763  1.00 97.00      PROA   
ATOM    178  O   GLN P  13     -21.771  -0.528 -33.733  1.00 97.00      PROA   
ATOM    179  N   ALA P  14     -20.843  -2.269 -32.668  1.00 97.00      PROA   
ATOM    180  HN  ALA P  14     -20.331  -3.122 -32.739  1.00 97.00      PROA   
ATOM    181  CA  ALA P  14     -21.412  -1.977 -31.367  1.00 97.00      PROA   
ATOM    182  HA  ALA P  14     -22.485  -1.979 -31.490  1.00 97.00      PROA   
ATOM    183  CB  ALA P  14     -21.036  -3.091 -30.369  1.00 97.00      PROA   
ATOM    184  HB1 ALA P  14     -19.936  -3.112 -30.211  1.00 97.00      PROA   
ATOM    185  HB2 ALA P  14     -21.351  -4.078 -30.771  1.00 97.00      PROA   
ATOM    186  HB3 ALA P  14     -21.537  -2.930 -29.391  1.00 97.00      PROA   
ATOM    187  C   ALA P  14     -21.040  -0.598 -30.810  1.00 97.00      PROA   
ATOM    188  O   ALA P  14     -19.923  -0.110 -30.965  1.00 97.00      PROA   
ATOM    189  N   GLY P  15     -22.023   0.086 -30.194  1.00 97.00      PROA   
ATOM    190  HN  GLY P  15     -22.882  -0.388 -30.016  1.00 97.00      PROA   
ATOM    191  CA  GLY P  15     -21.967   1.509 -29.860  1.00 97.00      PROA   
ATOM    192  HA1 GLY P  15     -20.943   1.805 -29.686  1.00 97.00      PROA   
ATOM    193  HA2 GLY P  15     -22.596   1.669 -28.997  1.00 97.00      PROA   
ATOM    194  C   GLY P  15     -22.504   2.385 -30.966  1.00 97.00      PROA   
ATOM    195  O   GLY P  15     -23.002   3.480 -30.722  1.00 97.00      PROA   
ATOM    196  N   GLY P  16     -22.424   1.909 -32.222  1.00 97.00      PROA   
ATOM    197  HN  GLY P  16     -22.009   1.014 -32.365  1.00 97.00      PROA   
ATOM    198  CA  GLY P  16     -22.875   2.595 -33.427  1.00 97.00      PROA   
ATOM    199  HA1 GLY P  16     -22.591   1.969 -34.260  1.00 97.00      PROA   
ATOM    200  HA2 GLY P  16     -22.386   3.558 -33.448  1.00 97.00      PROA   
ATOM    201  C   GLY P  16     -24.353   2.865 -33.577  1.00 97.00      PROA   
ATOM    202  O   GLY P  16     -25.177   2.616 -32.695  1.00 97.00      PROA   
ATOM    203  N   SER P  17     -24.714   3.383 -34.763  1.00 97.00      PROA   
ATOM    204  HN  SER P  17     -24.043   3.490 -35.493  1.00 97.00      PROA   
ATOM    205  CA  SER P  17     -26.031   3.922 -35.050  1.00 97.00      PROA   
ATOM    206  HA  SER P  17     -26.728   3.560 -34.310  1.00 97.00      PROA   
ATOM    207  CB  SER P  17     -26.033   5.480 -35.081  1.00 97.00      PROA   
ATOM    208  HB1 SER P  17     -27.018   5.861 -35.427  1.00 97.00      PROA   
ATOM    209  HB2 SER P  17     -25.256   5.839 -35.790  1.00 97.00      PROA   
ATOM    210  OG  SER P  17     -25.776   6.043 -33.795  1.00 97.00      PROA   
ATOM    211  HG1 SER P  17     -26.514   6.622 -33.591  1.00 97.00      PROA   
ATOM    212  C   SER P  17     -26.545   3.466 -36.403  1.00 97.00      PROA   
ATOM    213  O   SER P  17     -25.775   3.075 -37.275  1.00 97.00      PROA   
ATOM    214  N   LEU P  18     -27.873   3.535 -36.611  1.00 97.00      PROA   
ATOM    215  HN  LEU P  18     -28.456   3.877 -35.878  1.00 97.00      PROA   
ATOM    216  CA  LEU P  18     -28.542   3.222 -37.862  1.00 97.00      PROA   
ATOM    217  HA  LEU P  18     -27.900   3.482 -38.691  1.00 97.00      PROA   
ATOM    218  CB  LEU P  18     -29.018   1.745 -37.949  1.00 97.00      PROA   
ATOM    219  HB1 LEU P  18     -29.791   1.621 -38.737  1.00 97.00      PROA   
ATOM    220  HB2 LEU P  18     -29.491   1.479 -36.979  1.00 97.00      PROA   
ATOM    221  CG  LEU P  18     -27.944   0.695 -38.278  1.00 97.00      PROA   
ATOM    222  HG  LEU P  18     -27.161   0.720 -37.491  1.00 97.00      PROA   
ATOM    223  CD1 LEU P  18     -28.619  -0.681 -38.280  1.00 97.00      PROA   
ATOM    224 HD11 LEU P  18     -29.480  -0.678 -38.983  1.00 97.00      PROA   
ATOM    225 HD12 LEU P  18     -28.998  -0.928 -37.265  1.00 97.00      PROA   
ATOM    226 HD13 LEU P  18     -27.912  -1.472 -38.608  1.00 97.00      PROA   
ATOM    227  CD2 LEU P  18     -27.276   0.946 -39.638  1.00 97.00      PROA   
ATOM    228 HD21 LEU P  18     -26.720   1.908 -39.634  1.00 97.00      PROA   
ATOM    229 HD22 LEU P  18     -28.032   0.969 -40.452  1.00 97.00      PROA   
ATOM    230 HD23 LEU P  18     -26.548   0.139 -39.867  1.00 97.00      PROA   
ATOM    231  C   LEU P  18     -29.799   4.063 -37.992  1.00 97.00      PROA   
ATOM    232  O   LEU P  18     -30.332   4.554 -37.003  1.00 97.00      PROA   
ATOM    233  N   THR P  19     -30.332   4.201 -39.220  1.00 97.00      PROA   
ATOM    234  HN  THR P  19     -29.880   3.809 -40.017  1.00 97.00      PROA   
ATOM    235  CA  THR P  19     -31.689   4.697 -39.446  1.00 97.00      PROA   
ATOM    236  HA  THR P  19     -32.184   4.822 -38.494  1.00 97.00      PROA   
ATOM    237  CB  THR P  19     -31.773   6.038 -40.203  1.00 97.00      PROA   
ATOM    238  HB  THR P  19     -30.754   6.321 -40.542  1.00 97.00      PROA   
ATOM    239  OG1 THR P  19     -32.261   7.058 -39.343  1.00 97.00      PROA   
ATOM    240  HG1 THR P  19     -31.546   7.270 -38.740  1.00 97.00      PROA   
ATOM    241  CG2 THR P  19     -32.716   6.058 -41.421  1.00 97.00      PROA   
ATOM    242 HG21 THR P  19     -33.760   5.826 -41.120  1.00 97.00      PROA   
ATOM    243 HG22 THR P  19     -32.390   5.339 -42.203  1.00 97.00      PROA   
ATOM    244 HG23 THR P  19     -32.717   7.072 -41.875  1.00 97.00      PROA   
ATOM    245  C   THR P  19     -32.463   3.606 -40.148  1.00 97.00      PROA   
ATOM    246  O   THR P  19     -31.973   2.982 -41.092  1.00 97.00      PROA   
ATOM    247  N   LEU P  20     -33.687   3.331 -39.672  1.00 97.00      PROA   
ATOM    248  HN  LEU P  20     -34.010   3.805 -38.857  1.00 97.00      PROA   
ATOM    249  CA  LEU P  20     -34.624   2.408 -40.274  1.00 97.00      PROA   
ATOM    250  HA  LEU P  20     -34.200   1.984 -41.172  1.00 97.00      PROA   
ATOM    251  CB  LEU P  20     -35.044   1.264 -39.312  1.00 97.00      PROA   
ATOM    252  HB1 LEU P  20     -35.677   0.542 -39.872  1.00 97.00      PROA   
ATOM    253  HB2 LEU P  20     -35.657   1.683 -38.485  1.00 97.00      PROA   
ATOM    254  CG  LEU P  20     -33.892   0.470 -38.663  1.00 97.00      PROA   
ATOM    255  HG  LEU P  20     -33.280   1.171 -38.056  1.00 97.00      PROA   
ATOM    256  CD1 LEU P  20     -34.466  -0.601 -37.726  1.00 97.00      PROA   
ATOM    257 HD11 LEU P  20     -35.123  -1.294 -38.292  1.00 97.00      PROA   
ATOM    258 HD12 LEU P  20     -35.063  -0.128 -36.917  1.00 97.00      PROA   
ATOM    259 HD13 LEU P  20     -33.647  -1.192 -37.262  1.00 97.00      PROA   
ATOM    260  CD2 LEU P  20     -32.985  -0.197 -39.702  1.00 97.00      PROA   
ATOM    261 HD21 LEU P  20     -32.510   0.567 -40.354  1.00 97.00      PROA   
ATOM    262 HD22 LEU P  20     -33.571  -0.891 -40.342  1.00 97.00      PROA   
ATOM    263 HD23 LEU P  20     -32.181  -0.774 -39.198  1.00 97.00      PROA   
ATOM    264  C   LEU P  20     -35.866   3.190 -40.674  1.00 97.00      PROA   
ATOM    265  O   LEU P  20     -36.398   4.001 -39.915  1.00 97.00      PROA   
ATOM    266  N   SER P  21     -36.364   2.970 -41.895  1.00 97.00      PROA   
ATOM    267  HN  SER P  21     -35.944   2.287 -42.488  1.00 97.00      PROA   
ATOM    268  CA  SER P  21     -37.502   3.688 -42.447  1.00 97.00      PROA   
ATOM    269  HA  SER P  21     -37.885   4.396 -41.727  1.00 97.00      PROA   
ATOM    270  CB  SER P  21     -37.172   4.442 -43.760  1.00 97.00      PROA   
ATOM    271  HB1 SER P  21     -38.070   4.960 -44.159  1.00 97.00      PROA   
ATOM    272  HB2 SER P  21     -36.815   3.721 -44.526  1.00 97.00      PROA   
ATOM    273  OG  SER P  21     -36.141   5.404 -43.545  1.00 97.00      PROA   
ATOM    274  HG1 SER P  21     -36.501   6.093 -42.983  1.00 97.00      PROA   
ATOM    275  C   SER P  21     -38.603   2.706 -42.752  1.00 97.00      PROA   
ATOM    276  O   SER P  21     -38.352   1.579 -43.166  1.00 97.00      PROA   
ATOM    277  N   CYS P  22     -39.867   3.089 -42.538  1.00 97.00      PROA   
ATOM    278  HN  CYS P  22     -40.066   3.985 -42.148  1.00 97.00      PROA   
ATOM    279  CA  CYS P  22     -40.996   2.220 -42.817  1.00 97.00      PROA   
ATOM    280  HA  CYS P  22     -40.723   1.480 -43.554  1.00 97.00      PROA   
ATOM    281  CB  CYS P  22     -41.470   1.506 -41.521  1.00 97.00      PROA   
ATOM    282  HB1 CYS P  22     -41.550   2.258 -40.708  1.00 97.00      PROA   
ATOM    283  HB2 CYS P  22     -40.669   0.794 -41.230  1.00 97.00      PROA   
ATOM    284  SG  CYS P  22     -43.040   0.592 -41.639  1.00 97.00      PROA   
ATOM    285  C   CYS P  22     -42.126   3.024 -43.420  1.00 97.00      PROA   
ATOM    286  O   CYS P  22     -42.496   4.070 -42.900  1.00 97.00      PROA   
ATOM    287  N   VAL P  23     -42.711   2.538 -44.525  1.00 97.00      PROA   
ATOM    288  HN  VAL P  23     -42.376   1.692 -44.933  1.00 97.00      PROA   
ATOM    289  CA  VAL P  23     -43.842   3.164 -45.189  1.00 97.00      PROA   
ATOM    290  HA  VAL P  23     -44.048   4.129 -44.748  1.00 97.00      PROA   
ATOM    291  CB  VAL P  23     -43.596   3.363 -46.687  1.00 97.00      PROA   
ATOM    292  HB  VAL P  23     -43.451   2.379 -47.181  1.00 97.00      PROA   
ATOM    293  CG1 VAL P  23     -44.786   4.096 -47.341  1.00 97.00      PROA   
ATOM    294 HG11 VAL P  23     -44.981   5.058 -46.821  1.00 97.00      PROA   
ATOM    295 HG12 VAL P  23     -45.715   3.487 -47.315  1.00 97.00      PROA   
ATOM    296 HG13 VAL P  23     -44.558   4.323 -48.404  1.00 97.00      PROA   
ATOM    297  CG2 VAL P  23     -42.315   4.198 -46.888  1.00 97.00      PROA   
ATOM    298 HG21 VAL P  23     -41.418   3.673 -46.496  1.00 97.00      PROA   
ATOM    299 HG22 VAL P  23     -42.412   5.178 -46.373  1.00 97.00      PROA   
ATOM    300 HG23 VAL P  23     -42.154   4.395 -47.969  1.00 97.00      PROA   
ATOM    301  C   VAL P  23     -45.067   2.284 -44.983  1.00 97.00      PROA   
ATOM    302  O   VAL P  23     -45.014   1.065 -45.149  1.00 97.00      PROA   
ATOM    303  N   ALA P  24     -46.215   2.870 -44.599  1.00 97.00      PROA   
ATOM    304  HN  ALA P  24     -46.243   3.855 -44.449  1.00 97.00      PROA   
ATOM    305  CA  ALA P  24     -47.465   2.148 -44.492  1.00 97.00      PROA   
ATOM    306  HA  ALA P  24     -47.255   1.110 -44.278  1.00 97.00      PROA   
ATOM    307  CB  ALA P  24     -48.321   2.706 -43.337  1.00 97.00      PROA   
ATOM    308  HB1 ALA P  24     -48.589   3.768 -43.522  1.00 97.00      PROA   
ATOM    309  HB2 ALA P  24     -47.747   2.654 -42.387  1.00 97.00      PROA   
ATOM    310  HB3 ALA P  24     -49.260   2.126 -43.217  1.00 97.00      PROA   
ATOM    311  C   ALA P  24     -48.240   2.176 -45.807  1.00 97.00      PROA   
ATOM    312  O   ALA P  24     -48.439   3.218 -46.428  1.00 97.00      PROA   
ATOM    313  N   SER P  25     -48.688   1.001 -46.285  1.00 97.00      PROA   
ATOM    314  HN  SER P  25     -48.531   0.154 -45.782  1.00 97.00      PROA   
ATOM    315  CA  SER P  25     -49.363   0.867 -47.565  1.00 97.00      PROA   
ATOM    316  HA  SER P  25     -49.473   1.840 -48.020  1.00 97.00      PROA   
ATOM    317  CB  SER P  25     -48.570  -0.023 -48.573  1.00 97.00      PROA   
ATOM    318  HB1 SER P  25     -47.538   0.383 -48.652  1.00 97.00      PROA   
ATOM    319  HB2 SER P  25     -49.036   0.049 -49.579  1.00 97.00      PROA   
ATOM    320  OG  SER P  25     -48.502  -1.403 -48.200  1.00 97.00      PROA   
ATOM    321  HG1 SER P  25     -48.201  -1.426 -47.289  1.00 97.00      PROA   
ATOM    322  C   SER P  25     -50.761   0.315 -47.355  1.00 97.00      PROA   
ATOM    323  O   SER P  25     -50.972  -0.705 -46.702  1.00 97.00      PROA   
ATOM    324  N   GLY P  26     -51.785   1.014 -47.886  1.00 97.00      PROA   
ATOM    325  HN  GLY P  26     -51.601   1.868 -48.365  1.00 97.00      PROA   
ATOM    326  CA  GLY P  26     -53.183   0.580 -47.815  1.00 97.00      PROA   
ATOM    327  HA1 GLY P  26     -53.230  -0.495 -47.917  1.00 97.00      PROA   
ATOM    328  HA2 GLY P  26     -53.724   1.087 -48.600  1.00 97.00      PROA   
ATOM    329  C   GLY P  26     -53.891   0.921 -46.530  1.00 97.00      PROA   
ATOM    330  O   GLY P  26     -55.058   0.592 -46.352  1.00 97.00      PROA   
ATOM    331  N   VAL P  27     -53.211   1.605 -45.600  1.00 97.00      PROA   
ATOM    332  HN  VAL P  27     -52.252   1.840 -45.739  1.00 97.00      PROA   
ATOM    333  CA  VAL P  27     -53.785   2.012 -44.334  1.00 97.00      PROA   
ATOM    334  HA  VAL P  27     -54.827   2.247 -44.492  1.00 97.00      PROA   
ATOM    335  CB  VAL P  27     -53.694   0.901 -43.284  1.00 97.00      PROA   
ATOM    336  HB  VAL P  27     -54.288   0.045 -43.671  1.00 97.00      PROA   
ATOM    337  CG1 VAL P  27     -52.238   0.420 -43.108  1.00 97.00      PROA   
ATOM    338 HG11 VAL P  27     -51.593   1.236 -42.716  1.00 97.00      PROA   
ATOM    339 HG12 VAL P  27     -51.808   0.063 -44.068  1.00 97.00      PROA   
ATOM    340 HG13 VAL P  27     -52.205  -0.432 -42.395  1.00 97.00      PROA   
ATOM    341  CG2 VAL P  27     -54.326   1.332 -41.943  1.00 97.00      PROA   
ATOM    342 HG21 VAL P  27     -55.368   1.686 -42.098  1.00 97.00      PROA   
ATOM    343 HG22 VAL P  27     -53.734   2.141 -41.464  1.00 97.00      PROA   
ATOM    344 HG23 VAL P  27     -54.352   0.464 -41.250  1.00 97.00      PROA   
ATOM    345  C   VAL P  27     -53.115   3.301 -43.890  1.00 97.00      PROA   
ATOM    346  O   VAL P  27     -51.910   3.483 -44.043  1.00 97.00      PROA   
ATOM    347  N   THR P  28     -53.893   4.270 -43.370  1.00 97.00      PROA   
ATOM    348  HN  THR P  28     -54.879   4.143 -43.295  1.00 97.00      PROA   
ATOM    349  CA  THR P  28     -53.404   5.615 -43.073  1.00 97.00      PROA   
ATOM    350  HA  THR P  28     -52.599   5.841 -43.757  1.00 97.00      PROA   
ATOM    351  CB  THR P  28     -54.478   6.686 -43.254  1.00 97.00      PROA   
ATOM    352  HB  THR P  28     -55.240   6.620 -42.449  1.00 97.00      PROA   
ATOM    353  OG1 THR P  28     -55.164   6.495 -44.480  1.00 97.00      PROA   
ATOM    354  HG1 THR P  28     -54.513   6.639 -45.171  1.00 97.00      PROA   
ATOM    355  CG2 THR P  28     -53.882   8.100 -43.291  1.00 97.00      PROA   
ATOM    356 HG21 THR P  28     -53.092   8.177 -44.068  1.00 97.00      PROA   
ATOM    357 HG22 THR P  28     -53.431   8.376 -42.314  1.00 97.00      PROA   
ATOM    358 HG23 THR P  28     -54.674   8.845 -43.519  1.00 97.00      PROA   
ATOM    359  C   THR P  28     -52.870   5.759 -41.660  1.00 97.00      PROA   
ATOM    360  O   THR P  28     -53.532   5.418 -40.674  1.00 97.00      PROA   
ATOM    361  N   LEU P  29     -51.651   6.315 -41.515  1.00 97.00      PROA   
ATOM    362  HN  LEU P  29     -51.125   6.562 -42.325  1.00 97.00      PROA   
ATOM    363  CA  LEU P  29     -51.091   6.703 -40.233  1.00 97.00      PROA   
ATOM    364  HA  LEU P  29     -51.165   5.846 -39.580  1.00 97.00      PROA   
ATOM    365  CB  LEU P  29     -49.596   7.089 -40.339  1.00 97.00      PROA   
ATOM    366  HB1 LEU P  29     -49.218   7.386 -39.337  1.00 97.00      PROA   
ATOM    367  HB2 LEU P  29     -49.498   7.966 -41.014  1.00 97.00      PROA   
ATOM    368  CG  LEU P  29     -48.675   5.967 -40.867  1.00 97.00      PROA   
ATOM    369  HG  LEU P  29     -48.892   5.819 -41.947  1.00 97.00      PROA   
ATOM    370  CD1 LEU P  29     -47.204   6.379 -40.725  1.00 97.00      PROA   
ATOM    371 HD11 LEU P  29     -46.915   6.422 -39.653  1.00 97.00      PROA   
ATOM    372 HD12 LEU P  29     -47.023   7.383 -41.165  1.00 97.00      PROA   
ATOM    373 HD13 LEU P  29     -46.545   5.642 -41.231  1.00 97.00      PROA   
ATOM    374  CD2 LEU P  29     -48.893   4.626 -40.150  1.00 97.00      PROA   
ATOM    375 HD21 LEU P  29     -49.911   4.224 -40.343  1.00 97.00      PROA   
ATOM    376 HD22 LEU P  29     -48.750   4.743 -39.054  1.00 97.00      PROA   
ATOM    377 HD23 LEU P  29     -48.156   3.882 -40.520  1.00 97.00      PROA   
ATOM    378  C   LEU P  29     -51.882   7.818 -39.555  1.00 97.00      PROA   
ATOM    379  O   LEU P  29     -51.860   8.985 -39.937  1.00 97.00      PROA   
ATOM    380  N   GLY P  30     -52.639   7.442 -38.514  1.00 97.00      PROA   
ATOM    381  HN  GLY P  30     -52.588   6.490 -38.221  1.00 97.00      PROA   
ATOM    382  CA  GLY P  30     -53.526   8.326 -37.768  1.00 97.00      PROA   
ATOM    383  HA1 GLY P  30     -53.841   9.152 -38.388  1.00 97.00      PROA   
ATOM    384  HA2 GLY P  30     -53.027   8.642 -36.864  1.00 97.00      PROA   
ATOM    385  C   GLY P  30     -54.765   7.592 -37.357  1.00 97.00      PROA   
ATOM    386  O   GLY P  30     -55.423   7.942 -36.389  1.00 97.00      PROA   
ATOM    387  N   ARG P  31     -55.100   6.486 -38.049  1.00 97.00      PROA   
ATOM    388  HN  ARG P  31     -54.623   6.265 -38.896  1.00 97.00      PROA   
ATOM    389  CA  ARG P  31     -56.167   5.603 -37.604  1.00 97.00      PROA   
ATOM    390  HA  ARG P  31     -56.911   6.186 -37.082  1.00 97.00      PROA   
ATOM    391  CB  ARG P  31     -56.874   4.969 -38.843  1.00 97.00      PROA   
ATOM    392  HB1 ARG P  31     -56.081   4.699 -39.572  1.00 97.00      PROA   
ATOM    393  HB2 ARG P  31     -57.500   5.751 -39.323  1.00 97.00      PROA   
ATOM    394  CG  ARG P  31     -57.713   3.692 -38.592  1.00 97.00      PROA   
ATOM    395  HG1 ARG P  31     -56.996   2.919 -38.242  1.00 97.00      PROA   
ATOM    396  HG2 ARG P  31     -58.115   3.324 -39.559  1.00 97.00      PROA   
ATOM    397  CD  ARG P  31     -58.889   3.845 -37.606  1.00 97.00      PROA   
ATOM    398  HD1 ARG P  31     -59.805   4.189 -38.130  1.00 97.00      PROA   
ATOM    399  HD2 ARG P  31     -58.637   4.568 -36.801  1.00 97.00      PROA   
ATOM    400  NE  ARG P  31     -59.116   2.481 -37.028  1.00 97.00      PROA   
ATOM    401  HE  ARG P  31     -58.544   1.744 -37.387  1.00 97.00      PROA   
ATOM    402  CZ  ARG P  31     -59.475   2.234 -35.779  1.00 97.00      PROA   
ATOM    403  NH1 ARG P  31     -60.078   3.106 -35.016  1.00 97.00      PROA   
ATOM    404 HH11 ARG P  31     -60.316   3.987 -35.423  1.00 97.00      PROA   
ATOM    405 HH12 ARG P  31     -60.383   2.818 -34.108  1.00 97.00      PROA   
ATOM    406  NH2 ARG P  31     -59.170   1.056 -35.287  1.00 97.00      PROA   
ATOM    407 HH21 ARG P  31     -58.525   0.528 -35.838  1.00 97.00      PROA   
ATOM    408 HH22 ARG P  31     -59.087   0.937 -34.297  1.00 97.00      PROA   
ATOM    409  C   ARG P  31     -55.697   4.563 -36.584  1.00 97.00      PROA   
ATOM    410  O   ARG P  31     -56.467   4.059 -35.768  1.00 97.00      PROA   
ATOM    411  N   HSD P  32     -54.398   4.237 -36.587  1.00 97.00      PROA   
ATOM    412  HN  HSD P  32     -53.767   4.710 -37.198  1.00 97.00      PROA   
ATOM    413  CA  HSD P  32     -53.812   3.229 -35.726  1.00 97.00      PROA   
ATOM    414  HA  HSD P  32     -54.412   3.106 -34.837  1.00 97.00      PROA   
ATOM    415  CB  HSD P  32     -53.634   1.874 -36.464  1.00 97.00      PROA   
ATOM    416  HB1 HSD P  32     -53.129   1.133 -35.808  1.00 97.00      PROA   
ATOM    417  HB2 HSD P  32     -52.989   2.042 -37.353  1.00 97.00      PROA   
ATOM    418  ND1 HSD P  32     -55.027   0.540 -38.127  1.00 97.00      PROA   
ATOM    419  HD1 HSD P  32     -54.268   0.288 -38.727  1.00 97.00      PROA   
ATOM    420  CG  HSD P  32     -54.913   1.247 -36.947  1.00 97.00      PROA   
ATOM    421  CE1 HSD P  32     -56.298   0.084 -38.204  1.00 97.00      PROA   
ATOM    422  HE1 HSD P  32     -56.658  -0.534 -39.027  1.00 97.00      PROA   
ATOM    423  NE2 HSD P  32     -57.015   0.451 -37.157  1.00 97.00      PROA   
ATOM    424  CD2 HSD P  32     -56.134   1.179 -36.360  1.00 97.00      PROA   
ATOM    425  HD2 HSD P  32     -56.442   1.588 -35.405  1.00 97.00      PROA   
ATOM    426  C   HSD P  32     -52.440   3.702 -35.287  1.00 97.00      PROA   
ATOM    427  O   HSD P  32     -51.880   4.624 -35.880  1.00 97.00      PROA   
ATOM    428  N   ALA P  33     -51.874   3.077 -34.239  1.00 97.00      PROA   
ATOM    429  HN  ALA P  33     -52.412   2.407 -33.733  1.00 97.00      PROA   
ATOM    430  CA  ALA P  33     -50.495   3.233 -33.819  1.00 97.00      PROA   
ATOM    431  HA  ALA P  33     -50.149   4.214 -34.110  1.00 97.00      PROA   
ATOM    432  CB  ALA P  33     -50.393   3.122 -32.288  1.00 97.00      PROA   
ATOM    433  HB1 ALA P  33     -50.774   2.139 -31.936  1.00 97.00      PROA   
ATOM    434  HB2 ALA P  33     -50.996   3.919 -31.803  1.00 97.00      PROA   
ATOM    435  HB3 ALA P  33     -49.342   3.226 -31.941  1.00 97.00      PROA   
ATOM    436  C   ALA P  33     -49.564   2.215 -34.490  1.00 97.00      PROA   
ATOM    437  O   ALA P  33     -49.940   1.071 -34.758  1.00 97.00      PROA   
ATOM    438  N   ILE P  34     -48.324   2.641 -34.794  1.00 97.00      PROA   
ATOM    439  HN  ILE P  34     -48.015   3.550 -34.523  1.00 97.00      PROA   
ATOM    440  CA  ILE P  34     -47.343   1.899 -35.575  1.00 97.00      PROA   
ATOM    441  HA  ILE P  34     -47.739   0.924 -35.818  1.00 97.00      PROA   
ATOM    442  CB  ILE P  34     -47.014   2.630 -36.881  1.00 97.00      PROA   
ATOM    443  HB  ILE P  34     -47.977   2.802 -37.407  1.00 97.00      PROA   
ATOM    444  CG2 ILE P  34     -46.421   4.029 -36.605  1.00 97.00      PROA   
ATOM    445 HG21 ILE P  34     -45.388   3.952 -36.202  1.00 97.00      PROA   
ATOM    446 HG22 ILE P  34     -47.040   4.604 -35.884  1.00 97.00      PROA   
ATOM    447 HG23 ILE P  34     -46.390   4.619 -37.546  1.00 97.00      PROA   
ATOM    448  CG1 ILE P  34     -46.117   1.787 -37.822  1.00 97.00      PROA   
ATOM    449 HG11 ILE P  34     -46.401   0.717 -37.731  1.00 97.00      PROA   
ATOM    450 HG12 ILE P  34     -45.056   1.877 -37.506  1.00 97.00      PROA   
ATOM    451  CD  ILE P  34     -46.257   2.171 -39.299  1.00 97.00      PROA   
ATOM    452  HD1 ILE P  34     -46.071   3.256 -39.454  1.00 97.00      PROA   
ATOM    453  HD2 ILE P  34     -47.282   1.945 -39.661  1.00 97.00      PROA   
ATOM    454  HD3 ILE P  34     -45.534   1.601 -39.921  1.00 97.00      PROA   
ATOM    455  C   ILE P  34     -46.082   1.663 -34.763  1.00 97.00      PROA   
ATOM    456  O   ILE P  34     -45.678   2.492 -33.945  1.00 97.00      PROA   
ATOM    457  N   GLY P  35     -45.419   0.502 -34.925  1.00 97.00      PROA   
ATOM    458  HN  GLY P  35     -45.736  -0.186 -35.574  1.00 97.00      PROA   
ATOM    459  CA  GLY P  35     -44.171   0.245 -34.221  1.00 97.00      PROA   
ATOM    460  HA1 GLY P  35     -44.417  -0.187 -33.263  1.00 97.00      PROA   
ATOM    461  HA2 GLY P  35     -43.613   1.167 -34.149  1.00 97.00      PROA   
ATOM    462  C   GLY P  35     -43.244  -0.704 -34.912  1.00 97.00      PROA   
ATOM    463  O   GLY P  35     -43.502  -1.214 -35.998  1.00 97.00      PROA   
ATOM    464  N   TRP P  36     -42.112  -0.965 -34.248  1.00 97.00      PROA   
ATOM    465  HN  TRP P  36     -41.955  -0.513 -33.374  1.00 97.00      PROA   
ATOM    466  CA  TRP P  36     -41.075  -1.862 -34.711  1.00 97.00      PROA   
ATOM    467  HA  TRP P  36     -41.368  -2.312 -35.648  1.00 97.00      PROA   
ATOM    468  CB  TRP P  36     -39.735  -1.109 -34.903  1.00 97.00      PROA   
ATOM    469  HB1 TRP P  36     -38.917  -1.835 -35.101  1.00 97.00      PROA   
ATOM    470  HB2 TRP P  36     -39.489  -0.580 -33.958  1.00 97.00      PROA   
ATOM    471  CG  TRP P  36     -39.731  -0.102 -36.011  1.00 97.00      PROA   
ATOM    472  CD1 TRP P  36     -40.054   1.228 -35.913  1.00 97.00      PROA   
ATOM    473  HD1 TRP P  36     -40.467   1.683 -35.025  1.00 97.00      PROA   
ATOM    474  NE1 TRP P  36     -39.768   1.857 -37.105  1.00 97.00      PROA   
ATOM    475  HE1 TRP P  36     -39.890   2.796 -37.340  1.00 97.00      PROA   
ATOM    476  CE2 TRP P  36     -39.266   0.951 -37.989  1.00 97.00      PROA   
ATOM    477  CD2 TRP P  36     -39.252  -0.311 -37.351  1.00 97.00      PROA   
ATOM    478  CE3 TRP P  36     -38.804  -1.432 -38.052  1.00 97.00      PROA   
ATOM    479  HE3 TRP P  36     -38.818  -2.417 -37.609  1.00 97.00      PROA   
ATOM    480  CZ3 TRP P  36     -38.355  -1.264 -39.365  1.00 97.00      PROA   
ATOM    481  HZ3 TRP P  36     -38.017  -2.124 -39.923  1.00 97.00      PROA   
ATOM    482  CZ2 TRP P  36     -38.797   1.124 -39.278  1.00 97.00      PROA   
ATOM    483  HZ2 TRP P  36     -38.776   2.097 -39.746  1.00 97.00      PROA   
ATOM    484  CH2 TRP P  36     -38.342  -0.006 -39.964  1.00 97.00      PROA   
ATOM    485  HH2 TRP P  36     -37.973   0.100 -40.973  1.00 97.00      PROA   
ATOM    486  C   TRP P  36     -40.886  -2.996 -33.714  1.00 97.00      PROA   
ATOM    487  O   TRP P  36     -40.856  -2.788 -32.499  1.00 97.00      PROA   
ATOM    488  N   PHE P  37     -40.777  -4.238 -34.218  1.00 97.00      PROA   
ATOM    489  HN  PHE P  37     -40.830  -4.375 -35.204  1.00 97.00      PROA   
ATOM    490  CA  PHE P  37     -40.682  -5.442 -33.408  1.00 97.00      PROA   
ATOM    491  HA  PHE P  37     -40.338  -5.193 -32.415  1.00 97.00      PROA   
ATOM    492  CB  PHE P  37     -42.049  -6.190 -33.334  1.00 97.00      PROA   
ATOM    493  HB1 PHE P  37     -41.996  -7.028 -32.606  1.00 97.00      PROA   
ATOM    494  HB2 PHE P  37     -42.327  -6.588 -34.333  1.00 97.00      PROA   
ATOM    495  CG  PHE P  37     -43.138  -5.239 -32.898  1.00 97.00      PROA   
ATOM    496  CD1 PHE P  37     -43.864  -4.484 -33.839  1.00 97.00      PROA   
ATOM    497  HD1 PHE P  37     -43.660  -4.608 -34.892  1.00 97.00      PROA   
ATOM    498  CE1 PHE P  37     -44.789  -3.517 -33.422  1.00 97.00      PROA   
ATOM    499  HE1 PHE P  37     -45.315  -2.924 -34.155  1.00 97.00      PROA   
ATOM    500  CZ  PHE P  37     -45.020  -3.316 -32.057  1.00 97.00      PROA   
ATOM    501  HZ  PHE P  37     -45.726  -2.566 -31.733  1.00 97.00      PROA   
ATOM    502  CD2 PHE P  37     -43.408  -5.054 -31.534  1.00 97.00      PROA   
ATOM    503  HD2 PHE P  37     -42.872  -5.645 -30.806  1.00 97.00      PROA   
ATOM    504  CE2 PHE P  37     -44.329  -4.086 -31.113  1.00 97.00      PROA   
ATOM    505  HE2 PHE P  37     -44.494  -3.918 -30.059  1.00 97.00      PROA   
ATOM    506  C   PHE P  37     -39.626  -6.331 -34.056  1.00 97.00      PROA   
ATOM    507  O   PHE P  37     -39.695  -6.627 -35.247  1.00 97.00      PROA   
ATOM    508  N   ARG P  38     -38.587  -6.760 -33.322  1.00 97.00      PROA   
ATOM    509  HN  ARG P  38     -38.577  -6.662 -32.330  1.00 97.00      PROA   
ATOM    510  CA  ARG P  38     -37.397  -7.324 -33.941  1.00 97.00      PROA   
ATOM    511  HA  ARG P  38     -37.555  -7.444 -35.002  1.00 97.00      PROA   
ATOM    512  CB  ARG P  38     -36.189  -6.375 -33.745  1.00 97.00      PROA   
ATOM    513  HB1 ARG P  38     -36.510  -5.362 -34.068  1.00 97.00      PROA   
ATOM    514  HB2 ARG P  38     -35.374  -6.687 -34.432  1.00 97.00      PROA   
ATOM    515  CG  ARG P  38     -35.664  -6.293 -32.296  1.00 97.00      PROA   
ATOM    516  HG1 ARG P  38     -35.263  -7.282 -31.986  1.00 97.00      PROA   
ATOM    517  HG2 ARG P  38     -36.515  -6.054 -31.623  1.00 97.00      PROA   
ATOM    518  CD  ARG P  38     -34.561  -5.256 -32.106  1.00 97.00      PROA   
ATOM    519  HD1 ARG P  38     -34.925  -4.245 -32.387  1.00 97.00      PROA   
ATOM    520  HD2 ARG P  38     -33.661  -5.530 -32.698  1.00 97.00      PROA   
ATOM    521  NE  ARG P  38     -34.212  -5.275 -30.664  1.00 97.00      PROA   
ATOM    522  HE  ARG P  38     -34.340  -6.107 -30.124  1.00 97.00      PROA   
ATOM    523  CZ  ARG P  38     -33.470  -4.393 -30.038  1.00 97.00      PROA   
ATOM    524  NH1 ARG P  38     -32.956  -3.318 -30.564  1.00 97.00      PROA   
ATOM    525 HH11 ARG P  38     -32.943  -3.252 -31.562  1.00 97.00      PROA   
ATOM    526 HH12 ARG P  38     -32.203  -2.961 -30.011  1.00 97.00      PROA   
ATOM    527  NH2 ARG P  38     -33.089  -4.698 -28.824  1.00 97.00      PROA   
ATOM    528 HH21 ARG P  38     -33.330  -5.638 -28.581  1.00 97.00      PROA   
ATOM    529 HH22 ARG P  38     -32.253  -4.236 -28.527  1.00 97.00      PROA   
ATOM    530  C   ARG P  38     -37.080  -8.710 -33.405  1.00 97.00      PROA   
ATOM    531  O   ARG P  38     -37.116  -8.960 -32.208  1.00 97.00      PROA   
ATOM    532  N   GLN P  39     -36.764  -9.665 -34.292  1.00 97.00      PROA   
ATOM    533  HN  GLN P  39     -36.639  -9.428 -35.252  1.00 97.00      PROA   
ATOM    534  CA  GLN P  39     -36.567 -11.060 -33.930  1.00 97.00      PROA   
ATOM    535  HA  GLN P  39     -36.918 -11.253 -32.927  1.00 97.00      PROA   
ATOM    536  CB  GLN P  39     -37.356 -11.924 -34.950  1.00 97.00      PROA   
ATOM    537  HB1 GLN P  39     -36.768 -12.085 -35.879  1.00 97.00      PROA   
ATOM    538  HB2 GLN P  39     -38.235 -11.302 -35.226  1.00 97.00      PROA   
ATOM    539  CG  GLN P  39     -37.902 -13.274 -34.421  1.00 97.00      PROA   
ATOM    540  HG1 GLN P  39     -38.374 -13.139 -33.425  1.00 97.00      PROA   
ATOM    541  HG2 GLN P  39     -37.083 -14.017 -34.317  1.00 97.00      PROA   
ATOM    542  CD  GLN P  39     -38.974 -13.836 -35.364  1.00 97.00      PROA   
ATOM    543  OE1 GLN P  39     -39.351 -13.217 -36.367  1.00 97.00      PROA   
ATOM    544  NE2 GLN P  39     -39.534 -15.011 -35.034  1.00 97.00      PROA   
ATOM    545 HE21 GLN P  39     -39.496 -15.294 -34.075  1.00 97.00      PROA   
ATOM    546 HE22 GLN P  39     -40.238 -15.408 -35.622  1.00 97.00      PROA   
ATOM    547  C   GLN P  39     -35.063 -11.310 -33.958  1.00 97.00      PROA   
ATOM    548  O   GLN P  39     -34.390 -11.007 -34.945  1.00 97.00      PROA   
ATOM    549  N   ALA P  40     -34.483 -11.791 -32.839  1.00 97.00      PROA   
ATOM    550  HN  ALA P  40     -35.032 -12.135 -32.081  1.00 97.00      PROA   
ATOM    551  CA  ALA P  40     -33.060 -11.651 -32.581  1.00 97.00      PROA   
ATOM    552  HA  ALA P  40     -32.562 -11.356 -33.493  1.00 97.00      PROA   
ATOM    553  CB  ALA P  40     -32.874 -10.548 -31.518  1.00 97.00      PROA   
ATOM    554  HB1 ALA P  40     -33.308 -10.865 -30.546  1.00 97.00      PROA   
ATOM    555  HB2 ALA P  40     -33.404  -9.623 -31.831  1.00 97.00      PROA   
ATOM    556  HB3 ALA P  40     -31.801 -10.302 -31.366  1.00 97.00      PROA   
ATOM    557  C   ALA P  40     -32.414 -12.945 -32.074  1.00 97.00      PROA   
ATOM    558  O   ALA P  40     -33.117 -13.815 -31.560  1.00 97.00      PROA   
ATOM    559  N   PRO P  41     -31.096 -13.150 -32.175  1.00 97.00      PROA   
ATOM    560  CD  PRO P  41     -30.175 -12.326 -32.962  1.00 97.00      PROA   
ATOM    561  HD1 PRO P  41     -29.884 -11.445 -32.352  1.00 97.00      PROA   
ATOM    562  HD2 PRO P  41     -30.616 -11.994 -33.927  1.00 97.00      PROA   
ATOM    563  CA  PRO P  41     -30.411 -14.292 -31.568  1.00 97.00      PROA   
ATOM    564  HA  PRO P  41     -30.792 -15.184 -32.045  1.00 97.00      PROA   
ATOM    565  CB  PRO P  41     -28.925 -14.056 -31.903  1.00 97.00      PROA   
ATOM    566  HB1 PRO P  41     -28.366 -15.009 -32.017  1.00 97.00      PROA   
ATOM    567  HB2 PRO P  41     -28.438 -13.439 -31.119  1.00 97.00      PROA   
ATOM    568  CG  PRO P  41     -28.971 -13.238 -33.196  1.00 97.00      PROA   
ATOM    569  HG1 PRO P  41     -28.035 -12.670 -33.379  1.00 97.00      PROA   
ATOM    570  HG2 PRO P  41     -29.175 -13.906 -34.060  1.00 97.00      PROA   
ATOM    571  C   PRO P  41     -30.640 -14.464 -30.069  1.00 97.00      PROA   
ATOM    572  O   PRO P  41     -30.264 -13.594 -29.288  1.00 97.00      PROA   
ATOM    573  N   GLY P  42     -31.234 -15.596 -29.640  1.00 97.00      PROA   
ATOM    574  HN  GLY P  42     -31.559 -16.259 -30.310  1.00 97.00      PROA   
ATOM    575  CA  GLY P  42     -31.496 -15.877 -28.227  1.00 97.00      PROA   
ATOM    576  HA1 GLY P  42     -30.652 -15.553 -27.637  1.00 97.00      PROA   
ATOM    577  HA2 GLY P  42     -31.685 -16.937 -28.131  1.00 97.00      PROA   
ATOM    578  C   GLY P  42     -32.707 -15.174 -27.673  1.00 97.00      PROA   
ATOM    579  O   GLY P  42     -32.880 -15.074 -26.462  1.00 97.00      PROA   
ATOM    580  N   LYS P  43     -33.593 -14.684 -28.549  1.00 97.00      PROA   
ATOM    581  HN  LYS P  43     -33.448 -14.761 -29.532  1.00 97.00      PROA   
ATOM    582  CA  LYS P  43     -34.803 -13.995 -28.172  1.00 97.00      PROA   
ATOM    583  HA  LYS P  43     -35.118 -14.314 -27.190  1.00 97.00      PROA   
ATOM    584  CB  LYS P  43     -34.637 -12.450 -28.228  1.00 97.00      PROA   
ATOM    585  HB1 LYS P  43     -35.592 -11.960 -27.942  1.00 97.00      PROA   
ATOM    586  HB2 LYS P  43     -34.425 -12.165 -29.280  1.00 97.00      PROA   
ATOM    587  CG  LYS P  43     -33.519 -11.876 -27.339  1.00 97.00      PROA   
ATOM    588  HG1 LYS P  43     -32.539 -12.291 -27.658  1.00 97.00      PROA   
ATOM    589  HG2 LYS P  43     -33.692 -12.188 -26.287  1.00 97.00      PROA   
ATOM    590  CD  LYS P  43     -33.479 -10.341 -27.441  1.00 97.00      PROA   
ATOM    591  HD1 LYS P  43     -34.491  -9.956 -27.189  1.00 97.00      PROA   
ATOM    592  HD2 LYS P  43     -33.280 -10.074 -28.500  1.00 97.00      PROA   
ATOM    593  CE  LYS P  43     -32.448  -9.654 -26.536  1.00 97.00      PROA   
ATOM    594  HE1 LYS P  43     -31.452 -10.133 -26.648  1.00 97.00      PROA   
ATOM    595  HE2 LYS P  43     -32.759  -9.721 -25.471  1.00 97.00      PROA   
ATOM    596  NZ  LYS P  43     -32.340  -8.231 -26.902  1.00 97.00      PROA   
ATOM    597  HZ1 LYS P  43     -33.283  -7.800 -26.819  1.00 97.00      PROA   
ATOM    598  HZ2 LYS P  43     -32.095  -8.127 -27.908  1.00 97.00      PROA   
ATOM    599  HZ3 LYS P  43     -31.624  -7.703 -26.364  1.00 97.00      PROA   
ATOM    600  C   LYS P  43     -35.885 -14.395 -29.157  1.00 97.00      PROA   
ATOM    601  O   LYS P  43     -35.615 -15.033 -30.171  1.00 97.00      PROA   
ATOM    602  N   GLU P  44     -37.145 -14.019 -28.873  1.00 97.00      PROA   
ATOM    603  HN  GLU P  44     -37.356 -13.548 -28.020  1.00 97.00      PROA   
ATOM    604  CA  GLU P  44     -38.200 -14.032 -29.869  1.00 97.00      PROA   
ATOM    605  HA  GLU P  44     -37.937 -14.693 -30.681  1.00 97.00      PROA   
ATOM    606  CB  GLU P  44     -39.541 -14.511 -29.235  1.00 97.00      PROA   
ATOM    607  HB1 GLU P  44     -40.194 -13.659 -28.947  1.00 97.00      PROA   
ATOM    608  HB2 GLU P  44     -39.298 -15.056 -28.297  1.00 97.00      PROA   
ATOM    609  CG  GLU P  44     -40.333 -15.509 -30.126  1.00 97.00      PROA   
ATOM    610  HG1 GLU P  44     -41.342 -15.706 -29.706  1.00 97.00      PROA   
ATOM    611  HG2 GLU P  44     -39.778 -16.470 -30.176  1.00 97.00      PROA   
ATOM    612  CD  GLU P  44     -40.501 -15.015 -31.552  1.00 97.00      PROA   
ATOM    613  OE1 GLU P  44     -39.779 -15.518 -32.445  1.00 97.00      PROA   
ATOM    614  OE2 GLU P  44     -41.284 -14.052 -31.758  1.00 97.00      PROA   
ATOM    615  C   GLU P  44     -38.283 -12.607 -30.434  1.00 97.00      PROA   
ATOM    616  O   GLU P  44     -37.329 -11.829 -30.364  1.00 97.00      PROA   
ATOM    617  N   ARG P  45     -39.420 -12.212 -31.027  1.00 97.00      PROA   
ATOM    618  HN  ARG P  45     -40.151 -12.875 -31.167  1.00 97.00      PROA   
ATOM    619  CA  ARG P  45     -39.634 -10.918 -31.632  1.00 97.00      PROA   
ATOM    620  HA  ARG P  45     -38.732 -10.657 -32.166  1.00 97.00      PROA   
ATOM    621  CB  ARG P  45     -40.769 -11.050 -32.678  1.00 97.00      PROA   
ATOM    622  HB1 ARG P  45     -41.738 -11.181 -32.150  1.00 97.00      PROA   
ATOM    623  HB2 ARG P  45     -40.586 -11.999 -33.226  1.00 97.00      PROA   
ATOM    624  CG  ARG P  45     -40.835  -9.884 -33.681  1.00 97.00      PROA   
ATOM    625  HG1 ARG P  45     -39.855  -9.776 -34.193  1.00 97.00      PROA   
ATOM    626  HG2 ARG P  45     -41.002  -8.951 -33.102  1.00 97.00      PROA   
ATOM    627  CD  ARG P  45     -41.953 -10.004 -34.724  1.00 97.00      PROA   
ATOM    628  HD1 ARG P  45     -41.980  -9.071 -35.326  1.00 97.00      PROA   
ATOM    629  HD2 ARG P  45     -42.932 -10.176 -34.227  1.00 97.00      PROA   
ATOM    630  NE  ARG P  45     -41.633 -11.169 -35.604  1.00 97.00      PROA   
ATOM    631  HE  ARG P  45     -40.999 -11.868 -35.273  1.00 97.00      PROA   
ATOM    632  CZ  ARG P  45     -42.116 -11.359 -36.819  1.00 97.00      PROA   
ATOM    633  NH1 ARG P  45     -43.038 -10.606 -37.363  1.00 97.00      PROA   
ATOM    634 HH11 ARG P  45     -43.476  -9.896 -36.810  1.00 97.00      PROA   
ATOM    635 HH12 ARG P  45     -43.390 -10.843 -38.268  1.00 97.00      PROA   
ATOM    636  NH2 ARG P  45     -41.617 -12.333 -37.540  1.00 97.00      PROA   
ATOM    637 HH21 ARG P  45     -40.789 -12.747 -37.161  1.00 97.00      PROA   
ATOM    638 HH22 ARG P  45     -41.692 -12.255 -38.534  1.00 97.00      PROA   
ATOM    639  C   ARG P  45     -39.889  -9.805 -30.605  1.00 97.00      PROA   
ATOM    640  O   ARG P  45     -41.008  -9.321 -30.416  1.00 97.00      PROA   
ATOM    641  N   GLU P  46     -38.824  -9.360 -29.904  1.00 97.00      PROA   
ATOM    642  HN  GLU P  46     -37.933  -9.754 -30.115  1.00 97.00      PROA   
ATOM    643  CA  GLU P  46     -38.868  -8.318 -28.895  1.00 97.00      PROA   
ATOM    644  HA  GLU P  46     -39.608  -8.646 -28.180  1.00 97.00      PROA   
ATOM    645  CB  GLU P  46     -37.530  -8.168 -28.108  1.00 97.00      PROA   
ATOM    646  HB1 GLU P  46     -37.248  -9.168 -27.716  1.00 97.00      PROA   
ATOM    647  HB2 GLU P  46     -37.693  -7.505 -27.232  1.00 97.00      PROA   
ATOM    648  CG  GLU P  46     -36.346  -7.606 -28.936  1.00 97.00      PROA   
ATOM    649  HG1 GLU P  46     -36.614  -6.611 -29.351  1.00 97.00      PROA   
ATOM    650  HG2 GLU P  46     -36.138  -8.294 -29.783  1.00 97.00      PROA   
ATOM    651  CD  GLU P  46     -35.050  -7.424 -28.165  1.00 97.00      PROA   
ATOM    652  OE1 GLU P  46     -34.979  -7.474 -26.914  1.00 97.00      PROA   
ATOM    653  OE2 GLU P  46     -34.013  -7.202 -28.845  1.00 97.00      PROA   
ATOM    654  C   GLU P  46     -39.354  -6.962 -29.411  1.00 97.00      PROA   
ATOM    655  O   GLU P  46     -39.106  -6.528 -30.539  1.00 97.00      PROA   
ATOM    656  N   ARG P  47     -40.131  -6.260 -28.569  1.00 97.00      PROA   
ATOM    657  HN  ARG P  47     -40.294  -6.610 -27.650  1.00 97.00      PROA   
ATOM    658  CA  ARG P  47     -40.662  -4.947 -28.864  1.00 97.00      PROA   
ATOM    659  HA  ARG P  47     -41.098  -4.981 -29.852  1.00 97.00      PROA   
ATOM    660  CB  ARG P  47     -41.746  -4.549 -27.820  1.00 97.00      PROA   
ATOM    661  HB1 ARG P  47     -42.285  -3.653 -28.196  1.00 97.00      PROA   
ATOM    662  HB2 ARG P  47     -41.237  -4.268 -26.873  1.00 97.00      PROA   
ATOM    663  CG  ARG P  47     -42.755  -5.676 -27.491  1.00 97.00      PROA   
ATOM    664  HG1 ARG P  47     -42.199  -6.507 -27.007  1.00 97.00      PROA   
ATOM    665  HG2 ARG P  47     -43.182  -6.082 -28.434  1.00 97.00      PROA   
ATOM    666  CD  ARG P  47     -43.869  -5.270 -26.511  1.00 97.00      PROA   
ATOM    667  HD1 ARG P  47     -43.464  -4.597 -25.725  1.00 97.00      PROA   
ATOM    668  HD2 ARG P  47     -44.306  -6.156 -26.003  1.00 97.00      PROA   
ATOM    669  NE  ARG P  47     -44.933  -4.544 -27.273  1.00 97.00      PROA   
ATOM    670  HE  ARG P  47     -44.988  -3.546 -27.250  1.00 97.00      PROA   
ATOM    671  CZ  ARG P  47     -45.916  -5.124 -27.948  1.00 97.00      PROA   
ATOM    672  NH1 ARG P  47     -46.055  -6.421 -28.045  1.00 97.00      PROA   
ATOM    673 HH11 ARG P  47     -45.440  -7.008 -27.518  1.00 97.00      PROA   
ATOM    674 HH12 ARG P  47     -46.905  -6.809 -28.401  1.00 97.00      PROA   
ATOM    675  NH2 ARG P  47     -46.771  -4.337 -28.543  1.00 97.00      PROA   
ATOM    676 HH21 ARG P  47     -46.851  -3.406 -28.186  1.00 97.00      PROA   
ATOM    677 HH22 ARG P  47     -47.644  -4.701 -28.868  1.00 97.00      PROA   
ATOM    678  C   ARG P  47     -39.551  -3.901 -28.897  1.00 97.00      PROA   
ATOM    679  O   ARG P  47     -38.661  -3.903 -28.052  1.00 97.00      PROA   
ATOM    680  N   VAL P  48     -39.582  -2.976 -29.871  1.00 97.00      PROA   
ATOM    681  HN  VAL P  48     -40.240  -3.027 -30.619  1.00 97.00      PROA   
ATOM    682  CA  VAL P  48     -38.583  -1.923 -29.963  1.00 97.00      PROA   
ATOM    683  HA  VAL P  48     -37.771  -2.112 -29.275  1.00 97.00      PROA   
ATOM    684  CB  VAL P  48     -37.993  -1.837 -31.378  1.00 97.00      PROA   
ATOM    685  HB  VAL P  48     -38.774  -1.553 -32.115  1.00 97.00      PROA   
ATOM    686  CG1 VAL P  48     -36.846  -0.812 -31.453  1.00 97.00      PROA   
ATOM    687 HG11 VAL P  48     -36.031  -1.114 -30.761  1.00 97.00      PROA   
ATOM    688 HG12 VAL P  48     -37.188   0.210 -31.183  1.00 97.00      PROA   
ATOM    689 HG13 VAL P  48     -36.430  -0.779 -32.482  1.00 97.00      PROA   
ATOM    690  CG2 VAL P  48     -37.463  -3.226 -31.780  1.00 97.00      PROA   
ATOM    691 HG21 VAL P  48     -38.284  -3.970 -31.864  1.00 97.00      PROA   
ATOM    692 HG22 VAL P  48     -36.743  -3.595 -31.019  1.00 97.00      PROA   
ATOM    693 HG23 VAL P  48     -36.951  -3.174 -32.765  1.00 97.00      PROA   
ATOM    694  C   VAL P  48     -39.232  -0.619 -29.520  1.00 97.00      PROA   
ATOM    695  O   VAL P  48     -39.144  -0.188 -28.374  1.00 97.00      PROA   
ATOM    696  N   SER P  49     -39.950   0.060 -30.419  1.00 97.00      PROA   
ATOM    697  HN  SER P  49     -40.084  -0.298 -31.340  1.00 97.00      PROA   
ATOM    698  CA  SER P  49     -40.638   1.281 -30.066  1.00 97.00      PROA   
ATOM    699  HA  SER P  49     -40.978   1.242 -29.042  1.00 97.00      PROA   
ATOM    700  CB  SER P  49     -39.771   2.550 -30.302  1.00 97.00      PROA   
ATOM    701  HB1 SER P  49     -39.481   2.641 -31.371  1.00 97.00      PROA   
ATOM    702  HB2 SER P  49     -38.836   2.427 -29.714  1.00 97.00      PROA   
ATOM    703  OG  SER P  49     -40.411   3.751 -29.858  1.00 97.00      PROA   
ATOM    704  HG1 SER P  49     -41.228   3.883 -30.346  1.00 97.00      PROA   
ATOM    705  C   SER P  49     -41.843   1.379 -30.946  1.00 97.00      PROA   
ATOM    706  O   SER P  49     -41.786   1.041 -32.129  1.00 97.00      PROA   
ATOM    707  N   CYS P  50     -42.956   1.885 -30.400  1.00 97.00      PROA   
ATOM    708  HN  CYS P  50     -43.005   2.078 -29.423  1.00 97.00      PROA   
ATOM    709  CA  CYS P  50     -44.041   2.387 -31.211  1.00 97.00      PROA   
ATOM    710  HA  CYS P  50     -43.987   1.963 -32.202  1.00 97.00      PROA   
ATOM    711  CB  CYS P  50     -45.453   2.085 -30.641  1.00 97.00      PROA   
ATOM    712  HB1 CYS P  50     -46.223   2.347 -31.398  1.00 97.00      PROA   
ATOM    713  HB2 CYS P  50     -45.646   2.720 -29.750  1.00 97.00      PROA   
ATOM    714  SG  CYS P  50     -45.683   0.352 -30.156  1.00 97.00      PROA   
ATOM    715  C   CYS P  50     -43.875   3.888 -31.349  1.00 97.00      PROA   
ATOM    716  O   CYS P  50     -43.151   4.541 -30.596  1.00 97.00      PROA   
ATOM    717  N   ILE P  51     -44.571   4.482 -32.314  1.00 97.00      PROA   
ATOM    718  HN  ILE P  51     -45.055   3.935 -32.993  1.00 97.00      PROA   
ATOM    719  CA  ILE P  51     -44.928   5.880 -32.267  1.00 97.00      PROA   
ATOM    720  HA  ILE P  51     -44.737   6.268 -31.277  1.00 97.00      PROA   
ATOM    721  CB  ILE P  51     -44.144   6.764 -33.237  1.00 97.00      PROA   
ATOM    722  HB  ILE P  51     -43.088   6.656 -32.907  1.00 97.00      PROA   
ATOM    723  CG2 ILE P  51     -44.211   6.237 -34.687  1.00 97.00      PROA   
ATOM    724 HG21 ILE P  51     -45.255   6.246 -35.066  1.00 97.00      PROA   
ATOM    725 HG22 ILE P  51     -43.828   5.197 -34.755  1.00 97.00      PROA   
ATOM    726 HG23 ILE P  51     -43.589   6.871 -35.355  1.00 97.00      PROA   
ATOM    727  CG1 ILE P  51     -44.451   8.283 -33.104  1.00 97.00      PROA   
ATOM    728 HG11 ILE P  51     -43.563   8.830 -33.486  1.00 97.00      PROA   
ATOM    729 HG12 ILE P  51     -44.550   8.550 -32.030  1.00 97.00      PROA   
ATOM    730  CD  ILE P  51     -45.673   8.804 -33.872  1.00 97.00      PROA   
ATOM    731  HD1 ILE P  51     -46.619   8.374 -33.479  1.00 97.00      PROA   
ATOM    732  HD2 ILE P  51     -45.600   8.567 -34.955  1.00 97.00      PROA   
ATOM    733  HD3 ILE P  51     -45.740   9.908 -33.767  1.00 97.00      PROA   
ATOM    734  C   ILE P  51     -46.429   5.881 -32.414  1.00 97.00      PROA   
ATOM    735  O   ILE P  51     -47.017   5.222 -33.273  1.00 97.00      PROA   
ATOM    736  N   ARG P  52     -47.118   6.545 -31.479  1.00 97.00      PROA   
ATOM    737  HN  ARG P  52     -46.662   7.112 -30.798  1.00 97.00      PROA   
ATOM    738  CA  ARG P  52     -48.556   6.511 -31.392  1.00 97.00      PROA   
ATOM    739  HA  ARG P  52     -48.907   5.506 -31.572  1.00 97.00      PROA   
ATOM    740  CB  ARG P  52     -49.001   6.948 -29.981  1.00 97.00      PROA   
ATOM    741  HB1 ARG P  52     -50.109   7.028 -29.957  1.00 97.00      PROA   
ATOM    742  HB2 ARG P  52     -48.595   7.964 -29.786  1.00 97.00      PROA   
ATOM    743  CG  ARG P  52     -48.558   6.006 -28.840  1.00 97.00      PROA   
ATOM    744  HG1 ARG P  52     -47.524   5.652 -29.037  1.00 97.00      PROA   
ATOM    745  HG2 ARG P  52     -49.213   5.109 -28.838  1.00 97.00      PROA   
ATOM    746  CD  ARG P  52     -48.560   6.675 -27.453  1.00 97.00      PROA   
ATOM    747  HD1 ARG P  52     -47.791   7.476 -27.428  1.00 97.00      PROA   
ATOM    748  HD2 ARG P  52     -48.327   5.949 -26.645  1.00 97.00      PROA   
ATOM    749  NE  ARG P  52     -49.904   7.301 -27.252  1.00 97.00      PROA   
ATOM    750  HE  ARG P  52     -50.073   8.149 -27.755  1.00 97.00      PROA   
ATOM    751  CZ  ARG P  52     -50.984   6.563 -27.119  1.00 97.00      PROA   
ATOM    752  NH1 ARG P  52     -50.986   5.462 -26.411  1.00 97.00      PROA   
ATOM    753 HH11 ARG P  52     -50.210   5.362 -25.787  1.00 97.00      PROA   
ATOM    754 HH12 ARG P  52     -51.895   5.082 -26.241  1.00 97.00      PROA   
ATOM    755  NH2 ARG P  52     -52.086   6.864 -27.747  1.00 97.00      PROA   
ATOM    756 HH21 ARG P  52     -52.001   7.627 -28.387  1.00 97.00      PROA   
ATOM    757 HH22 ARG P  52     -52.493   6.077 -28.211  1.00 97.00      PROA   
ATOM    758  C   ARG P  52     -49.182   7.414 -32.435  1.00 97.00      PROA   
ATOM    759  O   ARG P  52     -49.552   8.541 -32.159  1.00 97.00      PROA   
ATOM    760  N   THR P  53     -49.300   6.964 -33.692  1.00 97.00      PROA   
ATOM    761  HN  THR P  53     -48.938   6.069 -33.941  1.00 97.00      PROA   
ATOM    762  CA  THR P  53     -49.591   7.833 -34.830  1.00 97.00      PROA   
ATOM    763  HA  THR P  53     -48.893   8.655 -34.774  1.00 97.00      PROA   
ATOM    764  CB  THR P  53     -49.345   7.149 -36.176  1.00 97.00      PROA   
ATOM    765  HB  THR P  53     -49.970   7.551 -37.002  1.00 97.00      PROA   
ATOM    766  OG1 THR P  53     -49.483   5.735 -36.086  1.00 97.00      PROA   
ATOM    767  HG1 THR P  53     -50.418   5.522 -36.043  1.00 97.00      PROA   
ATOM    768  CG2 THR P  53     -47.876   7.379 -36.538  1.00 97.00      PROA   
ATOM    769 HG21 THR P  53     -47.212   6.957 -35.753  1.00 97.00      PROA   
ATOM    770 HG22 THR P  53     -47.662   8.465 -36.639  1.00 97.00      PROA   
ATOM    771 HG23 THR P  53     -47.630   6.885 -37.502  1.00 97.00      PROA   
ATOM    772  C   THR P  53     -50.939   8.524 -34.841  1.00 97.00      PROA   
ATOM    773  O   THR P  53     -51.124   9.472 -35.596  1.00 97.00      PROA   
ATOM    774  N   PHE P  54     -51.895   8.085 -34.004  1.00 97.00      PROA   
ATOM    775  HN  PHE P  54     -51.695   7.306 -33.415  1.00 97.00      PROA   
ATOM    776  CA  PHE P  54     -53.113   8.817 -33.684  1.00 97.00      PROA   
ATOM    777  HA  PHE P  54     -53.641   9.029 -34.602  1.00 97.00      PROA   
ATOM    778  CB  PHE P  54     -53.975   7.851 -32.811  1.00 97.00      PROA   
ATOM    779  HB1 PHE P  54     -53.366   7.512 -31.945  1.00 97.00      PROA   
ATOM    780  HB2 PHE P  54     -54.241   6.957 -33.414  1.00 97.00      PROA   
ATOM    781  CG  PHE P  54     -55.251   8.444 -32.269  1.00 97.00      PROA   
ATOM    782  CD1 PHE P  54     -56.406   8.497 -33.066  1.00 97.00      PROA   
ATOM    783  HD1 PHE P  54     -56.362   8.152 -34.088  1.00 97.00      PROA   
ATOM    784  CE1 PHE P  54     -57.606   9.005 -32.553  1.00 97.00      PROA   
ATOM    785  HE1 PHE P  54     -58.482   9.059 -33.182  1.00 97.00      PROA   
ATOM    786  CZ  PHE P  54     -57.663   9.459 -31.229  1.00 97.00      PROA   
ATOM    787  HZ  PHE P  54     -58.584   9.863 -30.835  1.00 97.00      PROA   
ATOM    788  CD2 PHE P  54     -55.324   8.892 -30.939  1.00 97.00      PROA   
ATOM    789  HD2 PHE P  54     -54.441   8.858 -30.317  1.00 97.00      PROA   
ATOM    790  CE2 PHE P  54     -56.520   9.403 -30.421  1.00 97.00      PROA   
ATOM    791  HE2 PHE P  54     -56.555   9.762 -29.403  1.00 97.00      PROA   
ATOM    792  C   PHE P  54     -52.886  10.186 -33.006  1.00 97.00      PROA   
ATOM    793  O   PHE P  54     -53.413  11.207 -33.440  1.00 97.00      PROA   
ATOM    794  N   ASP P  55     -52.047  10.227 -31.953  1.00 97.00      PROA   
ATOM    795  HN  ASP P  55     -51.705   9.377 -31.558  1.00 97.00      PROA   
ATOM    796  CA  ASP P  55     -51.787  11.398 -31.130  1.00 97.00      PROA   
ATOM    797  HA  ASP P  55     -52.487  12.183 -31.375  1.00 97.00      PROA   
ATOM    798  CB  ASP P  55     -51.966  10.999 -29.629  1.00 97.00      PROA   
ATOM    799  HB1 ASP P  55     -53.056  10.925 -29.424  1.00 97.00      PROA   
ATOM    800  HB2 ASP P  55     -51.544  11.774 -28.954  1.00 97.00      PROA   
ATOM    801  CG  ASP P  55     -51.365   9.652 -29.284  1.00 97.00      PROA   
ATOM    802  OD1 ASP P  55     -50.318   9.583 -28.597  1.00 97.00      PROA   
ATOM    803  OD2 ASP P  55     -51.942   8.608 -29.688  1.00 97.00      PROA   
ATOM    804  C   ASP P  55     -50.392  12.000 -31.344  1.00 97.00      PROA   
ATOM    805  O   ASP P  55     -50.153  13.183 -31.113  1.00 97.00      PROA   
ATOM    806  N   GLY P  56     -49.434  11.191 -31.823  1.00 97.00      PROA   
ATOM    807  HN  GLY P  56     -49.675  10.233 -31.955  1.00 97.00      PROA   
ATOM    808  CA  GLY P  56     -48.077  11.583 -32.186  1.00 97.00      PROA   
ATOM    809  HA1 GLY P  56     -48.024  12.657 -32.290  1.00 97.00      PROA   
ATOM    810  HA2 GLY P  56     -47.834  11.068 -33.104  1.00 97.00      PROA   
ATOM    811  C   GLY P  56     -47.027  11.191 -31.181  1.00 97.00      PROA   
ATOM    812  O   GLY P  56     -45.834  11.323 -31.441  1.00 97.00      PROA   
ATOM    813  N   ILE P  57     -47.414  10.695 -29.993  1.00 97.00      PROA   
ATOM    814  HN  ILE P  57     -48.383  10.572 -29.795  1.00 97.00      PROA   
ATOM    815  CA  ILE P  57     -46.479  10.441 -28.903  1.00 97.00      PROA   
ATOM    816  HA  ILE P  57     -45.864  11.325 -28.825  1.00 97.00      PROA   
ATOM    817  CB  ILE P  57     -47.199  10.347 -27.552  1.00 97.00      PROA   
ATOM    818  HB  ILE P  57     -48.013   9.598 -27.654  1.00 97.00      PROA   
ATOM    819  CG2 ILE P  57     -46.252   9.897 -26.413  1.00 97.00      PROA   
ATOM    820 HG21 ILE P  57     -45.400  10.604 -26.314  1.00 97.00      PROA   
ATOM    821 HG22 ILE P  57     -45.852   8.875 -26.584  1.00 97.00      PROA   
ATOM    822 HG23 ILE P  57     -46.795   9.876 -25.444  1.00 97.00      PROA   
ATOM    823  CG1 ILE P  57     -47.878  11.701 -27.213  1.00 97.00      PROA   
ATOM    824 HG11 ILE P  57     -48.442  12.066 -28.098  1.00 97.00      PROA   
ATOM    825 HG12 ILE P  57     -47.098  12.458 -26.983  1.00 97.00      PROA   
ATOM    826  CD  ILE P  57     -48.881  11.612 -26.054  1.00 97.00      PROA   
ATOM    827  HD1 ILE P  57     -48.379  11.340 -25.101  1.00 97.00      PROA   
ATOM    828  HD2 ILE P  57     -49.655  10.849 -26.282  1.00 97.00      PROA   
ATOM    829  HD3 ILE P  57     -49.392  12.588 -25.913  1.00 97.00      PROA   
ATOM    830  C   ILE P  57     -45.489   9.291 -29.146  1.00 97.00      PROA   
ATOM    831  O   ILE P  57     -45.841   8.164 -29.507  1.00 97.00      PROA   
ATOM    832  N   THR P  58     -44.181   9.554 -28.934  1.00 97.00      PROA   
ATOM    833  HN  THR P  58     -43.895  10.472 -28.672  1.00 97.00      PROA   
ATOM    834  CA  THR P  58     -43.101   8.570 -28.962  1.00 97.00      PROA   
ATOM    835  HA  THR P  58     -43.137   8.066 -29.917  1.00 97.00      PROA   
ATOM    836  CB  THR P  58     -41.725   9.212 -28.803  1.00 97.00      PROA   
ATOM    837  HB  THR P  58     -40.924   8.442 -28.785  1.00 97.00      PROA   
ATOM    838  OG1 THR P  58     -41.655  10.008 -27.626  1.00 97.00      PROA   
ATOM    839  HG1 THR P  58     -42.033   9.478 -26.920  1.00 97.00      PROA   
ATOM    840  CG2 THR P  58     -41.460  10.164 -29.977  1.00 97.00      PROA   
ATOM    841 HG21 THR P  58     -42.157  11.028 -29.959  1.00 97.00      PROA   
ATOM    842 HG22 THR P  58     -41.574   9.647 -30.954  1.00 97.00      PROA   
ATOM    843 HG23 THR P  58     -40.425  10.563 -29.914  1.00 97.00      PROA   
ATOM    844  C   THR P  58     -43.248   7.512 -27.875  1.00 97.00      PROA   
ATOM    845  O   THR P  58     -43.340   7.829 -26.691  1.00 97.00      PROA   
ATOM    846  N   SER P  59     -43.269   6.217 -28.234  1.00 97.00      PROA   
ATOM    847  HN  SER P  59     -43.099   5.925 -29.172  1.00 97.00      PROA   
ATOM    848  CA  SER P  59     -43.770   5.184 -27.335  1.00 97.00      PROA   
ATOM    849  HA  SER P  59     -43.786   5.546 -26.318  1.00 97.00      PROA   
ATOM    850  CB  SER P  59     -45.227   4.811 -27.702  1.00 97.00      PROA   
ATOM    851  HB1 SER P  59     -45.277   4.530 -28.776  1.00 97.00      PROA   
ATOM    852  HB2 SER P  59     -45.835   5.733 -27.574  1.00 97.00      PROA   
ATOM    853  OG  SER P  59     -45.780   3.779 -26.883  1.00 97.00      PROA   
ATOM    854  HG1 SER P  59     -45.195   3.024 -26.983  1.00 97.00      PROA   
ATOM    855  C   SER P  59     -42.853   3.977 -27.308  1.00 97.00      PROA   
ATOM    856  O   SER P  59     -43.208   2.858 -27.680  1.00 97.00      PROA   
ATOM    857  N   TYR P  60     -41.622   4.233 -26.852  1.00 97.00      PROA   
ATOM    858  HN  TYR P  60     -41.379   5.185 -26.686  1.00 97.00      PROA   
ATOM    859  CA  TYR P  60     -40.553   3.299 -26.557  1.00 97.00      PROA   
ATOM    860  HA  TYR P  60     -40.250   2.809 -27.471  1.00 97.00      PROA   
ATOM    861  CB  TYR P  60     -39.375   4.090 -25.936  1.00 97.00      PROA   
ATOM    862  HB1 TYR P  60     -38.494   3.434 -25.769  1.00 97.00      PROA   
ATOM    863  HB2 TYR P  60     -39.690   4.509 -24.957  1.00 97.00      PROA   
ATOM    864  CG  TYR P  60     -38.933   5.234 -26.793  1.00 97.00      PROA   
ATOM    865  CD1 TYR P  60     -38.075   4.989 -27.873  1.00 97.00      PROA   
ATOM    866  HD1 TYR P  60     -37.805   3.973 -28.122  1.00 97.00      PROA   
ATOM    867  CE1 TYR P  60     -37.539   6.050 -28.606  1.00 97.00      PROA   
ATOM    868  HE1 TYR P  60     -36.861   5.846 -29.421  1.00 97.00      PROA   
ATOM    869  CZ  TYR P  60     -37.849   7.365 -28.253  1.00 97.00      PROA   
ATOM    870  OH  TYR P  60     -37.189   8.419 -28.898  1.00 97.00      PROA   
ATOM    871  HH  TYR P  60     -36.269   8.149 -28.937  1.00 97.00      PROA   
ATOM    872  CD2 TYR P  60     -39.267   6.562 -26.466  1.00 97.00      PROA   
ATOM    873  HD2 TYR P  60     -39.911   6.769 -25.624  1.00 97.00      PROA   
ATOM    874  CE2 TYR P  60     -38.729   7.628 -27.202  1.00 97.00      PROA   
ATOM    875  HE2 TYR P  60     -38.951   8.651 -26.937  1.00 97.00      PROA   
ATOM    876  C   TYR P  60     -40.879   2.227 -25.521  1.00 97.00      PROA   
ATOM    877  O   TYR P  60     -41.586   2.494 -24.549  1.00 97.00      PROA   
ATOM    878  N   VAL P  61     -40.289   1.019 -25.649  1.00 97.00      PROA   
ATOM    879  HN  VAL P  61     -39.789   0.766 -26.474  1.00 97.00      PROA   
ATOM    880  CA  VAL P  61     -40.151   0.117 -24.507  1.00 97.00      PROA   
ATOM    881  HA  VAL P  61     -40.849   0.413 -23.738  1.00 97.00      PROA   
ATOM    882  CB  VAL P  61     -40.454  -1.357 -24.792  1.00 97.00      PROA   
ATOM    883  HB  VAL P  61     -40.627  -1.867 -23.820  1.00 97.00      PROA   
ATOM    884  CG1 VAL P  61     -41.761  -1.448 -25.605  1.00 97.00      PROA   
ATOM    885 HG11 VAL P  61     -41.607  -1.062 -26.636  1.00 97.00      PROA   
ATOM    886 HG12 VAL P  61     -42.562  -0.850 -25.120  1.00 97.00      PROA   
ATOM    887 HG13 VAL P  61     -42.098  -2.504 -25.674  1.00 97.00      PROA   
ATOM    888  CG2 VAL P  61     -39.293  -2.087 -25.497  1.00 97.00      PROA   
ATOM    889 HG21 VAL P  61     -38.380  -2.141 -24.866  1.00 97.00      PROA   
ATOM    890 HG22 VAL P  61     -39.024  -1.587 -26.452  1.00 97.00      PROA   
ATOM    891 HG23 VAL P  61     -39.586  -3.131 -25.737  1.00 97.00      PROA   
ATOM    892  C   VAL P  61     -38.759   0.291 -23.906  1.00 97.00      PROA   
ATOM    893  O   VAL P  61     -37.853   0.859 -24.521  1.00 97.00      PROA   
ATOM    894  N   GLU P  62     -38.564  -0.174 -22.658  1.00 97.00      PROA   
ATOM    895  HN  GLU P  62     -39.340  -0.570 -22.173  1.00 97.00      PROA   
ATOM    896  CA  GLU P  62     -37.474   0.176 -21.753  1.00 97.00      PROA   
ATOM    897  HA  GLU P  62     -37.588   1.218 -21.493  1.00 97.00      PROA   
ATOM    898  CB  GLU P  62     -37.582  -0.678 -20.455  1.00 97.00      PROA   
ATOM    899  HB1 GLU P  62     -36.845  -0.270 -19.730  1.00 97.00      PROA   
ATOM    900  HB2 GLU P  62     -37.307  -1.736 -20.653  1.00 97.00      PROA   
ATOM    901  CG  GLU P  62     -38.970  -0.659 -19.751  1.00 97.00      PROA   
ATOM    902  HG1 GLU P  62     -38.857  -0.817 -18.657  1.00 97.00      PROA   
ATOM    903  HG2 GLU P  62     -39.594  -1.486 -20.152  1.00 97.00      PROA   
ATOM    904  CD  GLU P  62     -39.733   0.628 -19.972  1.00 97.00      PROA   
ATOM    905  OE1 GLU P  62     -39.338   1.696 -19.439  1.00 97.00      PROA   
ATOM    906  OE2 GLU P  62     -40.697   0.620 -20.787  1.00 97.00      PROA   
ATOM    907  C   GLU P  62     -36.064   0.031 -22.314  1.00 97.00      PROA   
ATOM    908  O   GLU P  62     -35.191   0.868 -22.102  1.00 97.00      PROA   
ATOM    909  N   SER P  63     -35.811  -1.019 -23.112  1.00 97.00      PROA   
ATOM    910  HN  SER P  63     -36.551  -1.641 -23.359  1.00 97.00      PROA   
ATOM    911  CA  SER P  63     -34.514  -1.308 -23.706  1.00 97.00      PROA   
ATOM    912  HA  SER P  63     -33.770  -1.262 -22.924  1.00 97.00      PROA   
ATOM    913  CB  SER P  63     -34.508  -2.734 -24.330  1.00 97.00      PROA   
ATOM    914  HB1 SER P  63     -34.664  -3.466 -23.509  1.00 97.00      PROA   
ATOM    915  HB2 SER P  63     -33.531  -2.956 -24.808  1.00 97.00      PROA   
ATOM    916  OG  SER P  63     -35.568  -2.878 -25.278  1.00 97.00      PROA   
ATOM    917  HG1 SER P  63     -35.605  -3.789 -25.578  1.00 97.00      PROA   
ATOM    918  C   SER P  63     -34.085  -0.309 -24.777  1.00 97.00      PROA   
ATOM    919  O   SER P  63     -32.915  -0.245 -25.162  1.00 97.00      PROA   
ATOM    920  N   THR P  64     -35.023   0.503 -25.293  1.00 97.00      PROA   
ATOM    921  HN  THR P  64     -35.959   0.422 -24.959  1.00 97.00      PROA   
ATOM    922  CA  THR P  64     -34.769   1.467 -26.361  1.00 97.00      PROA   
ATOM    923  HA  THR P  64     -33.804   1.281 -26.809  1.00 97.00      PROA   
ATOM    924  CB  THR P  64     -35.808   1.364 -27.472  1.00 97.00      PROA   
ATOM    925  HB  THR P  64     -35.529   2.036 -28.311  1.00 97.00      PROA   
ATOM    926  OG1 THR P  64     -37.126   1.708 -27.068  1.00 97.00      PROA   
ATOM    927  HG1 THR P  64     -37.352   1.143 -26.324  1.00 97.00      PROA   
ATOM    928  CG2 THR P  64     -35.853  -0.080 -27.983  1.00 97.00      PROA   
ATOM    929 HG21 THR P  64     -36.240  -0.781 -27.212  1.00 97.00      PROA   
ATOM    930 HG22 THR P  64     -34.846  -0.422 -28.305  1.00 97.00      PROA   
ATOM    931 HG23 THR P  64     -36.542  -0.132 -28.853  1.00 97.00      PROA   
ATOM    932  C   THR P  64     -34.748   2.906 -25.882  1.00 97.00      PROA   
ATOM    933  O   THR P  64     -34.319   3.803 -26.608  1.00 97.00      PROA   
ATOM    934  N   LYS P  65     -35.178   3.165 -24.632  1.00 97.00      PROA   
ATOM    935  HN  LYS P  65     -35.443   2.417 -24.027  1.00 97.00      PROA   
ATOM    936  CA  LYS P  65     -35.272   4.503 -24.076  1.00 97.00      PROA   
ATOM    937  HA  LYS P  65     -35.850   5.073 -24.788  1.00 97.00      PROA   
ATOM    938  CB  LYS P  65     -36.089   4.513 -22.754  1.00 97.00      PROA   
ATOM    939  HB1 LYS P  65     -36.001   5.499 -22.250  1.00 97.00      PROA   
ATOM    940  HB2 LYS P  65     -35.671   3.743 -22.072  1.00 97.00      PROA   
ATOM    941  CG  LYS P  65     -37.579   4.237 -23.025  1.00 97.00      PROA   
ATOM    942  HG1 LYS P  65     -37.653   3.288 -23.599  1.00 97.00      PROA   
ATOM    943  HG2 LYS P  65     -37.972   5.052 -23.668  1.00 97.00      PROA   
ATOM    944  CD  LYS P  65     -38.470   4.100 -21.776  1.00 97.00      PROA   
ATOM    945  HD1 LYS P  65     -38.520   5.072 -21.241  1.00 97.00      PROA   
ATOM    946  HD2 LYS P  65     -37.997   3.362 -21.092  1.00 97.00      PROA   
ATOM    947  CE  LYS P  65     -39.881   3.611 -22.150  1.00 97.00      PROA   
ATOM    948  HE1 LYS P  65     -39.782   2.674 -22.739  1.00 97.00      PROA   
ATOM    949  HE2 LYS P  65     -40.426   4.362 -22.761  1.00 97.00      PROA   
ATOM    950  NZ  LYS P  65     -40.688   3.289 -20.967  1.00 97.00      PROA   
ATOM    951  HZ1 LYS P  65     -41.133   4.091 -20.476  1.00 97.00      PROA   
ATOM    952  HZ2 LYS P  65     -40.082   2.768 -20.301  1.00 97.00      PROA   
ATOM    953  HZ3 LYS P  65     -41.370   2.540 -21.201  1.00 97.00      PROA   
ATOM    954  C   LYS P  65     -33.948   5.253 -23.964  1.00 97.00      PROA   
ATOM    955  O   LYS P  65     -32.922   4.709 -23.562  1.00 97.00      PROA   
ATOM    956  N   GLY P  66     -33.928   6.537 -24.386  1.00 97.00      PROA   
ATOM    957  HN  GLY P  66     -34.754   6.944 -24.767  1.00 97.00      PROA   
ATOM    958  CA  GLY P  66     -32.722   7.367 -24.420  1.00 97.00      PROA   
ATOM    959  HA1 GLY P  66     -32.129   7.175 -23.538  1.00 97.00      PROA   
ATOM    960  HA2 GLY P  66     -33.034   8.399 -24.493  1.00 97.00      PROA   
ATOM    961  C   GLY P  66     -31.845   7.102 -25.617  1.00 97.00      PROA   
ATOM    962  O   GLY P  66     -31.408   8.016 -26.305  1.00 97.00      PROA   
ATOM    963  N   ARG P  67     -31.557   5.820 -25.886  1.00 97.00      PROA   
ATOM    964  HN  ARG P  67     -31.917   5.132 -25.261  1.00 97.00      PROA   
ATOM    965  CA  ARG P  67     -30.781   5.363 -27.019  1.00 97.00      PROA   
ATOM    966  HA  ARG P  67     -29.818   5.850 -26.978  1.00 97.00      PROA   
ATOM    967  CB  ARG P  67     -30.594   3.824 -26.932  1.00 97.00      PROA   
ATOM    968  HB1 ARG P  67     -29.981   3.499 -27.801  1.00 97.00      PROA   
ATOM    969  HB2 ARG P  67     -31.580   3.319 -27.015  1.00 97.00      PROA   
ATOM    970  CG  ARG P  67     -29.884   3.341 -25.651  1.00 97.00      PROA   
ATOM    971  HG1 ARG P  67     -30.599   3.328 -24.801  1.00 97.00      PROA   
ATOM    972  HG2 ARG P  67     -29.090   4.076 -25.399  1.00 97.00      PROA   
ATOM    973  CD  ARG P  67     -29.203   1.974 -25.810  1.00 97.00      PROA   
ATOM    974  HD1 ARG P  67     -28.678   1.687 -24.874  1.00 97.00      PROA   
ATOM    975  HD2 ARG P  67     -28.462   2.042 -26.634  1.00 97.00      PROA   
ATOM    976  NE  ARG P  67     -30.260   0.953 -26.112  1.00 97.00      PROA   
ATOM    977  HE  ARG P  67     -31.131   0.978 -25.623  1.00 97.00      PROA   
ATOM    978  CZ  ARG P  67     -30.110  -0.056 -26.953  1.00 97.00      PROA   
ATOM    979  NH1 ARG P  67     -29.047  -0.262 -27.680  1.00 97.00      PROA   
ATOM    980 HH11 ARG P  67     -28.262   0.357 -27.655  1.00 97.00      PROA   
ATOM    981 HH12 ARG P  67     -28.945  -1.169 -28.089  1.00 97.00      PROA   
ATOM    982  NH2 ARG P  67     -31.058  -0.962 -27.030  1.00 97.00      PROA   
ATOM    983 HH21 ARG P  67     -31.887  -0.805 -26.493  1.00 97.00      PROA   
ATOM    984 HH22 ARG P  67     -30.984  -1.681 -27.721  1.00 97.00      PROA   
ATOM    985  C   ARG P  67     -31.363   5.674 -28.395  1.00 97.00      PROA   
ATOM    986  O   ARG P  67     -30.650   6.049 -29.327  1.00 97.00      PROA   
ATOM    987  N   PHE P  68     -32.678   5.456 -28.577  1.00 97.00      PROA   
ATOM    988  HN  PHE P  68     -33.251   5.179 -27.810  1.00 97.00      PROA   
ATOM    989  CA  PHE P  68     -33.302   5.482 -29.887  1.00 97.00      PROA   
ATOM    990  HA  PHE P  68     -32.547   5.592 -30.652  1.00 97.00      PROA   
ATOM    991  CB  PHE P  68     -34.099   4.171 -30.199  1.00 97.00      PROA   
ATOM    992  HB1 PHE P  68     -34.629   4.284 -31.169  1.00 97.00      PROA   
ATOM    993  HB2 PHE P  68     -34.856   4.025 -29.399  1.00 97.00      PROA   
ATOM    994  CG  PHE P  68     -33.296   2.880 -30.305  1.00 97.00      PROA   
ATOM    995  CD1 PHE P  68     -34.006   1.692 -30.564  1.00 97.00      PROA   
ATOM    996  HD1 PHE P  68     -35.078   1.737 -30.686  1.00 97.00      PROA   
ATOM    997  CE1 PHE P  68     -33.352   0.456 -30.653  1.00 97.00      PROA   
ATOM    998  HE1 PHE P  68     -33.913  -0.444 -30.857  1.00 97.00      PROA   
ATOM    999  CZ  PHE P  68     -31.966   0.386 -30.488  1.00 97.00      PROA   
ATOM   1000  HZ  PHE P  68     -31.459  -0.565 -30.563  1.00 97.00      PROA   
ATOM   1001  CD2 PHE P  68     -31.896   2.786 -30.181  1.00 97.00      PROA   
ATOM   1002  HD2 PHE P  68     -31.291   3.668 -30.027  1.00 97.00      PROA   
ATOM   1003  CE2 PHE P  68     -31.235   1.553 -30.253  1.00 97.00      PROA   
ATOM   1004  HE2 PHE P  68     -30.162   1.512 -30.145  1.00 97.00      PROA   
ATOM   1005  C   PHE P  68     -34.216   6.695 -30.052  1.00 97.00      PROA   
ATOM   1006  O   PHE P  68     -34.716   7.293 -29.102  1.00 97.00      PROA   
ATOM   1007  N   THR P  69     -34.455   7.088 -31.309  1.00 97.00      PROA   
ATOM   1008  HN  THR P  69     -33.995   6.611 -32.054  1.00 97.00      PROA   
ATOM   1009  CA  THR P  69     -35.252   8.246 -31.701  1.00 97.00      PROA   
ATOM   1010  HA  THR P  69     -35.805   8.617 -30.850  1.00 97.00      PROA   
ATOM   1011  CB  THR P  69     -34.427   9.422 -32.241  1.00 97.00      PROA   
ATOM   1012  HB  THR P  69     -34.934   9.965 -33.067  1.00 97.00      PROA   
ATOM   1013  OG1 THR P  69     -33.129   9.020 -32.667  1.00 97.00      PROA   
ATOM   1014  HG1 THR P  69     -33.226   8.148 -33.055  1.00 97.00      PROA   
ATOM   1015  CG2 THR P  69     -34.195  10.413 -31.092  1.00 97.00      PROA   
ATOM   1016 HG21 THR P  69     -33.674   9.910 -30.249  1.00 97.00      PROA   
ATOM   1017 HG22 THR P  69     -35.157  10.823 -30.719  1.00 97.00      PROA   
ATOM   1018 HG23 THR P  69     -33.561  11.259 -31.435  1.00 97.00      PROA   
ATOM   1019  C   THR P  69     -36.290   7.827 -32.722  1.00 97.00      PROA   
ATOM   1020  O   THR P  69     -35.952   7.391 -33.819  1.00 97.00      PROA   
ATOM   1021  N   ILE P  70     -37.594   7.938 -32.398  1.00 97.00      PROA   
ATOM   1022  HN  ILE P  70     -37.873   8.333 -31.527  1.00 97.00      PROA   
ATOM   1023  CA  ILE P  70     -38.685   7.464 -33.247  1.00 97.00      PROA   
ATOM   1024  HA  ILE P  70     -38.274   7.032 -34.147  1.00 97.00      PROA   
ATOM   1025  CB  ILE P  70     -39.518   6.381 -32.540  1.00 97.00      PROA   
ATOM   1026  HB  ILE P  70     -38.812   5.599 -32.186  1.00 97.00      PROA   
ATOM   1027  CG2 ILE P  70     -40.228   6.954 -31.293  1.00 97.00      PROA   
ATOM   1028 HG21 ILE P  70     -41.026   7.668 -31.591  1.00 97.00      PROA   
ATOM   1029 HG22 ILE P  70     -39.515   7.473 -30.619  1.00 97.00      PROA   
ATOM   1030 HG23 ILE P  70     -40.706   6.136 -30.712  1.00 97.00      PROA   
ATOM   1031  CG1 ILE P  70     -40.557   5.689 -33.458  1.00 97.00      PROA   
ATOM   1032 HG11 ILE P  70     -41.203   6.452 -33.942  1.00 97.00      PROA   
ATOM   1033 HG12 ILE P  70     -41.217   5.068 -32.814  1.00 97.00      PROA   
ATOM   1034  CD  ILE P  70     -39.953   4.787 -34.534  1.00 97.00      PROA   
ATOM   1035  HD1 ILE P  70     -39.344   3.980 -34.072  1.00 97.00      PROA   
ATOM   1036  HD2 ILE P  70     -39.305   5.370 -35.223  1.00 97.00      PROA   
ATOM   1037  HD3 ILE P  70     -40.757   4.313 -35.136  1.00 97.00      PROA   
ATOM   1038  C   ILE P  70     -39.549   8.641 -33.692  1.00 97.00      PROA   
ATOM   1039  O   ILE P  70     -39.822   9.567 -32.932  1.00 97.00      PROA   
ATOM   1040  N   SER P  71     -39.982   8.671 -34.964  1.00 97.00      PROA   
ATOM   1041  HN  SER P  71     -39.719   7.967 -35.619  1.00 97.00      PROA   
ATOM   1042  CA  SER P  71     -40.769   9.781 -35.485  1.00 97.00      PROA   
ATOM   1043  HA  SER P  71     -41.460  10.104 -34.720  1.00 97.00      PROA   
ATOM   1044  CB  SER P  71     -39.887  10.988 -35.912  1.00 97.00      PROA   
ATOM   1045  HB1 SER P  71     -39.340  11.358 -35.019  1.00 97.00      PROA   
ATOM   1046  HB2 SER P  71     -40.512  11.826 -36.287  1.00 97.00      PROA   
ATOM   1047  OG  SER P  71     -38.939  10.624 -36.917  1.00 97.00      PROA   
ATOM   1048  HG1 SER P  71     -38.387   9.933 -36.543  1.00 97.00      PROA   
ATOM   1049  C   SER P  71     -41.613   9.326 -36.663  1.00 97.00      PROA   
ATOM   1050  O   SER P  71     -41.375   8.272 -37.247  1.00 97.00      PROA   
ATOM   1051  N   SER P  72     -42.656  10.094 -37.035  1.00 97.00      PROA   
ATOM   1052  HN  SER P  72     -42.858  10.962 -36.588  1.00 97.00      PROA   
ATOM   1053  CA  SER P  72     -43.542   9.724 -38.132  1.00 97.00      PROA   
ATOM   1054  HA  SER P  72     -43.032   9.055 -38.809  1.00 97.00      PROA   
ATOM   1055  CB  SER P  72     -44.843   9.024 -37.641  1.00 97.00      PROA   
ATOM   1056  HB1 SER P  72     -45.370   9.686 -36.921  1.00 97.00      PROA   
ATOM   1057  HB2 SER P  72     -44.550   8.096 -37.105  1.00 97.00      PROA   
ATOM   1058  OG  SER P  72     -45.733   8.671 -38.705  1.00 97.00      PROA   
ATOM   1059  HG1 SER P  72     -46.497   9.249 -38.647  1.00 97.00      PROA   
ATOM   1060  C   SER P  72     -43.939  10.933 -38.949  1.00 97.00      PROA   
ATOM   1061  O   SER P  72     -44.351  11.964 -38.423  1.00 97.00      PROA   
ATOM   1062  N   ASN P  73     -43.849  10.821 -40.284  1.00 97.00      PROA   
ATOM   1063  HN  ASN P  73     -43.487   9.980 -40.677  1.00 97.00      PROA   
ATOM   1064  CA  ASN P  73     -44.511  11.716 -41.203  1.00 97.00      PROA   
ATOM   1065  HA  ASN P  73     -44.765  12.640 -40.705  1.00 97.00      PROA   
ATOM   1066  CB  ASN P  73     -43.563  12.036 -42.399  1.00 97.00      PROA   
ATOM   1067  HB1 ASN P  73     -43.271  11.085 -42.893  1.00 97.00      PROA   
ATOM   1068  HB2 ASN P  73     -42.647  12.511 -41.985  1.00 97.00      PROA   
ATOM   1069  CG  ASN P  73     -44.175  12.955 -43.454  1.00 97.00      PROA   
ATOM   1070  OD1 ASN P  73     -45.381  13.189 -43.539  1.00 97.00      PROA   
ATOM   1071  ND2 ASN P  73     -43.304  13.546 -44.301  1.00 97.00      PROA   
ATOM   1072 HD21 ASN P  73     -43.687  14.184 -44.969  1.00 97.00      PROA   
ATOM   1073 HD22 ASN P  73     -42.322  13.380 -44.210  1.00 97.00      PROA   
ATOM   1074  C   ASN P  73     -45.816  11.049 -41.626  1.00 97.00      PROA   
ATOM   1075  O   ASN P  73     -45.846  10.248 -42.557  1.00 97.00      PROA   
ATOM   1076  N   ASN P  74     -46.934  11.376 -40.945  1.00 97.00      PROA   
ATOM   1077  HN  ASN P  74     -46.856  11.935 -40.124  1.00 97.00      PROA   
ATOM   1078  CA  ASN P  74     -48.248  10.810 -41.226  1.00 97.00      PROA   
ATOM   1079  HA  ASN P  74     -48.152   9.736 -41.165  1.00 97.00      PROA   
ATOM   1080  CB  ASN P  74     -49.327  11.277 -40.211  1.00 97.00      PROA   
ATOM   1081  HB1 ASN P  74     -50.326  10.917 -40.537  1.00 97.00      PROA   
ATOM   1082  HB2 ASN P  74     -49.351  12.387 -40.154  1.00 97.00      PROA   
ATOM   1083  CG  ASN P  74     -49.069  10.725 -38.811  1.00 97.00      PROA   
ATOM   1084  OD1 ASN P  74     -47.994  10.224 -38.476  1.00 97.00      PROA   
ATOM   1085  ND2 ASN P  74     -50.116  10.792 -37.961  1.00 97.00      PROA   
ATOM   1086 HD21 ASN P  74     -50.030  10.423 -37.036  1.00 97.00      PROA   
ATOM   1087 HD22 ASN P  74     -51.016  11.066 -38.300  1.00 97.00      PROA   
ATOM   1088  C   ASN P  74     -48.764  11.087 -42.636  1.00 97.00      PROA   
ATOM   1089  O   ASN P  74     -49.341  10.214 -43.274  1.00 97.00      PROA   
ATOM   1090  N   ALA P  75     -48.548  12.307 -43.168  1.00 97.00      PROA   
ATOM   1091  HN  ALA P  75     -48.016  12.982 -42.664  1.00 97.00      PROA   
ATOM   1092  CA  ALA P  75     -48.990  12.711 -44.493  1.00 97.00      PROA   
ATOM   1093  HA  ALA P  75     -50.061  12.585 -44.541  1.00 97.00      PROA   
ATOM   1094  CB  ALA P  75     -48.634  14.196 -44.709  1.00 97.00      PROA   
ATOM   1095  HB1 ALA P  75     -47.535  14.351 -44.659  1.00 97.00      PROA   
ATOM   1096  HB2 ALA P  75     -49.113  14.820 -43.924  1.00 97.00      PROA   
ATOM   1097  HB3 ALA P  75     -48.997  14.547 -45.698  1.00 97.00      PROA   
ATOM   1098  C   ALA P  75     -48.409  11.859 -45.620  1.00 97.00      PROA   
ATOM   1099  O   ALA P  75     -49.100  11.469 -46.557  1.00 97.00      PROA   
ATOM   1100  N   MET P  76     -47.117  11.505 -45.510  1.00 97.00      PROA   
ATOM   1101  HN  MET P  76     -46.576  11.863 -44.754  1.00 97.00      PROA   
ATOM   1102  CA  MET P  76     -46.451  10.619 -46.449  1.00 97.00      PROA   
ATOM   1103  HA  MET P  76     -46.974  10.617 -47.393  1.00 97.00      PROA   
ATOM   1104  CB  MET P  76     -44.989  11.086 -46.681  1.00 97.00      PROA   
ATOM   1105  HB1 MET P  76     -44.495  10.401 -47.402  1.00 97.00      PROA   
ATOM   1106  HB2 MET P  76     -44.432  11.022 -45.722  1.00 97.00      PROA   
ATOM   1107  CG  MET P  76     -44.879  12.524 -47.229  1.00 97.00      PROA   
ATOM   1108  HG1 MET P  76     -43.802  12.784 -47.304  1.00 97.00      PROA   
ATOM   1109  HG2 MET P  76     -45.337  13.229 -46.501  1.00 97.00      PROA   
ATOM   1110  SD  MET P  76     -45.656  12.745 -48.857  1.00 97.00      PROA   
ATOM   1111  CE  MET P  76     -45.332  14.528 -48.946  1.00 97.00      PROA   
ATOM   1112  HE1 MET P  76     -44.243  14.742 -48.897  1.00 97.00      PROA   
ATOM   1113  HE2 MET P  76     -45.833  15.068 -48.114  1.00 97.00      PROA   
ATOM   1114  HE3 MET P  76     -45.717  14.948 -49.900  1.00 97.00      PROA   
ATOM   1115  C   MET P  76     -46.448   9.180 -45.944  1.00 97.00      PROA   
ATOM   1116  O   MET P  76     -45.771   8.313 -46.488  1.00 97.00      PROA   
ATOM   1117  N   ASN P  77     -47.202   8.895 -44.863  1.00 97.00      PROA   
ATOM   1118  HN  ASN P  77     -47.769   9.619 -44.477  1.00 97.00      PROA   
ATOM   1119  CA  ASN P  77     -47.337   7.603 -44.203  1.00 97.00      PROA   
ATOM   1120  HA  ASN P  77     -47.740   7.819 -43.225  1.00 97.00      PROA   
ATOM   1121  CB  ASN P  77     -48.358   6.694 -44.938  1.00 97.00      PROA   
ATOM   1122  HB1 ASN P  77     -48.448   5.711 -44.429  1.00 97.00      PROA   
ATOM   1123  HB2 ASN P  77     -48.041   6.515 -45.988  1.00 97.00      PROA   
ATOM   1124  CG  ASN P  77     -49.737   7.338 -44.899  1.00 97.00      PROA   
ATOM   1125  OD1 ASN P  77     -50.544   7.054 -44.011  1.00 97.00      PROA   
ATOM   1126  ND2 ASN P  77     -50.052   8.212 -45.878  1.00 97.00      PROA   
ATOM   1127 HD21 ASN P  77     -50.901   8.730 -45.770  1.00 97.00      PROA   
ATOM   1128 HD22 ASN P  77     -49.347   8.493 -46.529  1.00 97.00      PROA   
ATOM   1129  C   ASN P  77     -46.015   6.885 -43.924  1.00 97.00      PROA   
ATOM   1130  O   ASN P  77     -45.880   5.677 -44.112  1.00 97.00      PROA   
ATOM   1131  N   THR P  78     -45.002   7.639 -43.453  1.00 97.00      PROA   
ATOM   1132  HN  THR P  78     -45.187   8.589 -43.217  1.00 97.00      PROA   
ATOM   1133  CA  THR P  78     -43.626   7.156 -43.356  1.00 97.00      PROA   
ATOM   1134  HA  THR P  78     -43.608   6.093 -43.546  1.00 97.00      PROA   
ATOM   1135  CB  THR P  78     -42.668   7.803 -44.352  1.00 97.00      PROA   
ATOM   1136  HB  THR P  78     -42.577   8.893 -44.154  1.00 97.00      PROA   
ATOM   1137  OG1 THR P  78     -43.111   7.635 -45.691  1.00 97.00      PROA   
ATOM   1138  HG1 THR P  78     -44.061   7.769 -45.727  1.00 97.00      PROA   
ATOM   1139  CG2 THR P  78     -41.284   7.134 -44.298  1.00 97.00      PROA   
ATOM   1140 HG21 THR P  78     -41.383   6.042 -44.481  1.00 97.00      PROA   
ATOM   1141 HG22 THR P  78     -40.783   7.278 -43.317  1.00 97.00      PROA   
ATOM   1142 HG23 THR P  78     -40.624   7.550 -45.089  1.00 97.00      PROA   
ATOM   1143  C   THR P  78     -43.054   7.376 -41.969  1.00 97.00      PROA   
ATOM   1144  O   THR P  78     -42.928   8.502 -41.487  1.00 97.00      PROA   
ATOM   1145  N   VAL P  79     -42.654   6.283 -41.305  1.00 97.00      PROA   
ATOM   1146  HN  VAL P  79     -42.735   5.403 -41.767  1.00 97.00      PROA   
ATOM   1147  CA  VAL P  79     -42.043   6.243 -39.990  1.00 97.00      PROA   
ATOM   1148  HA  VAL P  79     -42.306   7.137 -39.444  1.00 97.00      PROA   
ATOM   1149  CB  VAL P  79     -42.529   5.026 -39.206  1.00 97.00      PROA   
ATOM   1150  HB  VAL P  79     -42.318   4.105 -39.790  1.00 97.00      PROA   
ATOM   1151  CG1 VAL P  79     -41.867   4.897 -37.816  1.00 97.00      PROA   
ATOM   1152 HG11 VAL P  79     -42.042   5.816 -37.218  1.00 97.00      PROA   
ATOM   1153 HG12 VAL P  79     -40.772   4.724 -37.895  1.00 97.00      PROA   
ATOM   1154 HG13 VAL P  79     -42.312   4.040 -37.267  1.00 97.00      PROA   
ATOM   1155  CG2 VAL P  79     -44.049   5.144 -39.031  1.00 97.00      PROA   
ATOM   1156 HG21 VAL P  79     -44.578   5.117 -40.007  1.00 97.00      PROA   
ATOM   1157 HG22 VAL P  79     -44.321   6.085 -38.507  1.00 97.00      PROA   
ATOM   1158 HG23 VAL P  79     -44.408   4.285 -38.425  1.00 97.00      PROA   
ATOM   1159  C   VAL P  79     -40.530   6.197 -40.111  1.00 97.00      PROA   
ATOM   1160  O   VAL P  79     -39.976   5.485 -40.949  1.00 97.00      PROA   
ATOM   1161  N   TYR P  80     -39.819   6.953 -39.257  1.00 97.00      PROA   
ATOM   1162  HN  TYR P  80     -40.295   7.513 -38.582  1.00 97.00      PROA   
ATOM   1163  CA  TYR P  80     -38.371   6.943 -39.177  1.00 97.00      PROA   
ATOM   1164  HA  TYR P  80     -37.968   6.193 -39.840  1.00 97.00      PROA   
ATOM   1165  CB  TYR P  80     -37.748   8.317 -39.540  1.00 97.00      PROA   
ATOM   1166  HB1 TYR P  80     -36.659   8.335 -39.319  1.00 97.00      PROA   
ATOM   1167  HB2 TYR P  80     -38.234   9.131 -38.960  1.00 97.00      PROA   
ATOM   1168  CG  TYR P  80     -37.929   8.601 -41.005  1.00 97.00      PROA   
ATOM   1169  CD1 TYR P  80     -36.908   8.279 -41.916  1.00 97.00      PROA   
ATOM   1170  HD1 TYR P  80     -35.995   7.826 -41.557  1.00 97.00      PROA   
ATOM   1171  CE1 TYR P  80     -37.061   8.553 -43.282  1.00 97.00      PROA   
ATOM   1172  HE1 TYR P  80     -36.277   8.301 -43.982  1.00 97.00      PROA   
ATOM   1173  CZ  TYR P  80     -38.234   9.152 -43.747  1.00 97.00      PROA   
ATOM   1174  OH  TYR P  80     -38.388   9.387 -45.126  1.00 97.00      PROA   
ATOM   1175  HH  TYR P  80     -39.298   9.652 -45.279  1.00 97.00      PROA   
ATOM   1176  CD2 TYR P  80     -39.092   9.231 -41.482  1.00 97.00      PROA   
ATOM   1177  HD2 TYR P  80     -39.875   9.495 -40.786  1.00 97.00      PROA   
ATOM   1178  CE2 TYR P  80     -39.248   9.503 -42.848  1.00 97.00      PROA   
ATOM   1179  HE2 TYR P  80     -40.155   9.970 -43.201  1.00 97.00      PROA   
ATOM   1180  C   TYR P  80     -37.936   6.550 -37.776  1.00 97.00      PROA   
ATOM   1181  O   TYR P  80     -38.356   7.138 -36.778  1.00 97.00      PROA   
ATOM   1182  N   LEU P  81     -37.078   5.523 -37.672  1.00 97.00      PROA   
ATOM   1183  HN  LEU P  81     -36.780   5.033 -38.488  1.00 97.00      PROA   
ATOM   1184  CA  LEU P  81     -36.470   5.091 -36.433  1.00 97.00      PROA   
ATOM   1185  HA  LEU P  81     -36.797   5.714 -35.614  1.00 97.00      PROA   
ATOM   1186  CB  LEU P  81     -36.853   3.618 -36.131  1.00 97.00      PROA   
ATOM   1187  HB1 LEU P  81     -36.673   3.019 -37.049  1.00 97.00      PROA   
ATOM   1188  HB2 LEU P  81     -37.947   3.580 -35.937  1.00 97.00      PROA   
ATOM   1189  CG  LEU P  81     -36.119   2.928 -34.959  1.00 97.00      PROA   
ATOM   1190  HG  LEU P  81     -35.051   2.826 -35.247  1.00 97.00      PROA   
ATOM   1191  CD1 LEU P  81     -36.193   3.716 -33.643  1.00 97.00      PROA   
ATOM   1192 HD11 LEU P  81     -37.250   3.874 -33.338  1.00 97.00      PROA   
ATOM   1193 HD12 LEU P  81     -35.702   4.708 -33.740  1.00 97.00      PROA   
ATOM   1194 HD13 LEU P  81     -35.676   3.152 -32.838  1.00 97.00      PROA   
ATOM   1195  CD2 LEU P  81     -36.664   1.508 -34.741  1.00 97.00      PROA   
ATOM   1196 HD21 LEU P  81     -36.650   0.938 -35.694  1.00 97.00      PROA   
ATOM   1197 HD22 LEU P  81     -37.711   1.549 -34.372  1.00 97.00      PROA   
ATOM   1198 HD23 LEU P  81     -36.042   0.968 -33.996  1.00 97.00      PROA   
ATOM   1199  C   LEU P  81     -34.964   5.251 -36.538  1.00 97.00      PROA   
ATOM   1200  O   LEU P  81     -34.275   4.498 -37.219  1.00 97.00      PROA   
ATOM   1201  N   GLN P  82     -34.410   6.243 -35.829  1.00 97.00      PROA   
ATOM   1202  HN  GLN P  82     -34.991   6.817 -35.258  1.00 97.00      PROA   
ATOM   1203  CA  GLN P  82     -32.988   6.497 -35.753  1.00 97.00      PROA   
ATOM   1204  HA  GLN P  82     -32.481   6.013 -36.575  1.00 97.00      PROA   
ATOM   1205  CB  GLN P  82     -32.709   8.022 -35.844  1.00 97.00      PROA   
ATOM   1206  HB1 GLN P  82     -33.422   8.554 -35.179  1.00 97.00      PROA   
ATOM   1207  HB2 GLN P  82     -32.960   8.336 -36.880  1.00 97.00      PROA   
ATOM   1208  CG  GLN P  82     -31.270   8.499 -35.509  1.00 97.00      PROA   
ATOM   1209  HG1 GLN P  82     -31.050   8.311 -34.436  1.00 97.00      PROA   
ATOM   1210  HG2 GLN P  82     -31.203   9.595 -35.680  1.00 97.00      PROA   
ATOM   1211  CD  GLN P  82     -30.206   7.836 -36.383  1.00 97.00      PROA   
ATOM   1212  OE1 GLN P  82     -30.369   7.667 -37.591  1.00 97.00      PROA   
ATOM   1213  NE2 GLN P  82     -29.059   7.458 -35.788  1.00 97.00      PROA   
ATOM   1214 HE21 GLN P  82     -28.385   7.015 -36.379  1.00 97.00      PROA   
ATOM   1215 HE22 GLN P  82     -28.909   7.590 -34.808  1.00 97.00      PROA   
ATOM   1216  C   GLN P  82     -32.459   5.885 -34.469  1.00 97.00      PROA   
ATOM   1217  O   GLN P  82     -32.885   6.233 -33.369  1.00 97.00      PROA   
ATOM   1218  N   MET P  83     -31.536   4.925 -34.573  1.00 97.00      PROA   
ATOM   1219  HN  MET P  83     -31.143   4.718 -35.466  1.00 97.00      PROA   
ATOM   1220  CA  MET P  83     -31.076   4.108 -33.473  1.00 97.00      PROA   
ATOM   1221  HA  MET P  83     -31.658   4.306 -32.584  1.00 97.00      PROA   
ATOM   1222  CB  MET P  83     -31.154   2.604 -33.830  1.00 97.00      PROA   
ATOM   1223  HB1 MET P  83     -30.837   2.004 -32.951  1.00 97.00      PROA   
ATOM   1224  HB2 MET P  83     -30.449   2.389 -34.662  1.00 97.00      PROA   
ATOM   1225  CG  MET P  83     -32.559   2.158 -34.267  1.00 97.00      PROA   
ATOM   1226  HG1 MET P  83     -32.777   2.581 -35.271  1.00 97.00      PROA   
ATOM   1227  HG2 MET P  83     -33.293   2.600 -33.560  1.00 97.00      PROA   
ATOM   1228  SD  MET P  83     -32.797   0.358 -34.294  1.00 97.00      PROA   
ATOM   1229  CE  MET P  83     -31.547  -0.057 -35.542  1.00 97.00      PROA   
ATOM   1230  HE1 MET P  83     -30.520   0.150 -35.174  1.00 97.00      PROA   
ATOM   1231  HE2 MET P  83     -31.705   0.526 -36.474  1.00 97.00      PROA   
ATOM   1232  HE3 MET P  83     -31.599  -1.135 -35.804  1.00 97.00      PROA   
ATOM   1233  C   MET P  83     -29.632   4.431 -33.182  1.00 97.00      PROA   
ATOM   1234  O   MET P  83     -28.830   4.563 -34.100  1.00 97.00      PROA   
ATOM   1235  N   ASN P  84     -29.261   4.571 -31.898  1.00 97.00      PROA   
ATOM   1236  HN  ASN P  84     -29.911   4.484 -31.147  1.00 97.00      PROA   
ATOM   1237  CA  ASN P  84     -27.906   4.892 -31.496  1.00 97.00      PROA   
ATOM   1238  HA  ASN P  84     -27.222   4.678 -32.304  1.00 97.00      PROA   
ATOM   1239  CB  ASN P  84     -27.774   6.372 -31.032  1.00 97.00      PROA   
ATOM   1240  HB1 ASN P  84     -26.704   6.672 -31.021  1.00 97.00      PROA   
ATOM   1241  HB2 ASN P  84     -28.186   6.509 -30.009  1.00 97.00      PROA   
ATOM   1242  CG  ASN P  84     -28.513   7.304 -31.989  1.00 97.00      PROA   
ATOM   1243  OD1 ASN P  84     -28.032   7.598 -33.086  1.00 97.00      PROA   
ATOM   1244  ND2 ASN P  84     -29.701   7.794 -31.573  1.00 97.00      PROA   
ATOM   1245 HD21 ASN P  84     -30.182   8.452 -32.153  1.00 97.00      PROA   
ATOM   1246 HD22 ASN P  84     -30.084   7.474 -30.707  1.00 97.00      PROA   
ATOM   1247  C   ASN P  84     -27.521   3.980 -30.346  1.00 97.00      PROA   
ATOM   1248  O   ASN P  84     -28.383   3.433 -29.660  1.00 97.00      PROA   
ATOM   1249  N   SER P  85     -26.210   3.778 -30.098  1.00 97.00      PROA   
ATOM   1250  HN  SER P  85     -25.513   4.123 -30.721  1.00 97.00      PROA   
ATOM   1251  CA  SER P  85     -25.722   2.973 -28.977  1.00 97.00      PROA   
ATOM   1252  HA  SER P  85     -24.645   2.962 -29.056  1.00 97.00      PROA   
ATOM   1253  CB  SER P  85     -26.036   3.571 -27.579  1.00 97.00      PROA   
ATOM   1254  HB1 SER P  85     -25.686   2.890 -26.775  1.00 97.00      PROA   
ATOM   1255  HB2 SER P  85     -27.130   3.727 -27.457  1.00 97.00      PROA   
ATOM   1256  OG  SER P  85     -25.357   4.810 -27.394  1.00 97.00      PROA   
ATOM   1257  HG1 SER P  85     -25.631   5.398 -28.102  1.00 97.00      PROA   
ATOM   1258  C   SER P  85     -26.138   1.513 -29.039  1.00 97.00      PROA   
ATOM   1259  O   SER P  85     -26.597   0.926 -28.056  1.00 97.00      PROA   
ATOM   1260  N   LEU P  86     -26.024   0.892 -30.228  1.00 97.00      PROA   
ATOM   1261  HN  LEU P  86     -25.699   1.403 -31.019  1.00 97.00      PROA   
ATOM   1262  CA  LEU P  86     -26.373  -0.500 -30.462  1.00 97.00      PROA   
ATOM   1263  HA  LEU P  86     -27.369  -0.646 -30.072  1.00 97.00      PROA   
ATOM   1264  CB  LEU P  86     -26.417  -0.799 -31.983  1.00 97.00      PROA   
ATOM   1265  HB1 LEU P  86     -26.573  -1.884 -32.164  1.00 97.00      PROA   
ATOM   1266  HB2 LEU P  86     -25.432  -0.523 -32.416  1.00 97.00      PROA   
ATOM   1267  CG  LEU P  86     -27.523  -0.027 -32.743  1.00 97.00      PROA   
ATOM   1268  HG  LEU P  86     -27.472   1.046 -32.460  1.00 97.00      PROA   
ATOM   1269  CD1 LEU P  86     -27.296  -0.105 -34.258  1.00 97.00      PROA   
ATOM   1270 HD11 LEU P  86     -27.339  -1.160 -34.603  1.00 97.00      PROA   
ATOM   1271 HD12 LEU P  86     -26.301   0.315 -34.515  1.00 97.00      PROA   
ATOM   1272 HD13 LEU P  86     -28.070   0.479 -34.801  1.00 97.00      PROA   
ATOM   1273  CD2 LEU P  86     -28.922  -0.557 -32.402  1.00 97.00      PROA   
ATOM   1274 HD21 LEU P  86     -29.128  -0.470 -31.314  1.00 97.00      PROA   
ATOM   1275 HD22 LEU P  86     -29.008  -1.624 -32.701  1.00 97.00      PROA   
ATOM   1276 HD23 LEU P  86     -29.699   0.018 -32.950  1.00 97.00      PROA   
ATOM   1277  C   LEU P  86     -25.494  -1.517 -29.732  1.00 97.00      PROA   
ATOM   1278  O   LEU P  86     -24.268  -1.439 -29.732  1.00 97.00      PROA   
ATOM   1279  N   LYS P  87     -26.110  -2.519 -29.085  1.00 97.00      PROA   
ATOM   1280  HN  LYS P  87     -27.104  -2.585 -29.056  1.00 97.00      PROA   
ATOM   1281  CA  LYS P  87     -25.432  -3.600 -28.400  1.00 97.00      PROA   
ATOM   1282  HA  LYS P  87     -24.411  -3.317 -28.190  1.00 97.00      PROA   
ATOM   1283  CB  LYS P  87     -26.192  -3.963 -27.096  1.00 97.00      PROA   
ATOM   1284  HB1 LYS P  87     -25.649  -4.755 -26.538  1.00 97.00      PROA   
ATOM   1285  HB2 LYS P  87     -27.162  -4.404 -27.410  1.00 97.00      PROA   
ATOM   1286  CG  LYS P  87     -26.470  -2.795 -26.129  1.00 97.00      PROA   
ATOM   1287  HG1 LYS P  87     -26.982  -1.955 -26.643  1.00 97.00      PROA   
ATOM   1288  HG2 LYS P  87     -25.484  -2.413 -25.786  1.00 97.00      PROA   
ATOM   1289  CD  LYS P  87     -27.290  -3.231 -24.893  1.00 97.00      PROA   
ATOM   1290  HD1 LYS P  87     -27.036  -2.548 -24.054  1.00 97.00      PROA   
ATOM   1291  HD2 LYS P  87     -26.961  -4.248 -24.588  1.00 97.00      PROA   
ATOM   1292  CE  LYS P  87     -28.827  -3.216 -25.033  1.00 97.00      PROA   
ATOM   1293  HE1 LYS P  87     -29.187  -2.178 -25.202  1.00 97.00      PROA   
ATOM   1294  HE2 LYS P  87     -29.285  -3.607 -24.099  1.00 97.00      PROA   
ATOM   1295  NZ  LYS P  87     -29.288  -4.052 -26.148  1.00 97.00      PROA   
ATOM   1296  HZ1 LYS P  87     -30.288  -4.337 -26.101  1.00 97.00      PROA   
ATOM   1297  HZ2 LYS P  87     -28.770  -4.953 -26.125  1.00 97.00      PROA   
ATOM   1298  HZ3 LYS P  87     -29.081  -3.612 -27.067  1.00 97.00      PROA   
ATOM   1299  C   LYS P  87     -25.471  -4.841 -29.293  1.00 97.00      PROA   
ATOM   1300  O   LYS P  87     -26.312  -4.898 -30.192  1.00 97.00      PROA   
ATOM   1301  N   PRO P  88     -24.646  -5.866 -29.084  1.00 97.00      PROA   
ATOM   1302  CD  PRO P  88     -23.453  -5.809 -28.233  1.00 97.00      PROA   
ATOM   1303  HD1 PRO P  88     -23.763  -5.791 -27.166  1.00 97.00      PROA   
ATOM   1304  HD2 PRO P  88     -22.828  -4.921 -28.469  1.00 97.00      PROA   
ATOM   1305  CA  PRO P  88     -24.802  -7.189 -29.691  1.00 97.00      PROA   
ATOM   1306  HA  PRO P  88     -24.480  -7.079 -30.716  1.00 97.00      PROA   
ATOM   1307  CB  PRO P  88     -23.837  -8.078 -28.897  1.00 97.00      PROA   
ATOM   1308  HB1 PRO P  88     -23.484  -8.944 -29.497  1.00 97.00      PROA   
ATOM   1309  HB2 PRO P  88     -24.318  -8.447 -27.967  1.00 97.00      PROA   
ATOM   1310  CG  PRO P  88     -22.705  -7.110 -28.536  1.00 97.00      PROA   
ATOM   1311  HG1 PRO P  88     -22.093  -7.465 -27.680  1.00 97.00      PROA   
ATOM   1312  HG2 PRO P  88     -22.050  -6.963 -29.422  1.00 97.00      PROA   
ATOM   1313  C   PRO P  88     -26.212  -7.752 -29.816  1.00 97.00      PROA   
ATOM   1314  O   PRO P  88     -26.579  -8.171 -30.906  1.00 97.00      PROA   
ATOM   1315  N   GLU P  89     -27.060  -7.746 -28.766  1.00 97.00      PROA   
ATOM   1316  HN  GLU P  89     -26.811  -7.384 -27.871  1.00 97.00      PROA   
ATOM   1317  CA  GLU P  89     -28.414  -8.275 -28.880  1.00 97.00      PROA   
ATOM   1318  HA  GLU P  89     -28.441  -8.956 -29.718  1.00 97.00      PROA   
ATOM   1319  CB  GLU P  89     -28.825  -9.184 -27.687  1.00 97.00      PROA   
ATOM   1320  HB1 GLU P  89     -28.202 -10.102 -27.744  1.00 97.00      PROA   
ATOM   1321  HB2 GLU P  89     -29.870  -9.518 -27.861  1.00 97.00      PROA   
ATOM   1322  CG  GLU P  89     -28.671  -8.617 -26.251  1.00 97.00      PROA   
ATOM   1323  HG1 GLU P  89     -27.609  -8.728 -25.947  1.00 97.00      PROA   
ATOM   1324  HG2 GLU P  89     -29.282  -9.200 -25.529  1.00 97.00      PROA   
ATOM   1325  CD  GLU P  89     -29.018  -7.153 -26.115  1.00 97.00      PROA   
ATOM   1326  OE1 GLU P  89     -30.219  -6.783 -26.007  1.00 97.00      PROA   
ATOM   1327  OE2 GLU P  89     -28.068  -6.329 -26.149  1.00 97.00      PROA   
ATOM   1328  C   GLU P  89     -29.463  -7.226 -29.258  1.00 97.00      PROA   
ATOM   1329  O   GLU P  89     -30.669  -7.431 -29.119  1.00 97.00      PROA   
ATOM   1330  N   ASP P  90     -29.011  -6.089 -29.835  1.00 97.00      PROA   
ATOM   1331  HN  ASP P  90     -28.036  -5.884 -29.836  1.00 97.00      PROA   
ATOM   1332  CA  ASP P  90     -29.841  -5.250 -30.677  1.00 97.00      PROA   
ATOM   1333  HA  ASP P  90     -30.883  -5.398 -30.434  1.00 97.00      PROA   
ATOM   1334  CB  ASP P  90     -29.452  -3.749 -30.544  1.00 97.00      PROA   
ATOM   1335  HB1 ASP P  90     -30.030  -3.142 -31.274  1.00 97.00      PROA   
ATOM   1336  HB2 ASP P  90     -28.373  -3.618 -30.770  1.00 97.00      PROA   
ATOM   1337  CG  ASP P  90     -29.742  -3.192 -29.179  1.00 97.00      PROA   
ATOM   1338  OD1 ASP P  90     -30.920  -3.102 -28.750  1.00 97.00      PROA   
ATOM   1339  OD2 ASP P  90     -28.798  -2.743 -28.487  1.00 97.00      PROA   
ATOM   1340  C   ASP P  90     -29.670  -5.673 -32.145  1.00 97.00      PROA   
ATOM   1341  O   ASP P  90     -30.343  -5.142 -33.033  1.00 97.00      PROA   
ATOM   1342  N   THR P  91     -28.797  -6.670 -32.432  1.00 97.00      PROA   
ATOM   1343  HN  THR P  91     -28.229  -7.067 -31.715  1.00 97.00      PROA   
ATOM   1344  CA  THR P  91     -28.723  -7.343 -33.731  1.00 97.00      PROA   
ATOM   1345  HA  THR P  91     -28.738  -6.563 -34.478  1.00 97.00      PROA   
ATOM   1346  CB  THR P  91     -27.446  -8.174 -33.940  1.00 97.00      PROA   
ATOM   1347  HB  THR P  91     -26.630  -7.680 -33.371  1.00 97.00      PROA   
ATOM   1348  OG1 THR P  91     -27.043  -8.181 -35.298  1.00 97.00      PROA   
ATOM   1349  HG1 THR P  91     -27.824  -8.030 -35.835  1.00 97.00      PROA   
ATOM   1350  CG2 THR P  91     -27.508  -9.646 -33.505  1.00 97.00      PROA   
ATOM   1351 HG21 THR P  91     -28.187 -10.235 -34.157  1.00 97.00      PROA   
ATOM   1352 HG22 THR P  91     -27.857  -9.729 -32.453  1.00 97.00      PROA   
ATOM   1353 HG23 THR P  91     -26.495 -10.097 -33.567  1.00 97.00      PROA   
ATOM   1354  C   THR P  91     -29.959  -8.197 -33.934  1.00 97.00      PROA   
ATOM   1355  O   THR P  91     -30.328  -9.015 -33.094  1.00 97.00      PROA   
ATOM   1356  N   ALA P  92     -30.692  -7.975 -35.032  1.00 97.00      PROA   
ATOM   1357  HN  ALA P  92     -30.391  -7.373 -35.767  1.00 97.00      PROA   
ATOM   1358  CA  ALA P  92     -31.967  -8.622 -35.204  1.00 97.00      PROA   
ATOM   1359  HA  ALA P  92     -31.854  -9.685 -35.054  1.00 97.00      PROA   
ATOM   1360  CB  ALA P  92     -33.009  -8.033 -34.229  1.00 97.00      PROA   
ATOM   1361  HB1 ALA P  92     -33.163  -6.952 -34.434  1.00 97.00      PROA   
ATOM   1362  HB2 ALA P  92     -32.656  -8.128 -33.180  1.00 97.00      PROA   
ATOM   1363  HB3 ALA P  92     -33.983  -8.561 -34.310  1.00 97.00      PROA   
ATOM   1364  C   ALA P  92     -32.458  -8.411 -36.617  1.00 97.00      PROA   
ATOM   1365  O   ALA P  92     -31.973  -7.532 -37.328  1.00 97.00      PROA   
ATOM   1366  N   VAL P  93     -33.490  -9.164 -37.025  1.00 97.00      PROA   
ATOM   1367  HN  VAL P  93     -33.825  -9.912 -36.458  1.00 97.00      PROA   
ATOM   1368  CA  VAL P  93     -34.318  -8.785 -38.156  1.00 97.00      PROA   
ATOM   1369  HA  VAL P  93     -33.748  -8.143 -38.811  1.00 97.00      PROA   
ATOM   1370  CB  VAL P  93     -34.730  -9.973 -39.025  1.00 97.00      PROA   
ATOM   1371  HB  VAL P  93     -33.808 -10.360 -39.510  1.00 97.00      PROA   
ATOM   1372  CG1 VAL P  93     -35.325 -11.116 -38.182  1.00 97.00      PROA   
ATOM   1373 HG11 VAL P  93     -36.171 -10.745 -37.564  1.00 97.00      PROA   
ATOM   1374 HG12 VAL P  93     -34.560 -11.557 -37.508  1.00 97.00      PROA   
ATOM   1375 HG13 VAL P  93     -35.700 -11.924 -38.845  1.00 97.00      PROA   
ATOM   1376  CG2 VAL P  93     -35.700  -9.528 -40.137  1.00 97.00      PROA   
ATOM   1377 HG21 VAL P  93     -35.259  -8.701 -40.733  1.00 97.00      PROA   
ATOM   1378 HG22 VAL P  93     -36.673  -9.191 -39.719  1.00 97.00      PROA   
ATOM   1379 HG23 VAL P  93     -35.906 -10.374 -40.828  1.00 97.00      PROA   
ATOM   1380  C   VAL P  93     -35.484  -7.939 -37.643  1.00 97.00      PROA   
ATOM   1381  O   VAL P  93     -36.284  -8.349 -36.800  1.00 97.00      PROA   
ATOM   1382  N   TYR P  94     -35.566  -6.679 -38.097  1.00 97.00      PROA   
ATOM   1383  HN  TYR P  94     -34.939  -6.384 -38.814  1.00 97.00      PROA   
ATOM   1384  CA  TYR P  94     -36.491  -5.672 -37.616  1.00 97.00      PROA   
ATOM   1385  HA  TYR P  94     -36.820  -5.923 -36.619  1.00 97.00      PROA   
ATOM   1386  CB  TYR P  94     -35.857  -4.247 -37.609  1.00 97.00      PROA   
ATOM   1387  HB1 TYR P  94     -36.641  -3.460 -37.581  1.00 97.00      PROA   
ATOM   1388  HB2 TYR P  94     -35.272  -4.095 -38.541  1.00 97.00      PROA   
ATOM   1389  CG  TYR P  94     -34.934  -4.017 -36.440  1.00 97.00      PROA   
ATOM   1390  CD1 TYR P  94     -33.726  -4.722 -36.320  1.00 97.00      PROA   
ATOM   1391  HD1 TYR P  94     -33.462  -5.465 -37.057  1.00 97.00      PROA   
ATOM   1392  CE1 TYR P  94     -32.839  -4.447 -35.272  1.00 97.00      PROA   
ATOM   1393  HE1 TYR P  94     -31.930  -5.021 -35.170  1.00 97.00      PROA   
ATOM   1394  CZ  TYR P  94     -33.127  -3.437 -34.359  1.00 97.00      PROA   
ATOM   1395  OH  TYR P  94     -32.227  -3.199 -33.304  1.00 97.00      PROA   
ATOM   1396  HH  TYR P  94     -31.488  -3.800 -33.424  1.00 97.00      PROA   
ATOM   1397  CD2 TYR P  94     -35.226  -3.016 -35.494  1.00 97.00      PROA   
ATOM   1398  HD2 TYR P  94     -36.135  -2.440 -35.588  1.00 97.00      PROA   
ATOM   1399  CE2 TYR P  94     -34.323  -2.721 -34.463  1.00 97.00      PROA   
ATOM   1400  HE2 TYR P  94     -34.551  -1.945 -33.747  1.00 97.00      PROA   
ATOM   1401  C   TYR P  94     -37.728  -5.619 -38.485  1.00 97.00      PROA   
ATOM   1402  O   TYR P  94     -37.672  -5.178 -39.628  1.00 97.00      PROA   
ATOM   1403  N   PHE P  95     -38.882  -6.048 -37.950  1.00 97.00      PROA   
ATOM   1404  HN  PHE P  95     -38.936  -6.382 -37.012  1.00 97.00      PROA   
ATOM   1405  CA  PHE P  95     -40.150  -5.989 -38.646  1.00 97.00      PROA   
ATOM   1406  HA  PHE P  95     -39.992  -5.959 -39.714  1.00 97.00      PROA   
ATOM   1407  CB  PHE P  95     -41.072  -7.192 -38.296  1.00 97.00      PROA   
ATOM   1408  HB1 PHE P  95     -42.046  -7.084 -38.819  1.00 97.00      PROA   
ATOM   1409  HB2 PHE P  95     -41.256  -7.220 -37.201  1.00 97.00      PROA   
ATOM   1410  CG  PHE P  95     -40.458  -8.504 -38.699  1.00 97.00      PROA   
ATOM   1411  CD1 PHE P  95     -39.563  -9.179 -37.850  1.00 97.00      PROA   
ATOM   1412  HD1 PHE P  95     -39.289  -8.739 -36.903  1.00 97.00      PROA   
ATOM   1413  CE1 PHE P  95     -39.001 -10.401 -38.235  1.00 97.00      PROA   
ATOM   1414  HE1 PHE P  95     -38.309 -10.910 -37.581  1.00 97.00      PROA   
ATOM   1415  CZ  PHE P  95     -39.337 -10.970 -39.469  1.00 97.00      PROA   
ATOM   1416  HZ  PHE P  95     -38.878 -11.897 -39.781  1.00 97.00      PROA   
ATOM   1417  CD2 PHE P  95     -40.822  -9.107 -39.914  1.00 97.00      PROA   
ATOM   1418  HD2 PHE P  95     -41.507  -8.603 -40.580  1.00 97.00      PROA   
ATOM   1419  CE2 PHE P  95     -40.258 -10.328 -40.304  1.00 97.00      PROA   
ATOM   1420  HE2 PHE P  95     -40.504 -10.747 -41.269  1.00 97.00      PROA   
ATOM   1421  C   PHE P  95     -40.881  -4.718 -38.264  1.00 97.00      PROA   
ATOM   1422  O   PHE P  95     -40.986  -4.367 -37.085  1.00 97.00      PROA   
ATOM   1423  N   CYS P  96     -41.422  -4.000 -39.254  1.00 97.00      PROA   
ATOM   1424  HN  CYS P  96     -41.270  -4.268 -40.202  1.00 97.00      PROA   
ATOM   1425  CA  CYS P  96     -42.339  -2.903 -39.006  1.00 97.00      PROA   
ATOM   1426  HA  CYS P  96     -42.094  -2.427 -38.069  1.00 97.00      PROA   
ATOM   1427  CB  CYS P  96     -42.220  -1.855 -40.136  1.00 97.00      PROA   
ATOM   1428  HB1 CYS P  96     -42.505  -2.325 -41.102  1.00 97.00      PROA   
ATOM   1429  HB2 CYS P  96     -41.144  -1.588 -40.212  1.00 97.00      PROA   
ATOM   1430  SG  CYS P  96     -43.164  -0.328 -39.846  1.00 97.00      PROA   
ATOM   1431  C   CYS P  96     -43.759  -3.449 -38.900  1.00 97.00      PROA   
ATOM   1432  O   CYS P  96     -44.122  -4.409 -39.579  1.00 97.00      PROA   
ATOM   1433  N   ALA P  97     -44.610  -2.895 -38.019  1.00 97.00      PROA   
ATOM   1434  HN  ALA P  97     -44.328  -2.160 -37.408  1.00 97.00      PROA   
ATOM   1435  CA  ALA P  97     -45.952  -3.417 -37.880  1.00 97.00      PROA   
ATOM   1436  HA  ALA P  97     -46.318  -3.683 -38.861  1.00 97.00      PROA   
ATOM   1437  CB  ALA P  97     -45.936  -4.675 -37.001  1.00 97.00      PROA   
ATOM   1438  HB1 ALA P  97     -45.741  -4.414 -35.939  1.00 97.00      PROA   
ATOM   1439  HB2 ALA P  97     -45.120  -5.348 -37.340  1.00 97.00      PROA   
ATOM   1440  HB3 ALA P  97     -46.892  -5.236 -37.082  1.00 97.00      PROA   
ATOM   1441  C   ALA P  97     -46.939  -2.402 -37.326  1.00 97.00      PROA   
ATOM   1442  O   ALA P  97     -46.588  -1.470 -36.605  1.00 97.00      PROA   
ATOM   1443  N   LEU P  98     -48.228  -2.566 -37.666  1.00 97.00      PROA   
ATOM   1444  HN  LEU P  98     -48.479  -3.371 -38.197  1.00 97.00      PROA   
ATOM   1445  CA  LEU P  98     -49.288  -1.638 -37.327  1.00 97.00      PROA   
ATOM   1446  HA  LEU P  98     -48.907  -0.859 -36.683  1.00 97.00      PROA   
ATOM   1447  CB  LEU P  98     -49.867  -0.993 -38.614  1.00 97.00      PROA   
ATOM   1448  HB1 LEU P  98     -50.341  -1.793 -39.223  1.00 97.00      PROA   
ATOM   1449  HB2 LEU P  98     -49.022  -0.589 -39.211  1.00 97.00      PROA   
ATOM   1450  CG  LEU P  98     -50.896   0.140 -38.424  1.00 97.00      PROA   
ATOM   1451  HG  LEU P  98     -51.598  -0.124 -37.604  1.00 97.00      PROA   
ATOM   1452  CD1 LEU P  98     -50.191   1.451 -38.084  1.00 97.00      PROA   
ATOM   1453 HD11 LEU P  98     -49.517   1.755 -38.913  1.00 97.00      PROA   
ATOM   1454 HD12 LEU P  98     -49.576   1.323 -37.167  1.00 97.00      PROA   
ATOM   1455 HD13 LEU P  98     -50.914   2.277 -37.910  1.00 97.00      PROA   
ATOM   1456  CD2 LEU P  98     -51.715   0.342 -39.700  1.00 97.00      PROA   
ATOM   1457 HD21 LEU P  98     -52.281  -0.578 -39.961  1.00 97.00      PROA   
ATOM   1458 HD22 LEU P  98     -51.034   0.587 -40.543  1.00 97.00      PROA   
ATOM   1459 HD23 LEU P  98     -52.429   1.185 -39.579  1.00 97.00      PROA   
ATOM   1460  C   LEU P  98     -50.379  -2.367 -36.558  1.00 97.00      PROA   
ATOM   1461  O   LEU P  98     -50.821  -3.462 -36.916  1.00 97.00      PROA   
ATOM   1462  N   GLY P  99     -50.842  -1.786 -35.436  1.00 97.00      PROA   
ATOM   1463  HN  GLY P  99     -50.477  -0.902 -35.155  1.00 97.00      PROA   
ATOM   1464  CA  GLY P  99     -51.979  -2.323 -34.696  1.00 97.00      PROA   
ATOM   1465  HA1 GLY P  99     -51.969  -1.841 -33.729  1.00 97.00      PROA   
ATOM   1466  HA2 GLY P  99     -51.893  -3.397 -34.630  1.00 97.00      PROA   
ATOM   1467  C   GLY P  99     -53.321  -2.037 -35.319  1.00 97.00      PROA   
ATOM   1468  O   GLY P  99     -53.440  -1.379 -36.343  1.00 97.00      PROA   
ATOM   1469  N   VAL P 100     -54.396  -2.486 -34.650  1.00 97.00      PROA   
ATOM   1470  HN  VAL P 100     -54.311  -3.181 -33.940  1.00 97.00      PROA   
ATOM   1471  CA  VAL P 100     -55.742  -1.958 -34.860  1.00 97.00      PROA   
ATOM   1472  HA  VAL P 100     -55.788  -1.426 -35.799  1.00 97.00      PROA   
ATOM   1473  CB  VAL P 100     -56.746  -3.113 -34.902  1.00 97.00      PROA   
ATOM   1474  HB  VAL P 100     -56.347  -3.868 -35.613  1.00 97.00      PROA   
ATOM   1475  CG1 VAL P 100     -56.914  -3.794 -33.526  1.00 97.00      PROA   
ATOM   1476 HG11 VAL P 100     -57.366  -3.102 -32.783  1.00 97.00      PROA   
ATOM   1477 HG12 VAL P 100     -55.945  -4.165 -33.128  1.00 97.00      PROA   
ATOM   1478 HG13 VAL P 100     -57.595  -4.666 -33.623  1.00 97.00      PROA   
ATOM   1479  CG2 VAL P 100     -58.102  -2.638 -35.460  1.00 97.00      PROA   
ATOM   1480 HG21 VAL P 100     -57.970  -2.139 -36.444  1.00 97.00      PROA   
ATOM   1481 HG22 VAL P 100     -58.597  -1.930 -34.761  1.00 97.00      PROA   
ATOM   1482 HG23 VAL P 100     -58.781  -3.507 -35.599  1.00 97.00      PROA   
ATOM   1483  C   VAL P 100     -56.043  -0.955 -33.737  1.00 97.00      PROA   
ATOM   1484  O   VAL P 100     -57.061  -0.263 -33.688  1.00 97.00      PROA   
ATOM   1485  N   THR P 101     -55.075  -0.837 -32.812  1.00 97.00      PROA   
ATOM   1486  HN  THR P 101     -54.243  -1.367 -32.956  1.00 97.00      PROA   
ATOM   1487  CA  THR P 101     -55.087  -0.014 -31.613  1.00 97.00      PROA   
ATOM   1488  HA  THR P 101     -56.111   0.122 -31.301  1.00 97.00      PROA   
ATOM   1489  CB  THR P 101     -54.325  -0.701 -30.476  1.00 97.00      PROA   
ATOM   1490  HB  THR P 101     -54.724  -1.732 -30.370  1.00 97.00      PROA   
ATOM   1491  OG1 THR P 101     -54.501  -0.056 -29.224  1.00 97.00      PROA   
ATOM   1492  HG1 THR P 101     -54.353  -0.768 -28.597  1.00 97.00      PROA   
ATOM   1493  CG2 THR P 101     -52.810  -0.781 -30.751  1.00 97.00      PROA   
ATOM   1494 HG21 THR P 101     -52.348   0.221 -30.880  1.00 97.00      PROA   
ATOM   1495 HG22 THR P 101     -52.598  -1.394 -31.652  1.00 97.00      PROA   
ATOM   1496 HG23 THR P 101     -52.301  -1.260 -29.887  1.00 97.00      PROA   
ATOM   1497  C   THR P 101     -54.490   1.362 -31.851  1.00 97.00      PROA   
ATOM   1498  O   THR P 101     -53.880   1.642 -32.882  1.00 97.00      PROA   
ATOM   1499  N   ALA P 102     -54.629   2.248 -30.852  1.00 97.00      PROA   
ATOM   1500  HN  ALA P 102     -55.118   1.936 -30.041  1.00 97.00      PROA   
ATOM   1501  CA  ALA P 102     -53.931   3.508 -30.747  1.00 97.00      PROA   
ATOM   1502  HA  ALA P 102     -53.355   3.693 -31.642  1.00 97.00      PROA   
ATOM   1503  CB  ALA P 102     -54.956   4.645 -30.560  1.00 97.00      PROA   
ATOM   1504  HB1 ALA P 102     -55.556   4.495 -29.637  1.00 97.00      PROA   
ATOM   1505  HB2 ALA P 102     -55.652   4.671 -31.425  1.00 97.00      PROA   
ATOM   1506  HB3 ALA P 102     -54.453   5.634 -30.499  1.00 97.00      PROA   
ATOM   1507  C   ALA P 102     -52.942   3.482 -29.574  1.00 97.00      PROA   
ATOM   1508  O   ALA P 102     -52.424   4.518 -29.163  1.00 97.00      PROA   
ATOM   1509  N   ALA P 103     -52.655   2.296 -28.997  1.00 97.00      PROA   
ATOM   1510  HN  ALA P 103     -53.148   1.473 -29.269  1.00 97.00      PROA   
ATOM   1511  CA  ALA P 103     -51.699   2.110 -27.918  1.00 97.00      PROA   
ATOM   1512  HA  ALA P 103     -51.436   3.075 -27.513  1.00 97.00      PROA   
ATOM   1513  CB  ALA P 103     -52.377   1.299 -26.797  1.00 97.00      PROA   
ATOM   1514  HB1 ALA P 103     -52.670   0.293 -27.165  1.00 97.00      PROA   
ATOM   1515  HB2 ALA P 103     -53.313   1.806 -26.478  1.00 97.00      PROA   
ATOM   1516  HB3 ALA P 103     -51.734   1.181 -25.899  1.00 97.00      PROA   
ATOM   1517  C   ALA P 103     -50.366   1.494 -28.381  1.00 97.00      PROA   
ATOM   1518  O   ALA P 103     -49.803   1.896 -29.395  1.00 97.00      PROA   
ATOM   1519  N   CYS P 104     -49.793   0.538 -27.617  1.00 97.00      PROA   
ATOM   1520  HN  CYS P 104     -50.351   0.130 -26.898  1.00 97.00      PROA   
ATOM   1521  CA  CYS P 104     -48.474  -0.035 -27.914  1.00 97.00      PROA   
ATOM   1522  HA  CYS P 104     -48.470  -0.365 -28.943  1.00 97.00      PROA   
ATOM   1523  CB  CYS P 104     -47.334   1.014 -27.686  1.00 97.00      PROA   
ATOM   1524  HB1 CYS P 104     -47.354   1.336 -26.623  1.00 97.00      PROA   
ATOM   1525  HB2 CYS P 104     -47.572   1.916 -28.289  1.00 97.00      PROA   
ATOM   1526  SG  CYS P 104     -45.639   0.479 -28.133  1.00 97.00      PROA   
ATOM   1527  C   CYS P 104     -48.149  -1.256 -27.051  1.00 97.00      PROA   
ATOM   1528  O   CYS P 104     -47.208  -2.005 -27.319  1.00 97.00      PROA   
ATOM   1529  N   SER P 105     -48.940  -1.542 -26.006  1.00 97.00      PROA   
ATOM   1530  HN  SER P 105     -49.690  -0.954 -25.712  1.00 97.00      PROA   
ATOM   1531  CA  SER P 105     -48.936  -2.787 -25.246  1.00 97.00      PROA   
ATOM   1532  HA  SER P 105     -47.946  -2.958 -24.849  1.00 97.00      PROA   
ATOM   1533  CB  SER P 105     -49.964  -2.656 -24.080  1.00 97.00      PROA   
ATOM   1534  HB1 SER P 105     -49.407  -2.297 -23.188  1.00 97.00      PROA   
ATOM   1535  HB2 SER P 105     -50.440  -3.620 -23.798  1.00 97.00      PROA   
ATOM   1536  OG  SER P 105     -50.964  -1.663 -24.361  1.00 97.00      PROA   
ATOM   1537  HG1 SER P 105     -51.520  -1.948 -25.089  1.00 97.00      PROA   
ATOM   1538  C   SER P 105     -49.293  -4.007 -26.077  1.00 97.00      PROA   
ATOM   1539  O   SER P 105     -48.650  -5.055 -26.046  1.00 97.00      PROA   
ATOM   1540  N   ASP P 106     -50.342  -3.814 -26.870  1.00 97.00      PROA   
ATOM   1541  HN  ASP P 106     -50.811  -2.937 -26.798  1.00 97.00      PROA   
ATOM   1542  CA  ASP P 106     -51.088  -4.655 -27.754  1.00 97.00      PROA   
ATOM   1543  HA  ASP P 106     -51.483  -5.462 -27.155  1.00 97.00      PROA   
ATOM   1544  CB  ASP P 106     -52.267  -3.822 -28.373  1.00 97.00      PROA   
ATOM   1545  HB1 ASP P 106     -53.114  -4.503 -28.607  1.00 97.00      PROA   
ATOM   1546  HB2 ASP P 106     -51.934  -3.364 -29.329  1.00 97.00      PROA   
ATOM   1547  CG  ASP P 106     -52.835  -2.641 -27.567  1.00 97.00      PROA   
ATOM   1548  OD1 ASP P 106     -52.125  -1.996 -26.750  1.00 97.00      PROA   
ATOM   1549  OD2 ASP P 106     -53.965  -2.238 -27.933  1.00 97.00      PROA   
ATOM   1550  C   ASP P 106     -50.232  -5.257 -28.868  1.00 97.00      PROA   
ATOM   1551  O   ASP P 106     -49.292  -4.641 -29.367  1.00 97.00      PROA   
ATOM   1552  N   ASN P 107     -50.508  -6.491 -29.323  1.00 97.00      PROA   
ATOM   1553  HN  ASN P 107     -51.276  -7.012 -28.958  1.00 97.00      PROA   
ATOM   1554  CA  ASN P 107     -49.769  -7.040 -30.452  1.00 97.00      PROA   
ATOM   1555  HA  ASN P 107     -48.750  -6.697 -30.352  1.00 97.00      PROA   
ATOM   1556  CB  ASN P 107     -49.742  -8.589 -30.436  1.00 97.00      PROA   
ATOM   1557  HB1 ASN P 107     -49.344  -8.984 -31.395  1.00 97.00      PROA   
ATOM   1558  HB2 ASN P 107     -50.769  -8.984 -30.281  1.00 97.00      PROA   
ATOM   1559  CG  ASN P 107     -48.810  -9.055 -29.324  1.00 97.00      PROA   
ATOM   1560  OD1 ASN P 107     -47.983  -8.303 -28.800  1.00 97.00      PROA   
ATOM   1561  ND2 ASN P 107     -48.927 -10.342 -28.936  1.00 97.00      PROA   
ATOM   1562 HD21 ASN P 107     -48.307 -10.660 -28.218  1.00 97.00      PROA   
ATOM   1563 HD22 ASN P 107     -49.581 -10.948 -29.388  1.00 97.00      PROA   
ATOM   1564  C   ASN P 107     -50.294  -6.498 -31.791  1.00 97.00      PROA   
ATOM   1565  O   ASN P 107     -51.510  -6.460 -31.992  1.00 97.00      PROA   
ATOM   1566  N   PRO P 108     -49.444  -6.005 -32.699  1.00 97.00      PROA   
ATOM   1567  CD  PRO P 108     -47.983  -6.149 -32.636  1.00 97.00      PROA   
ATOM   1568  HD1 PRO P 108     -47.678  -7.152 -32.267  1.00 97.00      PROA   
ATOM   1569  HD2 PRO P 108     -47.574  -5.353 -31.978  1.00 97.00      PROA   
ATOM   1570  CA  PRO P 108     -49.867  -5.556 -34.022  1.00 97.00      PROA   
ATOM   1571  HA  PRO P 108     -50.623  -4.798 -33.876  1.00 97.00      PROA   
ATOM   1572  CB  PRO P 108     -48.577  -5.001 -34.630  1.00 97.00      PROA   
ATOM   1573  HB1 PRO P 108     -48.397  -3.974 -34.247  1.00 97.00      PROA   
ATOM   1574  HB2 PRO P 108     -48.597  -4.968 -35.741  1.00 97.00      PROA   
ATOM   1575  CG  PRO P 108     -47.519  -5.945 -34.074  1.00 97.00      PROA   
ATOM   1576  HG1 PRO P 108     -47.581  -6.908 -34.624  1.00 97.00      PROA   
ATOM   1577  HG2 PRO P 108     -46.482  -5.551 -34.141  1.00 97.00      PROA   
ATOM   1578  C   PRO P 108     -50.509  -6.629 -34.894  1.00 97.00      PROA   
ATOM   1579  O   PRO P 108     -50.335  -7.822 -34.649  1.00 97.00      PROA   
ATOM   1580  N   TYR P 109     -51.251  -6.201 -35.930  1.00 97.00      PROA   
ATOM   1581  HN  TYR P 109     -51.263  -5.229 -36.154  1.00 97.00      PROA   
ATOM   1582  CA  TYR P 109     -52.004  -7.084 -36.800  1.00 97.00      PROA   
ATOM   1583  HA  TYR P 109     -51.893  -8.110 -36.482  1.00 97.00      PROA   
ATOM   1584  CB  TYR P 109     -53.509  -6.683 -36.721  1.00 97.00      PROA   
ATOM   1585  HB1 TYR P 109     -53.633  -5.612 -36.992  1.00 97.00      PROA   
ATOM   1586  HB2 TYR P 109     -53.863  -6.816 -35.676  1.00 97.00      PROA   
ATOM   1587  CG  TYR P 109     -54.385  -7.516 -37.622  1.00 97.00      PROA   
ATOM   1588  CD1 TYR P 109     -54.809  -7.018 -38.866  1.00 97.00      PROA   
ATOM   1589  HD1 TYR P 109     -54.490  -6.036 -39.180  1.00 97.00      PROA   
ATOM   1590  CE1 TYR P 109     -55.614  -7.795 -39.711  1.00 97.00      PROA   
ATOM   1591  HE1 TYR P 109     -55.915  -7.402 -40.670  1.00 97.00      PROA   
ATOM   1592  CZ  TYR P 109     -56.012  -9.074 -39.308  1.00 97.00      PROA   
ATOM   1593  OH  TYR P 109     -56.810  -9.867 -40.154  1.00 97.00      PROA   
ATOM   1594  HH  TYR P 109     -56.906  -9.395 -40.984  1.00 97.00      PROA   
ATOM   1595  CD2 TYR P 109     -54.801  -8.797 -37.225  1.00 97.00      PROA   
ATOM   1596  HD2 TYR P 109     -54.482  -9.193 -36.272  1.00 97.00      PROA   
ATOM   1597  CE2 TYR P 109     -55.612  -9.574 -38.066  1.00 97.00      PROA   
ATOM   1598  HE2 TYR P 109     -55.922 -10.563 -37.763  1.00 97.00      PROA   
ATOM   1599  C   TYR P 109     -51.470  -7.026 -38.229  1.00 97.00      PROA   
ATOM   1600  O   TYR P 109     -51.256  -8.046 -38.880  1.00 97.00      PROA   
ATOM   1601  N   PHE P 110     -51.195  -5.817 -38.752  1.00 97.00      PROA   
ATOM   1602  HN  PHE P 110     -51.308  -4.984 -38.216  1.00 97.00      PROA   
ATOM   1603  CA  PHE P 110     -50.645  -5.661 -40.085  1.00 97.00      PROA   
ATOM   1604  HA  PHE P 110     -50.948  -6.496 -40.700  1.00 97.00      PROA   
ATOM   1605  CB  PHE P 110     -51.084  -4.341 -40.784  1.00 97.00      PROA   
ATOM   1606  HB1 PHE P 110     -50.836  -4.380 -41.866  1.00 97.00      PROA   
ATOM   1607  HB2 PHE P 110     -50.546  -3.473 -40.347  1.00 97.00      PROA   
ATOM   1608  CG  PHE P 110     -52.563  -4.090 -40.635  1.00 97.00      PROA   
ATOM   1609  CD1 PHE P 110     -53.465  -4.584 -41.591  1.00 97.00      PROA   
ATOM   1610  HD1 PHE P 110     -53.096  -5.169 -42.420  1.00 97.00      PROA   
ATOM   1611  CE1 PHE P 110     -54.837  -4.314 -41.487  1.00 97.00      PROA   
ATOM   1612  HE1 PHE P 110     -55.517  -4.697 -42.233  1.00 97.00      PROA   
ATOM   1613  CZ  PHE P 110     -55.321  -3.547 -40.419  1.00 97.00      PROA   
ATOM   1614  HZ  PHE P 110     -56.379  -3.349 -40.336  1.00 97.00      PROA   
ATOM   1615  CD2 PHE P 110     -53.062  -3.306 -39.578  1.00 97.00      PROA   
ATOM   1616  HD2 PHE P 110     -52.384  -2.904 -38.841  1.00 97.00      PROA   
ATOM   1617  CE2 PHE P 110     -54.433  -3.045 -39.461  1.00 97.00      PROA   
ATOM   1618  HE2 PHE P 110     -54.797  -2.461 -38.628  1.00 97.00      PROA   
ATOM   1619  C   PHE P 110     -49.129  -5.676 -39.955  1.00 97.00      PROA   
ATOM   1620  O   PHE P 110     -48.561  -4.964 -39.128  1.00 97.00      PROA   
ATOM   1621  N   TRP P 111     -48.440  -6.499 -40.759  1.00 97.00      PROA   
ATOM   1622  HN  TRP P 111     -48.912  -7.044 -41.447  1.00 97.00      PROA   
ATOM   1623  CA  TRP P 111     -47.014  -6.733 -40.643  1.00 97.00      PROA   
ATOM   1624  HA  TRP P 111     -46.601  -6.127 -39.850  1.00 97.00      PROA   
ATOM   1625  CB  TRP P 111     -46.725  -8.226 -40.325  1.00 97.00      PROA   
ATOM   1626  HB1 TRP P 111     -45.661  -8.468 -40.532  1.00 97.00      PROA   
ATOM   1627  HB2 TRP P 111     -47.336  -8.858 -41.004  1.00 97.00      PROA   
ATOM   1628  CG  TRP P 111     -47.005  -8.606 -38.904  1.00 97.00      PROA   
ATOM   1629  CD1 TRP P 111     -48.151  -9.153 -38.385  1.00 97.00      PROA   
ATOM   1630  HD1 TRP P 111     -49.048  -9.344 -38.955  1.00 97.00      PROA   
ATOM   1631  NE1 TRP P 111     -47.998  -9.336 -37.026  1.00 97.00      PROA   
ATOM   1632  HE1 TRP P 111     -48.728  -9.438 -36.386  1.00 97.00      PROA   
ATOM   1633  CE2 TRP P 111     -46.753  -8.930 -36.652  1.00 97.00      PROA   
ATOM   1634  CD2 TRP P 111     -46.096  -8.440 -37.804  1.00 97.00      PROA   
ATOM   1635  CE3 TRP P 111     -44.809  -7.909 -37.690  1.00 97.00      PROA   
ATOM   1636  HE3 TRP P 111     -44.315  -7.481 -38.549  1.00 97.00      PROA   
ATOM   1637  CZ3 TRP P 111     -44.231  -7.824 -36.419  1.00 97.00      PROA   
ATOM   1638  HZ3 TRP P 111     -43.290  -7.308 -36.304  1.00 97.00      PROA   
ATOM   1639  CZ2 TRP P 111     -46.136  -8.937 -35.411  1.00 97.00      PROA   
ATOM   1640  HZ2 TRP P 111     -46.652  -9.311 -34.540  1.00 97.00      PROA   
ATOM   1641  CH2 TRP P 111     -44.880  -8.335 -35.299  1.00 97.00      PROA   
ATOM   1642  HH2 TRP P 111     -44.430  -8.228 -34.323  1.00 97.00      PROA   
ATOM   1643  C   TRP P 111     -46.259  -6.331 -41.897  1.00 97.00      PROA   
ATOM   1644  O   TRP P 111     -46.776  -6.388 -43.011  1.00 97.00      PROA   
ATOM   1645  N   GLY P 112     -45.006  -5.880 -41.715  1.00 97.00      PROA   
ATOM   1646  HN  GLY P 112     -44.685  -5.630 -40.804  1.00 97.00      PROA   
ATOM   1647  CA  GLY P 112     -43.988  -5.789 -42.750  1.00 97.00      PROA   
ATOM   1648  HA1 GLY P 112     -43.259  -5.060 -42.426  1.00 97.00      PROA   
ATOM   1649  HA2 GLY P 112     -44.454  -5.522 -43.687  1.00 97.00      PROA   
ATOM   1650  C   GLY P 112     -43.253  -7.081 -42.988  1.00 97.00      PROA   
ATOM   1651  O   GLY P 112     -43.693  -8.172 -42.625  1.00 97.00      PROA   
ATOM   1652  N   GLN P 113     -42.092  -6.969 -43.638  1.00 97.00      PROA   
ATOM   1653  HN  GLN P 113     -41.726  -6.055 -43.796  1.00 97.00      PROA   
ATOM   1654  CA  GLN P 113     -41.355  -8.061 -44.233  1.00 97.00      PROA   
ATOM   1655  HA  GLN P 113     -41.979  -8.938 -44.330  1.00 97.00      PROA   
ATOM   1656  CB  GLN P 113     -40.846  -7.574 -45.619  1.00 97.00      PROA   
ATOM   1657  HB1 GLN P 113     -40.326  -8.401 -46.148  1.00 97.00      PROA   
ATOM   1658  HB2 GLN P 113     -40.081  -6.794 -45.417  1.00 97.00      PROA   
ATOM   1659  CG  GLN P 113     -41.951  -6.985 -46.544  1.00 97.00      PROA   
ATOM   1660  HG1 GLN P 113     -42.790  -6.532 -45.974  1.00 97.00      PROA   
ATOM   1661  HG2 GLN P 113     -42.377  -7.791 -47.179  1.00 97.00      PROA   
ATOM   1662  CD  GLN P 113     -41.425  -5.883 -47.466  1.00 97.00      PROA   
ATOM   1663  OE1 GLN P 113     -41.552  -5.949 -48.689  1.00 97.00      PROA   
ATOM   1664  NE2 GLN P 113     -40.845  -4.823 -46.863  1.00 97.00      PROA   
ATOM   1665 HE21 GLN P 113     -40.819  -4.785 -45.864  1.00 97.00      PROA   
ATOM   1666 HE22 GLN P 113     -40.404  -4.135 -47.440  1.00 97.00      PROA   
ATOM   1667  C   GLN P 113     -40.130  -8.429 -43.405  1.00 97.00      PROA   
ATOM   1668  O   GLN P 113     -39.640  -9.556 -43.467  1.00 97.00      PROA   
ATOM   1669  N   GLY P 114     -39.635  -7.487 -42.575  1.00 97.00      PROA   
ATOM   1670  HN  GLY P 114     -40.120  -6.620 -42.495  1.00 97.00      PROA   
ATOM   1671  CA  GLY P 114     -38.390  -7.615 -41.824  1.00 97.00      PROA   
ATOM   1672  HA1 GLY P 114     -38.225  -8.658 -41.595  1.00 97.00      PROA   
ATOM   1673  HA2 GLY P 114     -38.506  -7.016 -40.933  1.00 97.00      PROA   
ATOM   1674  C   GLY P 114     -37.152  -7.138 -42.551  1.00 97.00      PROA   
ATOM   1675  O   GLY P 114     -36.836  -7.573 -43.654  1.00 97.00      PROA   
ATOM   1676  N   THR P 115     -36.361  -6.252 -41.913  1.00 97.00      PROA   
ATOM   1677  HN  THR P 115     -36.674  -5.860 -41.052  1.00 97.00      PROA   
ATOM   1678  CA  THR P 115     -35.068  -5.802 -42.436  1.00 97.00      PROA   
ATOM   1679  HA  THR P 115     -34.855  -6.353 -43.341  1.00 97.00      PROA   
ATOM   1680  CB  THR P 115     -35.026  -4.328 -42.844  1.00 97.00      PROA   
ATOM   1681  HB  THR P 115     -35.850  -4.149 -43.567  1.00 97.00      PROA   
ATOM   1682  OG1 THR P 115     -33.792  -4.010 -43.475  1.00 97.00      PROA   
ATOM   1683  HG1 THR P 115     -33.645  -3.073 -43.322  1.00 97.00      PROA   
ATOM   1684  CG2 THR P 115     -35.202  -3.384 -41.644  1.00 97.00      PROA   
ATOM   1685 HG21 THR P 115     -34.355  -3.475 -40.931  1.00 97.00      PROA   
ATOM   1686 HG22 THR P 115     -36.146  -3.613 -41.103  1.00 97.00      PROA   
ATOM   1687 HG23 THR P 115     -35.252  -2.329 -41.987  1.00 97.00      PROA   
ATOM   1688  C   THR P 115     -33.926  -6.138 -41.482  1.00 97.00      PROA   
ATOM   1689  O   THR P 115     -34.028  -6.025 -40.261  1.00 97.00      PROA   
ATOM   1690  N   GLN P 116     -32.792  -6.622 -42.019  1.00 97.00      PROA   
ATOM   1691  HN  GLN P 116     -32.700  -6.628 -43.012  1.00 97.00      PROA   
ATOM   1692  CA  GLN P 116     -31.675  -7.142 -41.245  1.00 97.00      PROA   
ATOM   1693  HA  GLN P 116     -32.087  -7.672 -40.399  1.00 97.00      PROA   
ATOM   1694  CB  GLN P 116     -30.879  -8.178 -42.090  1.00 97.00      PROA   
ATOM   1695  HB1 GLN P 116     -30.668  -7.723 -43.081  1.00 97.00      PROA   
ATOM   1696  HB2 GLN P 116     -31.549  -9.047 -42.263  1.00 97.00      PROA   
ATOM   1697  CG  GLN P 116     -29.529  -8.689 -41.510  1.00 97.00      PROA   
ATOM   1698  HG1 GLN P 116     -28.793  -7.857 -41.490  1.00 97.00      PROA   
ATOM   1699  HG2 GLN P 116     -29.128  -9.486 -42.170  1.00 97.00      PROA   
ATOM   1700  CD  GLN P 116     -29.652  -9.275 -40.100  1.00 97.00      PROA   
ATOM   1701  OE1 GLN P 116     -30.727  -9.618 -39.613  1.00 97.00      PROA   
ATOM   1702  NE2 GLN P 116     -28.503  -9.394 -39.402  1.00 97.00      PROA   
ATOM   1703 HE21 GLN P 116     -28.578  -9.765 -38.476  1.00 97.00      PROA   
ATOM   1704 HE22 GLN P 116     -27.651  -9.022 -39.770  1.00 97.00      PROA   
ATOM   1705  C   GLN P 116     -30.736  -6.088 -40.658  1.00 97.00      PROA   
ATOM   1706  O   GLN P 116     -30.210  -5.222 -41.359  1.00 97.00      PROA   
ATOM   1707  N   VAL P 117     -30.474  -6.161 -39.340  1.00 97.00      PROA   
ATOM   1708  HN  VAL P 117     -30.958  -6.826 -38.777  1.00 97.00      PROA   
ATOM   1709  CA  VAL P 117     -29.518  -5.318 -38.640  1.00 97.00      PROA   
ATOM   1710  HA  VAL P 117     -29.024  -4.656 -39.335  1.00 97.00      PROA   
ATOM   1711  CB  VAL P 117     -30.210  -4.472 -37.576  1.00 97.00      PROA   
ATOM   1712  HB  VAL P 117     -30.861  -5.151 -36.985  1.00 97.00      PROA   
ATOM   1713  CG1 VAL P 117     -29.213  -3.788 -36.613  1.00 97.00      PROA   
ATOM   1714 HG11 VAL P 117     -28.426  -3.247 -37.179  1.00 97.00      PROA   
ATOM   1715 HG12 VAL P 117     -28.723  -4.527 -35.943  1.00 97.00      PROA   
ATOM   1716 HG13 VAL P 117     -29.749  -3.059 -35.968  1.00 97.00      PROA   
ATOM   1717  CG2 VAL P 117     -31.098  -3.427 -38.278  1.00 97.00      PROA   
ATOM   1718 HG21 VAL P 117     -31.882  -3.918 -38.892  1.00 97.00      PROA   
ATOM   1719 HG22 VAL P 117     -30.487  -2.782 -38.945  1.00 97.00      PROA   
ATOM   1720 HG23 VAL P 117     -31.607  -2.782 -37.530  1.00 97.00      PROA   
ATOM   1721  C   VAL P 117     -28.438  -6.179 -38.005  1.00 97.00      PROA   
ATOM   1722  O   VAL P 117     -28.696  -6.992 -37.113  1.00 97.00      PROA   
ATOM   1723  N   THR P 118     -27.182  -6.011 -38.460  1.00 97.00      PROA   
ATOM   1724  HN  THR P 118     -27.009  -5.362 -39.196  1.00 97.00      PROA   
ATOM   1725  CA  THR P 118     -26.045  -6.851 -38.079  1.00 97.00      PROA   
ATOM   1726  HA  THR P 118     -26.391  -7.700 -37.508  1.00 97.00      PROA   
ATOM   1727  CB  THR P 118     -25.284  -7.415 -39.281  1.00 97.00      PROA   
ATOM   1728  HB  THR P 118     -24.547  -6.695 -39.696  1.00 97.00      PROA   
ATOM   1729  OG1 THR P 118     -26.186  -7.733 -40.336  1.00 97.00      PROA   
ATOM   1730  HG1 THR P 118     -26.395  -6.885 -40.735  1.00 97.00      PROA   
ATOM   1731  CG2 THR P 118     -24.562  -8.706 -38.877  1.00 97.00      PROA   
ATOM   1732 HG21 THR P 118     -25.286  -9.464 -38.508  1.00 97.00      PROA   
ATOM   1733 HG22 THR P 118     -23.813  -8.509 -38.081  1.00 97.00      PROA   
ATOM   1734 HG23 THR P 118     -24.030  -9.132 -39.755  1.00 97.00      PROA   
ATOM   1735  C   THR P 118     -25.078  -6.038 -37.235  1.00 97.00      PROA   
ATOM   1736  O   THR P 118     -24.432  -5.121 -37.733  1.00 97.00      PROA   
ATOM   1737  N   VAL P 119     -24.947  -6.323 -35.925  1.00 97.00      PROA   
ATOM   1738  HN  VAL P 119     -25.467  -7.072 -35.524  1.00 97.00      PROA   
ATOM   1739  CA  VAL P 119     -24.126  -5.520 -35.018  1.00 97.00      PROA   
ATOM   1740  HA  VAL P 119     -23.877  -4.583 -35.494  1.00 97.00      PROA   
ATOM   1741  CB  VAL P 119     -24.843  -5.159 -33.715  1.00 97.00      PROA   
ATOM   1742  HB  VAL P 119     -25.056  -6.080 -33.132  1.00 97.00      PROA   
ATOM   1743  CG1 VAL P 119     -23.967  -4.218 -32.859  1.00 97.00      PROA   
ATOM   1744 HG11 VAL P 119     -23.695  -3.306 -33.432  1.00 97.00      PROA   
ATOM   1745 HG12 VAL P 119     -23.036  -4.722 -32.521  1.00 97.00      PROA   
ATOM   1746 HG13 VAL P 119     -24.528  -3.901 -31.953  1.00 97.00      PROA   
ATOM   1747  CG2 VAL P 119     -26.180  -4.459 -34.037  1.00 97.00      PROA   
ATOM   1748 HG21 VAL P 119     -26.860  -5.131 -34.604  1.00 97.00      PROA   
ATOM   1749 HG22 VAL P 119     -26.005  -3.539 -34.634  1.00 97.00      PROA   
ATOM   1750 HG23 VAL P 119     -26.692  -4.175 -33.092  1.00 97.00      PROA   
ATOM   1751  C   VAL P 119     -22.806  -6.224 -34.717  1.00 97.00      PROA   
ATOM   1752  O   VAL P 119     -22.742  -7.246 -34.039  1.00 97.00      PROA   
ATOM   1753  N   SER P 120     -21.701  -5.673 -35.243  1.00 97.00      PROA   
ATOM   1754  HN  SER P 120     -21.785  -4.852 -35.802  1.00 97.00      PROA   
ATOM   1755  CA  SER P 120     -20.366  -6.254 -35.177  1.00 97.00      PROA   
ATOM   1756  HA  SER P 120     -20.457  -7.329 -35.130  1.00 97.00      PROA   
ATOM   1757  CB  SER P 120     -19.502  -5.867 -36.412  1.00 97.00      PROA   
ATOM   1758  HB1 SER P 120     -18.591  -6.502 -36.464  1.00 97.00      PROA   
ATOM   1759  HB2 SER P 120     -19.177  -4.807 -36.349  1.00 97.00      PROA   
ATOM   1760  OG  SER P 120     -20.235  -6.024 -37.625  1.00 97.00      PROA   
ATOM   1761  HG1 SER P 120     -20.899  -5.331 -37.633  1.00 97.00      PROA   
ATOM   1762  C   SER P 120     -19.589  -5.778 -33.961  1.00 97.00      PROA   
ATOM   1763  O   SER P 120     -19.960  -4.833 -33.268  1.00 97.00      PROA   
ATOM   1764  N   SER P 121     -18.422  -6.386 -33.685  1.00 97.00      PROA   
ATOM   1765  HN  SER P 121     -18.106  -7.184 -34.193  1.00 97.00      PROA   
ATOM   1766  CA  SER P 121     -17.399  -5.792 -32.831  1.00 97.00      PROA   
ATOM   1767  HA  SER P 121     -17.850  -5.586 -31.871  1.00 97.00      PROA   
ATOM   1768  CB  SER P 121     -16.207  -6.761 -32.613  1.00 97.00      PROA   
ATOM   1769  HB1 SER P 121     -16.560  -7.600 -31.976  1.00 97.00      PROA   
ATOM   1770  HB2 SER P 121     -15.357  -6.276 -32.087  1.00 97.00      PROA   
ATOM   1771  OG  SER P 121     -15.773  -7.320 -33.854  1.00 97.00      PROA   
ATOM   1772  HG1 SER P 121     -15.252  -6.652 -34.306  1.00 97.00      PROA   
ATOM   1773  C   SER P 121     -16.855  -4.466 -33.354  1.00 97.00      PROA   
ATOM   1774  O   SER P 121     -16.743  -4.261 -34.561  1.00 97.00      PROA   
ATOM   1775  N   ALA P 122     -16.524  -3.516 -32.456  1.00 97.00      PROA   
ATOM   1776  HN  ALA P 122     -16.633  -3.653 -31.475  1.00 97.00      PROA   
ATOM   1777  CA  ALA P 122     -15.821  -2.301 -32.824  1.00 97.00      PROA   
ATOM   1778  HA  ALA P 122     -16.327  -1.870 -33.675  1.00 97.00      PROA   
ATOM   1779  CB  ALA P 122     -15.878  -1.283 -31.668  1.00 97.00      PROA   
ATOM   1780  HB1 ALA P 122     -15.346  -1.671 -30.774  1.00 97.00      PROA   
ATOM   1781  HB2 ALA P 122     -16.934  -1.071 -31.395  1.00 97.00      PROA   
ATOM   1782  HB3 ALA P 122     -15.404  -0.325 -31.970  1.00 97.00      PROA   
ATOM   1783  C   ALA P 122     -14.375  -2.551 -33.258  1.00 97.00      PROA   
ATOM   1784  O   ALA P 122     -13.641  -3.278 -32.593  1.00 97.00      PROA   
ATOM   1785  N   SER P 123     -13.942  -1.951 -34.382  1.00 97.00      PROA   
ATOM   1786  HN  SER P 123     -14.538  -1.343 -34.899  1.00 97.00      PROA   
ATOM   1787  CA  SER P 123     -12.604  -2.159 -34.930  1.00 97.00      PROA   
ATOM   1788  HA  SER P 123     -12.255  -3.144 -34.658  1.00 97.00      PROA   
ATOM   1789  CB  SER P 123     -12.567  -2.069 -36.481  1.00 97.00      PROA   
ATOM   1790  HB1 SER P 123     -13.139  -2.932 -36.885  1.00 97.00      PROA   
ATOM   1791  HB2 SER P 123     -11.526  -2.169 -36.858  1.00 97.00      PROA   
ATOM   1792  OG  SER P 123     -13.155  -0.852 -36.956  1.00 97.00      PROA   
ATOM   1793  HG1 SER P 123     -12.703  -0.160 -36.467  1.00 97.00      PROA   
ATOM   1794  C   SER P 123     -11.605  -1.158 -34.379  1.00 97.00      PROA   
ATOM   1795  O   SER P 123     -11.675   0.041 -34.648  1.00 97.00      PROA   
ATOM   1796  N   THR P 124     -10.628  -1.632 -33.591  1.00  1.00      PROA   
ATOM   1797  HN  THR P 124     -10.547  -2.622 -33.506  1.00  1.00      PROA   
ATOM   1798  CA  THR P 124      -9.618  -0.785 -32.951  1.00  1.00      PROA   
ATOM   1799  HA  THR P 124      -9.885   0.259 -33.032  1.00  1.00      PROA   
ATOM   1800  CB  THR P 124      -9.459  -1.162 -31.479  1.00  1.00      PROA   
ATOM   1801  HB  THR P 124      -9.099  -2.209 -31.386  1.00  1.00      PROA   
ATOM   1802  OG1 THR P 124     -10.712  -1.082 -30.819  1.00  1.00      PROA   
ATOM   1803  HG1 THR P 124     -11.331  -1.549 -31.386  1.00  1.00      PROA   
ATOM   1804  CG2 THR P 124      -8.520  -0.206 -30.727  1.00  1.00      PROA   
ATOM   1805 HG21 THR P 124      -8.858   0.843 -30.865  1.00  1.00      PROA   
ATOM   1806 HG22 THR P 124      -7.469  -0.300 -31.076  1.00  1.00      PROA   
ATOM   1807 HG23 THR P 124      -8.541  -0.431 -29.639  1.00  1.00      PROA   
ATOM   1808  C   THR P 124      -8.273  -0.989 -33.622  1.00  1.00      PROA   
ATOM   1809  O   THR P 124      -7.373  -0.138 -33.614  1.00  1.00      PROA   
ATOM   1810  N   GLU P 125      -8.109  -2.165 -34.245  1.00  1.00      PROA   
ATOM   1811  HN  GLU P 125      -8.871  -2.807 -34.244  1.00  1.00      PROA   
ATOM   1812  CA  GLU P 125      -6.905  -2.719 -34.818  1.00  1.00      PROA   
ATOM   1813  HA  GLU P 125      -6.590  -1.974 -35.534  1.00  1.00      PROA   
ATOM   1814  CB  GLU P 125      -7.134  -3.982 -35.726  1.00  1.00      PROA   
ATOM   1815  HB1 GLU P 125      -6.163  -4.483 -35.926  1.00  1.00      PROA   
ATOM   1816  HB2 GLU P 125      -7.492  -3.581 -36.698  1.00  1.00      PROA   
ATOM   1817  CG  GLU P 125      -8.200  -5.060 -35.336  1.00  1.00      PROA   
ATOM   1818  HG1 GLU P 125      -7.877  -5.683 -34.475  1.00  1.00      PROA   
ATOM   1819  HG2 GLU P 125      -8.337  -5.751 -36.195  1.00  1.00      PROA   
ATOM   1820  CD  GLU P 125      -9.581  -4.501 -35.011  1.00  1.00      PROA   
ATOM   1821  OE1 GLU P 125     -10.332  -4.160 -35.949  1.00  1.00      PROA   
ATOM   1822  OE2 GLU P 125      -9.831  -4.250 -33.801  1.00  1.00      PROA   
ATOM   1823  C   GLU P 125      -5.732  -2.740 -33.836  1.00  1.00      PROA   
ATOM   1824  O   GLU P 125      -4.797  -1.979 -34.104  1.00  1.00      PROA   
ATOM   1825  N   PRO P 126      -5.732  -3.402 -32.675  1.00  1.00      PROA   
ATOM   1826  CD  PRO P 126      -6.584  -4.554 -32.381  1.00  1.00      PROA   
ATOM   1827  HD1 PRO P 126      -6.314  -5.408 -33.037  1.00  1.00      PROA   
ATOM   1828  HD2 PRO P 126      -7.653  -4.284 -32.515  1.00  1.00      PROA   
ATOM   1829  CA  PRO P 126      -5.227  -2.785 -31.450  1.00  1.00      PROA   
ATOM   1830  HA  PRO P 126      -5.447  -1.728 -31.459  1.00  1.00      PROA   
ATOM   1831  CB  PRO P 126      -6.006  -3.501 -30.333  1.00  1.00      PROA   
ATOM   1832  HB1 PRO P 126      -6.964  -2.962 -30.171  1.00  1.00      PROA   
ATOM   1833  HB2 PRO P 126      -5.450  -3.543 -29.372  1.00  1.00      PROA   
ATOM   1834  CG  PRO P 126      -6.301  -4.880 -30.915  1.00  1.00      PROA   
ATOM   1835  HG1 PRO P 126      -5.395  -5.519 -30.855  1.00  1.00      PROA   
ATOM   1836  HG2 PRO P 126      -7.157  -5.394 -30.428  1.00  1.00      PROA   
ATOM   1837  C   PRO P 126      -3.731  -2.922 -31.247  1.00  1.00      PROA   
ATOM   1838  O   PRO P 126      -3.095  -3.849 -31.736  1.00  1.00      PROA   
ATOM   1839  N   LYS P 127      -3.167  -1.928 -30.542  1.00  1.00      PROA   
ATOM   1840  HN  LYS P 127      -3.769  -1.270 -30.098  1.00  1.00      PROA   
ATOM   1841  CA  LYS P 127      -1.761  -1.687 -30.281  1.00  1.00      PROA   
ATOM   1842  HA  LYS P 127      -1.739  -0.838 -29.614  1.00  1.00      PROA   
ATOM   1843  CB  LYS P 127      -0.954  -1.241 -31.544  1.00  1.00      PROA   
ATOM   1844  HB1 LYS P 127      -1.036  -2.049 -32.302  1.00  1.00      PROA   
ATOM   1845  HB2 LYS P 127       0.120  -1.159 -31.271  1.00  1.00      PROA   
ATOM   1846  CG  LYS P 127      -1.375   0.116 -32.179  1.00  1.00      PROA   
ATOM   1847  HG1 LYS P 127      -0.717   0.284 -33.059  1.00  1.00      PROA   
ATOM   1848  HG2 LYS P 127      -1.196   0.941 -31.456  1.00  1.00      PROA   
ATOM   1849  CD  LYS P 127      -2.849   0.110 -32.629  1.00  1.00      PROA   
ATOM   1850  HD1 LYS P 127      -3.488   0.253 -31.731  1.00  1.00      PROA   
ATOM   1851  HD2 LYS P 127      -2.999  -0.920 -33.017  1.00  1.00      PROA   
ATOM   1852  CE  LYS P 127      -3.312   1.085 -33.708  1.00  1.00      PROA   
ATOM   1853  HE1 LYS P 127      -2.680   0.986 -34.617  1.00  1.00      PROA   
ATOM   1854  HE2 LYS P 127      -3.291   2.136 -33.348  1.00  1.00      PROA   
ATOM   1855  NZ  LYS P 127      -4.703   0.723 -34.065  1.00  1.00      PROA   
ATOM   1856  HZ1 LYS P 127      -5.373   0.890 -33.288  1.00  1.00      PROA   
ATOM   1857  HZ2 LYS P 127      -4.736  -0.305 -34.225  1.00  1.00      PROA   
ATOM   1858  HZ3 LYS P 127      -5.051   1.203 -34.919  1.00  1.00      PROA   
ATOM   1859  C   LYS P 127      -1.121  -2.807 -29.474  1.00  1.00      PROA   
ATOM   1860  O   LYS P 127       0.037  -3.168 -29.666  1.00  1.00      PROA   
ATOM   1861  N   SER P 128      -1.910  -3.318 -28.500  1.00  1.00      PROA   
ATOM   1862  HN  SER P 128      -2.800  -2.878 -28.412  1.00  1.00      PROA   
ATOM   1863  CA  SER P 128      -1.653  -4.419 -27.567  1.00  1.00      PROA   
ATOM   1864  HA  SER P 128      -2.208  -5.265 -27.943  1.00  1.00      PROA   
ATOM   1865  CB  SER P 128      -0.176  -4.886 -27.379  1.00  1.00      PROA   
ATOM   1866  HB1 SER P 128       0.139  -5.382 -28.321  1.00  1.00      PROA   
ATOM   1867  HB2 SER P 128      -0.090  -5.642 -26.569  1.00  1.00      PROA   
ATOM   1868  OG  SER P 128       0.710  -3.792 -27.134  1.00  1.00      PROA   
ATOM   1869  HG1 SER P 128       0.824  -3.404 -28.004  1.00  1.00      PROA   
ATOM   1870  C   SER P 128      -2.260  -4.101 -26.211  1.00  1.00      PROA   
ATOM   1871  O   SER P 128      -3.401  -4.461 -25.917  1.00  1.00      PROA   
ATOM   1872  N   CYS P 129      -1.528  -3.357 -25.363  1.00 97.00      PROA   
ATOM   1873  HN  CYS P 129      -0.593  -3.158 -25.647  1.00 97.00      PROA   
ATOM   1874  CA  CYS P 129      -1.948  -2.949 -24.025  1.00 97.00      PROA   
ATOM   1875  HA  CYS P 129      -2.666  -3.654 -23.633  1.00 97.00      PROA   
ATOM   1876  CB  CYS P 129      -0.726  -2.898 -23.067  1.00 97.00      PROA   
ATOM   1877  HB1 CYS P 129      -1.019  -2.437 -22.100  1.00 97.00      PROA   
ATOM   1878  HB2 CYS P 129       0.065  -2.260 -23.514  1.00 97.00      PROA   
ATOM   1879  SG  CYS P 129      -0.074  -4.557 -22.693  1.00 97.00      PROA   
ATOM   1880  C   CYS P 129      -2.631  -1.582 -24.031  1.00 97.00      PROA   
ATOM   1881  O   CYS P 129      -2.994  -1.043 -22.988  1.00 97.00      PROA   
ATOM   1882  N   ASP P 130      -2.849  -1.010 -25.231  1.00  1.00      PROA   
ATOM   1883  HN  ASP P 130      -2.555  -1.501 -26.048  1.00  1.00      PROA   
ATOM   1884  CA  ASP P 130      -3.646   0.168 -25.524  1.00  1.00      PROA   
ATOM   1885  HA  ASP P 130      -3.208   0.970 -24.948  1.00  1.00      PROA   
ATOM   1886  CB  ASP P 130      -3.505   0.528 -27.037  1.00  1.00      PROA   
ATOM   1887  HB1 ASP P 130      -2.423   0.575 -27.287  1.00  1.00      PROA   
ATOM   1888  HB2 ASP P 130      -3.938   1.526 -27.260  1.00  1.00      PROA   
ATOM   1889  CG  ASP P 130      -4.134  -0.482 -27.977  1.00  1.00      PROA   
ATOM   1890  OD1 ASP P 130      -4.113  -1.703 -27.673  1.00  1.00      PROA   
ATOM   1891  OD2 ASP P 130      -4.546  -0.084 -29.092  1.00  1.00      PROA   
ATOM   1892  C   ASP P 130      -5.123   0.101 -25.081  1.00  1.00      PROA   
ATOM   1893  O   ASP P 130      -5.579  -0.868 -24.476  1.00  1.00      PROA   
ATOM   1894  N   LYS P 131      -5.900   1.155 -25.407  1.00  1.00      PROA   
ATOM   1895  HN  LYS P 131      -5.459   1.896 -25.908  1.00  1.00      PROA   
ATOM   1896  CA  LYS P 131      -7.339   1.348 -25.203  1.00  1.00      PROA   
ATOM   1897  HA  LYS P 131      -7.510   2.385 -25.454  1.00  1.00      PROA   
ATOM   1898  CB  LYS P 131      -8.233   0.536 -26.198  1.00  1.00      PROA   
ATOM   1899  HB1 LYS P 131      -7.890   0.762 -27.231  1.00  1.00      PROA   
ATOM   1900  HB2 LYS P 131      -9.269   0.929 -26.126  1.00  1.00      PROA   
ATOM   1901  CG  LYS P 131      -8.287  -0.997 -26.004  1.00  1.00      PROA   
ATOM   1902  HG1 LYS P 131      -9.355  -1.300 -25.950  1.00  1.00      PROA   
ATOM   1903  HG2 LYS P 131      -7.858  -1.264 -25.015  1.00  1.00      PROA   
ATOM   1904  CD  LYS P 131      -7.626  -1.803 -27.143  1.00  1.00      PROA   
ATOM   1905  HD1 LYS P 131      -6.827  -1.198 -27.623  1.00  1.00      PROA   
ATOM   1906  HD2 LYS P 131      -8.399  -1.967 -27.924  1.00  1.00      PROA   
ATOM   1907  CE  LYS P 131      -7.065  -3.170 -26.718  1.00  1.00      PROA   
ATOM   1908  HE1 LYS P 131      -6.942  -3.830 -27.603  1.00  1.00      PROA   
ATOM   1909  HE2 LYS P 131      -7.741  -3.667 -25.990  1.00  1.00      PROA   
ATOM   1910  NZ  LYS P 131      -5.743  -2.994 -26.102  1.00  1.00      PROA   
ATOM   1911  HZ1 LYS P 131      -5.793  -2.350 -25.287  1.00  1.00      PROA   
ATOM   1912  HZ2 LYS P 131      -5.123  -2.509 -26.782  1.00  1.00      PROA   
ATOM   1913  HZ3 LYS P 131      -5.245  -3.868 -25.839  1.00  1.00      PROA   
ATOM   1914  C   LYS P 131      -7.891   1.236 -23.778  1.00  1.00      PROA   
ATOM   1915  O   LYS P 131      -9.095   1.330 -23.557  1.00  1.00      PROA   
ATOM   1916  N   THR P 132      -7.038   1.063 -22.760  1.00  1.00      PROA   
ATOM   1917  HN  THR P 132      -6.056   0.985 -22.916  1.00  1.00      PROA   
ATOM   1918  CA  THR P 132      -7.462   0.946 -21.377  1.00  1.00      PROA   
ATOM   1919  HA  THR P 132      -8.107   1.786 -21.164  1.00  1.00      PROA   
ATOM   1920  CB  THR P 132      -8.217  -0.348 -21.046  1.00  1.00      PROA   
ATOM   1921  HB  THR P 132      -9.031  -0.479 -21.790  1.00  1.00      PROA   
ATOM   1922  OG1 THR P 132      -8.817  -0.297 -19.755  1.00  1.00      PROA   
ATOM   1923  HG1 THR P 132      -9.696   0.067 -19.883  1.00  1.00      PROA   
ATOM   1924  CG2 THR P 132      -7.311  -1.586 -21.120  1.00  1.00      PROA   
ATOM   1925 HG21 THR P 132      -6.535  -1.574 -20.325  1.00  1.00      PROA   
ATOM   1926 HG22 THR P 132      -6.806  -1.650 -22.108  1.00  1.00      PROA   
ATOM   1927 HG23 THR P 132      -7.914  -2.507 -20.971  1.00  1.00      PROA   
ATOM   1928  C   THR P 132      -6.224   1.129 -20.523  1.00  1.00      PROA   
ATOM   1929  O   THR P 132      -5.136   1.378 -21.036  1.00  1.00      PROA   
ATOM   1930  N   HSD P 133      -6.347   1.041 -19.190  1.00  1.00      PROA   
ATOM   1931  HN  HSD P 133      -7.227   0.735 -18.835  1.00  1.00      PROA   
ATOM   1932  CA  HSD P 133      -5.297   1.395 -18.244  1.00  1.00      PROA   
ATOM   1933  HA  HSD P 133      -4.657   2.145 -18.685  1.00  1.00      PROA   
ATOM   1934  CB  HSD P 133      -5.923   1.970 -16.950  1.00  1.00      PROA   
ATOM   1935  HB1 HSD P 133      -5.135   2.231 -16.211  1.00  1.00      PROA   
ATOM   1936  HB2 HSD P 133      -6.579   1.202 -16.487  1.00  1.00      PROA   
ATOM   1937  ND1 HSD P 133      -6.241   4.477 -17.244  1.00  1.00      PROA   
ATOM   1938  HD1 HSD P 133      -5.280   4.736 -17.148  1.00  1.00      PROA   
ATOM   1939  CG  HSD P 133      -6.752   3.197 -17.214  1.00  1.00      PROA   
ATOM   1940  CE1 HSD P 133      -7.291   5.322 -17.386  1.00  1.00      PROA   
ATOM   1941  HE1 HSD P 133      -7.189   6.406 -17.436  1.00  1.00      PROA   
ATOM   1942  NE2 HSD P 133      -8.436   4.674 -17.438  1.00  1.00      PROA   
ATOM   1943  CD2 HSD P 133      -8.102   3.337 -17.321  1.00  1.00      PROA   
ATOM   1944  HD2 HSD P 133      -8.878   2.582 -17.310  1.00  1.00      PROA   
ATOM   1945  C   HSD P 133      -4.405   0.217 -17.869  1.00  1.00      PROA   
ATOM   1946  O   HSD P 133      -3.627   0.283 -16.922  1.00  1.00      PROA   
ATOM   1947  N   THR P 134      -4.487  -0.895 -18.614  1.00  1.00      PROA   
ATOM   1948  HN  THR P 134      -5.138  -0.937 -19.368  1.00  1.00      PROA   
ATOM   1949  CA  THR P 134      -3.706  -2.102 -18.380  1.00  1.00      PROA   
ATOM   1950  HA  THR P 134      -3.112  -1.978 -17.487  1.00  1.00      PROA   
ATOM   1951  CB  THR P 134      -2.745  -2.399 -19.542  1.00  1.00      PROA   
ATOM   1952  HB  THR P 134      -2.144  -1.483 -19.725  1.00  1.00      PROA   
ATOM   1953  OG1 THR P 134      -3.408  -2.756 -20.751  1.00  1.00      PROA   
ATOM   1954  HG1 THR P 134      -3.472  -1.959 -21.283  1.00  1.00      PROA   
ATOM   1955  CG2 THR P 134      -1.781  -3.545 -19.198  1.00  1.00      PROA   
ATOM   1956 HG21 THR P 134      -2.321  -4.514 -19.133  1.00  1.00      PROA   
ATOM   1957 HG22 THR P 134      -1.258  -3.347 -18.238  1.00  1.00      PROA   
ATOM   1958 HG23 THR P 134      -1.014  -3.645 -19.996  1.00  1.00      PROA   
ATOM   1959  C   THR P 134      -4.663  -3.254 -18.114  1.00  1.00      PROA   
ATOM   1960  O   THR P 134      -5.782  -3.287 -18.617  1.00  1.00      PROA   
ATOM   1961  N   CYS P 135      -4.268  -4.230 -17.273  1.00 97.00      PROA   
ATOM   1962  HN  CYS P 135      -3.379  -4.185 -16.823  1.00 97.00      PROA   
ATOM   1963  CA  CYS P 135      -5.065  -5.416 -17.001  1.00 97.00      PROA   
ATOM   1964  HA  CYS P 135      -6.013  -5.383 -17.518  1.00 97.00      PROA   
ATOM   1965  CB  CYS P 135      -4.280  -6.650 -17.529  1.00 97.00      PROA   
ATOM   1966  HB1 CYS P 135      -3.299  -6.700 -17.009  1.00 97.00      PROA   
ATOM   1967  HB2 CYS P 135      -4.064  -6.459 -18.602  1.00 97.00      PROA   
ATOM   1968  SG  CYS P 135      -5.132  -8.255 -17.395  1.00 97.00      PROA   
ATOM   1969  C   CYS P 135      -5.329  -5.569 -15.502  1.00 97.00      PROA   
ATOM   1970  O   CYS P 135      -4.400  -5.948 -14.786  1.00 97.00      PROA   
ATOM   1971  N   PRO P 136      -6.550  -5.340 -14.994  1.00 97.00      PROA   
ATOM   1972  CD  PRO P 136      -7.307  -4.178 -15.480  1.00 97.00      PROA   
ATOM   1973  HD1 PRO P 136      -8.375  -4.471 -15.565  1.00 97.00      PROA   
ATOM   1974  HD2 PRO P 136      -6.979  -3.775 -16.462  1.00 97.00      PROA   
ATOM   1975  CA  PRO P 136      -6.724  -5.411 -13.545  1.00 97.00      PROA   
ATOM   1976  HA  PRO P 136      -6.038  -6.085 -13.054  1.00 97.00      PROA   
ATOM   1977  CB  PRO P 136      -6.518  -3.926 -13.180  1.00 97.00      PROA   
ATOM   1978  HB1 PRO P 136      -5.426  -3.728 -13.134  1.00 97.00      PROA   
ATOM   1979  HB2 PRO P 136      -6.967  -3.654 -12.202  1.00 97.00      PROA   
ATOM   1980  CG  PRO P 136      -7.130  -3.135 -14.362  1.00 97.00      PROA   
ATOM   1981  HG1 PRO P 136      -8.117  -2.712 -14.077  1.00 97.00      PROA   
ATOM   1982  HG2 PRO P 136      -6.450  -2.314 -14.675  1.00 97.00      PROA   
ATOM   1983  C   PRO P 136      -8.133  -5.907 -13.173  1.00 97.00      PROA   
ATOM   1984  O   PRO P 136      -8.995  -5.081 -12.855  1.00 97.00      PROA   
ATOM   1985  N   PRO P 137      -8.444  -7.199 -13.203  1.00 97.00      PROA   
ATOM   1986  CD  PRO P 137      -7.647  -8.214 -13.906  1.00 97.00      PROA   
ATOM   1987  HD1 PRO P 137      -6.731  -8.439 -13.319  1.00 97.00      PROA   
ATOM   1988  HD2 PRO P 137      -7.366  -7.893 -14.931  1.00 97.00      PROA   
ATOM   1989  CA  PRO P 137      -9.642  -7.785 -12.599  1.00 97.00      PROA   
ATOM   1990  HA  PRO P 137     -10.439  -7.505 -13.272  1.00 97.00      PROA   
ATOM   1991  CB  PRO P 137      -9.365  -9.292 -12.665  1.00 97.00      PROA   
ATOM   1992  HB1 PRO P 137     -10.293  -9.904 -12.665  1.00 97.00      PROA   
ATOM   1993  HB2 PRO P 137      -8.722  -9.603 -11.814  1.00 97.00      PROA   
ATOM   1994  CG  PRO P 137      -8.561  -9.438 -13.956  1.00 97.00      PROA   
ATOM   1995  HG1 PRO P 137      -7.986 -10.388 -14.001  1.00 97.00      PROA   
ATOM   1996  HG2 PRO P 137      -9.234  -9.368 -14.837  1.00 97.00      PROA   
ATOM   1997  C   PRO P 137     -10.128  -7.298 -11.224  1.00 97.00      PROA   
ATOM   1998  O   PRO P 137      -9.344  -6.985 -10.330  1.00 97.00      PROA   
ATOM   1999  N   CYS P 138     -11.463  -7.271 -11.044  1.00 97.00      PROA   
ATOM   2000  HN  CYS P 138     -12.027  -7.610 -11.793  1.00 97.00      PROA   
ATOM   2001  CA  CYS P 138     -12.186  -6.858  -9.839  1.00 97.00      PROA   
ATOM   2002  HA  CYS P 138     -13.223  -7.058 -10.065  1.00 97.00      PROA   
ATOM   2003  CB  CYS P 138     -11.861  -7.744  -8.597  1.00 97.00      PROA   
ATOM   2004  HB1 CYS P 138     -12.514  -7.461  -7.744  1.00 97.00      PROA   
ATOM   2005  HB2 CYS P 138     -10.814  -7.531  -8.292  1.00 97.00      PROA   
ATOM   2006  SG  CYS P 138     -12.103  -9.534  -8.812  1.00 97.00      PROA   
ATOM   2007  C   CYS P 138     -12.184  -5.373  -9.392  1.00 97.00      PROA   
ATOM   2008  O   CYS P 138     -12.051  -5.184  -8.184  1.00 97.00      PROA   
ATOM   2009  N   PRO P 139     -12.375  -4.302 -10.188  1.00 97.00      PROA   
ATOM   2010  CD  PRO P 139     -12.317  -4.379 -11.657  1.00 97.00      PROA   
ATOM   2011  HD1 PRO P 139     -12.763  -5.316 -12.054  1.00 97.00      PROA   
ATOM   2012  HD2 PRO P 139     -11.253  -4.302 -11.967  1.00 97.00      PROA   
ATOM   2013  CA  PRO P 139     -13.098  -3.079  -9.771  1.00 97.00      PROA   
ATOM   2014  HA  PRO P 139     -14.111  -3.396  -9.572  1.00 97.00      PROA   
ATOM   2015  CB  PRO P 139     -13.011  -2.194 -11.026  1.00 97.00      PROA   
ATOM   2016  HB1 PRO P 139     -12.025  -1.686 -11.071  1.00 97.00      PROA   
ATOM   2017  HB2 PRO P 139     -13.815  -1.427 -11.051  1.00 97.00      PROA   
ATOM   2018  CG  PRO P 139     -13.118  -3.187 -12.177  1.00 97.00      PROA   
ATOM   2019  HG1 PRO P 139     -14.180  -3.479 -12.322  1.00 97.00      PROA   
ATOM   2020  HG2 PRO P 139     -12.712  -2.784 -13.129  1.00 97.00      PROA   
ATOM   2021  C   PRO P 139     -12.735  -2.227  -8.549  1.00 97.00      PROA   
ATOM   2022  O   PRO P 139     -13.419  -1.229  -8.358  1.00 97.00      PROA   
ATOM   2023  N   ALA P 140     -11.729  -2.552  -7.718  1.00 97.00      PROA   
ATOM   2024  HN  ALA P 140     -11.271  -3.420  -7.897  1.00 97.00      PROA   
ATOM   2025  CA  ALA P 140     -11.350  -1.803  -6.522  1.00 97.00      PROA   
ATOM   2026  HA  ALA P 140     -10.682  -2.447  -5.969  1.00 97.00      PROA   
ATOM   2027  CB  ALA P 140     -10.522  -0.564  -6.928  1.00 97.00      PROA   
ATOM   2028  HB1 ALA P 140     -11.163   0.152  -7.486  1.00 97.00      PROA   
ATOM   2029  HB2 ALA P 140      -9.678  -0.862  -7.585  1.00 97.00      PROA   
ATOM   2030  HB3 ALA P 140     -10.116  -0.044  -6.034  1.00 97.00      PROA   
ATOM   2031  C   ALA P 140     -12.475  -1.426  -5.525  1.00 97.00      PROA   
ATOM   2032  O   ALA P 140     -12.714  -0.237  -5.306  1.00 97.00      PROA   
ATOM   2033  N   PRO P 141     -13.198  -2.350  -4.886  1.00 97.00      PROA   
ATOM   2034  CD  PRO P 141     -12.952  -3.794  -4.959  1.00 97.00      PROA   
ATOM   2035  HD1 PRO P 141     -11.970  -4.052  -4.509  1.00 97.00      PROA   
ATOM   2036  HD2 PRO P 141     -12.995  -4.127  -6.018  1.00 97.00      PROA   
ATOM   2037  CA  PRO P 141     -14.532  -2.038  -4.370  1.00 97.00      PROA   
ATOM   2038  HA  PRO P 141     -15.042  -1.321  -4.995  1.00 97.00      PROA   
ATOM   2039  CB  PRO P 141     -15.238  -3.410  -4.426  1.00 97.00      PROA   
ATOM   2040  HB1 PRO P 141     -15.647  -3.552  -5.450  1.00 97.00      PROA   
ATOM   2041  HB2 PRO P 141     -16.071  -3.512  -3.698  1.00 97.00      PROA   
ATOM   2042  CG  PRO P 141     -14.113  -4.423  -4.193  1.00 97.00      PROA   
ATOM   2043  HG1 PRO P 141     -13.874  -4.462  -3.109  1.00 97.00      PROA   
ATOM   2044  HG2 PRO P 141     -14.370  -5.442  -4.552  1.00 97.00      PROA   
ATOM   2045  C   PRO P 141     -14.507  -1.469  -2.951  1.00 97.00      PROA   
ATOM   2046  O   PRO P 141     -14.813  -2.165  -1.986  1.00 97.00      PROA   
ATOM   2047  N   GLU P 142     -14.181  -0.176  -2.828  1.00 97.00      PROA   
ATOM   2048  HN  GLU P 142     -13.840   0.292  -3.639  1.00 97.00      PROA   
ATOM   2049  CA  GLU P 142     -14.285   0.604  -1.607  1.00 97.00      PROA   
ATOM   2050  HA  GLU P 142     -14.885   0.078  -0.880  1.00 97.00      PROA   
ATOM   2051  CB  GLU P 142     -12.870   0.864  -1.025  1.00 97.00      PROA   
ATOM   2052  HB1 GLU P 142     -12.211   1.227  -1.841  1.00 97.00      PROA   
ATOM   2053  HB2 GLU P 142     -12.458  -0.121  -0.715  1.00 97.00      PROA   
ATOM   2054  CG  GLU P 142     -12.815   1.828   0.191  1.00 97.00      PROA   
ATOM   2055  HG1 GLU P 142     -12.405   1.291   1.073  1.00 97.00      PROA   
ATOM   2056  HG2 GLU P 142     -13.822   2.209   0.465  1.00 97.00      PROA   
ATOM   2057  CD  GLU P 142     -11.922   3.039  -0.061  1.00 97.00      PROA   
ATOM   2058  OE1 GLU P 142     -10.897   3.170   0.651  1.00 97.00      PROA   
ATOM   2059  OE2 GLU P 142     -12.268   3.840  -0.972  1.00 97.00      PROA   
ATOM   2060  C   GLU P 142     -15.037   1.890  -1.930  1.00 97.00      PROA   
ATOM   2061  O   GLU P 142     -16.227   2.023  -1.645  1.00 97.00      PROA   
ATOM   2062  N   LEU P 143     -14.355   2.836  -2.599  1.00 97.00      PROA   
ATOM   2063  HN  LEU P 143     -13.363   2.833  -2.503  1.00 97.00      PROA   
ATOM   2064  CA  LEU P 143     -14.929   3.928  -3.363  1.00 97.00      PROA   
ATOM   2065  HA  LEU P 143     -14.136   4.235  -4.029  1.00 97.00      PROA   
ATOM   2066  CB  LEU P 143     -16.111   3.518  -4.292  1.00 97.00      PROA   
ATOM   2067  HB1 LEU P 143     -16.393   4.395  -4.912  1.00 97.00      PROA   
ATOM   2068  HB2 LEU P 143     -16.993   3.256  -3.670  1.00 97.00      PROA   
ATOM   2069  CG  LEU P 143     -15.818   2.349  -5.263  1.00 97.00      PROA   
ATOM   2070  HG  LEU P 143     -15.588   1.441  -4.667  1.00 97.00      PROA   
ATOM   2071  CD1 LEU P 143     -17.056   2.036  -6.116  1.00 97.00      PROA   
ATOM   2072 HD11 LEU P 143     -17.329   2.921  -6.730  1.00 97.00      PROA   
ATOM   2073 HD12 LEU P 143     -17.917   1.771  -5.466  1.00 97.00      PROA   
ATOM   2074 HD13 LEU P 143     -16.849   1.184  -6.799  1.00 97.00      PROA   
ATOM   2075  CD2 LEU P 143     -14.617   2.631  -6.180  1.00 97.00      PROA   
ATOM   2076 HD21 LEU P 143     -13.685   2.750  -5.588  1.00 97.00      PROA   
ATOM   2077 HD22 LEU P 143     -14.791   3.559  -6.766  1.00 97.00      PROA   
ATOM   2078 HD23 LEU P 143     -14.465   1.787  -6.886  1.00 97.00      PROA   
ATOM   2079  C   LEU P 143     -15.201   5.191  -2.553  1.00 97.00      PROA   
ATOM   2080  O   LEU P 143     -16.318   5.711  -2.491  1.00 97.00      PROA   
ATOM   2081  N   LEU P 144     -14.144   5.721  -1.899  1.00 97.00      PROA   
ATOM   2082  HN  LEU P 144     -13.336   5.153  -1.768  1.00 97.00      PROA   
ATOM   2083  CA  LEU P 144     -14.047   7.093  -1.402  1.00 97.00      PROA   
ATOM   2084  HA  LEU P 144     -13.005   7.248  -1.162  1.00 97.00      PROA   
ATOM   2085  CB  LEU P 144     -14.473   8.188  -2.433  1.00 97.00      PROA   
ATOM   2086  HB1 LEU P 144     -14.215   9.182  -2.009  1.00 97.00      PROA   
ATOM   2087  HB2 LEU P 144     -15.576   8.155  -2.560  1.00 97.00      PROA   
ATOM   2088  CG  LEU P 144     -13.835   8.098  -3.839  1.00 97.00      PROA   
ATOM   2089  HG  LEU P 144     -14.158   7.149  -4.316  1.00 97.00      PROA   
ATOM   2090  CD1 LEU P 144     -14.338   9.256  -4.715  1.00 97.00      PROA   
ATOM   2091 HD11 LEU P 144     -14.050  10.231  -4.266  1.00 97.00      PROA   
ATOM   2092 HD12 LEU P 144     -15.445   9.216  -4.806  1.00 97.00      PROA   
ATOM   2093 HD13 LEU P 144     -13.908   9.185  -5.737  1.00 97.00      PROA   
ATOM   2094  CD2 LEU P 144     -12.302   8.115  -3.788  1.00 97.00      PROA   
ATOM   2095 HD21 LEU P 144     -11.916   7.251  -3.206  1.00 97.00      PROA   
ATOM   2096 HD22 LEU P 144     -11.946   9.048  -3.300  1.00 97.00      PROA   
ATOM   2097 HD23 LEU P 144     -11.876   8.065  -4.812  1.00 97.00      PROA   
ATOM   2098  C   LEU P 144     -14.801   7.281  -0.092  1.00 97.00      PROA   
ATOM   2099  O   LEU P 144     -15.156   8.387   0.323  1.00 97.00      PROA   
ATOM   2100  N   GLY P 145     -15.111   6.157   0.581  1.00 97.00      PROA   
ATOM   2101  HN  GLY P 145     -14.719   5.306   0.241  1.00 97.00      PROA   
ATOM   2102  CA  GLY P 145     -16.020   6.113   1.722  1.00 97.00      PROA   
ATOM   2103  HA1 GLY P 145     -15.729   6.878   2.426  1.00 97.00      PROA   
ATOM   2104  HA2 GLY P 145     -15.969   5.118   2.139  1.00 97.00      PROA   
ATOM   2105  C   GLY P 145     -17.464   6.364   1.354  1.00 97.00      PROA   
ATOM   2106  O   GLY P 145     -18.285   6.690   2.208  1.00 97.00      PROA   
ATOM   2107  N   GLY P 146     -17.822   6.204   0.063  1.00 97.00      PROA   
ATOM   2108  HN  GLY P 146     -17.118   5.975  -0.604  1.00 97.00      PROA   
ATOM   2109  CA  GLY P 146     -19.162   6.431  -0.475  1.00 97.00      PROA   
ATOM   2110  HA1 GLY P 146     -19.807   5.660  -0.080  1.00 97.00      PROA   
ATOM   2111  HA2 GLY P 146     -19.056   6.354  -1.547  1.00 97.00      PROA   
ATOM   2112  C   GLY P 146     -19.737   7.818  -0.227  1.00 97.00      PROA   
ATOM   2113  O   GLY P 146     -19.197   8.785  -0.762  1.00 97.00      PROA   
ATOM   2114  N   PRO P 147     -20.819   8.033   0.519  1.00 97.00      PROA   
ATOM   2115  CD  PRO P 147     -21.548   6.991   1.251  1.00 97.00      PROA   
ATOM   2116  HD1 PRO P 147     -20.863   6.414   1.909  1.00 97.00      PROA   
ATOM   2117  HD2 PRO P 147     -22.040   6.313   0.521  1.00 97.00      PROA   
ATOM   2118  CA  PRO P 147     -21.347   9.370   0.789  1.00 97.00      PROA   
ATOM   2119  HA  PRO P 147     -21.347   9.967  -0.111  1.00 97.00      PROA   
ATOM   2120  CB  PRO P 147     -22.771   9.038   1.273  1.00 97.00      PROA   
ATOM   2121  HB1 PRO P 147     -23.404   8.826   0.385  1.00 97.00      PROA   
ATOM   2122  HB2 PRO P 147     -23.254   9.849   1.859  1.00 97.00      PROA   
ATOM   2123  CG  PRO P 147     -22.593   7.745   2.073  1.00 97.00      PROA   
ATOM   2124  HG1 PRO P 147     -22.179   7.977   3.077  1.00 97.00      PROA   
ATOM   2125  HG2 PRO P 147     -23.539   7.174   2.189  1.00 97.00      PROA   
ATOM   2126  C   PRO P 147     -20.545  10.143   1.844  1.00 97.00      PROA   
ATOM   2127  O   PRO P 147     -21.139  10.778   2.716  1.00 97.00      PROA   
ATOM   2128  N   SER P 148     -19.203  10.136   1.798  1.00 97.00      PROA   
ATOM   2129  HN  SER P 148     -18.743   9.658   1.054  1.00 97.00      PROA   
ATOM   2130  CA  SER P 148     -18.327  10.826   2.740  1.00 97.00      PROA   
ATOM   2131  HA  SER P 148     -18.554  10.464   3.732  1.00 97.00      PROA   
ATOM   2132  CB  SER P 148     -16.845  10.476   2.423  1.00 97.00      PROA   
ATOM   2133  HB1 SER P 148     -16.700   9.396   2.636  1.00 97.00      PROA   
ATOM   2134  HB2 SER P 148     -16.139  11.044   3.067  1.00 97.00      PROA   
ATOM   2135  OG  SER P 148     -16.552  10.701   1.040  1.00 97.00      PROA   
ATOM   2136  HG1 SER P 148     -15.941  10.013   0.766  1.00 97.00      PROA   
ATOM   2137  C   SER P 148     -18.476  12.345   2.795  1.00 97.00      PROA   
ATOM   2138  O   SER P 148     -18.765  12.902   3.850  1.00 97.00      PROA   
ATOM   2139  N   VAL P 149     -18.384  13.016   1.629  1.00 97.00      PROA   
ATOM   2140  HN  VAL P 149     -18.157  12.441   0.846  1.00 97.00      PROA   
ATOM   2141  CA  VAL P 149     -18.354  14.456   1.337  1.00 97.00      PROA   
ATOM   2142  HA  VAL P 149     -17.306  14.713   1.373  1.00 97.00      PROA   
ATOM   2143  CB  VAL P 149     -18.810  14.719  -0.100  1.00 97.00      PROA   
ATOM   2144  HB  VAL P 149     -18.622  15.783  -0.358  1.00 97.00      PROA   
ATOM   2145  CG1 VAL P 149     -17.974  13.838  -1.055  1.00 97.00      PROA   
ATOM   2146 HG11 VAL P 149     -18.216  12.759  -0.942  1.00 97.00      PROA   
ATOM   2147 HG12 VAL P 149     -16.886  13.973  -0.876  1.00 97.00      PROA   
ATOM   2148 HG13 VAL P 149     -18.189  14.107  -2.112  1.00 97.00      PROA   
ATOM   2149  CG2 VAL P 149     -20.313  14.418  -0.285  1.00 97.00      PROA   
ATOM   2150 HG21 VAL P 149     -20.939  15.089   0.341  1.00 97.00      PROA   
ATOM   2151 HG22 VAL P 149     -20.539  13.362  -0.022  1.00 97.00      PROA   
ATOM   2152 HG23 VAL P 149     -20.601  14.576  -1.346  1.00 97.00      PROA   
ATOM   2153  C   VAL P 149     -19.021  15.444   2.313  1.00 97.00      PROA   
ATOM   2154  O   VAL P 149     -20.098  15.198   2.850  1.00 97.00      PROA   
ATOM   2155  N   PHE P 150     -18.401  16.607   2.604  1.00 97.00      PROA   
ATOM   2156  HN  PHE P 150     -17.582  16.904   2.120  1.00 97.00      PROA   
ATOM   2157  CA  PHE P 150     -18.793  17.422   3.752  1.00 97.00      PROA   
ATOM   2158  HA  PHE P 150     -19.540  16.905   4.337  1.00 97.00      PROA   
ATOM   2159  CB  PHE P 150     -17.590  17.756   4.692  1.00 97.00      PROA   
ATOM   2160  HB1 PHE P 150     -17.956  18.039   5.702  1.00 97.00      PROA   
ATOM   2161  HB2 PHE P 150     -17.020  18.613   4.273  1.00 97.00      PROA   
ATOM   2162  CG  PHE P 150     -16.622  16.610   4.841  1.00 97.00      PROA   
ATOM   2163  CD1 PHE P 150     -17.068  15.310   5.128  1.00 97.00      PROA   
ATOM   2164  HD1 PHE P 150     -18.119  15.110   5.270  1.00 97.00      PROA   
ATOM   2165  CE1 PHE P 150     -16.170  14.237   5.137  1.00 97.00      PROA   
ATOM   2166  HE1 PHE P 150     -16.539  13.234   5.299  1.00 97.00      PROA   
ATOM   2167  CZ  PHE P 150     -14.810  14.454   4.900  1.00 97.00      PROA   
ATOM   2168  HZ  PHE P 150     -14.123  13.621   4.892  1.00 97.00      PROA   
ATOM   2169  CD2 PHE P 150     -15.244  16.824   4.654  1.00 97.00      PROA   
ATOM   2170  HD2 PHE P 150     -14.877  17.818   4.444  1.00 97.00      PROA   
ATOM   2171  CE2 PHE P 150     -14.342  15.755   4.677  1.00 97.00      PROA   
ATOM   2172  HE2 PHE P 150     -13.289  15.929   4.509  1.00 97.00      PROA   
ATOM   2173  C   PHE P 150     -19.397  18.747   3.298  1.00 97.00      PROA   
ATOM   2174  O   PHE P 150     -18.872  19.421   2.419  1.00 97.00      PROA   
ATOM   2175  N   LEU P 151     -20.515  19.173   3.909  1.00 97.00      PROA   
ATOM   2176  HN  LEU P 151     -20.937  18.659   4.651  1.00 97.00      PROA   
ATOM   2177  CA  LEU P 151     -21.173  20.426   3.591  1.00 97.00      PROA   
ATOM   2178  HA  LEU P 151     -20.579  20.997   2.892  1.00 97.00      PROA   
ATOM   2179  CB  LEU P 151     -22.562  20.145   2.967  1.00 97.00      PROA   
ATOM   2180  HB1 LEU P 151     -23.156  19.519   3.667  1.00 97.00      PROA   
ATOM   2181  HB2 LEU P 151     -22.392  19.543   2.048  1.00 97.00      PROA   
ATOM   2182  CG  LEU P 151     -23.405  21.377   2.578  1.00 97.00      PROA   
ATOM   2183  HG  LEU P 151     -23.685  21.934   3.497  1.00 97.00      PROA   
ATOM   2184  CD1 LEU P 151     -22.651  22.329   1.643  1.00 97.00      PROA   
ATOM   2185 HD11 LEU P 151     -22.198  21.764   0.800  1.00 97.00      PROA   
ATOM   2186 HD12 LEU P 151     -21.842  22.867   2.183  1.00 97.00      PROA   
ATOM   2187 HD13 LEU P 151     -23.345  23.089   1.224  1.00 97.00      PROA   
ATOM   2188  CD2 LEU P 151     -24.695  20.915   1.891  1.00 97.00      PROA   
ATOM   2189 HD21 LEU P 151     -25.281  20.250   2.560  1.00 97.00      PROA   
ATOM   2190 HD22 LEU P 151     -24.453  20.354   0.964  1.00 97.00      PROA   
ATOM   2191 HD23 LEU P 151     -25.332  21.783   1.617  1.00 97.00      PROA   
ATOM   2192  C   LEU P 151     -21.294  21.266   4.852  1.00 97.00      PROA   
ATOM   2193  O   LEU P 151     -21.690  20.768   5.905  1.00 97.00      PROA   
ATOM   2194  N   PHE P 152     -20.910  22.553   4.779  1.00 97.00      PROA   
ATOM   2195  HN  PHE P 152     -20.573  22.938   3.924  1.00 97.00      PROA   
ATOM   2196  CA  PHE P 152     -20.877  23.471   5.900  1.00 97.00      PROA   
ATOM   2197  HA  PHE P 152     -21.257  22.949   6.766  1.00 97.00      PROA   
ATOM   2198  CB  PHE P 152     -19.429  23.966   6.177  1.00 97.00      PROA   
ATOM   2199  HB1 PHE P 152     -19.389  24.668   7.037  1.00 97.00      PROA   
ATOM   2200  HB2 PHE P 152     -19.031  24.485   5.279  1.00 97.00      PROA   
ATOM   2201  CG  PHE P 152     -18.564  22.778   6.489  1.00 97.00      PROA   
ATOM   2202  CD1 PHE P 152     -17.598  22.327   5.575  1.00 97.00      PROA   
ATOM   2203  HD1 PHE P 152     -17.459  22.857   4.644  1.00 97.00      PROA   
ATOM   2204  CE1 PHE P 152     -16.866  21.163   5.835  1.00 97.00      PROA   
ATOM   2205  HE1 PHE P 152     -16.139  20.804   5.122  1.00 97.00      PROA   
ATOM   2206  CZ  PHE P 152     -17.090  20.444   7.013  1.00 97.00      PROA   
ATOM   2207  HZ  PHE P 152     -16.541  19.532   7.194  1.00 97.00      PROA   
ATOM   2208  CD2 PHE P 152     -18.760  22.064   7.683  1.00 97.00      PROA   
ATOM   2209  HD2 PHE P 152     -19.516  22.392   8.382  1.00 97.00      PROA   
ATOM   2210  CE2 PHE P 152     -18.035  20.895   7.941  1.00 97.00      PROA   
ATOM   2211  HE2 PHE P 152     -18.227  20.330   8.842  1.00 97.00      PROA   
ATOM   2212  C   PHE P 152     -21.781  24.671   5.623  1.00 97.00      PROA   
ATOM   2213  O   PHE P 152     -21.807  25.169   4.491  1.00 97.00      PROA   
ATOM   2214  N   PRO P 153     -22.577  25.139   6.593  1.00 97.00      PROA   
ATOM   2215  CD  PRO P 153     -22.403  24.808   8.018  1.00 97.00      PROA   
ATOM   2216  HD1 PRO P 153     -21.329  24.781   8.304  1.00 97.00      PROA   
ATOM   2217  HD2 PRO P 153     -22.875  23.822   8.220  1.00 97.00      PROA   
ATOM   2218  CA  PRO P 153     -23.384  26.346   6.437  1.00 97.00      PROA   
ATOM   2219  HA  PRO P 153     -24.030  26.193   5.585  1.00 97.00      PROA   
ATOM   2220  CB  PRO P 153     -24.140  26.428   7.774  1.00 97.00      PROA   
ATOM   2221  HB1 PRO P 153     -25.012  25.740   7.741  1.00 97.00      PROA   
ATOM   2222  HB2 PRO P 153     -24.502  27.451   8.016  1.00 97.00      PROA   
ATOM   2223  CG  PRO P 153     -23.121  25.916   8.791  1.00 97.00      PROA   
ATOM   2224  HG1 PRO P 153     -22.405  26.732   9.028  1.00 97.00      PROA   
ATOM   2225  HG2 PRO P 153     -23.595  25.557   9.729  1.00 97.00      PROA   
ATOM   2226  C   PRO P 153     -22.547  27.598   6.166  1.00 97.00      PROA   
ATOM   2227  O   PRO P 153     -21.337  27.564   6.413  1.00 97.00      PROA   
ATOM   2228  N   PRO P 154     -23.102  28.700   5.674  1.00 97.00      PROA   
ATOM   2229  CD  PRO P 154     -24.472  28.787   5.171  1.00 97.00      PROA   
ATOM   2230  HD1 PRO P 154     -25.171  28.817   6.035  1.00 97.00      PROA   
ATOM   2231  HD2 PRO P 154     -24.731  27.945   4.495  1.00 97.00      PROA   
ATOM   2232  CA  PRO P 154     -22.504  30.023   5.810  1.00 97.00      PROA   
ATOM   2233  HA  PRO P 154     -21.623  30.016   5.185  1.00 97.00      PROA   
ATOM   2234  CB  PRO P 154     -23.598  30.988   5.324  1.00 97.00      PROA   
ATOM   2235  HB1 PRO P 154     -23.170  31.856   4.780  1.00 97.00      PROA   
ATOM   2236  HB2 PRO P 154     -24.205  31.355   6.179  1.00 97.00      PROA   
ATOM   2237  CG  PRO P 154     -24.492  30.124   4.436  1.00 97.00      PROA   
ATOM   2238  HG1 PRO P 154     -25.520  30.527   4.317  1.00 97.00      PROA   
ATOM   2239  HG2 PRO P 154     -24.014  30.013   3.440  1.00 97.00      PROA   
ATOM   2240  C   PRO P 154     -22.017  30.408   7.196  1.00 97.00      PROA   
ATOM   2241  O   PRO P 154     -22.524  29.930   8.207  1.00 97.00      PROA   
ATOM   2242  N   LYS P 155     -21.035  31.318   7.274  1.00 97.00      PROA   
ATOM   2243  HN  LYS P 155     -20.643  31.694   6.438  1.00 97.00      PROA   
ATOM   2244  CA  LYS P 155     -20.679  31.973   8.516  1.00 97.00      PROA   
ATOM   2245  HA  LYS P 155     -20.471  31.205   9.246  1.00 97.00      PROA   
ATOM   2246  CB  LYS P 155     -19.427  32.873   8.301  1.00 97.00      PROA   
ATOM   2247  HB1 LYS P 155     -19.087  33.285   9.275  1.00 97.00      PROA   
ATOM   2248  HB2 LYS P 155     -19.722  33.730   7.659  1.00 97.00      PROA   
ATOM   2249  CG  LYS P 155     -18.237  32.183   7.600  1.00 97.00      PROA   
ATOM   2250  HG1 LYS P 155     -18.603  31.679   6.681  1.00 97.00      PROA   
ATOM   2251  HG2 LYS P 155     -17.815  31.389   8.253  1.00 97.00      PROA   
ATOM   2252  CD  LYS P 155     -17.134  33.194   7.208  1.00 97.00      PROA   
ATOM   2253  HD1 LYS P 155     -16.407  33.272   8.044  1.00 97.00      PROA   
ATOM   2254  HD2 LYS P 155     -17.591  34.200   7.093  1.00 97.00      PROA   
ATOM   2255  CE  LYS P 155     -16.376  32.880   5.904  1.00 97.00      PROA   
ATOM   2256  HE1 LYS P 155     -15.892  31.882   5.957  1.00 97.00      PROA   
ATOM   2257  HE2 LYS P 155     -15.598  33.653   5.722  1.00 97.00      PROA   
ATOM   2258  NZ  LYS P 155     -17.300  32.892   4.760  1.00 97.00      PROA   
ATOM   2259  HZ1 LYS P 155     -17.873  33.759   4.769  1.00 97.00      PROA   
ATOM   2260  HZ2 LYS P 155     -17.978  32.106   4.833  1.00 97.00      PROA   
ATOM   2261  HZ3 LYS P 155     -16.821  32.783   3.843  1.00 97.00      PROA   
ATOM   2262  C   LYS P 155     -21.851  32.855   8.982  1.00 97.00      PROA   
ATOM   2263  O   LYS P 155     -22.380  33.581   8.140  1.00 97.00      PROA   
ATOM   2264  N   PRO P 156     -22.295  32.929  10.236  1.00 97.00      PROA   
ATOM   2265  CD  PRO P 156     -21.917  32.006  11.305  1.00 97.00      PROA   
ATOM   2266  HD1 PRO P 156     -20.814  31.908  11.399  1.00 97.00      PROA   
ATOM   2267  HD2 PRO P 156     -22.373  31.015  11.093  1.00 97.00      PROA   
ATOM   2268  CA  PRO P 156     -23.467  33.738  10.598  1.00 97.00      PROA   
ATOM   2269  HA  PRO P 156     -24.261  33.561   9.888  1.00 97.00      PROA   
ATOM   2270  CB  PRO P 156     -23.828  33.262  12.016  1.00 97.00      PROA   
ATOM   2271  HB1 PRO P 156     -24.611  32.478  11.934  1.00 97.00      PROA   
ATOM   2272  HB2 PRO P 156     -24.219  34.071  12.670  1.00 97.00      PROA   
ATOM   2273  CG  PRO P 156     -22.541  32.626  12.556  1.00 97.00      PROA   
ATOM   2274  HG1 PRO P 156     -21.878  33.418  12.964  1.00 97.00      PROA   
ATOM   2275  HG2 PRO P 156     -22.748  31.879  13.352  1.00 97.00      PROA   
ATOM   2276  C   PRO P 156     -23.128  35.214  10.518  1.00 97.00      PROA   
ATOM   2277  O   PRO P 156     -24.002  36.053  10.327  1.00 97.00      PROA   
ATOM   2278  N   LYS P 157     -21.833  35.548  10.626  1.00 97.00      PROA   
ATOM   2279  HN  LYS P 157     -21.183  34.824  10.844  1.00 97.00      PROA   
ATOM   2280  CA  LYS P 157     -21.304  36.884  10.433  1.00 97.00      PROA   
ATOM   2281  HA  LYS P 157     -21.949  37.573  10.959  1.00 97.00      PROA   
ATOM   2282  CB  LYS P 157     -19.866  36.926  11.018  1.00 97.00      PROA   
ATOM   2283  HB1 LYS P 157     -19.193  36.292  10.403  1.00 97.00      PROA   
ATOM   2284  HB2 LYS P 157     -19.916  36.474  12.031  1.00 97.00      PROA   
ATOM   2285  CG  LYS P 157     -19.253  38.332  11.180  1.00 97.00      PROA   
ATOM   2286  HG1 LYS P 157     -19.076  38.786  10.181  1.00 97.00      PROA   
ATOM   2287  HG2 LYS P 157     -18.266  38.204  11.673  1.00 97.00      PROA   
ATOM   2288  CD  LYS P 157     -20.157  39.260  12.014  1.00 97.00      PROA   
ATOM   2289  HD1 LYS P 157     -20.569  38.687  12.872  1.00 97.00      PROA   
ATOM   2290  HD2 LYS P 157     -21.029  39.545  11.388  1.00 97.00      PROA   
ATOM   2291  CE  LYS P 157     -19.498  40.546  12.536  1.00 97.00      PROA   
ATOM   2292  HE1 LYS P 157     -20.263  41.182  13.030  1.00 97.00      PROA   
ATOM   2293  HE2 LYS P 157     -19.026  41.118  11.708  1.00 97.00      PROA   
ATOM   2294  NZ  LYS P 157     -18.473  40.216  13.535  1.00 97.00      PROA   
ATOM   2295  HZ1 LYS P 157     -17.665  39.681  13.158  1.00 97.00      PROA   
ATOM   2296  HZ2 LYS P 157     -18.914  39.594  14.242  1.00 97.00      PROA   
ATOM   2297  HZ3 LYS P 157     -18.146  41.016  14.112  1.00 97.00      PROA   
ATOM   2298  C   LYS P 157     -21.311  37.300   8.955  1.00 97.00      PROA   
ATOM   2299  O   LYS P 157     -21.141  38.471   8.624  1.00 97.00      PROA   
ATOM   2300  N   ASP P 158     -21.551  36.339   8.036  1.00 97.00      PROA   
ATOM   2301  HN  ASP P 158     -21.686  35.391   8.312  1.00 97.00      PROA   
ATOM   2302  CA  ASP P 158     -21.847  36.613   6.648  1.00 97.00      PROA   
ATOM   2303  HA  ASP P 158     -21.459  37.587   6.388  1.00 97.00      PROA   
ATOM   2304  CB  ASP P 158     -21.260  35.520   5.708  1.00 97.00      PROA   
ATOM   2305  HB1 ASP P 158     -21.711  35.575   4.694  1.00 97.00      PROA   
ATOM   2306  HB2 ASP P 158     -21.449  34.501   6.109  1.00 97.00      PROA   
ATOM   2307  CG  ASP P 158     -19.773  35.694   5.509  1.00 97.00      PROA   
ATOM   2308  OD1 ASP P 158     -19.268  36.835   5.642  1.00 97.00      PROA   
ATOM   2309  OD2 ASP P 158     -19.136  34.692   5.091  1.00 97.00      PROA   
ATOM   2310  C   ASP P 158     -23.353  36.701   6.431  1.00 97.00      PROA   
ATOM   2311  O   ASP P 158     -23.871  37.738   6.024  1.00 97.00      PROA   
ATOM   2312  N   THR P 159     -24.118  35.625   6.707  1.00 97.00      PROA   
ATOM   2313  HN  THR P 159     -23.738  34.803   7.124  1.00 97.00      PROA   
ATOM   2314  CA  THR P 159     -25.551  35.551   6.398  1.00 97.00      PROA   
ATOM   2315  HA  THR P 159     -25.638  35.762   5.343  1.00 97.00      PROA   
ATOM   2316  CB  THR P 159     -26.202  34.187   6.623  1.00 97.00      PROA   
ATOM   2317  HB  THR P 159     -27.277  34.247   6.897  1.00 97.00      PROA   
ATOM   2318  OG1 THR P 159     -25.505  33.445   7.612  1.00 97.00      PROA   
ATOM   2319  HG1 THR P 159     -26.042  32.670   7.792  1.00 97.00      PROA   
ATOM   2320  CG2 THR P 159     -26.087  33.409   5.307  1.00 97.00      PROA   
ATOM   2321 HG21 THR P 159     -25.030  33.389   4.965  1.00 97.00      PROA   
ATOM   2322 HG22 THR P 159     -26.705  33.886   4.516  1.00 97.00      PROA   
ATOM   2323 HG23 THR P 159     -26.437  32.363   5.441  1.00 97.00      PROA   
ATOM   2324  C   THR P 159     -26.405  36.607   7.049  1.00 97.00      PROA   
ATOM   2325  O   THR P 159     -27.386  37.068   6.468  1.00 97.00      PROA   
ATOM   2326  N   LEU P 160     -26.049  37.034   8.268  1.00 97.00      PROA   
ATOM   2327  HN  LEU P 160     -25.279  36.620   8.747  1.00 97.00      PROA   
ATOM   2328  CA  LEU P 160     -26.816  38.013   9.000  1.00 97.00      PROA   
ATOM   2329  HA  LEU P 160     -27.838  37.993   8.653  1.00 97.00      PROA   
ATOM   2330  CB  LEU P 160     -26.789  37.658  10.506  1.00 97.00      PROA   
ATOM   2331  HB1 LEU P 160     -27.434  38.357  11.080  1.00 97.00      PROA   
ATOM   2332  HB2 LEU P 160     -25.750  37.776  10.881  1.00 97.00      PROA   
ATOM   2333  CG  LEU P 160     -27.245  36.214  10.814  1.00 97.00      PROA   
ATOM   2334  HG  LEU P 160     -26.680  35.499  10.178  1.00 97.00      PROA   
ATOM   2335  CD1 LEU P 160     -26.906  35.848  12.260  1.00 97.00      PROA   
ATOM   2336 HD11 LEU P 160     -27.529  36.439  12.964  1.00 97.00      PROA   
ATOM   2337 HD12 LEU P 160     -25.833  36.040  12.476  1.00 97.00      PROA   
ATOM   2338 HD13 LEU P 160     -27.110  34.769  12.428  1.00 97.00      PROA   
ATOM   2339  CD2 LEU P 160     -28.743  36.014  10.540  1.00 97.00      PROA   
ATOM   2340 HD21 LEU P 160     -28.973  36.168   9.464  1.00 97.00      PROA   
ATOM   2341 HD22 LEU P 160     -29.348  36.736  11.128  1.00 97.00      PROA   
ATOM   2342 HD23 LEU P 160     -29.055  34.984  10.818  1.00 97.00      PROA   
ATOM   2343  C   LEU P 160     -26.296  39.433   8.783  1.00 97.00      PROA   
ATOM   2344  O   LEU P 160     -26.845  40.395   9.319  1.00 97.00      PROA   
ATOM   2345  N   MET P 161     -25.258  39.612   7.942  1.00 97.00      PROA   
ATOM   2346  HN  MET P 161     -24.838  38.822   7.502  1.00 97.00      PROA   
ATOM   2347  CA  MET P 161     -24.738  40.912   7.558  1.00 97.00      PROA   
ATOM   2348  HA  MET P 161     -25.327  41.685   8.028  1.00 97.00      PROA   
ATOM   2349  CB  MET P 161     -23.276  41.136   8.011  1.00 97.00      PROA   
ATOM   2350  HB1 MET P 161     -22.922  42.109   7.609  1.00 97.00      PROA   
ATOM   2351  HB2 MET P 161     -22.633  40.337   7.584  1.00 97.00      PROA   
ATOM   2352  CG  MET P 161     -23.111  41.140   9.544  1.00 97.00      PROA   
ATOM   2353  HG1 MET P 161     -23.068  40.084   9.884  1.00 97.00      PROA   
ATOM   2354  HG2 MET P 161     -24.019  41.581  10.007  1.00 97.00      PROA   
ATOM   2355  SD  MET P 161     -21.638  42.045  10.117  1.00 97.00      PROA   
ATOM   2356  CE  MET P 161     -22.436  43.676  10.149  1.00 97.00      PROA   
ATOM   2357  HE1 MET P 161     -23.286  43.688  10.863  1.00 97.00      PROA   
ATOM   2358  HE2 MET P 161     -22.827  43.955   9.147  1.00 97.00      PROA   
ATOM   2359  HE3 MET P 161     -21.720  44.464  10.468  1.00 97.00      PROA   
ATOM   2360  C   MET P 161     -24.889  41.142   6.061  1.00 97.00      PROA   
ATOM   2361  O   MET P 161     -23.909  41.199   5.316  1.00 97.00      PROA   
ATOM   2362  N   ILE P 162     -26.158  41.314   5.636  1.00 97.00      PROA   
ATOM   2363  HN  ILE P 162     -26.857  41.233   6.343  1.00 97.00      PROA   
ATOM   2364  CA  ILE P 162     -26.764  41.435   4.306  1.00 97.00      PROA   
ATOM   2365  HA  ILE P 162     -26.888  40.424   3.945  1.00 97.00      PROA   
ATOM   2366  CB  ILE P 162     -28.189  42.011   4.497  1.00 97.00      PROA   
ATOM   2367  HB  ILE P 162     -28.134  42.802   5.274  1.00 97.00      PROA   
ATOM   2368  CG2 ILE P 162     -28.774  42.677   3.227  1.00 97.00      PROA   
ATOM   2369 HG21 ILE P 162     -28.808  41.953   2.386  1.00 97.00      PROA   
ATOM   2370 HG22 ILE P 162     -28.180  43.563   2.914  1.00 97.00      PROA   
ATOM   2371 HG23 ILE P 162     -29.810  43.028   3.424  1.00 97.00      PROA   
ATOM   2372  CG1 ILE P 162     -29.209  40.941   4.985  1.00 97.00      PROA   
ATOM   2373 HG11 ILE P 162     -29.272  40.143   4.215  1.00 97.00      PROA   
ATOM   2374 HG12 ILE P 162     -30.206  41.429   5.026  1.00 97.00      PROA   
ATOM   2375  CD  ILE P 162     -28.955  40.296   6.355  1.00 97.00      PROA   
ATOM   2376  HD1 ILE P 162     -28.798  41.066   7.142  1.00 97.00      PROA   
ATOM   2377  HD2 ILE P 162     -28.076  39.617   6.325  1.00 97.00      PROA   
ATOM   2378  HD3 ILE P 162     -29.828  39.681   6.660  1.00 97.00      PROA   
ATOM   2379  C   ILE P 162     -25.983  42.134   3.174  1.00 97.00      PROA   
ATOM   2380  O   ILE P 162     -26.206  41.892   1.988  1.00 97.00      PROA   
ATOM   2381  N   SER P 163     -24.995  42.988   3.481  1.00 97.00      PROA   
ATOM   2382  HN  SER P 163     -24.732  43.083   4.438  1.00 97.00      PROA   
ATOM   2383  CA  SER P 163     -24.108  43.549   2.468  1.00 97.00      PROA   
ATOM   2384  HA  SER P 163     -24.625  43.620   1.523  1.00 97.00      PROA   
ATOM   2385  CB  SER P 163     -23.617  44.973   2.828  1.00 97.00      PROA   
ATOM   2386  HB1 SER P 163     -22.871  45.330   2.086  1.00 97.00      PROA   
ATOM   2387  HB2 SER P 163     -23.136  44.978   3.830  1.00 97.00      PROA   
ATOM   2388  OG  SER P 163     -24.709  45.890   2.816  1.00 97.00      PROA   
ATOM   2389  HG1 SER P 163     -25.394  45.531   3.385  1.00 97.00      PROA   
ATOM   2390  C   SER P 163     -22.884  42.674   2.257  1.00 97.00      PROA   
ATOM   2391  O   SER P 163     -21.956  42.712   3.066  1.00 97.00      PROA   
ATOM   2392  N   ARG P 164     -22.881  41.894   1.150  1.00 97.00      PROA   
ATOM   2393  HN  ARG P 164     -23.712  41.854   0.601  1.00 97.00      PROA   
ATOM   2394  CA  ARG P 164     -21.842  40.974   0.696  1.00 97.00      PROA   
ATOM   2395  HA  ARG P 164     -21.111  41.546   0.142  1.00 97.00      PROA   
ATOM   2396  CB  ARG P 164     -21.152  40.123   1.804  1.00 97.00      PROA   
ATOM   2397  HB1 ARG P 164     -20.706  40.806   2.559  1.00 97.00      PROA   
ATOM   2398  HB2 ARG P 164     -20.291  39.564   1.379  1.00 97.00      PROA   
ATOM   2399  CG  ARG P 164     -22.098  39.111   2.486  1.00 97.00      PROA   
ATOM   2400  HG1 ARG P 164     -22.314  38.270   1.794  1.00 97.00      PROA   
ATOM   2401  HG2 ARG P 164     -23.074  39.598   2.698  1.00 97.00      PROA   
ATOM   2402  CD  ARG P 164     -21.553  38.494   3.770  1.00 97.00      PROA   
ATOM   2403  HD1 ARG P 164     -20.519  38.108   3.638  1.00 97.00      PROA   
ATOM   2404  HD2 ARG P 164     -22.224  37.668   4.088  1.00 97.00      PROA   
ATOM   2405  NE  ARG P 164     -21.633  39.592   4.773  1.00 97.00      PROA   
ATOM   2406  HE  ARG P 164     -22.488  40.108   4.826  1.00 97.00      PROA   
ATOM   2407  CZ  ARG P 164     -20.599  40.120   5.390  1.00 97.00      PROA   
ATOM   2408  NH1 ARG P 164     -19.492  39.480   5.654  1.00 97.00      PROA   
ATOM   2409 HH11 ARG P 164     -19.501  38.486   5.546  1.00 97.00      PROA   
ATOM   2410 HH12 ARG P 164     -18.945  39.805   6.426  1.00 97.00      PROA   
ATOM   2411  NH2 ARG P 164     -20.682  41.394   5.689  1.00 97.00      PROA   
ATOM   2412 HH21 ARG P 164     -21.424  41.853   5.200  1.00 97.00      PROA   
ATOM   2413 HH22 ARG P 164     -19.812  41.860   5.852  1.00 97.00      PROA   
ATOM   2414  C   ARG P 164     -22.487  39.972  -0.253  1.00 97.00      PROA   
ATOM   2415  O   ARG P 164     -23.703  39.943  -0.429  1.00 97.00      PROA   
ATOM   2416  N   THR P 165     -21.668  39.105  -0.873  1.00 97.00      PROA   
ATOM   2417  HN  THR P 165     -20.677  39.217  -0.858  1.00 97.00      PROA   
ATOM   2418  CA  THR P 165     -22.094  37.855  -1.495  1.00 97.00      PROA   
ATOM   2419  HA  THR P 165     -23.143  37.898  -1.746  1.00 97.00      PROA   
ATOM   2420  CB  THR P 165     -21.316  37.573  -2.780  1.00 97.00      PROA   
ATOM   2421  HB  THR P 165     -21.488  36.539  -3.149  1.00 97.00      PROA   
ATOM   2422  OG1 THR P 165     -19.920  37.787  -2.600  1.00 97.00      PROA   
ATOM   2423  HG1 THR P 165     -19.665  37.153  -1.926  1.00 97.00      PROA   
ATOM   2424  CG2 THR P 165     -21.779  38.551  -3.868  1.00 97.00      PROA   
ATOM   2425 HG21 THR P 165     -21.586  39.602  -3.562  1.00 97.00      PROA   
ATOM   2426 HG22 THR P 165     -22.866  38.429  -4.065  1.00 97.00      PROA   
ATOM   2427 HG23 THR P 165     -21.225  38.358  -4.811  1.00 97.00      PROA   
ATOM   2428  C   THR P 165     -21.832  36.703  -0.515  1.00 97.00      PROA   
ATOM   2429  O   THR P 165     -20.664  36.355  -0.328  1.00 97.00      PROA   
ATOM   2430  N   PRO P 166     -22.798  36.082   0.163  1.00 97.00      PROA   
ATOM   2431  CD  PRO P 166     -24.216  36.441   0.106  1.00 97.00      PROA   
ATOM   2432  HD1 PRO P 166     -24.625  36.278  -0.914  1.00 97.00      PROA   
ATOM   2433  HD2 PRO P 166     -24.334  37.506   0.400  1.00 97.00      PROA   
ATOM   2434  CA  PRO P 166     -22.508  35.168   1.268  1.00 97.00      PROA   
ATOM   2435  HA  PRO P 166     -21.601  35.453   1.781  1.00 97.00      PROA   
ATOM   2436  CB  PRO P 166     -23.767  35.276   2.146  1.00 97.00      PROA   
ATOM   2437  HB1 PRO P 166     -23.678  36.170   2.800  1.00 97.00      PROA   
ATOM   2438  HB2 PRO P 166     -23.946  34.383   2.782  1.00 97.00      PROA   
ATOM   2439  CG  PRO P 166     -24.886  35.526   1.134  1.00 97.00      PROA   
ATOM   2440  HG1 PRO P 166     -25.168  34.572   0.638  1.00 97.00      PROA   
ATOM   2441  HG2 PRO P 166     -25.793  35.986   1.582  1.00 97.00      PROA   
ATOM   2442  C   PRO P 166     -22.334  33.764   0.724  1.00 97.00      PROA   
ATOM   2443  O   PRO P 166     -22.872  33.461  -0.339  1.00 97.00      PROA   
ATOM   2444  N   GLU P 167     -21.558  32.902   1.403  1.00 97.00      PROA   
ATOM   2445  HN  GLU P 167     -21.134  33.171   2.265  1.00 97.00      PROA   
ATOM   2446  CA  GLU P 167     -21.115  31.632   0.855  1.00 97.00      PROA   
ATOM   2447  HA  GLU P 167     -21.583  31.474  -0.106  1.00 97.00      PROA   
ATOM   2448  CB  GLU P 167     -19.585  31.679   0.603  1.00 97.00      PROA   
ATOM   2449  HB1 GLU P 167     -19.405  32.413  -0.212  1.00 97.00      PROA   
ATOM   2450  HB2 GLU P 167     -19.250  30.684   0.237  1.00 97.00      PROA   
ATOM   2451  CG  GLU P 167     -18.698  32.075   1.816  1.00 97.00      PROA   
ATOM   2452  HG1 GLU P 167     -18.866  31.353   2.643  1.00 97.00      PROA   
ATOM   2453  HG2 GLU P 167     -18.946  33.100   2.166  1.00 97.00      PROA   
ATOM   2454  CD  GLU P 167     -17.214  32.052   1.485  1.00 97.00      PROA   
ATOM   2455  OE1 GLU P 167     -16.838  31.993   0.290  1.00 97.00      PROA   
ATOM   2456  OE2 GLU P 167     -16.389  32.053   2.439  1.00 97.00      PROA   
ATOM   2457  C   GLU P 167     -21.471  30.395   1.681  1.00 97.00      PROA   
ATOM   2458  O   GLU P 167     -21.169  30.302   2.868  1.00 97.00      PROA   
ATOM   2459  N   VAL P 168     -22.098  29.382   1.044  1.00 97.00      PROA   
ATOM   2460  HN  VAL P 168     -22.365  29.487   0.089  1.00 97.00      PROA   
ATOM   2461  CA  VAL P 168     -22.264  28.033   1.582  1.00 97.00      PROA   
ATOM   2462  HA  VAL P 168     -22.273  28.066   2.661  1.00 97.00      PROA   
ATOM   2463  CB  VAL P 168     -23.526  27.326   1.060  1.00 97.00      PROA   
ATOM   2464  HB  VAL P 168     -23.424  27.136  -0.030  1.00 97.00      PROA   
ATOM   2465  CG1 VAL P 168     -23.730  25.989   1.802  1.00 97.00      PROA   
ATOM   2466 HG11 VAL P 168     -23.822  26.158   2.896  1.00 97.00      PROA   
ATOM   2467 HG12 VAL P 168     -22.883  25.291   1.632  1.00 97.00      PROA   
ATOM   2468 HG13 VAL P 168     -24.658  25.491   1.449  1.00 97.00      PROA   
ATOM   2469  CG2 VAL P 168     -24.780  28.198   1.253  1.00 97.00      PROA   
ATOM   2470 HG21 VAL P 168     -24.659  29.196   0.781  1.00 97.00      PROA   
ATOM   2471 HG22 VAL P 168     -25.005  28.336   2.332  1.00 97.00      PROA   
ATOM   2472 HG23 VAL P 168     -25.660  27.704   0.788  1.00 97.00      PROA   
ATOM   2473  C   VAL P 168     -21.050  27.235   1.115  1.00 97.00      PROA   
ATOM   2474  O   VAL P 168     -20.676  27.325  -0.052  1.00 97.00      PROA   
ATOM   2475  N   THR P 169     -20.379  26.449   1.986  1.00 97.00      PROA   
ATOM   2476  HN  THR P 169     -20.748  26.260   2.892  1.00 97.00      PROA   
ATOM   2477  CA  THR P 169     -19.079  25.848   1.642  1.00 97.00      PROA   
ATOM   2478  HA  THR P 169     -18.797  26.124   0.637  1.00 97.00      PROA   
ATOM   2479  CB  THR P 169     -17.948  26.318   2.556  1.00 97.00      PROA   
ATOM   2480  HB  THR P 169     -18.181  26.073   3.614  1.00 97.00      PROA   
ATOM   2481  OG1 THR P 169     -17.781  27.725   2.442  1.00 97.00      PROA   
ATOM   2482  HG1 THR P 169     -18.645  28.105   2.617  1.00 97.00      PROA   
ATOM   2483  CG2 THR P 169     -16.596  25.704   2.162  1.00 97.00      PROA   
ATOM   2484 HG21 THR P 169     -16.396  25.881   1.084  1.00 97.00      PROA   
ATOM   2485 HG22 THR P 169     -16.566  24.610   2.356  1.00 97.00      PROA   
ATOM   2486 HG23 THR P 169     -15.778  26.175   2.748  1.00 97.00      PROA   
ATOM   2487  C   THR P 169     -19.115  24.331   1.667  1.00 97.00      PROA   
ATOM   2488  O   THR P 169     -19.534  23.715   2.643  1.00 97.00      PROA   
ATOM   2489  N   CYS P 170     -18.650  23.669   0.590  1.00 97.00      PROA   
ATOM   2490  HN  CYS P 170     -18.272  24.187  -0.173  1.00 97.00      PROA   
ATOM   2491  CA  CYS P 170     -18.630  22.218   0.465  1.00 97.00      PROA   
ATOM   2492  HA  CYS P 170     -19.023  21.768   1.365  1.00 97.00      PROA   
ATOM   2493  CB  CYS P 170     -19.496  21.755  -0.731  1.00 97.00      PROA   
ATOM   2494  HB1 CYS P 170     -19.049  22.108  -1.685  1.00 97.00      PROA   
ATOM   2495  HB2 CYS P 170     -20.477  22.265  -0.620  1.00 97.00      PROA   
ATOM   2496  SG  CYS P 170     -19.838  19.973  -0.810  1.00 97.00      PROA   
ATOM   2497  C   CYS P 170     -17.204  21.722   0.298  1.00 97.00      PROA   
ATOM   2498  O   CYS P 170     -16.393  22.323  -0.403  1.00 97.00      PROA   
ATOM   2499  N   VAL P 171     -16.850  20.627   0.989  1.00 97.00      PROA   
ATOM   2500  HN  VAL P 171     -17.545  20.131   1.504  1.00 97.00      PROA   
ATOM   2501  CA  VAL P 171     -15.495  20.112   1.084  1.00 97.00      PROA   
ATOM   2502  HA  VAL P 171     -14.859  20.625   0.378  1.00 97.00      PROA   
ATOM   2503  CB  VAL P 171     -14.919  20.303   2.488  1.00 97.00      PROA   
ATOM   2504  HB  VAL P 171     -15.577  19.786   3.219  1.00 97.00      PROA   
ATOM   2505  CG1 VAL P 171     -13.497  19.717   2.607  1.00 97.00      PROA   
ATOM   2506 HG11 VAL P 171     -12.844  20.135   1.812  1.00 97.00      PROA   
ATOM   2507 HG12 VAL P 171     -13.495  18.609   2.520  1.00 97.00      PROA   
ATOM   2508 HG13 VAL P 171     -13.062  19.981   3.595  1.00 97.00      PROA   
ATOM   2509  CG2 VAL P 171     -14.888  21.803   2.837  1.00 97.00      PROA   
ATOM   2510 HG21 VAL P 171     -15.913  22.231   2.881  1.00 97.00      PROA   
ATOM   2511 HG22 VAL P 171     -14.305  22.368   2.079  1.00 97.00      PROA   
ATOM   2512 HG23 VAL P 171     -14.401  21.955   3.824  1.00 97.00      PROA   
ATOM   2513  C   VAL P 171     -15.453  18.635   0.722  1.00 97.00      PROA   
ATOM   2514  O   VAL P 171     -16.236  17.818   1.208  1.00 97.00      PROA   
ATOM   2515  N   VAL P 172     -14.502  18.252  -0.144  1.00 97.00      PROA   
ATOM   2516  HN  VAL P 172     -13.904  18.928  -0.567  1.00 97.00      PROA   
ATOM   2517  CA  VAL P 172     -14.193  16.874  -0.478  1.00 97.00      PROA   
ATOM   2518  HA  VAL P 172     -14.805  16.201   0.104  1.00 97.00      PROA   
ATOM   2519  CB  VAL P 172     -14.413  16.592  -1.964  1.00 97.00      PROA   
ATOM   2520  HB  VAL P 172     -13.815  17.310  -2.565  1.00 97.00      PROA   
ATOM   2521  CG1 VAL P 172     -14.017  15.152  -2.354  1.00 97.00      PROA   
ATOM   2522 HG11 VAL P 172     -14.540  14.409  -1.715  1.00 97.00      PROA   
ATOM   2523 HG12 VAL P 172     -12.922  14.986  -2.264  1.00 97.00      PROA   
ATOM   2524 HG13 VAL P 172     -14.298  14.954  -3.411  1.00 97.00      PROA   
ATOM   2525  CG2 VAL P 172     -15.906  16.810  -2.270  1.00 97.00      PROA   
ATOM   2526 HG21 VAL P 172     -16.223  17.846  -2.026  1.00 97.00      PROA   
ATOM   2527 HG22 VAL P 172     -16.530  16.111  -1.673  1.00 97.00      PROA   
ATOM   2528 HG23 VAL P 172     -16.111  16.634  -3.348  1.00 97.00      PROA   
ATOM   2529  C   VAL P 172     -12.750  16.630  -0.074  1.00 97.00      PROA   
ATOM   2530  O   VAL P 172     -11.915  17.531  -0.141  1.00 97.00      PROA   
ATOM   2531  N   VAL P 173     -12.426  15.416   0.394  1.00 97.00      PROA   
ATOM   2532  HN  VAL P 173     -13.079  14.663   0.400  1.00 97.00      PROA   
ATOM   2533  CA  VAL P 173     -11.084  15.006   0.754  1.00 97.00      PROA   
ATOM   2534  HA  VAL P 173     -10.369  15.626   0.233  1.00 97.00      PROA   
ATOM   2535  CB  VAL P 173     -10.836  15.100   2.266  1.00 97.00      PROA   
ATOM   2536  HB  VAL P 173     -11.226  16.087   2.597  1.00 97.00      PROA   
ATOM   2537  CG1 VAL P 173     -11.578  13.998   3.050  1.00 97.00      PROA   
ATOM   2538 HG11 VAL P 173     -11.164  12.993   2.815  1.00 97.00      PROA   
ATOM   2539 HG12 VAL P 173     -12.664  13.995   2.816  1.00 97.00      PROA   
ATOM   2540 HG13 VAL P 173     -11.445  14.151   4.142  1.00 97.00      PROA   
ATOM   2541  CG2 VAL P 173      -9.327  15.075   2.587  1.00 97.00      PROA   
ATOM   2542 HG21 VAL P 173      -8.762  15.780   1.940  1.00 97.00      PROA   
ATOM   2543 HG22 VAL P 173      -8.911  14.054   2.450  1.00 97.00      PROA   
ATOM   2544 HG23 VAL P 173      -9.163  15.355   3.650  1.00 97.00      PROA   
ATOM   2545  C   VAL P 173     -10.944  13.601   0.195  1.00 97.00      PROA   
ATOM   2546  O   VAL P 173     -11.939  13.007  -0.219  1.00 97.00      PROA   
ATOM   2547  N   ASP P 174      -9.715  13.066   0.108  1.00 97.00      PROA   
ATOM   2548  HN  ASP P 174      -8.935  13.567   0.478  1.00 97.00      PROA   
ATOM   2549  CA  ASP P 174      -9.451  11.678  -0.227  1.00 97.00      PROA   
ATOM   2550  HA  ASP P 174      -8.375  11.586  -0.190  1.00 97.00      PROA   
ATOM   2551  CB  ASP P 174      -9.962  10.707   0.869  1.00 97.00      PROA   
ATOM   2552  HB1 ASP P 174      -9.775   9.647   0.592  1.00 97.00      PROA   
ATOM   2553  HB2 ASP P 174     -11.050  10.843   1.045  1.00 97.00      PROA   
ATOM   2554  CG  ASP P 174      -9.216  10.977   2.158  1.00 97.00      PROA   
ATOM   2555  OD1 ASP P 174      -8.113  11.590   2.105  1.00 97.00      PROA   
ATOM   2556  OD2 ASP P 174      -9.661  10.507   3.236  1.00 97.00      PROA   
ATOM   2557  C   ASP P 174      -9.700  11.289  -1.680  1.00 97.00      PROA   
ATOM   2558  O   ASP P 174     -10.133  10.195  -2.028  1.00 97.00      PROA   
ATOM   2559  N   VAL P 175      -9.281  12.188  -2.584  1.00 97.00      PROA   
ATOM   2560  HN  VAL P 175      -9.006  13.091  -2.264  1.00 97.00      PROA   
ATOM   2561  CA  VAL P 175      -9.037  11.897  -3.987  1.00 97.00      PROA   
ATOM   2562  HA  VAL P 175      -9.329  10.883  -4.218  1.00 97.00      PROA   
ATOM   2563  CB  VAL P 175      -9.774  12.868  -4.905  1.00 97.00      PROA   
ATOM   2564  HB  VAL P 175      -9.461  13.911  -4.685  1.00 97.00      PROA   
ATOM   2565  CG1 VAL P 175      -9.479  12.559  -6.384  1.00 97.00      PROA   
ATOM   2566 HG11 VAL P 175      -9.746  11.511  -6.641  1.00 97.00      PROA   
ATOM   2567 HG12 VAL P 175      -8.410  12.722  -6.636  1.00 97.00      PROA   
ATOM   2568 HG13 VAL P 175     -10.073  13.229  -7.042  1.00 97.00      PROA   
ATOM   2569  CG2 VAL P 175     -11.287  12.742  -4.635  1.00 97.00      PROA   
ATOM   2570 HG21 VAL P 175     -11.541  13.075  -3.605  1.00 97.00      PROA   
ATOM   2571 HG22 VAL P 175     -11.615  11.687  -4.751  1.00 97.00      PROA   
ATOM   2572 HG23 VAL P 175     -11.852  13.373  -5.354  1.00 97.00      PROA   
ATOM   2573  C   VAL P 175      -7.527  12.003  -4.146  1.00 97.00      PROA   
ATOM   2574  O   VAL P 175      -6.899  12.816  -3.477  1.00 97.00      PROA   
ATOM   2575  N   SER P 176      -6.864  11.153  -4.951  1.00 97.00      PROA   
ATOM   2576  HN  SER P 176      -7.346  10.531  -5.562  1.00 97.00      PROA   
ATOM   2577  CA  SER P 176      -5.398  11.131  -4.990  1.00 97.00      PROA   
ATOM   2578  HA  SER P 176      -5.023  11.375  -4.008  1.00 97.00      PROA   
ATOM   2579  CB  SER P 176      -4.851   9.718  -5.310  1.00 97.00      PROA   
ATOM   2580  HB1 SER P 176      -5.060   9.459  -6.370  1.00 97.00      PROA   
ATOM   2581  HB2 SER P 176      -5.380   8.974  -4.675  1.00 97.00      PROA   
ATOM   2582  OG  SER P 176      -3.455   9.616  -5.027  1.00 97.00      PROA   
ATOM   2583  HG1 SER P 176      -3.045   9.320  -5.843  1.00 97.00      PROA   
ATOM   2584  C   SER P 176      -4.812  12.175  -5.945  1.00 97.00      PROA   
ATOM   2585  O   SER P 176      -5.529  12.859  -6.671  1.00 97.00      PROA   
ATOM   2586  N   HSD P 177      -3.479  12.368  -5.926  1.00 97.00      PROA   
ATOM   2587  HN  HSD P 177      -2.941  11.743  -5.365  1.00 97.00      PROA   
ATOM   2588  CA  HSD P 177      -2.768  13.314  -6.778  1.00 97.00      PROA   
ATOM   2589  HA  HSD P 177      -3.217  14.284  -6.625  1.00 97.00      PROA   
ATOM   2590  CB  HSD P 177      -1.262  13.404  -6.410  1.00 97.00      PROA   
ATOM   2591  HB1 HSD P 177      -0.695  13.959  -7.187  1.00 97.00      PROA   
ATOM   2592  HB2 HSD P 177      -0.853  12.372  -6.372  1.00 97.00      PROA   
ATOM   2593  ND1 HSD P 177      -0.946  15.461  -4.933  1.00 97.00      PROA   
ATOM   2594  HD1 HSD P 177      -1.291  16.153  -5.567  1.00 97.00      PROA   
ATOM   2595  CG  HSD P 177      -0.961  14.090  -5.104  1.00 97.00      PROA   
ATOM   2596  CE1 HSD P 177      -0.399  15.707  -3.718  1.00 97.00      PROA   
ATOM   2597  HE1 HSD P 177      -0.257  16.713  -3.322  1.00 97.00      PROA   
ATOM   2598  NE2 HSD P 177      -0.048  14.596  -3.102  1.00 97.00      PROA   
ATOM   2599  CD2 HSD P 177      -0.406  13.576  -3.973  1.00 97.00      PROA   
ATOM   2600  HD2 HSD P 177      -0.200  12.540  -3.732  1.00 97.00      PROA   
ATOM   2601  C   HSD P 177      -2.842  13.066  -8.283  1.00 97.00      PROA   
ATOM   2602  O   HSD P 177      -2.991  14.005  -9.061  1.00 97.00      PROA   
ATOM   2603  N   GLU P 178      -2.679  11.805  -8.721  1.00 97.00      PROA   
ATOM   2604  HN  GLU P 178      -2.545  11.052  -8.082  1.00 97.00      PROA   
ATOM   2605  CA  GLU P 178      -2.631  11.376 -10.106  1.00 97.00      PROA   
ATOM   2606  HA  GLU P 178      -1.904  12.009 -10.593  1.00 97.00      PROA   
ATOM   2607  CB  GLU P 178      -2.104   9.914 -10.224  1.00 97.00      PROA   
ATOM   2608  HB1 GLU P 178      -1.092   9.878  -9.767  1.00 97.00      PROA   
ATOM   2609  HB2 GLU P 178      -1.982   9.682 -11.303  1.00 97.00      PROA   
ATOM   2610  CG  GLU P 178      -2.968   8.787  -9.586  1.00 97.00      PROA   
ATOM   2611  HG1 GLU P 178      -2.589   7.806  -9.942  1.00 97.00      PROA   
ATOM   2612  HG2 GLU P 178      -4.030   8.867  -9.904  1.00 97.00      PROA   
ATOM   2613  CD  GLU P 178      -2.943   8.704  -8.064  1.00 97.00      PROA   
ATOM   2614  OE1 GLU P 178      -2.262   9.527  -7.399  1.00 97.00      PROA   
ATOM   2615  OE2 GLU P 178      -3.655   7.829  -7.520  1.00 97.00      PROA   
ATOM   2616  C   GLU P 178      -3.910  11.584 -10.906  1.00 97.00      PROA   
ATOM   2617  O   GLU P 178      -3.862  11.981 -12.069  1.00 97.00      PROA   
ATOM   2618  N   ASP P 179      -5.081  11.350 -10.288  1.00 97.00      PROA   
ATOM   2619  HN  ASP P 179      -5.070  11.008  -9.352  1.00 97.00      PROA   
ATOM   2620  CA  ASP P 179      -6.380  11.618 -10.878  1.00 97.00      PROA   
ATOM   2621  HA  ASP P 179      -6.246  12.096 -11.837  1.00 97.00      PROA   
ATOM   2622  CB  ASP P 179      -7.143  10.283 -11.117  1.00 97.00      PROA   
ATOM   2623  HB1 ASP P 179      -7.475   9.830 -10.159  1.00 97.00      PROA   
ATOM   2624  HB2 ASP P 179      -6.465   9.567 -11.627  1.00 97.00      PROA   
ATOM   2625  CG  ASP P 179      -8.340  10.480 -12.017  1.00 97.00      PROA   
ATOM   2626  OD1 ASP P 179      -8.361  11.461 -12.808  1.00 97.00      PROA   
ATOM   2627  OD2 ASP P 179      -9.243   9.600 -12.043  1.00 97.00      PROA   
ATOM   2628  C   ASP P 179      -7.153  12.587  -9.963  1.00 97.00      PROA   
ATOM   2629  O   ASP P 179      -8.043  12.163  -9.220  1.00 97.00      PROA   
ATOM   2630  N   PRO P 180      -6.829  13.882  -9.920  1.00 97.00      PROA   
ATOM   2631  CD  PRO P 180      -5.968  14.542 -10.908  1.00 97.00      PROA   
ATOM   2632  HD1 PRO P 180      -6.325  14.351 -11.943  1.00 97.00      PROA   
ATOM   2633  HD2 PRO P 180      -4.929  14.167 -10.790  1.00 97.00      PROA   
ATOM   2634  CA  PRO P 180      -7.289  14.809  -8.884  1.00 97.00      PROA   
ATOM   2635  HA  PRO P 180      -7.224  14.333  -7.917  1.00 97.00      PROA   
ATOM   2636  CB  PRO P 180      -6.284  15.967  -9.040  1.00 97.00      PROA   
ATOM   2637  HB1 PRO P 180      -5.342  15.674  -8.529  1.00 97.00      PROA   
ATOM   2638  HB2 PRO P 180      -6.635  16.930  -8.613  1.00 97.00      PROA   
ATOM   2639  CG  PRO P 180      -6.026  16.025 -10.546  1.00 97.00      PROA   
ATOM   2640  HG1 PRO P 180      -6.883  16.507 -11.062  1.00 97.00      PROA   
ATOM   2641  HG2 PRO P 180      -5.084  16.556 -10.800  1.00 97.00      PROA   
ATOM   2642  C   PRO P 180      -8.732  15.282  -9.054  1.00 97.00      PROA   
ATOM   2643  O   PRO P 180      -9.066  16.369  -8.579  1.00 97.00      PROA   
ATOM   2644  N   GLU P 181      -9.623  14.513  -9.700  1.00 97.00      PROA   
ATOM   2645  HN  GLU P 181      -9.340  13.609 -10.010  1.00 97.00      PROA   
ATOM   2646  CA  GLU P 181     -11.003  14.897  -9.922  1.00 97.00      PROA   
ATOM   2647  HA  GLU P 181     -10.991  15.821 -10.482  1.00 97.00      PROA   
ATOM   2648  CB  GLU P 181     -11.786  13.855 -10.755  1.00 97.00      PROA   
ATOM   2649  HB1 GLU P 181     -12.873  14.074 -10.683  1.00 97.00      PROA   
ATOM   2650  HB2 GLU P 181     -11.606  12.850 -10.318  1.00 97.00      PROA   
ATOM   2651  CG  GLU P 181     -11.496  13.810 -12.268  1.00 97.00      PROA   
ATOM   2652  HG1 GLU P 181     -10.458  13.462 -12.455  1.00 97.00      PROA   
ATOM   2653  HG2 GLU P 181     -11.629  14.813 -12.729  1.00 97.00      PROA   
ATOM   2654  CD  GLU P 181     -12.454  12.853 -12.966  1.00 97.00      PROA   
ATOM   2655  OE1 GLU P 181     -13.290  12.198 -12.295  1.00 97.00      PROA   
ATOM   2656  OE2 GLU P 181     -12.296  12.677 -14.201  1.00 97.00      PROA   
ATOM   2657  C   GLU P 181     -11.858  15.145  -8.683  1.00 97.00      PROA   
ATOM   2658  O   GLU P 181     -12.249  14.225  -7.965  1.00 97.00      PROA   
ATOM   2659  N   VAL P 182     -12.277  16.399  -8.470  1.00 97.00      PROA   
ATOM   2660  HN  VAL P 182     -11.819  17.165  -8.914  1.00 97.00      PROA   
ATOM   2661  CA  VAL P 182     -13.514  16.659  -7.759  1.00 97.00      PROA   
ATOM   2662  HA  VAL P 182     -14.084  15.748  -7.647  1.00 97.00      PROA   
ATOM   2663  CB  VAL P 182     -13.305  17.265  -6.370  1.00 97.00      PROA   
ATOM   2664  HB  VAL P 182     -12.763  18.231  -6.457  1.00 97.00      PROA   
ATOM   2665  CG1 VAL P 182     -14.666  17.494  -5.686  1.00 97.00      PROA   
ATOM   2666 HG11 VAL P 182     -15.221  16.536  -5.596  1.00 97.00      PROA   
ATOM   2667 HG12 VAL P 182     -15.296  18.223  -6.239  1.00 97.00      PROA   
ATOM   2668 HG13 VAL P 182     -14.508  17.903  -4.665  1.00 97.00      PROA   
ATOM   2669  CG2 VAL P 182     -12.460  16.306  -5.508  1.00 97.00      PROA   
ATOM   2670 HG21 VAL P 182     -11.447  16.164  -5.942  1.00 97.00      PROA   
ATOM   2671 HG22 VAL P 182     -12.954  15.313  -5.444  1.00 97.00      PROA   
ATOM   2672 HG23 VAL P 182     -12.340  16.706  -4.479  1.00 97.00      PROA   
ATOM   2673  C   VAL P 182     -14.348  17.593  -8.618  1.00 97.00      PROA   
ATOM   2674  O   VAL P 182     -14.075  18.789  -8.713  1.00 97.00      PROA   
ATOM   2675  N   LYS P 183     -15.427  17.093  -9.257  1.00 97.00      PROA   
ATOM   2676  HN  LYS P 183     -15.656  16.123  -9.254  1.00 97.00      PROA   
ATOM   2677  CA  LYS P 183     -16.421  17.977  -9.828  1.00 97.00      PROA   
ATOM   2678  HA  LYS P 183     -15.970  18.941 -10.016  1.00 97.00      PROA   
ATOM   2679  CB  LYS P 183     -16.987  17.560 -11.217  1.00 97.00      PROA   
ATOM   2680  HB1 LYS P 183     -17.205  16.471 -11.211  1.00 97.00      PROA   
ATOM   2681  HB2 LYS P 183     -16.190  17.734 -11.972  1.00 97.00      PROA   
ATOM   2682  CG  LYS P 183     -18.275  18.328 -11.597  1.00 97.00      PROA   
ATOM   2683  HG1 LYS P 183     -18.192  19.354 -11.178  1.00 97.00      PROA   
ATOM   2684  HG2 LYS P 183     -19.139  17.827 -11.111  1.00 97.00      PROA   
ATOM   2685  CD  LYS P 183     -18.529  18.485 -13.107  1.00 97.00      PROA   
ATOM   2686  HD1 LYS P 183     -18.440  17.493 -13.598  1.00 97.00      PROA   
ATOM   2687  HD2 LYS P 183     -17.727  19.129 -13.527  1.00 97.00      PROA   
ATOM   2688  CE  LYS P 183     -19.903  19.086 -13.474  1.00 97.00      PROA   
ATOM   2689  HE1 LYS P 183     -20.674  18.286 -13.488  1.00 97.00      PROA   
ATOM   2690  HE2 LYS P 183     -19.864  19.560 -14.478  1.00 97.00      PROA   
ATOM   2691  NZ  LYS P 183     -20.344  20.097 -12.492  1.00 97.00      PROA   
ATOM   2692  HZ1 LYS P 183     -19.565  20.628 -12.054  1.00 97.00      PROA   
ATOM   2693  HZ2 LYS P 183     -20.821  19.596 -11.716  1.00 97.00      PROA   
ATOM   2694  HZ3 LYS P 183     -21.031  20.767 -12.891  1.00 97.00      PROA   
ATOM   2695  C   LYS P 183     -17.535  18.242  -8.840  1.00 97.00      PROA   
ATOM   2696  O   LYS P 183     -18.242  17.346  -8.386  1.00 97.00      PROA   
ATOM   2697  N   PHE P 184     -17.728  19.523  -8.504  1.00 97.00      PROA   
ATOM   2698  HN  PHE P 184     -17.074  20.223  -8.784  1.00 97.00      PROA   
ATOM   2699  CA  PHE P 184     -18.883  19.972  -7.770  1.00 97.00      PROA   
ATOM   2700  HA  PHE P 184     -19.234  19.170  -7.138  1.00 97.00      PROA   
ATOM   2701  CB  PHE P 184     -18.533  21.169  -6.864  1.00 97.00      PROA   
ATOM   2702  HB1 PHE P 184     -19.441  21.564  -6.359  1.00 97.00      PROA   
ATOM   2703  HB2 PHE P 184     -18.072  21.995  -7.447  1.00 97.00      PROA   
ATOM   2704  CG  PHE P 184     -17.582  20.726  -5.788  1.00 97.00      PROA   
ATOM   2705  CD1 PHE P 184     -18.099  20.144  -4.620  1.00 97.00      PROA   
ATOM   2706  HD1 PHE P 184     -19.157  19.937  -4.555  1.00 97.00      PROA   
ATOM   2707  CE1 PHE P 184     -17.269  19.894  -3.521  1.00 97.00      PROA   
ATOM   2708  HE1 PHE P 184     -17.684  19.462  -2.622  1.00 97.00      PROA   
ATOM   2709  CZ  PHE P 184     -15.907  20.208  -3.588  1.00 97.00      PROA   
ATOM   2710  HZ  PHE P 184     -15.267  20.016  -2.739  1.00 97.00      PROA   
ATOM   2711  CD2 PHE P 184     -16.206  21.002  -5.860  1.00 97.00      PROA   
ATOM   2712  HD2 PHE P 184     -15.792  21.453  -6.750  1.00 97.00      PROA   
ATOM   2713  CE2 PHE P 184     -15.374  20.752  -4.761  1.00 97.00      PROA   
ATOM   2714  HE2 PHE P 184     -14.320  20.979  -4.817  1.00 97.00      PROA   
ATOM   2715  C   PHE P 184     -20.052  20.338  -8.676  1.00 97.00      PROA   
ATOM   2716  O   PHE P 184     -19.899  20.885  -9.774  1.00 97.00      PROA   
ATOM   2717  N   ASN P 185     -21.254  20.027  -8.188  1.00 97.00      PROA   
ATOM   2718  HN  ASN P 185     -21.301  19.515  -7.334  1.00 97.00      PROA   
ATOM   2719  CA  ASN P 185     -22.548  20.427  -8.679  1.00 97.00      PROA   
ATOM   2720  HA  ASN P 185     -22.466  21.208  -9.421  1.00 97.00      PROA   
ATOM   2721  CB  ASN P 185     -23.358  19.207  -9.191  1.00 97.00      PROA   
ATOM   2722  HB1 ASN P 185     -24.441  19.454  -9.219  1.00 97.00      PROA   
ATOM   2723  HB2 ASN P 185     -23.200  18.361  -8.489  1.00 97.00      PROA   
ATOM   2724  CG  ASN P 185     -22.908  18.735 -10.565  1.00 97.00      PROA   
ATOM   2725  OD1 ASN P 185     -21.732  18.514 -10.862  1.00 97.00      PROA   
ATOM   2726  ND2 ASN P 185     -23.874  18.575 -11.492  1.00 97.00      PROA   
ATOM   2727 HD21 ASN P 185     -23.642  18.193 -12.387  1.00 97.00      PROA   
ATOM   2728 HD22 ASN P 185     -24.778  18.959 -11.301  1.00 97.00      PROA   
ATOM   2729  C   ASN P 185     -23.240  21.020  -7.458  1.00 97.00      PROA   
ATOM   2730  O   ASN P 185     -22.895  20.699  -6.322  1.00 97.00      PROA   
ATOM   2731  N   TRP P 186     -24.209  21.921  -7.634  1.00 97.00      PROA   
ATOM   2732  HN  TRP P 186     -24.592  22.085  -8.540  1.00 97.00      PROA   
ATOM   2733  CA  TRP P 186     -24.754  22.668  -6.513  1.00 97.00      PROA   
ATOM   2734  HA  TRP P 186     -24.755  22.046  -5.629  1.00 97.00      PROA   
ATOM   2735  CB  TRP P 186     -23.949  23.961  -6.228  1.00 97.00      PROA   
ATOM   2736  HB1 TRP P 186     -24.593  24.728  -5.747  1.00 97.00      PROA   
ATOM   2737  HB2 TRP P 186     -23.639  24.383  -7.208  1.00 97.00      PROA   
ATOM   2738  CG  TRP P 186     -22.748  23.791  -5.347  1.00 97.00      PROA   
ATOM   2739  CD1 TRP P 186     -21.449  23.592  -5.743  1.00 97.00      PROA   
ATOM   2740  HD1 TRP P 186     -21.162  23.366  -6.760  1.00 97.00      PROA   
ATOM   2741  NE1 TRP P 186     -20.611  23.740  -4.659  1.00 97.00      PROA   
ATOM   2742  HE1 TRP P 186     -19.660  23.537  -4.581  1.00 97.00      PROA   
ATOM   2743  CE2 TRP P 186     -21.349  24.001  -3.549  1.00 97.00      PROA   
ATOM   2744  CD2 TRP P 186     -22.711  23.995  -3.923  1.00 97.00      PROA   
ATOM   2745  CE3 TRP P 186     -23.688  24.215  -2.949  1.00 97.00      PROA   
ATOM   2746  HE3 TRP P 186     -24.736  24.226  -3.210  1.00 97.00      PROA   
ATOM   2747  CZ3 TRP P 186     -23.286  24.448  -1.631  1.00 97.00      PROA   
ATOM   2748  HZ3 TRP P 186     -24.031  24.619  -0.869  1.00 97.00      PROA   
ATOM   2749  CZ2 TRP P 186     -20.949  24.296  -2.260  1.00 97.00      PROA   
ATOM   2750  HZ2 TRP P 186     -19.902  24.355  -2.004  1.00 97.00      PROA   
ATOM   2751  CH2 TRP P 186     -21.937  24.505  -1.296  1.00 97.00      PROA   
ATOM   2752  HH2 TRP P 186     -21.648  24.715  -0.277  1.00 97.00      PROA   
ATOM   2753  C   TRP P 186     -26.203  22.998  -6.757  1.00 97.00      PROA   
ATOM   2754  O   TRP P 186     -26.632  23.156  -7.890  1.00 97.00      PROA   
ATOM   2755  N   TYR P 187     -27.014  23.061  -5.691  1.00 97.00      PROA   
ATOM   2756  HN  TYR P 187     -26.643  22.929  -4.775  1.00 97.00      PROA   
ATOM   2757  CA  TYR P 187     -28.459  23.046  -5.801  1.00 97.00      PROA   
ATOM   2758  HA  TYR P 187     -28.748  23.344  -6.797  1.00 97.00      PROA   
ATOM   2759  CB  TYR P 187     -29.041  21.637  -5.481  1.00 97.00      PROA   
ATOM   2760  HB1 TYR P 187     -30.137  21.672  -5.303  1.00 97.00      PROA   
ATOM   2761  HB2 TYR P 187     -28.543  21.257  -4.563  1.00 97.00      PROA   
ATOM   2762  CG  TYR P 187     -28.781  20.652  -6.584  1.00 97.00      PROA   
ATOM   2763  CD1 TYR P 187     -27.511  20.083  -6.770  1.00 97.00      PROA   
ATOM   2764  HD1 TYR P 187     -26.703  20.333  -6.098  1.00 97.00      PROA   
ATOM   2765  CE1 TYR P 187     -27.258  19.281  -7.885  1.00 97.00      PROA   
ATOM   2766  HE1 TYR P 187     -26.251  18.948  -8.089  1.00 97.00      PROA   
ATOM   2767  CZ  TYR P 187     -28.292  18.954  -8.763  1.00 97.00      PROA   
ATOM   2768  OH  TYR P 187     -27.984  18.211  -9.914  1.00 97.00      PROA   
ATOM   2769  HH  TYR P 187     -27.348  18.760 -10.378  1.00 97.00      PROA   
ATOM   2770  CD2 TYR P 187     -29.821  20.278  -7.449  1.00 97.00      PROA   
ATOM   2771  HD2 TYR P 187     -30.806  20.694  -7.296  1.00 97.00      PROA   
ATOM   2772  CE2 TYR P 187     -29.586  19.421  -8.531  1.00 97.00      PROA   
ATOM   2773  HE2 TYR P 187     -30.387  19.180  -9.214  1.00 97.00      PROA   
ATOM   2774  C   TYR P 187     -29.126  24.023  -4.853  1.00 97.00      PROA   
ATOM   2775  O   TYR P 187     -28.689  24.214  -3.715  1.00 97.00      PROA   
ATOM   2776  N   VAL P 188     -30.233  24.628  -5.319  1.00 97.00      PROA   
ATOM   2777  HN  VAL P 188     -30.505  24.502  -6.269  1.00 97.00      PROA   
ATOM   2778  CA  VAL P 188     -31.202  25.328  -4.491  1.00 97.00      PROA   
ATOM   2779  HA  VAL P 188     -30.979  25.176  -3.445  1.00 97.00      PROA   
ATOM   2780  CB  VAL P 188     -31.304  26.824  -4.791  1.00 97.00      PROA   
ATOM   2781  HB  VAL P 188     -31.776  26.999  -5.782  1.00 97.00      PROA   
ATOM   2782  CG1 VAL P 188     -32.160  27.497  -3.698  1.00 97.00      PROA   
ATOM   2783 HG11 VAL P 188     -31.747  27.277  -2.690  1.00 97.00      PROA   
ATOM   2784 HG12 VAL P 188     -33.209  27.131  -3.724  1.00 97.00      PROA   
ATOM   2785 HG13 VAL P 188     -32.176  28.599  -3.836  1.00 97.00      PROA   
ATOM   2786  CG2 VAL P 188     -29.891  27.433  -4.839  1.00 97.00      PROA   
ATOM   2787 HG21 VAL P 188     -29.351  27.082  -5.743  1.00 97.00      PROA   
ATOM   2788 HG22 VAL P 188     -29.315  27.126  -3.940  1.00 97.00      PROA   
ATOM   2789 HG23 VAL P 188     -29.952  28.542  -4.871  1.00 97.00      PROA   
ATOM   2790  C   VAL P 188     -32.541  24.684  -4.800  1.00 97.00      PROA   
ATOM   2791  O   VAL P 188     -32.915  24.601  -5.967  1.00 97.00      PROA   
ATOM   2792  N   ASP P 189     -33.269  24.171  -3.791  1.00 97.00      PROA   
ATOM   2793  HN  ASP P 189     -32.955  24.294  -2.853  1.00 97.00      PROA   
ATOM   2794  CA  ASP P 189     -34.595  23.565  -3.920  1.00 97.00      PROA   
ATOM   2795  HA  ASP P 189     -34.761  22.993  -3.019  1.00 97.00      PROA   
ATOM   2796  CB  ASP P 189     -35.681  24.659  -3.944  1.00 97.00      PROA   
ATOM   2797  HB1 ASP P 189     -36.695  24.204  -3.943  1.00 97.00      PROA   
ATOM   2798  HB2 ASP P 189     -35.569  25.294  -4.848  1.00 97.00      PROA   
ATOM   2799  CG  ASP P 189     -35.571  25.523  -2.712  1.00 97.00      PROA   
ATOM   2800  OD1 ASP P 189     -35.397  25.001  -1.578  1.00 97.00      PROA   
ATOM   2801  OD2 ASP P 189     -35.761  26.757  -2.883  1.00 97.00      PROA   
ATOM   2802  C   ASP P 189     -34.776  22.552  -5.061  1.00 97.00      PROA   
ATOM   2803  O   ASP P 189     -35.721  22.605  -5.848  1.00 97.00      PROA   
ATOM   2804  N   GLY P 190     -33.843  21.586  -5.189  1.00 97.00      PROA   
ATOM   2805  HN  GLY P 190     -33.176  21.457  -4.459  1.00 97.00      PROA   
ATOM   2806  CA  GLY P 190     -33.834  20.620  -6.288  1.00 97.00      PROA   
ATOM   2807  HA1 GLY P 190     -34.835  20.232  -6.407  1.00 97.00      PROA   
ATOM   2808  HA2 GLY P 190     -33.127  19.849  -6.020  1.00 97.00      PROA   
ATOM   2809  C   GLY P 190     -33.406  21.135  -7.649  1.00 97.00      PROA   
ATOM   2810  O   GLY P 190     -33.407  20.383  -8.621  1.00 97.00      PROA   
ATOM   2811  N   VAL P 191     -32.974  22.403  -7.766  1.00 97.00      PROA   
ATOM   2812  HN  VAL P 191     -33.026  23.025  -6.988  1.00 97.00      PROA   
ATOM   2813  CA  VAL P 191     -32.570  23.010  -9.028  1.00 97.00      PROA   
ATOM   2814  HA  VAL P 191     -32.807  22.342  -9.843  1.00 97.00      PROA   
ATOM   2815  CB  VAL P 191     -33.294  24.332  -9.294  1.00 97.00      PROA   
ATOM   2816  HB  VAL P 191     -33.052  25.058  -8.488  1.00 97.00      PROA   
ATOM   2817  CG1 VAL P 191     -32.874  24.934 -10.653  1.00 97.00      PROA   
ATOM   2818 HG11 VAL P 191     -33.055  24.207 -11.474  1.00 97.00      PROA   
ATOM   2819 HG12 VAL P 191     -31.800  25.221 -10.660  1.00 97.00      PROA   
ATOM   2820 HG13 VAL P 191     -33.468  25.849 -10.859  1.00 97.00      PROA   
ATOM   2821  CG2 VAL P 191     -34.817  24.086  -9.276  1.00 97.00      PROA   
ATOM   2822 HG21 VAL P 191     -35.155  23.761  -8.269  1.00 97.00      PROA   
ATOM   2823 HG22 VAL P 191     -35.097  23.303 -10.013  1.00 97.00      PROA   
ATOM   2824 HG23 VAL P 191     -35.359  25.023  -9.526  1.00 97.00      PROA   
ATOM   2825  C   VAL P 191     -31.064  23.240  -9.054  1.00 97.00      PROA   
ATOM   2826  O   VAL P 191     -30.498  23.929  -8.206  1.00 97.00      PROA   
ATOM   2827  N   GLU P 192     -30.367  22.641 -10.045  1.00 97.00      PROA   
ATOM   2828  HN  GLU P 192     -30.848  22.067 -10.703  1.00 97.00      PROA   
ATOM   2829  CA  GLU P 192     -28.938  22.798 -10.276  1.00 97.00      PROA   
ATOM   2830  HA  GLU P 192     -28.434  22.509  -9.365  1.00 97.00      PROA   
ATOM   2831  CB  GLU P 192     -28.479  21.823 -11.399  1.00 97.00      PROA   
ATOM   2832  HB1 GLU P 192     -29.087  22.073 -12.295  1.00 97.00      PROA   
ATOM   2833  HB2 GLU P 192     -28.747  20.785 -11.109  1.00 97.00      PROA   
ATOM   2834  CG  GLU P 192     -26.986  21.886 -11.835  1.00 97.00      PROA   
ATOM   2835  HG1 GLU P 192     -26.603  22.927 -11.880  1.00 97.00      PROA   
ATOM   2836  HG2 GLU P 192     -26.909  21.463 -12.859  1.00 97.00      PROA   
ATOM   2837  CD  GLU P 192     -26.053  21.047 -10.975  1.00 97.00      PROA   
ATOM   2838  OE1 GLU P 192     -26.234  19.800 -10.947  1.00 97.00      PROA   
ATOM   2839  OE2 GLU P 192     -25.086  21.606 -10.395  1.00 97.00      PROA   
ATOM   2840  C   GLU P 192     -28.500  24.232 -10.596  1.00 97.00      PROA   
ATOM   2841  O   GLU P 192     -29.064  24.908 -11.457  1.00 97.00      PROA   
ATOM   2842  N   VAL P 193     -27.459  24.737  -9.914  1.00 97.00      PROA   
ATOM   2843  HN  VAL P 193     -27.044  24.177  -9.202  1.00 97.00      PROA   
ATOM   2844  CA  VAL P 193     -26.943  26.078 -10.100  1.00 97.00      PROA   
ATOM   2845  HA  VAL P 193     -27.315  26.459 -11.039  1.00 97.00      PROA   
ATOM   2846  CB  VAL P 193     -27.466  27.037  -9.022  1.00 97.00      PROA   
ATOM   2847  HB  VAL P 193     -28.565  27.110  -9.161  1.00 97.00      PROA   
ATOM   2848  CG1 VAL P 193     -27.226  26.490  -7.598  1.00 97.00      PROA   
ATOM   2849 HG11 VAL P 193     -26.160  26.228  -7.428  1.00 97.00      PROA   
ATOM   2850 HG12 VAL P 193     -27.839  25.580  -7.421  1.00 97.00      PROA   
ATOM   2851 HG13 VAL P 193     -27.517  27.250  -6.842  1.00 97.00      PROA   
ATOM   2852  CG2 VAL P 193     -26.868  28.448  -9.184  1.00 97.00      PROA   
ATOM   2853 HG21 VAL P 193     -27.010  28.820 -10.222  1.00 97.00      PROA   
ATOM   2854 HG22 VAL P 193     -25.787  28.438  -8.930  1.00 97.00      PROA   
ATOM   2855 HG23 VAL P 193     -27.377  29.149  -8.489  1.00 97.00      PROA   
ATOM   2856  C   VAL P 193     -25.420  26.094 -10.240  1.00 97.00      PROA   
ATOM   2857  O   VAL P 193     -24.636  25.992  -9.296  1.00 97.00      PROA   
ATOM   2858  N   HSD P 194     -24.915  26.313 -11.473  1.00 97.00      PROA   
ATOM   2859  HN  HSD P 194     -25.538  26.382 -12.248  1.00 97.00      PROA   
ATOM   2860  CA  HSD P 194     -23.479  26.280 -11.754  1.00 97.00      PROA   
ATOM   2861  HA  HSD P 194     -22.999  25.633 -11.034  1.00 97.00      PROA   
ATOM   2862  CB  HSD P 194     -23.183  25.673 -13.153  1.00 97.00      PROA   
ATOM   2863  HB1 HSD P 194     -22.260  26.098 -13.602  1.00 97.00      PROA   
ATOM   2864  HB2 HSD P 194     -24.024  25.907 -13.840  1.00 97.00      PROA   
ATOM   2865  ND1 HSD P 194     -23.668  23.299 -12.311  1.00 97.00      PROA   
ATOM   2866  HD1 HSD P 194     -24.408  23.472 -11.661  1.00 97.00      PROA   
ATOM   2867  CG  HSD P 194     -22.976  24.176 -13.118  1.00 97.00      PROA   
ATOM   2868  CE1 HSD P 194     -23.141  22.068 -12.501  1.00 97.00      PROA   
ATOM   2869  HE1 HSD P 194     -23.538  21.198 -11.977  1.00 97.00      PROA   
ATOM   2870  NE2 HSD P 194     -22.136  22.089 -13.365  1.00 97.00      PROA   
ATOM   2871  CD2 HSD P 194     -22.045  23.417 -13.762  1.00 97.00      PROA   
ATOM   2872  HD2 HSD P 194     -21.299  23.722 -14.486  1.00 97.00      PROA   
ATOM   2873  C   HSD P 194     -22.796  27.634 -11.557  1.00 97.00      PROA   
ATOM   2874  O   HSD P 194     -21.641  27.855 -11.935  1.00 97.00      PROA   
ATOM   2875  N   ASN P 195     -23.476  28.566 -10.857  1.00 97.00      PROA   
ATOM   2876  HN  ASN P 195     -24.444  28.401 -10.684  1.00 97.00      PROA   
ATOM   2877  CA  ASN P 195     -22.899  29.784 -10.299  1.00 97.00      PROA   
ATOM   2878  HA  ASN P 195     -22.447  30.336 -11.110  1.00 97.00      PROA   
ATOM   2879  CB  ASN P 195     -23.942  30.691  -9.579  1.00 97.00      PROA   
ATOM   2880  HB1 ASN P 195     -23.438  31.603  -9.193  1.00 97.00      PROA   
ATOM   2881  HB2 ASN P 195     -24.407  30.152  -8.726  1.00 97.00      PROA   
ATOM   2882  CG  ASN P 195     -25.043  31.140 -10.533  1.00 97.00      PROA   
ATOM   2883  OD1 ASN P 195     -25.087  30.779 -11.706  1.00 97.00      PROA   
ATOM   2884  ND2 ASN P 195     -25.987  31.960 -10.022  1.00 97.00      PROA   
ATOM   2885 HD21 ASN P 195     -25.947  32.255  -9.067  1.00 97.00      PROA   
ATOM   2886 HD22 ASN P 195     -26.694  32.276 -10.654  1.00 97.00      PROA   
ATOM   2887  C   ASN P 195     -21.788  29.445  -9.308  1.00 97.00      PROA   
ATOM   2888  O   ASN P 195     -20.720  30.058  -9.310  1.00 97.00      PROA   
ATOM   2889  N   ALA P 196     -22.005  28.394  -8.493  1.00 97.00      PROA   
ATOM   2890  HN  ALA P 196     -22.856  27.879  -8.562  1.00 97.00      PROA   
ATOM   2891  CA  ALA P 196     -21.061  27.859  -7.534  1.00 97.00      PROA   
ATOM   2892  HA  ALA P 196     -20.872  28.632  -6.804  1.00 97.00      PROA   
ATOM   2893  CB  ALA P 196     -21.697  26.650  -6.847  1.00 97.00      PROA   
ATOM   2894  HB1 ALA P 196     -21.853  25.819  -7.568  1.00 97.00      PROA   
ATOM   2895  HB2 ALA P 196     -22.689  26.915  -6.423  1.00 97.00      PROA   
ATOM   2896  HB3 ALA P 196     -21.062  26.286  -6.012  1.00 97.00      PROA   
ATOM   2897  C   ALA P 196     -19.712  27.442  -8.117  1.00 97.00      PROA   
ATOM   2898  O   ALA P 196     -19.602  26.995  -9.262  1.00 97.00      PROA   
ATOM   2899  N   LYS P 197     -18.619  27.643  -7.372  1.00 97.00      PROA   
ATOM   2900  HN  LYS P 197     -18.704  27.917  -6.416  1.00 97.00      PROA   
ATOM   2901  CA  LYS P 197     -17.297  27.581  -7.955  1.00 97.00      PROA   
ATOM   2902  HA  LYS P 197     -17.276  26.795  -8.696  1.00 97.00      PROA   
ATOM   2903  CB  LYS P 197     -16.944  28.964  -8.582  1.00 97.00      PROA   
ATOM   2904  HB1 LYS P 197     -16.447  29.604  -7.822  1.00 97.00      PROA   
ATOM   2905  HB2 LYS P 197     -17.890  29.490  -8.832  1.00 97.00      PROA   
ATOM   2906  CG  LYS P 197     -16.072  28.906  -9.851  1.00 97.00      PROA   
ATOM   2907  HG1 LYS P 197     -15.115  28.410  -9.582  1.00 97.00      PROA   
ATOM   2908  HG2 LYS P 197     -15.807  29.943 -10.149  1.00 97.00      PROA   
ATOM   2909  CD  LYS P 197     -16.671  28.174 -11.078  1.00 97.00      PROA   
ATOM   2910  HD1 LYS P 197     -16.975  27.140 -10.806  1.00 97.00      PROA   
ATOM   2911  HD2 LYS P 197     -15.834  28.065 -11.800  1.00 97.00      PROA   
ATOM   2912  CE  LYS P 197     -17.804  28.884 -11.853  1.00 97.00      PROA   
ATOM   2913  HE1 LYS P 197     -17.909  28.402 -12.849  1.00 97.00      PROA   
ATOM   2914  HE2 LYS P 197     -17.569  29.959 -12.006  1.00 97.00      PROA   
ATOM   2915  NZ  LYS P 197     -19.107  28.773 -11.178  1.00 97.00      PROA   
ATOM   2916  HZ1 LYS P 197     -19.319  29.587 -10.566  1.00 97.00      PROA   
ATOM   2917  HZ2 LYS P 197     -19.133  27.942 -10.553  1.00 97.00      PROA   
ATOM   2918  HZ3 LYS P 197     -19.905  28.651 -11.834  1.00 97.00      PROA   
ATOM   2919  C   LYS P 197     -16.292  27.177  -6.884  1.00 97.00      PROA   
ATOM   2920  O   LYS P 197     -16.523  27.307  -5.684  1.00 97.00      PROA   
ATOM   2921  N   THR P 198     -15.158  26.600  -7.309  1.00 97.00      PROA   
ATOM   2922  HN  THR P 198     -14.944  26.495  -8.277  1.00 97.00      PROA   
ATOM   2923  CA  THR P 198     -14.070  26.132  -6.460  1.00 97.00      PROA   
ATOM   2924  HA  THR P 198     -14.503  25.450  -5.742  1.00 97.00      PROA   
ATOM   2925  CB  THR P 198     -13.033  25.335  -7.244  1.00 97.00      PROA   
ATOM   2926  HB  THR P 198     -12.066  25.224  -6.708  1.00 97.00      PROA   
ATOM   2927  OG1 THR P 198     -12.829  25.922  -8.525  1.00 97.00      PROA   
ATOM   2928  HG1 THR P 198     -12.309  26.715  -8.374  1.00 97.00      PROA   
ATOM   2929  CG2 THR P 198     -13.595  23.926  -7.490  1.00 97.00      PROA   
ATOM   2930 HG21 THR P 198     -14.556  23.971  -8.045  1.00 97.00      PROA   
ATOM   2931 HG22 THR P 198     -13.757  23.398  -6.525  1.00 97.00      PROA   
ATOM   2932 HG23 THR P 198     -12.874  23.332  -8.093  1.00 97.00      PROA   
ATOM   2933  C   THR P 198     -13.346  27.183  -5.636  1.00 97.00      PROA   
ATOM   2934  O   THR P 198     -13.093  28.304  -6.067  1.00 97.00      PROA   
ATOM   2935  N   LYS P 199     -12.938  26.792  -4.421  1.00 97.00      PROA   
ATOM   2936  HN  LYS P 199     -13.142  25.862  -4.123  1.00 97.00      PROA   
ATOM   2937  CA  LYS P 199     -11.921  27.443  -3.626  1.00 97.00      PROA   
ATOM   2938  HA  LYS P 199     -11.787  28.459  -3.969  1.00 97.00      PROA   
ATOM   2939  CB  LYS P 199     -12.327  27.415  -2.122  1.00 97.00      PROA   
ATOM   2940  HB1 LYS P 199     -11.468  27.676  -1.467  1.00 97.00      PROA   
ATOM   2941  HB2 LYS P 199     -12.600  26.362  -1.893  1.00 97.00      PROA   
ATOM   2942  CG  LYS P 199     -13.533  28.302  -1.740  1.00 97.00      PROA   
ATOM   2943  HG1 LYS P 199     -13.834  28.031  -0.705  1.00 97.00      PROA   
ATOM   2944  HG2 LYS P 199     -14.389  28.061  -2.406  1.00 97.00      PROA   
ATOM   2945  CD  LYS P 199     -13.226  29.812  -1.815  1.00 97.00      PROA   
ATOM   2946  HD1 LYS P 199     -12.983  30.054  -2.872  1.00 97.00      PROA   
ATOM   2947  HD2 LYS P 199     -12.320  30.038  -1.213  1.00 97.00      PROA   
ATOM   2948  CE  LYS P 199     -14.379  30.743  -1.392  1.00 97.00      PROA   
ATOM   2949  HE1 LYS P 199     -15.305  30.488  -1.951  1.00 97.00      PROA   
ATOM   2950  HE2 LYS P 199     -14.121  31.801  -1.614  1.00 97.00      PROA   
ATOM   2951  NZ  LYS P 199     -14.672  30.648   0.053  1.00 97.00      PROA   
ATOM   2952  HZ1 LYS P 199     -13.918  31.032   0.657  1.00 97.00      PROA   
ATOM   2953  HZ2 LYS P 199     -14.931  29.683   0.342  1.00 97.00      PROA   
ATOM   2954  HZ3 LYS P 199     -15.514  31.233   0.227  1.00 97.00      PROA   
ATOM   2955  C   LYS P 199     -10.615  26.678  -3.889  1.00 97.00      PROA   
ATOM   2956  O   LYS P 199     -10.696  25.549  -4.378  1.00 97.00      PROA   
ATOM   2957  N   PRO P 200      -9.410  27.206  -3.677  1.00 97.00      PROA   
ATOM   2958  CD  PRO P 200      -9.163  28.543  -3.135  1.00 97.00      PROA   
ATOM   2959  HD1 PRO P 200      -9.917  28.855  -2.382  1.00 97.00      PROA   
ATOM   2960  HD2 PRO P 200      -9.144  29.267  -3.978  1.00 97.00      PROA   
ATOM   2961  CA  PRO P 200      -8.156  26.493  -3.945  1.00 97.00      PROA   
ATOM   2962  HA  PRO P 200      -8.118  26.344  -5.015  1.00 97.00      PROA   
ATOM   2963  CB  PRO P 200      -7.057  27.465  -3.466  1.00 97.00      PROA   
ATOM   2964  HB1 PRO P 200      -6.682  28.045  -4.337  1.00 97.00      PROA   
ATOM   2965  HB2 PRO P 200      -6.199  26.957  -2.976  1.00 97.00      PROA   
ATOM   2966  CG  PRO P 200      -7.779  28.415  -2.505  1.00 97.00      PROA   
ATOM   2967  HG1 PRO P 200      -7.868  27.926  -1.512  1.00 97.00      PROA   
ATOM   2968  HG2 PRO P 200      -7.259  29.390  -2.391  1.00 97.00      PROA   
ATOM   2969  C   PRO P 200      -8.004  25.087  -3.356  1.00 97.00      PROA   
ATOM   2970  O   PRO P 200      -8.458  24.813  -2.248  1.00 97.00      PROA   
ATOM   2971  N   ARG P 201      -7.342  24.182  -4.106  1.00 97.00      PROA   
ATOM   2972  HN  ARG P 201      -7.071  24.422  -5.034  1.00 97.00      PROA   
ATOM   2973  CA  ARG P 201      -6.872  22.892  -3.626  1.00 97.00      PROA   
ATOM   2974  HA  ARG P 201      -7.738  22.399  -3.209  1.00 97.00      PROA   
ATOM   2975  CB  ARG P 201      -6.351  21.968  -4.780  1.00 97.00      PROA   
ATOM   2976  HB1 ARG P 201      -7.266  21.581  -5.277  1.00 97.00      PROA   
ATOM   2977  HB2 ARG P 201      -5.833  21.076  -4.366  1.00 97.00      PROA   
ATOM   2978  CG  ARG P 201      -5.482  22.625  -5.891  1.00 97.00      PROA   
ATOM   2979  HG1 ARG P 201      -5.482  23.732  -5.795  1.00 97.00      PROA   
ATOM   2980  HG2 ARG P 201      -5.985  22.400  -6.856  1.00 97.00      PROA   
ATOM   2981  CD  ARG P 201      -4.025  22.118  -6.063  1.00 97.00      PROA   
ATOM   2982  HD1 ARG P 201      -3.579  22.507  -7.003  1.00 97.00      PROA   
ATOM   2983  HD2 ARG P 201      -4.014  21.009  -6.126  1.00 97.00      PROA   
ATOM   2984  NE  ARG P 201      -3.166  22.539  -4.912  1.00 97.00      PROA   
ATOM   2985  HE  ARG P 201      -2.639  21.853  -4.411  1.00 97.00      PROA   
ATOM   2986  CZ  ARG P 201      -2.928  23.776  -4.529  1.00 97.00      PROA   
ATOM   2987  NH1 ARG P 201      -3.179  24.837  -5.248  1.00 97.00      PROA   
ATOM   2988 HH11 ARG P 201      -3.253  24.670  -6.231  1.00 97.00      PROA   
ATOM   2989 HH12 ARG P 201      -2.740  25.644  -4.852  1.00 97.00      PROA   
ATOM   2990  NH2 ARG P 201      -2.409  24.007  -3.355  1.00 97.00      PROA   
ATOM   2991 HH21 ARG P 201      -2.053  23.161  -2.957  1.00 97.00      PROA   
ATOM   2992 HH22 ARG P 201      -3.135  24.260  -2.716  1.00 97.00      PROA   
ATOM   2993  C   ARG P 201      -5.876  22.937  -2.469  1.00 97.00      PROA   
ATOM   2994  O   ARG P 201      -5.031  23.830  -2.385  1.00 97.00      PROA   
ATOM   2995  N   GLU P 202      -5.953  21.952  -1.557  1.00 97.00      PROA   
ATOM   2996  HN  GLU P 202      -6.709  21.302  -1.568  1.00 97.00      PROA   
ATOM   2997  CA  GLU P 202      -4.928  21.725  -0.557  1.00 97.00      PROA   
ATOM   2998  HA  GLU P 202      -4.036  22.285  -0.795  1.00 97.00      PROA   
ATOM   2999  CB  GLU P 202      -5.415  22.128   0.859  1.00 97.00      PROA   
ATOM   3000  HB1 GLU P 202      -6.216  21.429   1.180  1.00 97.00      PROA   
ATOM   3001  HB2 GLU P 202      -5.875  23.137   0.790  1.00 97.00      PROA   
ATOM   3002  CG  GLU P 202      -4.289  22.196   1.930  1.00 97.00      PROA   
ATOM   3003  HG1 GLU P 202      -3.672  23.107   1.776  1.00 97.00      PROA   
ATOM   3004  HG2 GLU P 202      -3.619  21.312   1.867  1.00 97.00      PROA   
ATOM   3005  CD  GLU P 202      -4.861  22.253   3.335  1.00 97.00      PROA   
ATOM   3006  OE1 GLU P 202      -5.753  23.095   3.600  1.00 97.00      PROA   
ATOM   3007  OE2 GLU P 202      -4.529  21.365   4.166  1.00 97.00      PROA   
ATOM   3008  C   GLU P 202      -4.559  20.248  -0.582  1.00 97.00      PROA   
ATOM   3009  O   GLU P 202      -5.358  19.359  -0.273  1.00 97.00      PROA   
ATOM   3010  N   GLU P 203      -3.320  19.933  -0.975  1.00 97.00      PROA   
ATOM   3011  HN  GLU P 203      -2.701  20.639  -1.310  1.00 97.00      PROA   
ATOM   3012  CA  GLU P 203      -2.717  18.625  -0.854  1.00 97.00      PROA   
ATOM   3013  HA  GLU P 203      -3.463  17.908  -1.162  1.00 97.00      PROA   
ATOM   3014  CB  GLU P 203      -1.521  18.399  -1.832  1.00 97.00      PROA   
ATOM   3015  HB1 GLU P 203      -1.934  18.057  -2.806  1.00 97.00      PROA   
ATOM   3016  HB2 GLU P 203      -0.895  17.566  -1.447  1.00 97.00      PROA   
ATOM   3017  CG  GLU P 203      -0.610  19.632  -2.102  1.00 97.00      PROA   
ATOM   3018  HG1 GLU P 203       0.316  19.308  -2.622  1.00 97.00      PROA   
ATOM   3019  HG2 GLU P 203      -0.318  20.094  -1.135  1.00 97.00      PROA   
ATOM   3020  CD  GLU P 203      -1.262  20.692  -2.974  1.00 97.00      PROA   
ATOM   3021  OE1 GLU P 203      -1.370  20.535  -4.215  1.00 97.00      PROA   
ATOM   3022  OE2 GLU P 203      -1.776  21.690  -2.407  1.00 97.00      PROA   
ATOM   3023  C   GLU P 203      -2.417  18.270   0.600  1.00 97.00      PROA   
ATOM   3024  O   GLU P 203      -1.751  18.990   1.337  1.00 97.00      PROA   
ATOM   3025  N   GLN P 204      -2.998  17.159   1.072  1.00 97.00      PROA   
ATOM   3026  HN  GLN P 204      -3.501  16.557   0.456  1.00 97.00      PROA   
ATOM   3027  CA  GLN P 204      -2.993  16.753   2.454  1.00 97.00      PROA   
ATOM   3028  HA  GLN P 204      -2.988  17.643   3.066  1.00 97.00      PROA   
ATOM   3029  CB  GLN P 204      -4.266  15.914   2.778  1.00 97.00      PROA   
ATOM   3030  HB1 GLN P 204      -4.228  15.545   3.825  1.00 97.00      PROA   
ATOM   3031  HB2 GLN P 204      -4.285  15.018   2.121  1.00 97.00      PROA   
ATOM   3032  CG  GLN P 204      -5.614  16.665   2.601  1.00 97.00      PROA   
ATOM   3033  HG1 GLN P 204      -6.448  16.022   2.956  1.00 97.00      PROA   
ATOM   3034  HG2 GLN P 204      -5.787  16.872   1.523  1.00 97.00      PROA   
ATOM   3035  CD  GLN P 204      -5.664  17.977   3.380  1.00 97.00      PROA   
ATOM   3036  OE1 GLN P 204      -6.163  18.050   4.506  1.00 97.00      PROA   
ATOM   3037  NE2 GLN P 204      -5.133  19.057   2.776  1.00 97.00      PROA   
ATOM   3038 HE21 GLN P 204      -4.959  19.880   3.316  1.00 97.00      PROA   
ATOM   3039 HE22 GLN P 204      -4.767  18.985   1.848  1.00 97.00      PROA   
ATOM   3040  C   GLN P 204      -1.731  16.014   2.846  1.00 97.00      PROA   
ATOM   3041  O   GLN P 204      -0.890  15.627   2.041  1.00 97.00      PROA   
ATOM   3042  N   TYR P 205      -1.568  15.777   4.155  1.00 97.00      PROA   
ATOM   3043  HN  TYR P 205      -2.282  16.068   4.787  1.00 97.00      PROA   
ATOM   3044  CA  TYR P 205      -0.290  15.462   4.772  1.00 97.00      PROA   
ATOM   3045  HA  TYR P 205       0.503  15.926   4.205  1.00 97.00      PROA   
ATOM   3046  CB  TYR P 205      -0.306  16.030   6.224  1.00 97.00      PROA   
ATOM   3047  HB1 TYR P 205       0.714  16.016   6.663  1.00 97.00      PROA   
ATOM   3048  HB2 TYR P 205      -0.984  15.437   6.875  1.00 97.00      PROA   
ATOM   3049  CG  TYR P 205      -0.809  17.458   6.180  1.00 97.00      PROA   
ATOM   3050  CD1 TYR P 205       0.038  18.478   5.718  1.00 97.00      PROA   
ATOM   3051  HD1 TYR P 205       1.062  18.251   5.462  1.00 97.00      PROA   
ATOM   3052  CE1 TYR P 205      -0.450  19.779   5.528  1.00 97.00      PROA   
ATOM   3053  HE1 TYR P 205       0.196  20.557   5.149  1.00 97.00      PROA   
ATOM   3054  CZ  TYR P 205      -1.792  20.071   5.783  1.00 97.00      PROA   
ATOM   3055  OH  TYR P 205      -2.261  21.378   5.550  1.00 97.00      PROA   
ATOM   3056  HH  TYR P 205      -3.114  21.331   5.113  1.00 97.00      PROA   
ATOM   3057  CD2 TYR P 205      -2.149  17.776   6.490  1.00 97.00      PROA   
ATOM   3058  HD2 TYR P 205      -2.817  17.005   6.846  1.00 97.00      PROA   
ATOM   3059  CE2 TYR P 205      -2.644  19.071   6.265  1.00 97.00      PROA   
ATOM   3060  HE2 TYR P 205      -3.679  19.309   6.462  1.00 97.00      PROA   
ATOM   3061  C   TYR P 205      -0.038  13.954   4.755  1.00 97.00      PROA   
ATOM   3062  O   TYR P 205       0.906  13.430   5.337  1.00 97.00      PROA   
ATOM   3063  N   ASN P 206      -0.910  13.244   4.032  1.00 97.00      PROA   
ATOM   3064  HN  ASN P 206      -1.710  13.726   3.683  1.00 97.00      PROA   
ATOM   3065  CA  ASN P 206      -0.866  11.859   3.624  1.00 97.00      PROA   
ATOM   3066  HA  ASN P 206       0.057  11.408   3.960  1.00 97.00      PROA   
ATOM   3067  CB  ASN P 206      -2.093  11.105   4.227  1.00 97.00      PROA   
ATOM   3068  HB1 ASN P 206      -1.942  11.016   5.324  1.00 97.00      PROA   
ATOM   3069  HB2 ASN P 206      -2.190  10.082   3.804  1.00 97.00      PROA   
ATOM   3070  CG  ASN P 206      -3.413  11.859   4.018  1.00 97.00      PROA   
ATOM   3071  OD1 ASN P 206      -3.503  12.883   3.345  1.00 97.00      PROA   
ATOM   3072  ND2 ASN P 206      -4.476  11.369   4.643  1.00 97.00      PROA   
ATOM   3073 HD22 ASN P 206      -4.494  10.474   5.083  1.00 97.00      PROA   
ATOM   3074  C   ASN P 206      -0.888  11.730   2.094  1.00 97.00      PROA   
ATOM   3075  O   ASN P 206      -1.005  10.627   1.569  1.00 97.00      PROA   
ATOM   3076  N   SER P 207      -0.799  12.852   1.347  1.00 97.00      PROA   
ATOM   3077  HN  SER P 207      -0.672  13.742   1.777  1.00 97.00      PROA   
ATOM   3078  CA  SER P 207      -0.797  12.875  -0.116  1.00 97.00      PROA   
ATOM   3079  HA  SER P 207      -0.589  13.911  -0.342  1.00 97.00      PROA   
ATOM   3080  CB  SER P 207       0.351  12.077  -0.813  1.00 97.00      PROA   
ATOM   3081  HB1 SER P 207       0.017  11.541  -1.727  1.00 97.00      PROA   
ATOM   3082  HB2 SER P 207       0.735  11.299  -0.118  1.00 97.00      PROA   
ATOM   3083  OG  SER P 207       1.433  12.944  -1.162  1.00 97.00      PROA   
ATOM   3084  HG1 SER P 207       1.073  13.566  -1.798  1.00 97.00      PROA   
ATOM   3085  C   SER P 207      -2.146  12.694  -0.799  1.00 97.00      PROA   
ATOM   3086  O   SER P 207      -2.235  12.314  -1.963  1.00 97.00      PROA   
ATOM   3087  N   THR P 208      -3.264  13.006  -0.116  1.00 97.00      PROA   
ATOM   3088  HN  THR P 208      -3.235  13.244   0.852  1.00 97.00      PROA   
ATOM   3089  CA  THR P 208      -4.572  13.075  -0.772  1.00 97.00      PROA   
ATOM   3090  HA  THR P 208      -4.515  12.591  -1.736  1.00 97.00      PROA   
ATOM   3091  CB  THR P 208      -5.715  12.371  -0.029  1.00 97.00      PROA   
ATOM   3092  HB  THR P 208      -6.541  12.229  -0.758  1.00 97.00      PROA   
ATOM   3093  OG1 THR P 208      -6.221  13.084   1.094  1.00 97.00      PROA   
ATOM   3094  HG1 THR P 208      -6.869  12.501   1.496  1.00 97.00      PROA   
ATOM   3095  CG2 THR P 208      -5.253  10.994   0.467  1.00 97.00      PROA   
ATOM   3096 HG21 THR P 208      -4.484  11.099   1.262  1.00 97.00      PROA   
ATOM   3097 HG22 THR P 208      -4.823  10.403  -0.368  1.00 97.00      PROA   
ATOM   3098 HG23 THR P 208      -6.111  10.433   0.896  1.00 97.00      PROA   
ATOM   3099  C   THR P 208      -4.942  14.523  -1.042  1.00 97.00      PROA   
ATOM   3100  O   THR P 208      -4.414  15.458  -0.450  1.00 97.00      PROA   
ATOM   3101  N   TYR P 209      -5.867  14.782  -1.973  1.00 97.00      PROA   
ATOM   3102  HN  TYR P 209      -6.249  14.045  -2.524  1.00 97.00      PROA   
ATOM   3103  CA  TYR P 209      -6.388  16.107  -2.229  1.00 97.00      PROA   
ATOM   3104  HA  TYR P 209      -5.647  16.824  -1.906  1.00 97.00      PROA   
ATOM   3105  CB  TYR P 209      -6.710  16.325  -3.740  1.00 97.00      PROA   
ATOM   3106  HB1 TYR P 209      -7.568  17.011  -3.906  1.00 97.00      PROA   
ATOM   3107  HB2 TYR P 209      -6.945  15.354  -4.226  1.00 97.00      PROA   
ATOM   3108  CG  TYR P 209      -5.537  16.961  -4.415  1.00 97.00      PROA   
ATOM   3109  CD1 TYR P 209      -4.872  16.368  -5.502  1.00 97.00      PROA   
ATOM   3110  HD1 TYR P 209      -5.215  15.419  -5.887  1.00 97.00      PROA   
ATOM   3111  CE1 TYR P 209      -3.749  16.994  -6.068  1.00 97.00      PROA   
ATOM   3112  HE1 TYR P 209      -3.227  16.533  -6.894  1.00 97.00      PROA   
ATOM   3113  CZ  TYR P 209      -3.276  18.198  -5.533  1.00 97.00      PROA   
ATOM   3114  OH  TYR P 209      -2.089  18.777  -6.023  1.00 97.00      PROA   
ATOM   3115  HH  TYR P 209      -1.789  19.419  -5.375  1.00 97.00      PROA   
ATOM   3116  CD2 TYR P 209      -5.103  18.210  -3.947  1.00 97.00      PROA   
ATOM   3117  HD2 TYR P 209      -5.621  18.690  -3.130  1.00 97.00      PROA   
ATOM   3118  CE2 TYR P 209      -3.969  18.813  -4.488  1.00 97.00      PROA   
ATOM   3119  HE2 TYR P 209      -3.628  19.748  -4.068  1.00 97.00      PROA   
ATOM   3120  C   TYR P 209      -7.615  16.449  -1.411  1.00 97.00      PROA   
ATOM   3121  O   TYR P 209      -8.638  15.768  -1.460  1.00 97.00      PROA   
ATOM   3122  N   ARG P 210      -7.556  17.584  -0.687  1.00 97.00      PROA   
ATOM   3123  HN  ARG P 210      -6.700  18.083  -0.579  1.00 97.00      PROA   
ATOM   3124  CA  ARG P 210      -8.741  18.300  -0.276  1.00 97.00      PROA   
ATOM   3125  HA  ARG P 210      -9.573  17.611  -0.268  1.00 97.00      PROA   
ATOM   3126  CB  ARG P 210      -8.652  18.864   1.167  1.00 97.00      PROA   
ATOM   3127  HB1 ARG P 210      -7.639  19.292   1.324  1.00 97.00      PROA   
ATOM   3128  HB2 ARG P 210      -8.755  18.006   1.866  1.00 97.00      PROA   
ATOM   3129  CG  ARG P 210      -9.699  19.950   1.514  1.00 97.00      PROA   
ATOM   3130  HG1 ARG P 210     -10.629  19.759   0.937  1.00 97.00      PROA   
ATOM   3131  HG2 ARG P 210      -9.306  20.938   1.192  1.00 97.00      PROA   
ATOM   3132  CD  ARG P 210     -10.138  20.010   2.988  1.00 97.00      PROA   
ATOM   3133  HD1 ARG P 210     -10.759  19.119   3.219  1.00 97.00      PROA   
ATOM   3134  HD2 ARG P 210     -10.737  20.921   3.200  1.00 97.00      PROA   
ATOM   3135  NE  ARG P 210      -8.949  19.950   3.881  1.00 97.00      PROA   
ATOM   3136  HE  ARG P 210      -8.872  19.171   4.504  1.00 97.00      PROA   
ATOM   3137  CZ  ARG P 210      -8.087  20.922   4.110  1.00 97.00      PROA   
ATOM   3138  NH1 ARG P 210      -8.166  22.112   3.582  1.00 97.00      PROA   
ATOM   3139 HH11 ARG P 210      -8.860  22.300   2.888  1.00 97.00      PROA   
ATOM   3140 HH12 ARG P 210      -7.317  22.637   3.635  1.00 97.00      PROA   
ATOM   3141  NH2 ARG P 210      -7.056  20.665   4.874  1.00 97.00      PROA   
ATOM   3142 HH21 ARG P 210      -6.786  19.703   4.916  1.00 97.00      PROA   
ATOM   3143 HH22 ARG P 210      -6.282  21.287   4.758  1.00 97.00      PROA   
ATOM   3144  C   ARG P 210      -9.098  19.364  -1.305  1.00 97.00      PROA   
ATOM   3145  O   ARG P 210      -8.278  20.202  -1.686  1.00 97.00      PROA   
ATOM   3146  N   VAL P 211     -10.344  19.327  -1.805  1.00 97.00      PROA   
ATOM   3147  HN  VAL P 211     -10.989  18.649  -1.462  1.00 97.00      PROA   
ATOM   3148  CA  VAL P 211     -10.848  20.274  -2.783  1.00 97.00      PROA   
ATOM   3149  HA  VAL P 211     -10.134  21.074  -2.914  1.00 97.00      PROA   
ATOM   3150  CB  VAL P 211     -11.136  19.658  -4.153  1.00 97.00      PROA   
ATOM   3151  HB  VAL P 211     -12.039  19.013  -4.104  1.00 97.00      PROA   
ATOM   3152  CG1 VAL P 211     -11.354  20.780  -5.191  1.00 97.00      PROA   
ATOM   3153 HG11 VAL P 211     -10.442  21.407  -5.280  1.00 97.00      PROA   
ATOM   3154 HG12 VAL P 211     -12.206  21.440  -4.921  1.00 97.00      PROA   
ATOM   3155 HG13 VAL P 211     -11.564  20.337  -6.188  1.00 97.00      PROA   
ATOM   3156  CG2 VAL P 211      -9.944  18.784  -4.596  1.00 97.00      PROA   
ATOM   3157 HG21 VAL P 211      -9.833  17.893  -3.941  1.00 97.00      PROA   
ATOM   3158 HG22 VAL P 211      -8.998  19.366  -4.570  1.00 97.00      PROA   
ATOM   3159 HG23 VAL P 211     -10.101  18.420  -5.633  1.00 97.00      PROA   
ATOM   3160  C   VAL P 211     -12.105  20.882  -2.191  1.00 97.00      PROA   
ATOM   3161  O   VAL P 211     -12.944  20.193  -1.610  1.00 97.00      PROA   
ATOM   3162  N   VAL P 212     -12.237  22.215  -2.269  1.00 97.00      PROA   
ATOM   3163  HN  VAL P 212     -11.574  22.765  -2.771  1.00 97.00      PROA   
ATOM   3164  CA  VAL P 212     -13.285  22.959  -1.598  1.00 97.00      PROA   
ATOM   3165  HA  VAL P 212     -13.986  22.284  -1.130  1.00 97.00      PROA   
ATOM   3166  CB  VAL P 212     -12.686  23.869  -0.520  1.00 97.00      PROA   
ATOM   3167  HB  VAL P 212     -11.950  24.560  -0.984  1.00 97.00      PROA   
ATOM   3168  CG1 VAL P 212     -13.776  24.684   0.206  1.00 97.00      PROA   
ATOM   3169 HG11 VAL P 212     -14.562  24.009   0.607  1.00 97.00      PROA   
ATOM   3170 HG12 VAL P 212     -14.261  25.420  -0.470  1.00 97.00      PROA   
ATOM   3171 HG13 VAL P 212     -13.332  25.243   1.058  1.00 97.00      PROA   
ATOM   3172  CG2 VAL P 212     -11.908  23.006   0.498  1.00 97.00      PROA   
ATOM   3173 HG21 VAL P 212     -10.999  22.567   0.035  1.00 97.00      PROA   
ATOM   3174 HG22 VAL P 212     -12.545  22.178   0.877  1.00 97.00      PROA   
ATOM   3175 HG23 VAL P 212     -11.584  23.624   1.363  1.00 97.00      PROA   
ATOM   3176  C   VAL P 212     -14.064  23.749  -2.642  1.00 97.00      PROA   
ATOM   3177  O   VAL P 212     -13.512  24.212  -3.638  1.00 97.00      PROA   
ATOM   3178  N   SER P 213     -15.384  23.929  -2.481  1.00 97.00      PROA   
ATOM   3179  HN  SER P 213     -15.860  23.501  -1.717  1.00 97.00      PROA   
ATOM   3180  CA  SER P 213     -16.158  24.806  -3.350  1.00 97.00      PROA   
ATOM   3181  HA  SER P 213     -15.499  25.549  -3.776  1.00 97.00      PROA   
ATOM   3182  CB  SER P 213     -16.887  24.091  -4.515  1.00 97.00      PROA   
ATOM   3183  HB1 SER P 213     -16.123  23.567  -5.127  1.00 97.00      PROA   
ATOM   3184  HB2 SER P 213     -17.389  24.825  -5.181  1.00 97.00      PROA   
ATOM   3185  OG  SER P 213     -17.860  23.159  -4.046  1.00 97.00      PROA   
ATOM   3186  HG1 SER P 213     -17.387  22.356  -3.816  1.00 97.00      PROA   
ATOM   3187  C   SER P 213     -17.179  25.596  -2.574  1.00 97.00      PROA   
ATOM   3188  O   SER P 213     -17.493  25.303  -1.422  1.00 97.00      PROA   
ATOM   3189  N   VAL P 214     -17.689  26.661  -3.208  1.00 97.00      PROA   
ATOM   3190  HN  VAL P 214     -17.391  26.892  -4.131  1.00 97.00      PROA   
ATOM   3191  CA  VAL P 214     -18.638  27.582  -2.631  1.00 97.00      PROA   
ATOM   3192  HA  VAL P 214     -19.078  27.127  -1.756  1.00 97.00      PROA   
ATOM   3193  CB  VAL P 214     -17.925  28.871  -2.210  1.00 97.00      PROA   
ATOM   3194  HB  VAL P 214     -17.024  29.002  -2.847  1.00 97.00      PROA   
ATOM   3195  CG1 VAL P 214     -18.776  30.151  -2.361  1.00 97.00      PROA   
ATOM   3196 HG11 VAL P 214     -19.742  30.049  -1.822  1.00 97.00      PROA   
ATOM   3197 HG12 VAL P 214     -18.981  30.384  -3.428  1.00 97.00      PROA   
ATOM   3198 HG13 VAL P 214     -18.233  31.019  -1.929  1.00 97.00      PROA   
ATOM   3199  CG2 VAL P 214     -17.488  28.681  -0.748  1.00 97.00      PROA   
ATOM   3200 HG21 VAL P 214     -16.764  27.845  -0.643  1.00 97.00      PROA   
ATOM   3201 HG22 VAL P 214     -18.372  28.452  -0.115  1.00 97.00      PROA   
ATOM   3202 HG23 VAL P 214     -17.045  29.620  -0.351  1.00 97.00      PROA   
ATOM   3203  C   VAL P 214     -19.803  27.850  -3.566  1.00 97.00      PROA   
ATOM   3204  O   VAL P 214     -19.623  28.143  -4.749  1.00 97.00      PROA   
ATOM   3205  N   LEU P 215     -21.039  27.789  -3.037  1.00 97.00      PROA   
ATOM   3206  HN  LEU P 215     -21.149  27.484  -2.095  1.00 97.00      PROA   
ATOM   3207  CA  LEU P 215     -22.207  28.379  -3.662  1.00 97.00      PROA   
ATOM   3208  HA  LEU P 215     -21.991  28.629  -4.691  1.00 97.00      PROA   
ATOM   3209  CB  LEU P 215     -23.441  27.440  -3.629  1.00 97.00      PROA   
ATOM   3210  HB1 LEU P 215     -23.560  27.076  -2.586  1.00 97.00      PROA   
ATOM   3211  HB2 LEU P 215     -23.214  26.557  -4.264  1.00 97.00      PROA   
ATOM   3212  CG  LEU P 215     -24.800  28.035  -4.078  1.00 97.00      PROA   
ATOM   3213  HG  LEU P 215     -25.032  28.913  -3.437  1.00 97.00      PROA   
ATOM   3214  CD1 LEU P 215     -24.810  28.503  -5.542  1.00 97.00      PROA   
ATOM   3215 HD11 LEU P 215     -24.691  27.635  -6.225  1.00 97.00      PROA   
ATOM   3216 HD12 LEU P 215     -23.999  29.238  -5.734  1.00 97.00      PROA   
ATOM   3217 HD13 LEU P 215     -25.781  28.991  -5.770  1.00 97.00      PROA   
ATOM   3218  CD2 LEU P 215     -25.930  27.017  -3.859  1.00 97.00      PROA   
ATOM   3219 HD21 LEU P 215     -25.946  26.676  -2.802  1.00 97.00      PROA   
ATOM   3220 HD22 LEU P 215     -25.791  26.128  -4.510  1.00 97.00      PROA   
ATOM   3221 HD23 LEU P 215     -26.915  27.471  -4.099  1.00 97.00      PROA   
ATOM   3222  C   LEU P 215     -22.532  29.668  -2.940  1.00 97.00      PROA   
ATOM   3223  O   LEU P 215     -22.675  29.703  -1.718  1.00 97.00      PROA   
ATOM   3224  N   THR P 216     -22.657  30.782  -3.685  1.00 97.00      PROA   
ATOM   3225  HN  THR P 216     -22.544  30.754  -4.675  1.00 97.00      PROA   
ATOM   3226  CA  THR P 216     -23.144  32.031  -3.117  1.00 97.00      PROA   
ATOM   3227  HA  THR P 216     -22.945  31.994  -2.056  1.00 97.00      PROA   
ATOM   3228  CB  THR P 216     -22.441  33.289  -3.620  1.00 97.00      PROA   
ATOM   3229  HB  THR P 216     -21.348  33.161  -3.467  1.00 97.00      PROA   
ATOM   3230  OG1 THR P 216     -22.851  34.445  -2.902  1.00 97.00      PROA   
ATOM   3231  HG1 THR P 216     -22.750  34.229  -1.972  1.00 97.00      PROA   
ATOM   3232  CG2 THR P 216     -22.709  33.549  -5.109  1.00 97.00      PROA   
ATOM   3233 HG21 THR P 216     -23.790  33.740  -5.286  1.00 97.00      PROA   
ATOM   3234 HG22 THR P 216     -22.385  32.688  -5.731  1.00 97.00      PROA   
ATOM   3235 HG23 THR P 216     -22.148  34.451  -5.437  1.00 97.00      PROA   
ATOM   3236  C   THR P 216     -24.653  32.114  -3.246  1.00 97.00      PROA   
ATOM   3237  O   THR P 216     -25.240  31.649  -4.223  1.00 97.00      PROA   
ATOM   3238  N   VAL P 217     -25.320  32.651  -2.211  1.00 97.00      PROA   
ATOM   3239  HN  VAL P 217     -24.817  33.111  -1.483  1.00 97.00      PROA   
ATOM   3240  CA  VAL P 217     -26.751  32.502  -2.010  1.00 97.00      PROA   
ATOM   3241  HA  VAL P 217     -27.205  32.128  -2.916  1.00 97.00      PROA   
ATOM   3242  CB  VAL P 217     -27.080  31.535  -0.865  1.00 97.00      PROA   
ATOM   3243  HB  VAL P 217     -28.181  31.404  -0.796  1.00 97.00      PROA   
ATOM   3244  CG1 VAL P 217     -26.467  30.161  -1.189  1.00 97.00      PROA   
ATOM   3245 HG11 VAL P 217     -25.357  30.197  -1.168  1.00 97.00      PROA   
ATOM   3246 HG12 VAL P 217     -26.788  29.818  -2.195  1.00 97.00      PROA   
ATOM   3247 HG13 VAL P 217     -26.803  29.412  -0.440  1.00 97.00      PROA   
ATOM   3248  CG2 VAL P 217     -26.558  32.037   0.500  1.00 97.00      PROA   
ATOM   3249 HG21 VAL P 217     -27.032  32.999   0.788  1.00 97.00      PROA   
ATOM   3250 HG22 VAL P 217     -25.455  32.170   0.476  1.00 97.00      PROA   
ATOM   3251 HG23 VAL P 217     -26.796  31.290   1.287  1.00 97.00      PROA   
ATOM   3252  C   VAL P 217     -27.388  33.850  -1.739  1.00 97.00      PROA   
ATOM   3253  O   VAL P 217     -26.731  34.830  -1.398  1.00 97.00      PROA   
ATOM   3254  N   LEU P 218     -28.718  33.963  -1.883  1.00 97.00      PROA   
ATOM   3255  HN  LEU P 218     -29.277  33.181  -2.148  1.00 97.00      PROA   
ATOM   3256  CA  LEU P 218     -29.405  35.198  -1.557  1.00 97.00      PROA   
ATOM   3257  HA  LEU P 218     -28.764  36.038  -1.778  1.00 97.00      PROA   
ATOM   3258  CB  LEU P 218     -30.720  35.353  -2.364  1.00 97.00      PROA   
ATOM   3259  HB1 LEU P 218     -31.219  36.308  -2.093  1.00 97.00      PROA   
ATOM   3260  HB2 LEU P 218     -31.404  34.519  -2.099  1.00 97.00      PROA   
ATOM   3261  CG  LEU P 218     -30.548  35.328  -3.898  1.00 97.00      PROA   
ATOM   3262  HG  LEU P 218     -30.100  34.354  -4.190  1.00 97.00      PROA   
ATOM   3263  CD1 LEU P 218     -31.919  35.427  -4.582  1.00 97.00      PROA   
ATOM   3264 HD11 LEU P 218     -32.414  36.390  -4.333  1.00 97.00      PROA   
ATOM   3265 HD12 LEU P 218     -32.579  34.595  -4.258  1.00 97.00      PROA   
ATOM   3266 HD13 LEU P 218     -31.805  35.370  -5.686  1.00 97.00      PROA   
ATOM   3267  CD2 LEU P 218     -29.621  36.446  -4.401  1.00 97.00      PROA   
ATOM   3268 HD21 LEU P 218     -28.597  36.331  -3.986  1.00 97.00      PROA   
ATOM   3269 HD22 LEU P 218     -30.018  37.443  -4.111  1.00 97.00      PROA   
ATOM   3270 HD23 LEU P 218     -29.547  36.411  -5.509  1.00 97.00      PROA   
ATOM   3271  C   LEU P 218     -29.719  35.234  -0.069  1.00 97.00      PROA   
ATOM   3272  O   LEU P 218     -30.288  34.290   0.471  1.00 97.00      PROA   
ATOM   3273  N   HSD P 219     -29.375  36.327   0.653  1.00 97.00      PROA   
ATOM   3274  HN  HSD P 219     -28.828  37.046   0.231  1.00 97.00      PROA   
ATOM   3275  CA  HSD P 219     -29.545  36.391   2.106  1.00 97.00      PROA   
ATOM   3276  HA  HSD P 219     -28.926  35.621   2.542  1.00 97.00      PROA   
ATOM   3277  CB  HSD P 219     -29.114  37.764   2.685  1.00 97.00      PROA   
ATOM   3278  HB1 HSD P 219     -29.242  37.750   3.788  1.00 97.00      PROA   
ATOM   3279  HB2 HSD P 219     -29.749  38.583   2.285  1.00 97.00      PROA   
ATOM   3280  ND1 HSD P 219     -27.214  38.912   1.424  1.00 97.00      PROA   
ATOM   3281  HD1 HSD P 219     -27.752  39.431   0.759  1.00 97.00      PROA   
ATOM   3282  CG  HSD P 219     -27.670  38.097   2.440  1.00 97.00      PROA   
ATOM   3283  CE1 HSD P 219     -25.895  39.128   1.650  1.00 97.00      PROA   
ATOM   3284  HE1 HSD P 219     -25.284  39.787   1.032  1.00 97.00      PROA   
ATOM   3285  NE2 HSD P 219     -25.484  38.525   2.743  1.00 97.00      PROA   
ATOM   3286  CD2 HSD P 219     -26.598  37.889   3.251  1.00 97.00      PROA   
ATOM   3287  HD2 HSD P 219     -26.535  37.358   4.193  1.00 97.00      PROA   
ATOM   3288  C   HSD P 219     -30.965  36.123   2.591  1.00 97.00      PROA   
ATOM   3289  O   HSD P 219     -31.175  35.295   3.468  1.00 97.00      PROA   
ATOM   3290  N   GLN P 220     -31.984  36.745   1.963  1.00 97.00      PROA   
ATOM   3291  HN  GLN P 220     -31.802  37.427   1.259  1.00 97.00      PROA   
ATOM   3292  CA  GLN P 220     -33.382  36.457   2.249  1.00 97.00      PROA   
ATOM   3293  HA  GLN P 220     -33.536  36.617   3.306  1.00 97.00      PROA   
ATOM   3294  CB  GLN P 220     -34.331  37.386   1.445  1.00 97.00      PROA   
ATOM   3295  HB1 GLN P 220     -34.170  37.246   0.355  1.00 97.00      PROA   
ATOM   3296  HB2 GLN P 220     -34.061  38.435   1.692  1.00 97.00      PROA   
ATOM   3297  CG  GLN P 220     -35.842  37.192   1.761  1.00 97.00      PROA   
ATOM   3298  HG1 GLN P 220     -36.199  36.199   1.415  1.00 97.00      PROA   
ATOM   3299  HG2 GLN P 220     -36.438  37.974   1.244  1.00 97.00      PROA   
ATOM   3300  CD  GLN P 220     -36.103  37.342   3.264  1.00 97.00      PROA   
ATOM   3301  OE1 GLN P 220     -35.727  38.364   3.838  1.00 97.00      PROA   
ATOM   3302  NE2 GLN P 220     -36.722  36.339   3.917  1.00 97.00      PROA   
ATOM   3303 HE21 GLN P 220     -36.968  35.491   3.448  1.00 97.00      PROA   
ATOM   3304 HE22 GLN P 220     -36.854  36.445   4.902  1.00 97.00      PROA   
ATOM   3305  C   GLN P 220     -33.774  35.013   1.972  1.00 97.00      PROA   
ATOM   3306  O   GLN P 220     -34.517  34.388   2.717  1.00 97.00      PROA   
ATOM   3307  N   ASP P 221     -33.273  34.417   0.878  1.00 97.00      PROA   
ATOM   3308  HN  ASP P 221     -32.601  34.864   0.293  1.00 97.00      PROA   
ATOM   3309  CA  ASP P 221     -33.631  33.062   0.533  1.00 97.00      PROA   
ATOM   3310  HA  ASP P 221     -34.691  32.963   0.715  1.00 97.00      PROA   
ATOM   3311  CB  ASP P 221     -33.354  32.845  -0.968  1.00 97.00      PROA   
ATOM   3312  HB1 ASP P 221     -32.282  32.630  -1.169  1.00 97.00      PROA   
ATOM   3313  HB2 ASP P 221     -33.652  33.752  -1.537  1.00 97.00      PROA   
ATOM   3314  CG  ASP P 221     -34.234  31.728  -1.454  1.00 97.00      PROA   
ATOM   3315  OD1 ASP P 221     -33.721  30.731  -2.018  1.00 97.00      PROA   
ATOM   3316  OD2 ASP P 221     -35.473  31.842  -1.272  1.00 97.00      PROA   
ATOM   3317  C   ASP P 221     -32.968  32.022   1.443  1.00 97.00      PROA   
ATOM   3318  O   ASP P 221     -33.535  30.983   1.771  1.00 97.00      PROA   
ATOM   3319  N   TRP P 222     -31.770  32.322   1.976  1.00 97.00      PROA   
ATOM   3320  HN  TRP P 222     -31.256  33.104   1.633  1.00 97.00      PROA   
ATOM   3321  CA  TRP P 222     -31.238  31.597   3.113  1.00 97.00      PROA   
ATOM   3322  HA  TRP P 222     -31.239  30.548   2.857  1.00 97.00      PROA   
ATOM   3323  CB  TRP P 222     -29.765  32.015   3.376  1.00 97.00      PROA   
ATOM   3324  HB1 TRP P 222     -29.733  33.108   3.568  1.00 97.00      PROA   
ATOM   3325  HB2 TRP P 222     -29.176  31.822   2.454  1.00 97.00      PROA   
ATOM   3326  CG  TRP P 222     -29.129  31.290   4.520  1.00 97.00      PROA   
ATOM   3327  CD1 TRP P 222     -29.081  31.750   5.809  1.00 97.00      PROA   
ATOM   3328  HD1 TRP P 222     -29.438  32.715   6.137  1.00 97.00      PROA   
ATOM   3329  NE1 TRP P 222     -28.608  30.754   6.627  1.00 97.00      PROA   
ATOM   3330  HE1 TRP P 222     -28.675  30.738   7.600  1.00 97.00      PROA   
ATOM   3331  CE2 TRP P 222     -28.355  29.637   5.900  1.00 97.00      PROA   
ATOM   3332  CD2 TRP P 222     -28.658  29.929   4.550  1.00 97.00      PROA   
ATOM   3333  CE3 TRP P 222     -28.490  28.937   3.578  1.00 97.00      PROA   
ATOM   3334  HE3 TRP P 222     -28.709  29.134   2.539  1.00 97.00      PROA   
ATOM   3335  CZ3 TRP P 222     -28.029  27.677   3.980  1.00 97.00      PROA   
ATOM   3336  HZ3 TRP P 222     -27.876  26.904   3.242  1.00 97.00      PROA   
ATOM   3337  CZ2 TRP P 222     -27.923  28.384   6.298  1.00 97.00      PROA   
ATOM   3338  HZ2 TRP P 222     -27.722  28.181   7.340  1.00 97.00      PROA   
ATOM   3339  CH2 TRP P 222     -27.759  27.402   5.318  1.00 97.00      PROA   
ATOM   3340  HH2 TRP P 222     -27.408  26.422   5.607  1.00 97.00      PROA   
ATOM   3341  C   TRP P 222     -32.122  31.715   4.371  1.00 97.00      PROA   
ATOM   3342  O   TRP P 222     -32.432  30.712   5.012  1.00 97.00      PROA   
ATOM   3343  N   LEU P 223     -32.620  32.935   4.695  1.00 97.00      PROA   
ATOM   3344  HN  LEU P 223     -32.342  33.739   4.175  1.00 97.00      PROA   
ATOM   3345  CA  LEU P 223     -33.572  33.181   5.779  1.00 97.00      PROA   
ATOM   3346  HA  LEU P 223     -33.112  32.832   6.692  1.00 97.00      PROA   
ATOM   3347  CB  LEU P 223     -33.884  34.689   5.984  1.00 97.00      PROA   
ATOM   3348  HB1 LEU P 223     -34.677  34.794   6.755  1.00 97.00      PROA   
ATOM   3349  HB2 LEU P 223     -34.290  35.118   5.043  1.00 97.00      PROA   
ATOM   3350  CG  LEU P 223     -32.699  35.562   6.457  1.00 97.00      PROA   
ATOM   3351  HG  LEU P 223     -31.858  35.470   5.738  1.00 97.00      PROA   
ATOM   3352  CD1 LEU P 223     -33.121  37.039   6.508  1.00 97.00      PROA   
ATOM   3353 HD11 LEU P 223     -33.950  37.171   7.235  1.00 97.00      PROA   
ATOM   3354 HD12 LEU P 223     -33.473  37.389   5.514  1.00 97.00      PROA   
ATOM   3355 HD13 LEU P 223     -32.271  37.676   6.835  1.00 97.00      PROA   
ATOM   3356  CD2 LEU P 223     -32.179  35.135   7.836  1.00 97.00      PROA   
ATOM   3357 HD21 LEU P 223     -31.724  34.123   7.801  1.00 97.00      PROA   
ATOM   3358 HD22 LEU P 223     -33.027  35.127   8.554  1.00 97.00      PROA   
ATOM   3359 HD23 LEU P 223     -31.416  35.855   8.201  1.00 97.00      PROA   
ATOM   3360  C   LEU P 223     -34.873  32.386   5.637  1.00 97.00      PROA   
ATOM   3361  O   LEU P 223     -35.342  31.765   6.592  1.00 97.00      PROA   
ATOM   3362  N   ASN P 224     -35.418  32.295   4.403  1.00 97.00      PROA   
ATOM   3363  HN  ASN P 224     -35.047  32.893   3.697  1.00 97.00      PROA   
ATOM   3364  CA  ASN P 224     -36.557  31.462   4.021  1.00 97.00      PROA   
ATOM   3365  HA  ASN P 224     -37.417  31.834   4.557  1.00 97.00      PROA   
ATOM   3366  CB  ASN P 224     -36.836  31.517   2.485  1.00 97.00      PROA   
ATOM   3367  HB1 ASN P 224     -37.675  30.833   2.235  1.00 97.00      PROA   
ATOM   3368  HB2 ASN P 224     -35.935  31.188   1.925  1.00 97.00      PROA   
ATOM   3369  CG  ASN P 224     -37.241  32.904   1.995  1.00 97.00      PROA   
ATOM   3370  OD1 ASN P 224     -37.589  33.816   2.744  1.00 97.00      PROA   
ATOM   3371  ND2 ASN P 224     -37.194  33.102   0.656  1.00 97.00      PROA   
ATOM   3372 HD21 ASN P 224     -36.687  32.476   0.064  1.00 97.00      PROA   
ATOM   3373 HD22 ASN P 224     -37.478  34.001   0.324  1.00 97.00      PROA   
ATOM   3374  C   ASN P 224     -36.416  29.983   4.422  1.00 97.00      PROA   
ATOM   3375  O   ASN P 224     -37.399  29.290   4.671  1.00 97.00      PROA   
ATOM   3376  N   GLY P 225     -35.179  29.445   4.502  1.00 97.00      PROA   
ATOM   3377  HN  GLY P 225     -34.391  30.029   4.325  1.00 97.00      PROA   
ATOM   3378  CA  GLY P 225     -34.941  28.126   5.088  1.00 97.00      PROA   
ATOM   3379  HA1 GLY P 225     -35.615  27.977   5.918  1.00 97.00      PROA   
ATOM   3380  HA2 GLY P 225     -33.905  28.107   5.394  1.00 97.00      PROA   
ATOM   3381  C   GLY P 225     -35.134  26.974   4.139  1.00 97.00      PROA   
ATOM   3382  O   GLY P 225     -35.458  25.861   4.548  1.00 97.00      PROA   
ATOM   3383  N   LYS P 226     -34.919  27.239   2.851  1.00 97.00      PROA   
ATOM   3384  HN  LYS P 226     -34.741  28.193   2.623  1.00 97.00      PROA   
ATOM   3385  CA  LYS P 226     -34.798  26.363   1.694  1.00 97.00      PROA   
ATOM   3386  HA  LYS P 226     -35.783  26.018   1.416  1.00 97.00      PROA   
ATOM   3387  CB  LYS P 226     -34.218  27.254   0.582  1.00 97.00      PROA   
ATOM   3388  HB1 LYS P 226     -34.138  26.699  -0.377  1.00 97.00      PROA   
ATOM   3389  HB2 LYS P 226     -33.188  27.553   0.871  1.00 97.00      PROA   
ATOM   3390  CG  LYS P 226     -35.035  28.531   0.327  1.00 97.00      PROA   
ATOM   3391  HG1 LYS P 226     -34.440  29.099  -0.420  1.00 97.00      PROA   
ATOM   3392  HG2 LYS P 226     -35.095  29.192   1.217  1.00 97.00      PROA   
ATOM   3393  CD  LYS P 226     -36.456  28.229  -0.180  1.00 97.00      PROA   
ATOM   3394  HD1 LYS P 226     -37.163  28.223   0.677  1.00 97.00      PROA   
ATOM   3395  HD2 LYS P 226     -36.464  27.199  -0.595  1.00 97.00      PROA   
ATOM   3396  CE  LYS P 226     -36.971  29.177  -1.271  1.00 97.00      PROA   
ATOM   3397  HE1 LYS P 226     -37.149  30.194  -0.861  1.00 97.00      PROA   
ATOM   3398  HE2 LYS P 226     -37.924  28.784  -1.688  1.00 97.00      PROA   
ATOM   3399  NZ  LYS P 226     -35.992  29.259  -2.369  1.00 97.00      PROA   
ATOM   3400  HZ1 LYS P 226     -35.724  28.282  -2.604  1.00 97.00      PROA   
ATOM   3401  HZ2 LYS P 226     -35.146  29.785  -2.072  1.00 97.00      PROA   
ATOM   3402  HZ3 LYS P 226     -36.368  29.727  -3.219  1.00 97.00      PROA   
ATOM   3403  C   LYS P 226     -33.902  25.126   1.833  1.00 97.00      PROA   
ATOM   3404  O   LYS P 226     -33.199  24.959   2.835  1.00 97.00      PROA   
ATOM   3405  N   GLU P 227     -33.857  24.229   0.815  1.00 97.00      PROA   
ATOM   3406  HN  GLU P 227     -34.412  24.355  -0.004  1.00 97.00      PROA   
ATOM   3407  CA  GLU P 227     -32.720  23.316   0.709  1.00 97.00      PROA   
ATOM   3408  HA  GLU P 227     -32.308  23.163   1.696  1.00 97.00      PROA   
ATOM   3409  CB  GLU P 227     -32.991  21.852   0.212  1.00 97.00      PROA   
ATOM   3410  HB1 GLU P 227     -33.774  21.394   0.853  1.00 97.00      PROA   
ATOM   3411  HB2 GLU P 227     -32.055  21.284   0.399  1.00 97.00      PROA   
ATOM   3412  CG  GLU P 227     -33.385  21.630  -1.278  1.00 97.00      PROA   
ATOM   3413  HG1 GLU P 227     -32.951  22.436  -1.907  1.00 97.00      PROA   
ATOM   3414  HG2 GLU P 227     -34.492  21.670  -1.371  1.00 97.00      PROA   
ATOM   3415  CD  GLU P 227     -32.908  20.320  -1.900  1.00 97.00      PROA   
ATOM   3416  OE1 GLU P 227     -33.064  19.238  -1.277  1.00 97.00      PROA   
ATOM   3417  OE2 GLU P 227     -32.340  20.345  -3.032  1.00 97.00      PROA   
ATOM   3418  C   GLU P 227     -31.618  23.996  -0.095  1.00 97.00      PROA   
ATOM   3419  O   GLU P 227     -31.783  24.424  -1.234  1.00 97.00      PROA   
ATOM   3420  N   TYR P 228     -30.432  24.123   0.514  1.00 97.00      PROA   
ATOM   3421  HN  TYR P 228     -30.305  23.851   1.465  1.00 97.00      PROA   
ATOM   3422  CA  TYR P 228     -29.232  24.528  -0.179  1.00 97.00      PROA   
ATOM   3423  HA  TYR P 228     -29.435  24.723  -1.222  1.00 97.00      PROA   
ATOM   3424  CB  TYR P 228     -28.579  25.776   0.470  1.00 97.00      PROA   
ATOM   3425  HB1 TYR P 228     -27.501  25.852   0.211  1.00 97.00      PROA   
ATOM   3426  HB2 TYR P 228     -28.679  25.717   1.575  1.00 97.00      PROA   
ATOM   3427  CG  TYR P 228     -29.264  27.022  -0.034  1.00 97.00      PROA   
ATOM   3428  CD1 TYR P 228     -30.323  27.646   0.656  1.00 97.00      PROA   
ATOM   3429  HD1 TYR P 228     -30.687  27.213   1.576  1.00 97.00      PROA   
ATOM   3430  CE1 TYR P 228     -30.924  28.810   0.140  1.00 97.00      PROA   
ATOM   3431  HE1 TYR P 228     -31.743  29.284   0.662  1.00 97.00      PROA   
ATOM   3432  CZ  TYR P 228     -30.465  29.362  -1.061  1.00 97.00      PROA   
ATOM   3433  OH  TYR P 228     -31.039  30.518  -1.626  1.00 97.00      PROA   
ATOM   3434  HH  TYR P 228     -31.993  30.410  -1.659  1.00 97.00      PROA   
ATOM   3435  CD2 TYR P 228     -28.812  27.599  -1.230  1.00 97.00      PROA   
ATOM   3436  HD2 TYR P 228     -28.004  27.133  -1.774  1.00 97.00      PROA   
ATOM   3437  CE2 TYR P 228     -29.403  28.764  -1.734  1.00 97.00      PROA   
ATOM   3438  HE2 TYR P 228     -29.053  29.197  -2.659  1.00 97.00      PROA   
ATOM   3439  C   TYR P 228     -28.323  23.323  -0.146  1.00 97.00      PROA   
ATOM   3440  O   TYR P 228     -28.135  22.695   0.893  1.00 97.00      PROA   
ATOM   3441  N   LYS P 229     -27.801  22.898  -1.301  1.00 97.00      PROA   
ATOM   3442  HN  LYS P 229     -27.962  23.405  -2.144  1.00 97.00      PROA   
ATOM   3443  CA  LYS P 229     -27.295  21.547  -1.423  1.00 97.00      PROA   
ATOM   3444  HA  LYS P 229     -26.960  21.200  -0.457  1.00 97.00      PROA   
ATOM   3445  CB  LYS P 229     -28.439  20.600  -1.889  1.00 97.00      PROA   
ATOM   3446  HB1 LYS P 229     -29.122  21.204  -2.523  1.00 97.00      PROA   
ATOM   3447  HB2 LYS P 229     -29.029  20.326  -0.989  1.00 97.00      PROA   
ATOM   3448  CG  LYS P 229     -28.051  19.334  -2.683  1.00 97.00      PROA   
ATOM   3449  HG1 LYS P 229     -27.514  18.614  -2.029  1.00 97.00      PROA   
ATOM   3450  HG2 LYS P 229     -27.373  19.588  -3.525  1.00 97.00      PROA   
ATOM   3451  CD  LYS P 229     -29.276  18.659  -3.321  1.00 97.00      PROA   
ATOM   3452  HD1 LYS P 229     -28.928  17.843  -3.991  1.00 97.00      PROA   
ATOM   3453  HD2 LYS P 229     -29.786  19.412  -3.960  1.00 97.00      PROA   
ATOM   3454  CE  LYS P 229     -30.284  18.105  -2.312  1.00 97.00      PROA   
ATOM   3455  HE1 LYS P 229     -30.538  18.887  -1.565  1.00 97.00      PROA   
ATOM   3456  HE2 LYS P 229     -29.891  17.208  -1.788  1.00 97.00      PROA   
ATOM   3457  NZ  LYS P 229     -31.531  17.746  -3.003  1.00 97.00      PROA   
ATOM   3458  HZ1 LYS P 229     -31.333  17.000  -3.700  1.00 97.00      PROA   
ATOM   3459  HZ2 LYS P 229     -31.896  18.627  -3.416  1.00 97.00      PROA   
ATOM   3460  HZ3 LYS P 229     -32.252  17.477  -2.304  1.00 97.00      PROA   
ATOM   3461  C   LYS P 229     -26.069  21.429  -2.291  1.00 97.00      PROA   
ATOM   3462  O   LYS P 229     -25.938  22.076  -3.325  1.00 97.00      PROA   
ATOM   3463  N   CYS P 230     -25.141  20.553  -1.885  1.00 97.00      PROA   
ATOM   3464  HN  CYS P 230     -25.325  20.000  -1.076  1.00 97.00      PROA   
ATOM   3465  CA  CYS P 230     -23.924  20.257  -2.609  1.00 97.00      PROA   
ATOM   3466  HA  CYS P 230     -23.779  20.959  -3.417  1.00 97.00      PROA   
ATOM   3467  CB  CYS P 230     -22.703  20.322  -1.655  1.00 97.00      PROA   
ATOM   3468  HB1 CYS P 230     -22.896  19.672  -0.775  1.00 97.00      PROA   
ATOM   3469  HB2 CYS P 230     -22.648  21.370  -1.291  1.00 97.00      PROA   
ATOM   3470  SG  CYS P 230     -21.096  19.880  -2.393  1.00 97.00      PROA   
ATOM   3471  C   CYS P 230     -24.052  18.872  -3.210  1.00 97.00      PROA   
ATOM   3472  O   CYS P 230     -24.566  17.947  -2.578  1.00 97.00      PROA   
ATOM   3473  N   LYS P 231     -23.604  18.716  -4.464  1.00 97.00      PROA   
ATOM   3474  HN  LYS P 231     -23.239  19.491  -4.974  1.00 97.00      PROA   
ATOM   3475  CA  LYS P 231     -23.497  17.445  -5.140  1.00 97.00      PROA   
ATOM   3476  HA  LYS P 231     -23.665  16.661  -4.416  1.00 97.00      PROA   
ATOM   3477  CB  LYS P 231     -24.572  17.305  -6.250  1.00 97.00      PROA   
ATOM   3478  HB1 LYS P 231     -24.586  18.261  -6.816  1.00 97.00      PROA   
ATOM   3479  HB2 LYS P 231     -25.539  17.233  -5.709  1.00 97.00      PROA   
ATOM   3480  CG  LYS P 231     -24.402  16.129  -7.241  1.00 97.00      PROA   
ATOM   3481  HG1 LYS P 231     -24.355  15.182  -6.662  1.00 97.00      PROA   
ATOM   3482  HG2 LYS P 231     -23.439  16.226  -7.787  1.00 97.00      PROA   
ATOM   3483  CD  LYS P 231     -25.541  16.025  -8.284  1.00 97.00      PROA   
ATOM   3484  HD1 LYS P 231     -25.307  15.194  -8.984  1.00 97.00      PROA   
ATOM   3485  HD2 LYS P 231     -25.576  16.965  -8.875  1.00 97.00      PROA   
ATOM   3486  CE  LYS P 231     -26.893  15.763  -7.613  1.00 97.00      PROA   
ATOM   3487  HE1 LYS P 231     -27.110  16.575  -6.886  1.00 97.00      PROA   
ATOM   3488  HE2 LYS P 231     -26.856  14.789  -7.079  1.00 97.00      PROA   
ATOM   3489  NZ  LYS P 231     -28.055  15.737  -8.522  1.00 97.00      PROA   
ATOM   3490  HZ1 LYS P 231     -28.040  14.929  -9.176  1.00 97.00      PROA   
ATOM   3491  HZ2 LYS P 231     -28.145  16.641  -9.029  1.00 97.00      PROA   
ATOM   3492  HZ3 LYS P 231     -28.863  15.641  -7.874  1.00 97.00      PROA   
ATOM   3493  C   LYS P 231     -22.086  17.226  -5.650  1.00 97.00      PROA   
ATOM   3494  O   LYS P 231     -21.439  18.137  -6.161  1.00 97.00      PROA   
ATOM   3495  N   VAL P 232     -21.544  16.010  -5.498  1.00 97.00      PROA   
ATOM   3496  HN  VAL P 232     -22.077  15.275  -5.086  1.00 97.00      PROA   
ATOM   3497  CA  VAL P 232     -20.166  15.715  -5.863  1.00 97.00      PROA   
ATOM   3498  HA  VAL P 232     -19.695  16.588  -6.292  1.00 97.00      PROA   
ATOM   3499  CB  VAL P 232     -19.336  15.297  -4.646  1.00 97.00      PROA   
ATOM   3500  HB  VAL P 232     -19.760  14.372  -4.200  1.00 97.00      PROA   
ATOM   3501  CG1 VAL P 232     -17.862  15.051  -5.031  1.00 97.00      PROA   
ATOM   3502 HG11 VAL P 232     -17.438  15.957  -5.515  1.00 97.00      PROA   
ATOM   3503 HG12 VAL P 232     -17.750  14.191  -5.725  1.00 97.00      PROA   
ATOM   3504 HG13 VAL P 232     -17.261  14.826  -4.124  1.00 97.00      PROA   
ATOM   3505  CG2 VAL P 232     -19.404  16.428  -3.597  1.00 97.00      PROA   
ATOM   3506 HG21 VAL P 232     -20.434  16.559  -3.202  1.00 97.00      PROA   
ATOM   3507 HG22 VAL P 232     -19.075  17.390  -4.046  1.00 97.00      PROA   
ATOM   3508 HG23 VAL P 232     -18.736  16.204  -2.737  1.00 97.00      PROA   
ATOM   3509  C   VAL P 232     -20.159  14.650  -6.947  1.00 97.00      PROA   
ATOM   3510  O   VAL P 232     -21.020  13.772  -6.991  1.00 97.00      PROA   
ATOM   3511  N   SER P 233     -19.219  14.715  -7.907  1.00 97.00      PROA   
ATOM   3512  HN  SER P 233     -18.627  15.514  -7.973  1.00 97.00      PROA   
ATOM   3513  CA  SER P 233     -19.013  13.656  -8.887  1.00 97.00      PROA   
ATOM   3514  HA  SER P 233     -19.233  12.705  -8.425  1.00 97.00      PROA   
ATOM   3515  CB  SER P 233     -19.903  13.817 -10.145  1.00 97.00      PROA   
ATOM   3516  HB1 SER P 233     -19.628  13.085 -10.933  1.00 97.00      PROA   
ATOM   3517  HB2 SER P 233     -19.784  14.842 -10.558  1.00 97.00      PROA   
ATOM   3518  OG  SER P 233     -21.270  13.596  -9.804  1.00 97.00      PROA   
ATOM   3519  HG1 SER P 233     -21.333  13.772  -8.862  1.00 97.00      PROA   
ATOM   3520  C   SER P 233     -17.568  13.577  -9.335  1.00 97.00      PROA   
ATOM   3521  O   SER P 233     -16.867  14.584  -9.426  1.00 97.00      PROA   
ATOM   3522  N   ASN P 234     -17.089  12.356  -9.618  1.00 97.00      PROA   
ATOM   3523  HN  ASN P 234     -17.639  11.531  -9.512  1.00 97.00      PROA   
ATOM   3524  CA  ASN P 234     -15.802  12.076 -10.221  1.00 97.00      PROA   
ATOM   3525  HA  ASN P 234     -15.697  12.687 -11.106  1.00 97.00      PROA   
ATOM   3526  CB  ASN P 234     -14.588  12.347  -9.275  1.00 97.00      PROA   
ATOM   3527  HB1 ASN P 234     -14.611  13.413  -8.961  1.00 97.00      PROA   
ATOM   3528  HB2 ASN P 234     -13.661  12.183  -9.864  1.00 97.00      PROA   
ATOM   3529  CG  ASN P 234     -14.459  11.459  -8.045  1.00 97.00      PROA   
ATOM   3530  OD1 ASN P 234     -15.075  10.409  -7.890  1.00 97.00      PROA   
ATOM   3531  ND2 ASN P 234     -13.594  11.886  -7.101  1.00 97.00      PROA   
ATOM   3532 HD21 ASN P 234     -13.472  11.305  -6.296  1.00 97.00      PROA   
ATOM   3533 HD22 ASN P 234     -13.037  12.695  -7.289  1.00 97.00      PROA   
ATOM   3534  C   ASN P 234     -15.899  10.636 -10.701  1.00 97.00      PROA   
ATOM   3535  O   ASN P 234     -16.919   9.989 -10.463  1.00 97.00      PROA   
ATOM   3536  N   LYS P 235     -14.861  10.101 -11.369  1.00 97.00      PROA   
ATOM   3537  HN  LYS P 235     -14.134  10.714 -11.669  1.00 97.00      PROA   
ATOM   3538  CA  LYS P 235     -14.790   8.711 -11.809  1.00 97.00      PROA   
ATOM   3539  HA  LYS P 235     -15.559   8.572 -12.555  1.00 97.00      PROA   
ATOM   3540  CB  LYS P 235     -13.411   8.388 -12.452  1.00 97.00      PROA   
ATOM   3541  HB1 LYS P 235     -13.325   7.293 -12.623  1.00 97.00      PROA   
ATOM   3542  HB2 LYS P 235     -12.611   8.679 -11.739  1.00 97.00      PROA   
ATOM   3543  CG  LYS P 235     -13.134   9.055 -13.810  1.00 97.00      PROA   
ATOM   3544  HG1 LYS P 235     -13.156  10.157 -13.674  1.00 97.00      PROA   
ATOM   3545  HG2 LYS P 235     -13.944   8.808 -14.530  1.00 97.00      PROA   
ATOM   3546  CD  LYS P 235     -11.772   8.595 -14.379  1.00 97.00      PROA   
ATOM   3547  HD1 LYS P 235     -11.947   7.778 -15.112  1.00 97.00      PROA   
ATOM   3548  HD2 LYS P 235     -11.172   8.157 -13.554  1.00 97.00      PROA   
ATOM   3549  CE  LYS P 235     -10.917   9.690 -15.036  1.00 97.00      PROA   
ATOM   3550  HE1 LYS P 235     -11.459  10.181 -15.872  1.00 97.00      PROA   
ATOM   3551  HE2 LYS P 235      -9.968   9.252 -15.413  1.00 97.00      PROA   
ATOM   3552  NZ  LYS P 235     -10.585  10.700 -14.039  1.00 97.00      PROA   
ATOM   3553  HZ1 LYS P 235     -10.409  10.258 -13.114  1.00 97.00      PROA   
ATOM   3554  HZ2 LYS P 235     -11.334  11.417 -13.961  1.00 97.00      PROA   
ATOM   3555  HZ3 LYS P 235      -9.680  11.194 -14.171  1.00 97.00      PROA   
ATOM   3556  C   LYS P 235     -15.045   7.629 -10.751  1.00 97.00      PROA   
ATOM   3557  O   LYS P 235     -15.564   6.560 -11.062  1.00 97.00      PROA   
ATOM   3558  N   ALA P 236     -14.636   7.858  -9.488  1.00 97.00      PROA   
ATOM   3559  HN  ALA P 236     -14.322   8.768  -9.229  1.00 97.00      PROA   
ATOM   3560  CA  ALA P 236     -14.593   6.826  -8.471  1.00 97.00      PROA   
ATOM   3561  HA  ALA P 236     -14.726   5.853  -8.920  1.00 97.00      PROA   
ATOM   3562  CB  ALA P 236     -13.201   6.874  -7.805  1.00 97.00      PROA   
ATOM   3563  HB1 ALA P 236     -13.032   7.859  -7.319  1.00 97.00      PROA   
ATOM   3564  HB2 ALA P 236     -12.413   6.725  -8.574  1.00 97.00      PROA   
ATOM   3565  HB3 ALA P 236     -13.100   6.076  -7.040  1.00 97.00      PROA   
ATOM   3566  C   ALA P 236     -15.677   6.951  -7.402  1.00 97.00      PROA   
ATOM   3567  O   ALA P 236     -15.720   6.167  -6.458  1.00 97.00      PROA   
ATOM   3568  N   LEU P 237     -16.597   7.925  -7.508  1.00 97.00      PROA   
ATOM   3569  HN  LEU P 237     -16.553   8.570  -8.268  1.00 97.00      PROA   
ATOM   3570  CA  LEU P 237     -17.648   8.114  -6.524  1.00 97.00      PROA   
ATOM   3571  HA  LEU P 237     -17.259   7.810  -5.563  1.00 97.00      PROA   
ATOM   3572  CB  LEU P 237     -18.030   9.614  -6.438  1.00 97.00      PROA   
ATOM   3573  HB1 LEU P 237     -18.539   9.909  -7.381  1.00 97.00      PROA   
ATOM   3574  HB2 LEU P 237     -17.090  10.203  -6.379  1.00 97.00      PROA   
ATOM   3575  CG  LEU P 237     -18.903  10.015  -5.230  1.00 97.00      PROA   
ATOM   3576  HG  LEU P 237     -19.780   9.334  -5.176  1.00 97.00      PROA   
ATOM   3577  CD1 LEU P 237     -18.131   9.938  -3.905  1.00 97.00      PROA   
ATOM   3578 HD11 LEU P 237     -17.268  10.638  -3.918  1.00 97.00      PROA   
ATOM   3579 HD12 LEU P 237     -17.739   8.915  -3.719  1.00 97.00      PROA   
ATOM   3580 HD13 LEU P 237     -18.790  10.211  -3.053  1.00 97.00      PROA   
ATOM   3581  CD2 LEU P 237     -19.431  11.440  -5.426  1.00 97.00      PROA   
ATOM   3582 HD21 LEU P 237     -20.075  11.486  -6.331  1.00 97.00      PROA   
ATOM   3583 HD22 LEU P 237     -18.584  12.148  -5.555  1.00 97.00      PROA   
ATOM   3584 HD23 LEU P 237     -20.033  11.764  -4.550  1.00 97.00      PROA   
ATOM   3585  C   LEU P 237     -18.872   7.267  -6.898  1.00 97.00      PROA   
ATOM   3586  O   LEU P 237     -19.372   7.422  -8.014  1.00 97.00      PROA   
ATOM   3587  N   PRO P 238     -19.408   6.364  -6.069  1.00 97.00      PROA   
ATOM   3588  CD  PRO P 238     -19.044   6.234  -4.656  1.00 97.00      PROA   
ATOM   3589  HD1 PRO P 238     -19.154   7.202  -4.121  1.00 97.00      PROA   
ATOM   3590  HD2 PRO P 238     -17.993   5.880  -4.582  1.00 97.00      PROA   
ATOM   3591  CA  PRO P 238     -20.338   5.309  -6.502  1.00 97.00      PROA   
ATOM   3592  HA  PRO P 238     -19.982   4.878  -7.425  1.00 97.00      PROA   
ATOM   3593  CB  PRO P 238     -20.268   4.312  -5.327  1.00 97.00      PROA   
ATOM   3594  HB1 PRO P 238     -19.390   3.650  -5.485  1.00 97.00      PROA   
ATOM   3595  HB2 PRO P 238     -21.171   3.674  -5.222  1.00 97.00      PROA   
ATOM   3596  CG  PRO P 238     -20.005   5.186  -4.102  1.00 97.00      PROA   
ATOM   3597  HG1 PRO P 238     -20.948   5.674  -3.776  1.00 97.00      PROA   
ATOM   3598  HG2 PRO P 238     -19.563   4.615  -3.257  1.00 97.00      PROA   
ATOM   3599  C   PRO P 238     -21.772   5.774  -6.768  1.00 97.00      PROA   
ATOM   3600  O   PRO P 238     -22.677   4.944  -6.744  1.00 97.00      PROA   
ATOM   3601  N   ALA P 239     -21.983   7.064  -7.069  1.00 97.00      PROA   
ATOM   3602  HN  ALA P 239     -21.165   7.626  -7.162  1.00 97.00      PROA   
ATOM   3603  CA  ALA P 239     -23.245   7.733  -7.298  1.00 97.00      PROA   
ATOM   3604  HA  ALA P 239     -23.563   7.473  -8.297  1.00 97.00      PROA   
ATOM   3605  CB  ALA P 239     -24.351   7.370  -6.274  1.00 97.00      PROA   
ATOM   3606  HB1 ALA P 239     -23.980   7.523  -5.238  1.00 97.00      PROA   
ATOM   3607  HB2 ALA P 239     -24.641   6.303  -6.381  1.00 97.00      PROA   
ATOM   3608  HB3 ALA P 239     -25.263   7.986  -6.429  1.00 97.00      PROA   
ATOM   3609  C   ALA P 239     -22.992   9.236  -7.185  1.00 97.00      PROA   
ATOM   3610  O   ALA P 239     -22.166   9.637  -6.366  1.00 97.00      PROA   
ATOM   3611  N   PRO P 240     -23.633  10.118  -7.952  1.00 97.00      PROA   
ATOM   3612  CD  PRO P 240     -24.147   9.803  -9.287  1.00 97.00      PROA   
ATOM   3613  HD1 PRO P 240     -25.192   9.438  -9.189  1.00 97.00      PROA   
ATOM   3614  HD2 PRO P 240     -23.522   9.048  -9.809  1.00 97.00      PROA   
ATOM   3615  CA  PRO P 240     -23.630  11.562  -7.691  1.00 97.00      PROA   
ATOM   3616  HA  PRO P 240     -22.607  11.907  -7.682  1.00 97.00      PROA   
ATOM   3617  CB  PRO P 240     -24.388  12.142  -8.903  1.00 97.00      PROA   
ATOM   3618  HB1 PRO P 240     -24.032  13.165  -9.150  1.00 97.00      PROA   
ATOM   3619  HB2 PRO P 240     -25.485  12.160  -8.728  1.00 97.00      PROA   
ATOM   3620  CG  PRO P 240     -24.098  11.141 -10.023  1.00 97.00      PROA   
ATOM   3621  HG1 PRO P 240     -24.824  11.200 -10.862  1.00 97.00      PROA   
ATOM   3622  HG2 PRO P 240     -23.072  11.312 -10.411  1.00 97.00      PROA   
ATOM   3623  C   PRO P 240     -24.252  11.980  -6.354  1.00 97.00      PROA   
ATOM   3624  O   PRO P 240     -25.403  12.413  -6.324  1.00 97.00      PROA   
ATOM   3625  N   ILE P 241     -23.512  11.853  -5.237  1.00 97.00      PROA   
ATOM   3626  HN  ILE P 241     -22.611  11.438  -5.335  1.00 97.00      PROA   
ATOM   3627  CA  ILE P 241     -23.970  12.096  -3.873  1.00 97.00      PROA   
ATOM   3628  HA  ILE P 241     -24.782  11.409  -3.687  1.00 97.00      PROA   
ATOM   3629  CB  ILE P 241     -22.849  11.819  -2.856  1.00 97.00      PROA   
ATOM   3630  HB  ILE P 241     -22.021  12.531  -3.061  1.00 97.00      PROA   
ATOM   3631  CG2 ILE P 241     -23.324  12.067  -1.402  1.00 97.00      PROA   
ATOM   3632 HG21 ILE P 241     -24.222  11.454  -1.173  1.00 97.00      PROA   
ATOM   3633 HG22 ILE P 241     -23.573  13.135  -1.228  1.00 97.00      PROA   
ATOM   3634 HG23 ILE P 241     -22.516  11.794  -0.689  1.00 97.00      PROA   
ATOM   3635  CG1 ILE P 241     -22.247  10.396  -3.008  1.00 97.00      PROA   
ATOM   3636 HG11 ILE P 241     -21.437  10.275  -2.258  1.00 97.00      PROA   
ATOM   3637 HG12 ILE P 241     -21.752  10.305  -3.998  1.00 97.00      PROA   
ATOM   3638  CD  ILE P 241     -23.252   9.247  -2.859  1.00 97.00      PROA   
ATOM   3639  HD1 ILE P 241     -24.027   9.299  -3.654  1.00 97.00      PROA   
ATOM   3640  HD2 ILE P 241     -23.757   9.277  -1.870  1.00 97.00      PROA   
ATOM   3641  HD3 ILE P 241     -22.731   8.271  -2.958  1.00 97.00      PROA   
ATOM   3642  C   ILE P 241     -24.528  13.497  -3.631  1.00 97.00      PROA   
ATOM   3643  O   ILE P 241     -23.833  14.492  -3.825  1.00 97.00      PROA   
ATOM   3644  N   GLU P 242     -25.788  13.595  -3.157  1.00 97.00      PROA   
ATOM   3645  HN  GLU P 242     -26.353  12.779  -3.062  1.00 97.00      PROA   
ATOM   3646  CA  GLU P 242     -26.417  14.831  -2.725  1.00 97.00      PROA   
ATOM   3647  HA  GLU P 242     -25.901  15.670  -3.168  1.00 97.00      PROA   
ATOM   3648  CB  GLU P 242     -27.920  14.894  -3.128  1.00 97.00      PROA   
ATOM   3649  HB1 GLU P 242     -28.364  15.818  -2.699  1.00 97.00      PROA   
ATOM   3650  HB2 GLU P 242     -28.477  14.028  -2.712  1.00 97.00      PROA   
ATOM   3651  CG  GLU P 242     -28.108  14.945  -4.661  1.00 97.00      PROA   
ATOM   3652  HG1 GLU P 242     -27.897  13.948  -5.105  1.00 97.00      PROA   
ATOM   3653  HG2 GLU P 242     -27.354  15.673  -5.029  1.00 97.00      PROA   
ATOM   3654  CD  GLU P 242     -29.466  15.419  -5.180  1.00 97.00      PROA   
ATOM   3655  OE1 GLU P 242     -30.348  15.814  -4.380  1.00 97.00      PROA   
ATOM   3656  OE2 GLU P 242     -29.593  15.465  -6.435  1.00 97.00      PROA   
ATOM   3657  C   GLU P 242     -26.346  14.998  -1.217  1.00 97.00      PROA   
ATOM   3658  O   GLU P 242     -26.614  14.067  -0.460  1.00 97.00      PROA   
ATOM   3659  N   LYS P 243     -26.004  16.205  -0.731  1.00 97.00      PROA   
ATOM   3660  HN  LYS P 243     -25.653  16.914  -1.338  1.00 97.00      PROA   
ATOM   3661  CA  LYS P 243     -26.194  16.550   0.666  1.00 97.00      PROA   
ATOM   3662  HA  LYS P 243     -26.890  15.849   1.103  1.00 97.00      PROA   
ATOM   3663  CB  LYS P 243     -24.894  16.459   1.505  1.00 97.00      PROA   
ATOM   3664  HB1 LYS P 243     -25.083  16.861   2.523  1.00 97.00      PROA   
ATOM   3665  HB2 LYS P 243     -24.103  17.079   1.033  1.00 97.00      PROA   
ATOM   3666  CG  LYS P 243     -24.418  15.004   1.650  1.00 97.00      PROA   
ATOM   3667  HG1 LYS P 243     -24.083  14.639   0.655  1.00 97.00      PROA   
ATOM   3668  HG2 LYS P 243     -25.280  14.375   1.956  1.00 97.00      PROA   
ATOM   3669  CD  LYS P 243     -23.285  14.832   2.671  1.00 97.00      PROA   
ATOM   3670  HD1 LYS P 243     -23.644  15.167   3.667  1.00 97.00      PROA   
ATOM   3671  HD2 LYS P 243     -22.453  15.502   2.365  1.00 97.00      PROA   
ATOM   3672  CE  LYS P 243     -22.802  13.378   2.753  1.00 97.00      PROA   
ATOM   3673  HE1 LYS P 243     -22.454  13.039   1.754  1.00 97.00      PROA   
ATOM   3674  HE2 LYS P 243     -23.627  12.713   3.089  1.00 97.00      PROA   
ATOM   3675  NZ  LYS P 243     -21.681  13.235   3.696  1.00 97.00      PROA   
ATOM   3676  HZ1 LYS P 243     -21.935  13.529   4.660  1.00 97.00      PROA   
ATOM   3677  HZ2 LYS P 243     -20.897  13.849   3.397  1.00 97.00      PROA   
ATOM   3678  HZ3 LYS P 243     -21.334  12.255   3.682  1.00 97.00      PROA   
ATOM   3679  C   LYS P 243     -26.862  17.902   0.837  1.00 97.00      PROA   
ATOM   3680  O   LYS P 243     -26.434  18.909   0.277  1.00 97.00      PROA   
ATOM   3681  N   THR P 244     -27.957  17.936   1.614  1.00 97.00      PROA   
ATOM   3682  HN  THR P 244     -28.330  17.106   2.021  1.00 97.00      PROA   
ATOM   3683  CA  THR P 244     -28.714  19.125   1.985  1.00 97.00      PROA   
ATOM   3684  HA  THR P 244     -28.718  19.826   1.163  1.00 97.00      PROA   
ATOM   3685  CB  THR P 244     -30.150  18.782   2.392  1.00 97.00      PROA   
ATOM   3686  HB  THR P 244     -30.676  19.638   2.866  1.00 97.00      PROA   
ATOM   3687  OG1 THR P 244     -30.172  17.656   3.264  1.00 97.00      PROA   
ATOM   3688  HG1 THR P 244     -29.620  17.887   4.015  1.00 97.00      PROA   
ATOM   3689  CG2 THR P 244     -30.957  18.380   1.157  1.00 97.00      PROA   
ATOM   3690 HG21 THR P 244     -30.492  17.517   0.635  1.00 97.00      PROA   
ATOM   3691 HG22 THR P 244     -31.042  19.236   0.453  1.00 97.00      PROA   
ATOM   3692 HG23 THR P 244     -31.989  18.086   1.447  1.00 97.00      PROA   
ATOM   3693  C   THR P 244     -28.145  19.831   3.196  1.00 97.00      PROA   
ATOM   3694  O   THR P 244     -27.722  19.193   4.158  1.00 97.00      PROA   
ATOM   3695  N   ILE P 245     -28.213  21.169   3.224  1.00 97.00      PROA   
ATOM   3696  HN  ILE P 245     -28.410  21.707   2.408  1.00 97.00      PROA   
ATOM   3697  CA  ILE P 245     -28.099  21.917   4.458  1.00 97.00      PROA   
ATOM   3698  HA  ILE P 245     -28.377  21.267   5.275  1.00 97.00      PROA   
ATOM   3699  CB  ILE P 245     -26.679  22.427   4.708  1.00 97.00      PROA   
ATOM   3700  HB  ILE P 245     -26.005  21.585   4.439  1.00 97.00      PROA   
ATOM   3701  CG2 ILE P 245     -26.317  23.633   3.808  1.00 97.00      PROA   
ATOM   3702 HG21 ILE P 245     -26.897  24.537   4.089  1.00 97.00      PROA   
ATOM   3703 HG22 ILE P 245     -26.519  23.401   2.740  1.00 97.00      PROA   
ATOM   3704 HG23 ILE P 245     -25.237  23.874   3.909  1.00 97.00      PROA   
ATOM   3705  CG1 ILE P 245     -26.432  22.722   6.205  1.00 97.00      PROA   
ATOM   3706 HG11 ILE P 245     -27.039  22.027   6.825  1.00 97.00      PROA   
ATOM   3707 HG12 ILE P 245     -26.753  23.758   6.444  1.00 97.00      PROA   
ATOM   3708  CD  ILE P 245     -24.964  22.522   6.592  1.00 97.00      PROA   
ATOM   3709  HD1 ILE P 245     -24.307  23.170   5.973  1.00 97.00      PROA   
ATOM   3710  HD2 ILE P 245     -24.654  21.468   6.428  1.00 97.00      PROA   
ATOM   3711  HD3 ILE P 245     -24.809  22.770   7.663  1.00 97.00      PROA   
ATOM   3712  C   ILE P 245     -29.127  23.035   4.439  1.00 97.00      PROA   
ATOM   3713  O   ILE P 245     -29.630  23.451   3.393  1.00 97.00      PROA   
ATOM   3714  N   SER P 246     -29.510  23.541   5.619  1.00 97.00      PROA   
ATOM   3715  HN  SER P 246     -29.115  23.233   6.481  1.00 97.00      PROA   
ATOM   3716  CA  SER P 246     -30.488  24.602   5.710  1.00 97.00      PROA   
ATOM   3717  HA  SER P 246     -30.352  25.309   4.905  1.00 97.00      PROA   
ATOM   3718  CB  SER P 246     -31.974  24.136   5.831  1.00 97.00      PROA   
ATOM   3719  HB1 SER P 246     -32.626  25.036   5.835  1.00 97.00      PROA   
ATOM   3720  HB2 SER P 246     -32.117  23.584   6.784  1.00 97.00      PROA   
ATOM   3721  OG  SER P 246     -32.437  23.271   4.795  1.00 97.00      PROA   
ATOM   3722  HG1 SER P 246     -32.383  23.771   3.978  1.00 97.00      PROA   
ATOM   3723  C   SER P 246     -30.308  25.314   7.022  1.00 97.00      PROA   
ATOM   3724  O   SER P 246     -29.885  24.721   8.008  1.00 97.00      PROA   
ATOM   3725  N   LYS P 247     -30.770  26.568   7.079  1.00 97.00      PROA   
ATOM   3726  HN  LYS P 247     -30.859  27.124   6.257  1.00 97.00      PROA   
ATOM   3727  CA  LYS P 247     -31.316  27.164   8.281  1.00 97.00      PROA   
ATOM   3728  HA  LYS P 247     -30.549  27.127   9.040  1.00 97.00      PROA   
ATOM   3729  CB  LYS P 247     -31.586  28.657   7.991  1.00 97.00      PROA   
ATOM   3730  HB1 LYS P 247     -31.982  28.763   6.959  1.00 97.00      PROA   
ATOM   3731  HB2 LYS P 247     -30.603  29.175   8.011  1.00 97.00      PROA   
ATOM   3732  CG  LYS P 247     -32.546  29.396   8.931  1.00 97.00      PROA   
ATOM   3733  HG1 LYS P 247     -32.211  29.267   9.983  1.00 97.00      PROA   
ATOM   3734  HG2 LYS P 247     -33.574  28.986   8.829  1.00 97.00      PROA   
ATOM   3735  CD  LYS P 247     -32.536  30.888   8.581  1.00 97.00      PROA   
ATOM   3736  HD1 LYS P 247     -32.836  30.991   7.517  1.00 97.00      PROA   
ATOM   3737  HD2 LYS P 247     -31.488  31.250   8.656  1.00 97.00      PROA   
ATOM   3738  CE  LYS P 247     -33.402  31.772   9.474  1.00 97.00      PROA   
ATOM   3739  HE1 LYS P 247     -33.232  32.842   9.229  1.00 97.00      PROA   
ATOM   3740  HE2 LYS P 247     -33.161  31.615  10.547  1.00 97.00      PROA   
ATOM   3741  NZ  LYS P 247     -34.832  31.492   9.265  1.00 97.00      PROA   
ATOM   3742  HZ1 LYS P 247     -35.115  30.534   9.554  1.00 97.00      PROA   
ATOM   3743  HZ2 LYS P 247     -35.096  31.686   8.278  1.00 97.00      PROA   
ATOM   3744  HZ3 LYS P 247     -35.344  32.211   9.816  1.00 97.00      PROA   
ATOM   3745  C   LYS P 247     -32.536  26.433   8.882  1.00 97.00      PROA   
ATOM   3746  O   LYS P 247     -33.346  25.809   8.178  1.00 97.00      PROA   
ATOM   3747  N   ALA P 248     -32.672  26.459  10.226  1.00 97.00      PROA   
ATOM   3748  HN  ALA P 248     -31.984  26.919  10.782  1.00 97.00      PROA   
ATOM   3749  CA  ALA P 248     -33.800  25.917  10.957  1.00 97.00      PROA   
ATOM   3750  HA  ALA P 248     -33.881  24.884  10.655  1.00 97.00      PROA   
ATOM   3751  CB  ALA P 248     -33.527  25.924  12.472  1.00 97.00      PROA   
ATOM   3752  HB1 ALA P 248     -33.501  26.965  12.861  1.00 97.00      PROA   
ATOM   3753  HB2 ALA P 248     -32.542  25.455  12.679  1.00 97.00      PROA   
ATOM   3754  HB3 ALA P 248     -34.301  25.356  13.031  1.00 97.00      PROA   
ATOM   3755  C   ALA P 248     -35.154  26.564  10.634  1.00 97.00      PROA   
ATOM   3756  O   ALA P 248     -35.265  27.726  10.247  1.00 97.00      PROA   
ATOM   3757  N   LYS P 249     -36.235  25.772  10.742  1.00 97.00      PROA   
ATOM   3758  HN  LYS P 249     -36.161  24.874  11.168  1.00 97.00      PROA   
ATOM   3759  CA  LYS P 249     -37.542  26.118  10.220  1.00 97.00      PROA   
ATOM   3760  HA  LYS P 249     -37.530  27.110   9.794  1.00 97.00      PROA   
ATOM   3761  CB  LYS P 249     -37.965  25.076   9.139  1.00 97.00      PROA   
ATOM   3762  HB1 LYS P 249     -38.780  25.515   8.525  1.00 97.00      PROA   
ATOM   3763  HB2 LYS P 249     -38.366  24.162   9.628  1.00 97.00      PROA   
ATOM   3764  CG  LYS P 249     -36.800  24.631   8.222  1.00 97.00      PROA   
ATOM   3765  HG1 LYS P 249     -36.081  24.043   8.833  1.00 97.00      PROA   
ATOM   3766  HG2 LYS P 249     -36.274  25.535   7.848  1.00 97.00      PROA   
ATOM   3767  CD  LYS P 249     -37.251  23.758   7.033  1.00 97.00      PROA   
ATOM   3768  HD1 LYS P 249     -37.715  24.410   6.263  1.00 97.00      PROA   
ATOM   3769  HD2 LYS P 249     -38.042  23.063   7.387  1.00 97.00      PROA   
ATOM   3770  CE  LYS P 249     -36.138  22.902   6.401  1.00 97.00      PROA   
ATOM   3771  HE1 LYS P 249     -36.512  22.389   5.490  1.00 97.00      PROA   
ATOM   3772  HE2 LYS P 249     -35.783  22.138   7.126  1.00 97.00      PROA   
ATOM   3773  NZ  LYS P 249     -34.993  23.744   6.027  1.00 97.00      PROA   
ATOM   3774  HZ1 LYS P 249     -34.608  24.245   6.853  1.00 97.00      PROA   
ATOM   3775  HZ2 LYS P 249     -35.296  24.476   5.354  1.00 97.00      PROA   
ATOM   3776  HZ3 LYS P 249     -34.222  23.222   5.564  1.00 97.00      PROA   
ATOM   3777  C   LYS P 249     -38.515  26.109  11.394  1.00 97.00      PROA   
ATOM   3778  O   LYS P 249     -38.451  25.226  12.248  1.00 97.00      PROA   
ATOM   3779  N   GLY P 250     -39.414  27.107  11.510  1.00 97.00      PROA   
ATOM   3780  HN  GLY P 250     -39.461  27.850  10.847  1.00 97.00      PROA   
ATOM   3781  CA  GLY P 250     -40.345  27.212  12.636  1.00 97.00      PROA   
ATOM   3782  HA1 GLY P 250     -39.944  26.734  13.518  1.00 97.00      PROA   
ATOM   3783  HA2 GLY P 250     -41.285  26.786  12.319  1.00 97.00      PROA   
ATOM   3784  C   GLY P 250     -40.608  28.654  12.972  1.00 97.00      PROA   
ATOM   3785  O   GLY P 250     -40.616  29.497  12.085  1.00 97.00      PROA   
ATOM   3786  N   GLN P 251     -40.867  28.979  14.253  1.00 97.00      PROA   
ATOM   3787  HN  GLN P 251     -40.808  28.303  14.984  1.00 97.00      PROA   
ATOM   3788  CA  GLN P 251     -41.337  30.300  14.650  1.00 97.00      PROA   
ATOM   3789  HA  GLN P 251     -41.910  30.720  13.837  1.00 97.00      PROA   
ATOM   3790  CB  GLN P 251     -42.312  30.177  15.851  1.00 97.00      PROA   
ATOM   3791  HB1 GLN P 251     -41.738  29.802  16.726  1.00 97.00      PROA   
ATOM   3792  HB2 GLN P 251     -43.077  29.405  15.622  1.00 97.00      PROA   
ATOM   3793  CG  GLN P 251     -43.046  31.498  16.211  1.00 97.00      PROA   
ATOM   3794  HG1 GLN P 251     -44.028  31.528  15.692  1.00 97.00      PROA   
ATOM   3795  HG2 GLN P 251     -42.474  32.392  15.882  1.00 97.00      PROA   
ATOM   3796  CD  GLN P 251     -43.318  31.608  17.712  1.00 97.00      PROA   
ATOM   3797  OE1 GLN P 251     -44.085  30.841  18.290  1.00 97.00      PROA   
ATOM   3798  NE2 GLN P 251     -42.668  32.582  18.384  1.00 97.00      PROA   
ATOM   3799 HE21 GLN P 251     -42.891  32.679  19.354  1.00 97.00      PROA   
ATOM   3800 HE22 GLN P 251     -42.027  33.174  17.896  1.00 97.00      PROA   
ATOM   3801  C   GLN P 251     -40.213  31.267  15.072  1.00 97.00      PROA   
ATOM   3802  O   GLN P 251     -39.497  30.973  16.030  1.00 97.00      PROA   
ATOM   3803  N   PRO P 252     -40.035  32.426  14.436  1.00 97.00      PROA   
ATOM   3804  CD  PRO P 252     -40.478  32.672  13.057  1.00 97.00      PROA   
ATOM   3805  HD1 PRO P 252     -41.588  32.694  13.019  1.00 97.00      PROA   
ATOM   3806  HD2 PRO P 252     -40.081  31.901  12.363  1.00 97.00      PROA   
ATOM   3807  CA  PRO P 252     -39.371  33.607  14.997  1.00 97.00      PROA   
ATOM   3808  HA  PRO P 252     -38.310  33.442  14.875  1.00 97.00      PROA   
ATOM   3809  CB  PRO P 252     -39.887  34.725  14.078  1.00 97.00      PROA   
ATOM   3810  HB1 PRO P 252     -39.245  35.632  14.079  1.00 97.00      PROA   
ATOM   3811  HB2 PRO P 252     -40.919  35.015  14.369  1.00 97.00      PROA   
ATOM   3812  CG  PRO P 252     -39.920  34.050  12.710  1.00 97.00      PROA   
ATOM   3813  HG1 PRO P 252     -40.544  34.595  11.970  1.00 97.00      PROA   
ATOM   3814  HG2 PRO P 252     -38.888  33.949  12.311  1.00 97.00      PROA   
ATOM   3815  C   PRO P 252     -39.544  33.951  16.479  1.00 97.00      PROA   
ATOM   3816  O   PRO P 252     -40.669  34.098  16.955  1.00 97.00      PROA   
ATOM   3817  N   ARG P 253     -38.435  34.166  17.209  1.00 97.00      PROA   
ATOM   3818  HN  ARG P 253     -37.550  33.883  16.845  1.00 97.00      PROA   
ATOM   3819  CA  ARG P 253     -38.407  34.828  18.505  1.00 97.00      PROA   
ATOM   3820  HA  ARG P 253     -39.303  35.416  18.638  1.00 97.00      PROA   
ATOM   3821  CB  ARG P 253     -38.232  33.821  19.683  1.00 97.00      PROA   
ATOM   3822  HB1 ARG P 253     -38.018  34.378  20.619  1.00 97.00      PROA   
ATOM   3823  HB2 ARG P 253     -37.351  33.182  19.458  1.00 97.00      PROA   
ATOM   3824  CG  ARG P 253     -39.446  32.901  19.930  1.00 97.00      PROA   
ATOM   3825  HG1 ARG P 253     -39.719  32.417  18.968  1.00 97.00      PROA   
ATOM   3826  HG2 ARG P 253     -40.313  33.518  20.248  1.00 97.00      PROA   
ATOM   3827  CD  ARG P 253     -39.222  31.771  20.953  1.00 97.00      PROA   
ATOM   3828  HD1 ARG P 253     -38.384  31.115  20.633  1.00 97.00      PROA   
ATOM   3829  HD2 ARG P 253     -40.154  31.169  21.017  1.00 97.00      PROA   
ATOM   3830  NE  ARG P 253     -38.882  32.379  22.283  1.00 97.00      PROA   
ATOM   3831  HE  ARG P 253     -38.078  32.973  22.320  1.00 97.00      PROA   
ATOM   3832  CZ  ARG P 253     -39.100  31.780  23.441  1.00 97.00      PROA   
ATOM   3833  NH1 ARG P 253     -39.760  30.658  23.540  1.00 97.00      PROA   
ATOM   3834 HH11 ARG P 253     -39.879  30.154  22.684  1.00 97.00      PROA   
ATOM   3835 HH12 ARG P 253     -39.455  30.113  24.322  1.00 97.00      PROA   
ATOM   3836  NH2 ARG P 253     -38.554  32.219  24.552  1.00 97.00      PROA   
ATOM   3837 HH21 ARG P 253     -38.052  33.083  24.591  1.00 97.00      PROA   
ATOM   3838 HH22 ARG P 253     -38.659  31.629  25.353  1.00 97.00      PROA   
ATOM   3839  C   ARG P 253     -37.220  35.780  18.545  1.00 97.00      PROA   
ATOM   3840  O   ARG P 253     -36.115  35.367  18.210  1.00 97.00      PROA   
ATOM   3841  N   GLU P 254     -37.384  37.060  18.962  1.00 97.00      PROA   
ATOM   3842  HN  GLU P 254     -38.283  37.447  19.151  1.00 97.00      PROA   
ATOM   3843  CA  GLU P 254     -36.248  37.929  19.280  1.00 97.00      PROA   
ATOM   3844  HA  GLU P 254     -35.641  37.956  18.387  1.00 97.00      PROA   
ATOM   3845  CB  GLU P 254     -36.638  39.428  19.529  1.00 97.00      PROA   
ATOM   3846  HB1 GLU P 254     -37.665  39.462  19.950  1.00 97.00      PROA   
ATOM   3847  HB2 GLU P 254     -36.692  39.922  18.535  1.00 97.00      PROA   
ATOM   3848  CG  GLU P 254     -35.720  40.252  20.501  1.00 97.00      PROA   
ATOM   3849  HG1 GLU P 254     -34.693  39.831  20.557  1.00 97.00      PROA   
ATOM   3850  HG2 GLU P 254     -36.148  40.205  21.525  1.00 97.00      PROA   
ATOM   3851  CD  GLU P 254     -35.481  41.725  20.166  1.00 97.00      PROA   
ATOM   3852  OE1 GLU P 254     -35.817  42.182  19.052  1.00 97.00      PROA   
ATOM   3853  OE2 GLU P 254     -34.859  42.412  21.024  1.00 97.00      PROA   
ATOM   3854  C   GLU P 254     -35.393  37.394  20.434  1.00 97.00      PROA   
ATOM   3855  O   GLU P 254     -35.946  37.158  21.509  1.00 97.00      PROA   
ATOM   3856  N   PRO P 255     -34.081  37.170  20.305  1.00 97.00      PROA   
ATOM   3857  CD  PRO P 255     -33.416  36.933  19.026  1.00 97.00      PROA   
ATOM   3858  HD1 PRO P 255     -33.528  37.817  18.363  1.00 97.00      PROA   
ATOM   3859  HD2 PRO P 255     -33.857  36.037  18.539  1.00 97.00      PROA   
ATOM   3860  CA  PRO P 255     -33.168  36.956  21.413  1.00 97.00      PROA   
ATOM   3861  HA  PRO P 255     -33.327  35.938  21.736  1.00 97.00      PROA   
ATOM   3862  CB  PRO P 255     -31.785  37.145  20.779  1.00 97.00      PROA   
ATOM   3863  HB1 PRO P 255     -31.020  36.546  21.317  1.00 97.00      PROA   
ATOM   3864  HB2 PRO P 255     -31.496  38.218  20.779  1.00 97.00      PROA   
ATOM   3865  CG  PRO P 255     -31.945  36.658  19.340  1.00 97.00      PROA   
ATOM   3866  HG1 PRO P 255     -31.260  37.181  18.638  1.00 97.00      PROA   
ATOM   3867  HG2 PRO P 255     -31.751  35.566  19.280  1.00 97.00      PROA   
ATOM   3868  C   PRO P 255     -33.347  37.782  22.673  1.00 97.00      PROA   
ATOM   3869  O   PRO P 255     -33.264  39.010  22.649  1.00 97.00      PROA   
ATOM   3870  N   GLN P 256     -33.488  37.113  23.822  1.00 97.00      PROA   
ATOM   3871  HN  GLN P 256     -33.548  36.118  23.837  1.00 97.00      PROA   
ATOM   3872  CA  GLN P 256     -33.459  37.748  25.112  1.00 97.00      PROA   
ATOM   3873  HA  GLN P 256     -33.924  38.721  25.048  1.00 97.00      PROA   
ATOM   3874  CB  GLN P 256     -34.234  36.911  26.168  1.00 97.00      PROA   
ATOM   3875  HB1 GLN P 256     -34.010  37.353  27.162  1.00 97.00      PROA   
ATOM   3876  HB2 GLN P 256     -33.833  35.876  26.188  1.00 97.00      PROA   
ATOM   3877  CG  GLN P 256     -35.786  36.883  26.017  1.00 97.00      PROA   
ATOM   3878  HG1 GLN P 256     -36.152  37.829  25.564  1.00 97.00      PROA   
ATOM   3879  HG2 GLN P 256     -36.228  36.810  27.034  1.00 97.00      PROA   
ATOM   3880  CD  GLN P 256     -36.347  35.686  25.238  1.00 97.00      PROA   
ATOM   3881  OE1 GLN P 256     -36.886  34.725  25.797  1.00 97.00      PROA   
ATOM   3882  NE2 GLN P 256     -36.254  35.724  23.896  1.00 97.00      PROA   
ATOM   3883 HE21 GLN P 256     -36.421  34.885  23.377  1.00 97.00      PROA   
ATOM   3884 HE22 GLN P 256     -35.947  36.547  23.418  1.00 97.00      PROA   
ATOM   3885  C   GLN P 256     -32.000  37.963  25.506  1.00 97.00      PROA   
ATOM   3886  O   GLN P 256     -31.328  37.063  26.001  1.00 97.00      PROA   
ATOM   3887  N   VAL P 257     -31.459  39.159  25.208  1.00 97.00      PROA   
ATOM   3888  HN  VAL P 257     -32.022  39.833  24.735  1.00 97.00      PROA   
ATOM   3889  CA  VAL P 257     -30.061  39.509  25.419  1.00 97.00      PROA   
ATOM   3890  HA  VAL P 257     -29.457  38.615  25.368  1.00 97.00      PROA   
ATOM   3891  CB  VAL P 257     -29.573  40.496  24.354  1.00 97.00      PROA   
ATOM   3892  HB  VAL P 257     -30.126  41.455  24.453  1.00 97.00      PROA   
ATOM   3893  CG1 VAL P 257     -28.072  40.801  24.507  1.00 97.00      PROA   
ATOM   3894 HG11 VAL P 257     -27.465  39.878  24.393  1.00 97.00      PROA   
ATOM   3895 HG12 VAL P 257     -27.842  41.252  25.496  1.00 97.00      PROA   
ATOM   3896 HG13 VAL P 257     -27.741  41.520  23.726  1.00 97.00      PROA   
ATOM   3897  CG2 VAL P 257     -29.859  39.931  22.951  1.00 97.00      PROA   
ATOM   3898 HG21 VAL P 257     -30.948  39.845  22.750  1.00 97.00      PROA   
ATOM   3899 HG22 VAL P 257     -29.404  38.923  22.850  1.00 97.00      PROA   
ATOM   3900 HG23 VAL P 257     -29.423  40.596  22.174  1.00 97.00      PROA   
ATOM   3901  C   VAL P 257     -29.888  40.102  26.809  1.00 97.00      PROA   
ATOM   3902  O   VAL P 257     -30.102  41.295  27.027  1.00 97.00      PROA   
ATOM   3903  N   TYR P 258     -29.522  39.263  27.790  1.00 97.00      PROA   
ATOM   3904  HN  TYR P 258     -29.311  38.310  27.584  1.00 97.00      PROA   
ATOM   3905  CA  TYR P 258     -29.573  39.587  29.203  1.00 97.00      PROA   
ATOM   3906  HA  TYR P 258     -29.957  40.585  29.359  1.00 97.00      PROA   
ATOM   3907  CB  TYR P 258     -30.461  38.555  29.947  1.00 97.00      PROA   
ATOM   3908  HB1 TYR P 258     -30.415  38.731  31.043  1.00 97.00      PROA   
ATOM   3909  HB2 TYR P 258     -30.082  37.533  29.733  1.00 97.00      PROA   
ATOM   3910  CG  TYR P 258     -31.929  38.582  29.581  1.00 97.00      PROA   
ATOM   3911  CD1 TYR P 258     -32.576  39.629  28.891  1.00 97.00      PROA   
ATOM   3912  HD1 TYR P 258     -32.016  40.481  28.536  1.00 97.00      PROA   
ATOM   3913  CE1 TYR P 258     -33.974  39.637  28.751  1.00 97.00      PROA   
ATOM   3914  HE1 TYR P 258     -34.467  40.462  28.258  1.00 97.00      PROA   
ATOM   3915  CZ  TYR P 258     -34.738  38.614  29.321  1.00 97.00      PROA   
ATOM   3916  OH  TYR P 258     -36.141  38.657  29.254  1.00 97.00      PROA   
ATOM   3917  HH  TYR P 258     -36.464  38.407  30.123  1.00 97.00      PROA   
ATOM   3918  CD2 TYR P 258     -32.714  37.542  30.097  1.00 97.00      PROA   
ATOM   3919  HD2 TYR P 258     -32.213  36.757  30.643  1.00 97.00      PROA   
ATOM   3920  CE2 TYR P 258     -34.110  37.557  29.984  1.00 97.00      PROA   
ATOM   3921  HE2 TYR P 258     -34.696  36.763  30.421  1.00 97.00      PROA   
ATOM   3922  C   TYR P 258     -28.176  39.547  29.804  1.00 97.00      PROA   
ATOM   3923  O   TYR P 258     -27.383  38.650  29.518  1.00 97.00      PROA   
ATOM   3924  N   THR P 259     -27.783  40.525  30.650  1.00 97.00      PROA   
ATOM   3925  HN  THR P 259     -28.444  41.206  30.955  1.00 97.00      PROA   
ATOM   3926  CA  THR P 259     -26.370  40.595  31.054  1.00 97.00      PROA   
ATOM   3927  HA  THR P 259     -26.016  39.575  31.095  1.00 97.00      PROA   
ATOM   3928  CB  THR P 259     -25.459  41.267  30.014  1.00 97.00      PROA   
ATOM   3929  HB  THR P 259     -25.522  40.685  29.070  1.00 97.00      PROA   
ATOM   3930  OG1 THR P 259     -24.096  41.354  30.418  1.00 97.00      PROA   
ATOM   3931  HG1 THR P 259     -23.822  40.468  30.668  1.00 97.00      PROA   
ATOM   3932  CG2 THR P 259     -25.921  42.693  29.704  1.00 97.00      PROA   
ATOM   3933 HG21 THR P 259     -25.864  43.312  30.624  1.00 97.00      PROA   
ATOM   3934 HG22 THR P 259     -26.962  42.706  29.316  1.00 97.00      PROA   
ATOM   3935 HG23 THR P 259     -25.262  43.149  28.934  1.00 97.00      PROA   
ATOM   3936  C   THR P 259     -26.077  41.077  32.470  1.00 97.00      PROA   
ATOM   3937  O   THR P 259     -26.576  42.091  32.960  1.00 97.00      PROA   
ATOM   3938  N   LEU P 260     -25.218  40.315  33.176  1.00 97.00      PROA   
ATOM   3939  HN  LEU P 260     -24.773  39.546  32.725  1.00 97.00      PROA   
ATOM   3940  CA  LEU P 260     -24.779  40.558  34.535  1.00 97.00      PROA   
ATOM   3941  HA  LEU P 260     -25.607  41.000  35.069  1.00 97.00      PROA   
ATOM   3942  CB  LEU P 260     -24.417  39.229  35.252  1.00 97.00      PROA   
ATOM   3943  HB1 LEU P 260     -23.976  39.427  36.252  1.00 97.00      PROA   
ATOM   3944  HB2 LEU P 260     -23.629  38.730  34.648  1.00 97.00      PROA   
ATOM   3945  CG  LEU P 260     -25.574  38.224  35.436  1.00 97.00      PROA   
ATOM   3946  HG  LEU P 260     -26.205  38.220  34.521  1.00 97.00      PROA   
ATOM   3947  CD1 LEU P 260     -25.027  36.799  35.618  1.00 97.00      PROA   
ATOM   3948 HD11 LEU P 260     -24.354  36.752  36.501  1.00 97.00      PROA   
ATOM   3949 HD12 LEU P 260     -24.459  36.472  34.721  1.00 97.00      PROA   
ATOM   3950 HD13 LEU P 260     -25.857  36.079  35.782  1.00 97.00      PROA   
ATOM   3951  CD2 LEU P 260     -26.447  38.590  36.644  1.00 97.00      PROA   
ATOM   3952 HD21 LEU P 260     -26.862  39.617  36.553  1.00 97.00      PROA   
ATOM   3953 HD22 LEU P 260     -25.846  38.536  37.577  1.00 97.00      PROA   
ATOM   3954 HD23 LEU P 260     -27.289  37.872  36.739  1.00 97.00      PROA   
ATOM   3955  C   LEU P 260     -23.531  41.459  34.595  1.00 97.00      PROA   
ATOM   3956  O   LEU P 260     -22.613  41.280  33.785  1.00 97.00      PROA   
ATOM   3957  N   PRO P 261     -23.454  42.398  35.547  1.00 97.00      PROA   
ATOM   3958  CD  PRO P 261     -24.633  42.952  36.224  1.00 97.00      PROA   
ATOM   3959  HD1 PRO P 261     -25.001  42.206  36.961  1.00 97.00      PROA   
ATOM   3960  HD2 PRO P 261     -25.433  43.207  35.497  1.00 97.00      PROA   
ATOM   3961  CA  PRO P 261     -22.209  42.975  36.078  1.00 97.00      PROA   
ATOM   3962  HA  PRO P 261     -21.807  43.582  35.280  1.00 97.00      PROA   
ATOM   3963  CB  PRO P 261     -22.701  43.780  37.305  1.00 97.00      PROA   
ATOM   3964  HB1 PRO P 261     -22.061  44.663  37.518  1.00 97.00      PROA   
ATOM   3965  HB2 PRO P 261     -22.729  43.130  38.205  1.00 97.00      PROA   
ATOM   3966  CG  PRO P 261     -24.124  44.193  36.942  1.00 97.00      PROA   
ATOM   3967  HG1 PRO P 261     -24.734  44.465  37.830  1.00 97.00      PROA   
ATOM   3968  HG2 PRO P 261     -24.095  45.056  36.242  1.00 97.00      PROA   
ATOM   3969  C   PRO P 261     -21.097  41.987  36.465  1.00 97.00      PROA   
ATOM   3970  O   PRO P 261     -21.378  40.788  36.515  1.00 97.00      PROA   
ATOM   3971  N   PRO P 262     -19.861  42.428  36.732  1.00 97.00      PROA   
ATOM   3972  CD  PRO P 262     -19.383  43.783  36.420  1.00 97.00      PROA   
ATOM   3973  HD1 PRO P 262     -19.934  44.535  37.023  1.00 97.00      PROA   
ATOM   3974  HD2 PRO P 262     -19.483  44.003  35.335  1.00 97.00      PROA   
ATOM   3975  CA  PRO P 262     -18.790  41.629  37.327  1.00 97.00      PROA   
ATOM   3976  HA  PRO P 262     -18.332  41.097  36.507  1.00 97.00      PROA   
ATOM   3977  CB  PRO P 262     -17.843  42.689  37.887  1.00 97.00      PROA   
ATOM   3978  HB1 PRO P 262     -16.816  42.296  38.045  1.00 97.00      PROA   
ATOM   3979  HB2 PRO P 262     -18.238  43.075  38.851  1.00 97.00      PROA   
ATOM   3980  CG  PRO P 262     -17.908  43.794  36.837  1.00 97.00      PROA   
ATOM   3981  HG1 PRO P 262     -17.577  44.778  37.231  1.00 97.00      PROA   
ATOM   3982  HG2 PRO P 262     -17.279  43.529  35.960  1.00 97.00      PROA   
ATOM   3983  C   PRO P 262     -19.121  40.562  38.361  1.00 97.00      PROA   
ATOM   3984  O   PRO P 262     -19.748  40.850  39.381  1.00 97.00      PROA   
ATOM   3985  N   SER P 263     -18.641  39.325  38.141  1.00 97.00      PROA   
ATOM   3986  HN  SER P 263     -18.165  39.114  37.291  1.00 97.00      PROA   
ATOM   3987  CA  SER P 263     -18.727  38.236  39.105  1.00 97.00      PROA   
ATOM   3988  HA  SER P 263     -19.743  38.218  39.472  1.00 97.00      PROA   
ATOM   3989  CB  SER P 263     -18.401  36.839  38.510  1.00 97.00      PROA   
ATOM   3990  HB1 SER P 263     -18.755  36.040  39.195  1.00 97.00      PROA   
ATOM   3991  HB2 SER P 263     -17.303  36.705  38.404  1.00 97.00      PROA   
ATOM   3992  OG  SER P 263     -19.017  36.669  37.231  1.00 97.00      PROA   
ATOM   3993  HG1 SER P 263     -18.496  37.195  36.621  1.00 97.00      PROA   
ATOM   3994  C   SER P 263     -17.796  38.463  40.287  1.00 97.00      PROA   
ATOM   3995  O   SER P 263     -16.758  39.114  40.177  1.00 97.00      PROA   
ATOM   3996  N   ARG P 264     -18.135  37.924  41.475  1.00 97.00      PROA   
ATOM   3997  HN  ARG P 264     -18.987  37.414  41.562  1.00 97.00      PROA   
ATOM   3998  CA  ARG P 264     -17.343  38.118  42.680  1.00 97.00      PROA   
ATOM   3999  HA  ARG P 264     -17.264  39.188  42.811  1.00 97.00      PROA   
ATOM   4000  CB  ARG P 264     -18.073  37.575  43.940  1.00 97.00      PROA   
ATOM   4001  HB1 ARG P 264     -17.343  37.482  44.773  1.00 97.00      PROA   
ATOM   4002  HB2 ARG P 264     -18.481  36.565  43.722  1.00 97.00      PROA   
ATOM   4003  CG  ARG P 264     -19.187  38.526  44.424  1.00 97.00      PROA   
ATOM   4004  HG1 ARG P 264     -19.989  38.610  43.660  1.00 97.00      PROA   
ATOM   4005  HG2 ARG P 264     -18.734  39.537  44.515  1.00 97.00      PROA   
ATOM   4006  CD  ARG P 264     -19.781  38.186  45.799  1.00 97.00      PROA   
ATOM   4007  HD1 ARG P 264     -20.258  39.095  46.223  1.00 97.00      PROA   
ATOM   4008  HD2 ARG P 264     -19.004  37.843  46.515  1.00 97.00      PROA   
ATOM   4009  NE  ARG P 264     -20.866  37.173  45.619  1.00 97.00      PROA   
ATOM   4010  HE  ARG P 264     -21.786  37.537  45.475  1.00 97.00      PROA   
ATOM   4011  CZ  ARG P 264     -20.891  35.970  46.160  1.00 97.00      PROA   
ATOM   4012  NH1 ARG P 264     -19.804  35.267  46.346  1.00 97.00      PROA   
ATOM   4013 HH11 ARG P 264     -18.992  35.622  45.882  1.00 97.00      PROA   
ATOM   4014 HH12 ARG P 264     -19.919  34.301  46.582  1.00 97.00      PROA   
ATOM   4015  NH2 ARG P 264     -22.048  35.473  46.517  1.00 97.00      PROA   
ATOM   4016 HH21 ARG P 264     -22.775  36.153  46.608  1.00 97.00      PROA   
ATOM   4017 HH22 ARG P 264     -22.088  34.689  47.137  1.00 97.00      PROA   
ATOM   4018  C   ARG P 264     -15.881  37.669  42.653  1.00 97.00      PROA   
ATOM   4019  O   ARG P 264     -15.011  38.363  43.176  1.00 97.00      PROA   
ATOM   4020  N   ASP P 265     -15.555  36.510  42.050  1.00 97.00      PROA   
ATOM   4021  HN  ASP P 265     -16.209  35.959  41.537  1.00 97.00      PROA   
ATOM   4022  CA  ASP P 265     -14.182  36.109  41.813  1.00 97.00      PROA   
ATOM   4023  HA  ASP P 265     -13.648  36.168  42.750  1.00 97.00      PROA   
ATOM   4024  CB  ASP P 265     -14.173  34.633  41.320  1.00 97.00      PROA   
ATOM   4025  HB1 ASP P 265     -14.773  33.995  42.003  1.00 97.00      PROA   
ATOM   4026  HB2 ASP P 265     -13.131  34.248  41.297  1.00 97.00      PROA   
ATOM   4027  CG  ASP P 265     -14.760  34.518  39.928  1.00 97.00      PROA   
ATOM   4028  OD1 ASP P 265     -15.942  34.909  39.759  1.00 97.00      PROA   
ATOM   4029  OD2 ASP P 265     -13.979  34.183  39.001  1.00 97.00      PROA   
ATOM   4030  C   ASP P 265     -13.472  37.061  40.834  1.00 97.00      PROA   
ATOM   4031  O   ASP P 265     -12.346  37.503  41.060  1.00 97.00      PROA   
ATOM   4032  N   GLU P 266     -14.153  37.426  39.731  1.00 97.00      PROA   
ATOM   4033  HN  GLU P 266     -15.024  36.971  39.563  1.00 97.00      PROA   
ATOM   4034  CA  GLU P 266     -13.661  38.275  38.663  1.00 97.00      PROA   
ATOM   4035  HA  GLU P 266     -12.740  37.830  38.318  1.00 97.00      PROA   
ATOM   4036  CB  GLU P 266     -14.614  38.266  37.444  1.00 97.00      PROA   
ATOM   4037  HB1 GLU P 266     -14.178  38.917  36.657  1.00 97.00      PROA   
ATOM   4038  HB2 GLU P 266     -15.597  38.687  37.744  1.00 97.00      PROA   
ATOM   4039  CG  GLU P 266     -14.813  36.834  36.863  1.00 97.00      PROA   
ATOM   4040  HG1 GLU P 266     -15.867  36.508  36.991  1.00 97.00      PROA   
ATOM   4041  HG2 GLU P 266     -14.210  36.111  37.453  1.00 97.00      PROA   
ATOM   4042  CD  GLU P 266     -14.496  36.667  35.390  1.00 97.00      PROA   
ATOM   4043  OE1 GLU P 266     -15.151  37.362  34.572  1.00 97.00      PROA   
ATOM   4044  OE2 GLU P 266     -13.650  35.812  35.020  1.00 97.00      PROA   
ATOM   4045  C   GLU P 266     -13.296  39.678  39.132  1.00 97.00      PROA   
ATOM   4046  O   GLU P 266     -12.305  40.265  38.708  1.00 97.00      PROA   
ATOM   4047  N   LEU P 267     -14.056  40.225  40.098  1.00 97.00      PROA   
ATOM   4048  HN  LEU P 267     -14.908  39.774  40.351  1.00 97.00      PROA   
ATOM   4049  CA  LEU P 267     -13.685  41.421  40.837  1.00 97.00      PROA   
ATOM   4050  HA  LEU P 267     -13.569  42.221  40.120  1.00 97.00      PROA   
ATOM   4051  CB  LEU P 267     -14.795  41.807  41.849  1.00 97.00      PROA   
ATOM   4052  HB1 LEU P 267     -14.426  42.564  42.573  1.00 97.00      PROA   
ATOM   4053  HB2 LEU P 267     -15.074  40.897  42.423  1.00 97.00      PROA   
ATOM   4054  CG  LEU P 267     -16.063  42.393  41.193  1.00 97.00      PROA   
ATOM   4055  HG  LEU P 267     -16.378  41.721  40.365  1.00 97.00      PROA   
ATOM   4056  CD1 LEU P 267     -17.222  42.451  42.198  1.00 97.00      PROA   
ATOM   4057 HD11 LEU P 267     -16.967  43.117  43.050  1.00 97.00      PROA   
ATOM   4058 HD12 LEU P 267     -17.446  41.435  42.590  1.00 97.00      PROA   
ATOM   4059 HD13 LEU P 267     -18.138  42.839  41.703  1.00 97.00      PROA   
ATOM   4060  CD2 LEU P 267     -15.800  43.795  40.619  1.00 97.00      PROA   
ATOM   4061 HD21 LEU P 267     -15.056  43.758  39.795  1.00 97.00      PROA   
ATOM   4062 HD22 LEU P 267     -15.422  44.474  41.412  1.00 97.00      PROA   
ATOM   4063 HD23 LEU P 267     -16.739  44.229  40.214  1.00 97.00      PROA   
ATOM   4064  C   LEU P 267     -12.336  41.328  41.559  1.00 97.00      PROA   
ATOM   4065  O   LEU P 267     -11.559  42.287  41.570  1.00 97.00      PROA   
ATOM   4066  N   THR P 268     -11.992  40.179  42.179  1.00 97.00      PROA   
ATOM   4067  HN  THR P 268     -12.635  39.417  42.192  1.00 97.00      PROA   
ATOM   4068  CA  THR P 268     -10.631  39.926  42.681  1.00 97.00      PROA   
ATOM   4069  HA  THR P 268     -10.364  40.784  43.280  1.00 97.00      PROA   
ATOM   4070  CB  THR P 268     -10.499  38.718  43.626  1.00 97.00      PROA   
ATOM   4071  HB  THR P 268      -9.530  38.796  44.164  1.00 97.00      PROA   
ATOM   4072  OG1 THR P 268     -10.513  37.448  42.989  1.00 97.00      PROA   
ATOM   4073  HG1 THR P 268     -11.262  37.436  42.389  1.00 97.00      PROA   
ATOM   4074  CG2 THR P 268     -11.626  38.722  44.666  1.00 97.00      PROA   
ATOM   4075 HG21 THR P 268     -12.617  38.547  44.194  1.00 97.00      PROA   
ATOM   4076 HG22 THR P 268     -11.657  39.690  45.210  1.00 97.00      PROA   
ATOM   4077 HG23 THR P 268     -11.457  37.911  45.406  1.00 97.00      PROA   
ATOM   4078  C   THR P 268      -9.575  39.840  41.574  1.00 97.00      PROA   
ATOM   4079  O   THR P 268      -8.537  40.500  41.641  1.00 97.00      PROA   
ATOM   4080  N   LYS P 269      -9.857  39.080  40.497  1.00 97.00      PROA   
ATOM   4081  HN  LYS P 269     -10.723  38.587  40.498  1.00 97.00      PROA   
ATOM   4082  CA  LYS P 269      -9.049  38.874  39.299  1.00 97.00      PROA   
ATOM   4083  HA  LYS P 269      -8.136  38.421  39.656  1.00 97.00      PROA   
ATOM   4084  CB  LYS P 269      -9.716  37.807  38.385  1.00 97.00      PROA   
ATOM   4085  HB1 LYS P 269      -9.262  37.786  37.371  1.00 97.00      PROA   
ATOM   4086  HB2 LYS P 269     -10.772  38.127  38.256  1.00 97.00      PROA   
ATOM   4087  CG  LYS P 269      -9.641  36.376  38.964  1.00 97.00      PROA   
ATOM   4088  HG1 LYS P 269      -9.591  36.430  40.072  1.00 97.00      PROA   
ATOM   4089  HG2 LYS P 269      -8.695  35.903  38.625  1.00 97.00      PROA   
ATOM   4090  CD  LYS P 269     -10.838  35.456  38.622  1.00 97.00      PROA   
ATOM   4091  HD1 LYS P 269     -11.715  35.801  39.211  1.00 97.00      PROA   
ATOM   4092  HD2 LYS P 269     -10.602  34.430  38.977  1.00 97.00      PROA   
ATOM   4093  CE  LYS P 269     -11.251  35.413  37.146  1.00 97.00      PROA   
ATOM   4094  HE1 LYS P 269     -10.411  35.073  36.504  1.00 97.00      PROA   
ATOM   4095  HE2 LYS P 269     -11.574  36.422  36.809  1.00 97.00      PROA   
ATOM   4096  NZ  LYS P 269     -12.388  34.496  36.947  1.00 97.00      PROA   
ATOM   4097  HZ1 LYS P 269     -13.012  34.464  37.778  1.00 97.00      PROA   
ATOM   4098  HZ2 LYS P 269     -12.092  33.516  36.761  1.00 97.00      PROA   
ATOM   4099  HZ3 LYS P 269     -12.965  34.853  36.158  1.00 97.00      PROA   
ATOM   4100  C   LYS P 269      -8.559  40.102  38.513  1.00 97.00      PROA   
ATOM   4101  O   LYS P 269      -8.970  41.242  38.724  1.00 97.00      PROA   
ATOM   4102  N   ASN P 270      -7.601  39.904  37.583  1.00 97.00      PROA   
ATOM   4103  HN  ASN P 270      -7.195  38.999  37.478  1.00 97.00      PROA   
ATOM   4104  CA  ASN P 270      -7.000  40.936  36.738  1.00 97.00      PROA   
ATOM   4105  HA  ASN P 270      -6.564  41.676  37.392  1.00 97.00      PROA   
ATOM   4106  CB  ASN P 270      -5.891  40.322  35.829  1.00 97.00      PROA   
ATOM   4107  HB1 ASN P 270      -5.289  41.124  35.351  1.00 97.00      PROA   
ATOM   4108  HB2 ASN P 270      -6.352  39.710  35.024  1.00 97.00      PROA   
ATOM   4109  CG  ASN P 270      -4.997  39.368  36.615  1.00 97.00      PROA   
ATOM   4110  OD1 ASN P 270      -5.425  38.269  36.972  1.00 97.00      PROA   
ATOM   4111  ND2 ASN P 270      -3.732  39.753  36.879  1.00 97.00      PROA   
ATOM   4112 HD21 ASN P 270      -3.160  39.093  37.365  1.00 97.00      PROA   
ATOM   4113 HD22 ASN P 270      -3.380  40.621  36.529  1.00 97.00      PROA   
ATOM   4114  C   ASN P 270      -7.993  41.675  35.833  1.00 97.00      PROA   
ATOM   4115  O   ASN P 270      -7.959  42.899  35.694  1.00 97.00      PROA   
ATOM   4116  N   GLN P 271      -8.909  40.911  35.222  1.00 97.00      PROA   
ATOM   4117  HN  GLN P 271      -8.948  39.934  35.416  1.00 97.00      PROA   
ATOM   4118  CA  GLN P 271      -9.963  41.388  34.359  1.00 97.00      PROA   
ATOM   4119  HA  GLN P 271      -9.941  42.467  34.309  1.00 97.00      PROA   
ATOM   4120  CB  GLN P 271      -9.852  40.795  32.926  1.00 97.00      PROA   
ATOM   4121  HB1 GLN P 271     -10.729  41.140  32.338  1.00 97.00      PROA   
ATOM   4122  HB2 GLN P 271      -9.899  39.688  32.999  1.00 97.00      PROA   
ATOM   4123  CG  GLN P 271      -8.581  41.176  32.128  1.00 97.00      PROA   
ATOM   4124  HG1 GLN P 271      -7.672  40.776  32.626  1.00 97.00      PROA   
ATOM   4125  HG2 GLN P 271      -8.487  42.281  32.056  1.00 97.00      PROA   
ATOM   4126  CD  GLN P 271      -8.641  40.579  30.716  1.00 97.00      PROA   
ATOM   4127  OE1 GLN P 271      -8.933  39.391  30.545  1.00 97.00      PROA   
ATOM   4128  NE2 GLN P 271      -8.375  41.394  29.674  1.00 97.00      PROA   
ATOM   4129 HE21 GLN P 271      -8.352  41.005  28.753  1.00 97.00      PROA   
ATOM   4130 HE22 GLN P 271      -8.168  42.364  29.800  1.00 97.00      PROA   
ATOM   4131  C   GLN P 271     -11.298  40.982  34.975  1.00 97.00      PROA   
ATOM   4132  O   GLN P 271     -11.435  39.882  35.507  1.00 97.00      PROA   
ATOM   4133  N   VAL P 272     -12.304  41.871  34.918  1.00 97.00      PROA   
ATOM   4134  HN  VAL P 272     -12.178  42.704  34.385  1.00 97.00      PROA   
ATOM   4135  CA  VAL P 272     -13.622  41.688  35.501  1.00 97.00      PROA   
ATOM   4136  HA  VAL P 272     -13.552  40.930  36.268  1.00 97.00      PROA   
ATOM   4137  CB  VAL P 272     -14.156  42.961  36.160  1.00 97.00      PROA   
ATOM   4138  HB  VAL P 272     -15.125  42.731  36.651  1.00 97.00      PROA   
ATOM   4139  CG1 VAL P 272     -13.180  43.418  37.258  1.00 97.00      PROA   
ATOM   4140 HG11 VAL P 272     -12.212  43.735  36.813  1.00 97.00      PROA   
ATOM   4141 HG12 VAL P 272     -12.985  42.591  37.974  1.00 97.00      PROA   
ATOM   4142 HG13 VAL P 272     -13.606  44.280  37.814  1.00 97.00      PROA   
ATOM   4143  CG2 VAL P 272     -14.389  44.093  35.139  1.00 97.00      PROA   
ATOM   4144 HG21 VAL P 272     -15.133  43.808  34.365  1.00 97.00      PROA   
ATOM   4145 HG22 VAL P 272     -13.443  44.385  34.634  1.00 97.00      PROA   
ATOM   4146 HG23 VAL P 272     -14.788  44.985  35.666  1.00 97.00      PROA   
ATOM   4147  C   VAL P 272     -14.626  41.195  34.464  1.00 97.00      PROA   
ATOM   4148  O   VAL P 272     -14.463  41.391  33.259  1.00 97.00      PROA   
ATOM   4149  N   SER P 273     -15.704  40.507  34.893  1.00 97.00      PROA   
ATOM   4150  HN  SER P 273     -15.829  40.282  35.856  1.00 97.00      PROA   
ATOM   4151  CA  SER P 273     -16.747  40.031  33.987  1.00 97.00      PROA   
ATOM   4152  HA  SER P 273     -16.250  39.486  33.199  1.00 97.00      PROA   
ATOM   4153  CB  SER P 273     -17.826  39.098  34.624  1.00 97.00      PROA   
ATOM   4154  HB1 SER P 273     -18.219  38.415  33.842  1.00 97.00      PROA   
ATOM   4155  HB2 SER P 273     -18.697  39.654  35.032  1.00 97.00      PROA   
ATOM   4156  OG  SER P 273     -17.294  38.333  35.697  1.00 97.00      PROA   
ATOM   4157  HG1 SER P 273     -16.488  37.937  35.358  1.00 97.00      PROA   
ATOM   4158  C   SER P 273     -17.571  41.126  33.354  1.00 97.00      PROA   
ATOM   4159  O   SER P 273     -17.934  42.104  33.993  1.00 97.00      PROA   
ATOM   4160  N   LEU P 274     -18.013  40.901  32.112  1.00 97.00      PROA   
ATOM   4161  HN  LEU P 274     -17.556  40.260  31.501  1.00 97.00      PROA   
ATOM   4162  CA  LEU P 274     -19.382  41.238  31.785  1.00 97.00      PROA   
ATOM   4163  HA  LEU P 274     -19.942  41.457  32.683  1.00 97.00      PROA   
ATOM   4164  CB  LEU P 274     -19.575  42.430  30.828  1.00 97.00      PROA   
ATOM   4165  HB1 LEU P 274     -20.658  42.464  30.581  1.00 97.00      PROA   
ATOM   4166  HB2 LEU P 274     -19.017  42.278  29.880  1.00 97.00      PROA   
ATOM   4167  CG  LEU P 274     -19.234  43.812  31.419  1.00 97.00      PROA   
ATOM   4168  HG  LEU P 274     -19.503  43.819  32.498  1.00 97.00      PROA   
ATOM   4169  CD1 LEU P 274     -17.753  44.172  31.275  1.00 97.00      PROA   
ATOM   4170 HD11 LEU P 274     -17.453  44.174  30.205  1.00 97.00      PROA   
ATOM   4171 HD12 LEU P 274     -17.115  43.448  31.824  1.00 97.00      PROA   
ATOM   4172 HD13 LEU P 274     -17.559  45.185  31.688  1.00 97.00      PROA   
ATOM   4173  CD2 LEU P 274     -20.080  44.869  30.707  1.00 97.00      PROA   
ATOM   4174 HD21 LEU P 274     -21.163  44.647  30.819  1.00 97.00      PROA   
ATOM   4175 HD22 LEU P 274     -19.830  44.857  29.625  1.00 97.00      PROA   
ATOM   4176 HD23 LEU P 274     -19.878  45.883  31.113  1.00 97.00      PROA   
ATOM   4177  C   LEU P 274     -19.985  39.979  31.204  1.00 97.00      PROA   
ATOM   4178  O   LEU P 274     -19.505  39.411  30.225  1.00 97.00      PROA   
ATOM   4179  N   THR P 275     -21.036  39.448  31.833  1.00 97.00      PROA   
ATOM   4180  HN  THR P 275     -21.468  39.935  32.588  1.00 97.00      PROA   
ATOM   4181  CA  THR P 275     -21.501  38.104  31.511  1.00 97.00      PROA   
ATOM   4182  HA  THR P 275     -20.827  37.601  30.833  1.00 97.00      PROA   
ATOM   4183  CB  THR P 275     -21.596  37.228  32.759  1.00 97.00      PROA   
ATOM   4184  HB  THR P 275     -22.142  37.777  33.555  1.00 97.00      PROA   
ATOM   4185  OG1 THR P 275     -20.289  36.922  33.227  1.00 97.00      PROA   
ATOM   4186  HG1 THR P 275     -20.401  36.610  34.128  1.00 97.00      PROA   
ATOM   4187  CG2 THR P 275     -22.265  35.877  32.502  1.00 97.00      PROA   
ATOM   4188 HG21 THR P 275     -21.718  35.313  31.717  1.00 97.00      PROA   
ATOM   4189 HG22 THR P 275     -23.325  35.995  32.190  1.00 97.00      PROA   
ATOM   4190 HG23 THR P 275     -22.268  35.258  33.424  1.00 97.00      PROA   
ATOM   4191  C   THR P 275     -22.819  38.238  30.795  1.00 97.00      PROA   
ATOM   4192  O   THR P 275     -23.809  38.668  31.382  1.00 97.00      PROA   
ATOM   4193  N   CYS P 276     -22.875  37.941  29.479  1.00 97.00      PROA   
ATOM   4194  HN  CYS P 276     -22.082  37.616  28.969  1.00 97.00      PROA   
ATOM   4195  CA  CYS P 276     -24.083  38.113  28.685  1.00 97.00      PROA   
ATOM   4196  HA  CYS P 276     -24.873  38.532  29.290  1.00 97.00      PROA   
ATOM   4197  CB  CYS P 276     -23.887  39.049  27.460  1.00 97.00      PROA   
ATOM   4198  HB1 CYS P 276     -23.025  38.695  26.855  1.00 97.00      PROA   
ATOM   4199  HB2 CYS P 276     -23.632  40.055  27.857  1.00 97.00      PROA   
ATOM   4200  SG  CYS P 276     -25.339  39.268  26.380  1.00 97.00      PROA   
ATOM   4201  C   CYS P 276     -24.585  36.779  28.209  1.00 97.00      PROA   
ATOM   4202  O   CYS P 276     -23.867  35.967  27.628  1.00 97.00      PROA   
ATOM   4203  N   LEU P 277     -25.876  36.545  28.449  1.00 97.00      PROA   
ATOM   4204  HN  LEU P 277     -26.456  37.241  28.865  1.00 97.00      PROA   
ATOM   4205  CA  LEU P 277     -26.552  35.348  28.061  1.00 97.00      PROA   
ATOM   4206  HA  LEU P 277     -25.862  34.677  27.570  1.00 97.00      PROA   
ATOM   4207  CB  LEU P 277     -27.184  34.686  29.300  1.00 97.00      PROA   
ATOM   4208  HB1 LEU P 277     -27.932  35.376  29.746  1.00 97.00      PROA   
ATOM   4209  HB2 LEU P 277     -26.372  34.538  30.044  1.00 97.00      PROA   
ATOM   4210  CG  LEU P 277     -27.845  33.322  29.050  1.00 97.00      PROA   
ATOM   4211  HG  LEU P 277     -28.815  33.487  28.534  1.00 97.00      PROA   
ATOM   4212  CD1 LEU P 277     -26.960  32.445  28.165  1.00 97.00      PROA   
ATOM   4213 HD11 LEU P 277     -25.911  32.476  28.529  1.00 97.00      PROA   
ATOM   4214 HD12 LEU P 277     -26.982  32.773  27.104  1.00 97.00      PROA   
ATOM   4215 HD13 LEU P 277     -27.305  31.390  28.203  1.00 97.00      PROA   
ATOM   4216  CD2 LEU P 277     -28.114  32.616  30.384  1.00 97.00      PROA   
ATOM   4217 HD21 LEU P 277     -28.755  33.246  31.038  1.00 97.00      PROA   
ATOM   4218 HD22 LEU P 277     -27.160  32.426  30.921  1.00 97.00      PROA   
ATOM   4219 HD23 LEU P 277     -28.621  31.640  30.231  1.00 97.00      PROA   
ATOM   4220  C   LEU P 277     -27.614  35.740  27.068  1.00 97.00      PROA   
ATOM   4221  O   LEU P 277     -28.435  36.623  27.308  1.00 97.00      PROA   
ATOM   4222  N   VAL P 278     -27.592  35.111  25.890  1.00 97.00      PROA   
ATOM   4223  HN  VAL P 278     -26.923  34.402  25.678  1.00 97.00      PROA   
ATOM   4224  CA  VAL P 278     -28.511  35.418  24.825  1.00 97.00      PROA   
ATOM   4225  HA  VAL P 278     -29.132  36.266  25.076  1.00 97.00      PROA   
ATOM   4226  CB  VAL P 278     -27.746  35.733  23.553  1.00 97.00      PROA   
ATOM   4227  HB  VAL P 278     -27.065  34.896  23.289  1.00 97.00      PROA   
ATOM   4228  CG1 VAL P 278     -28.720  35.988  22.400  1.00 97.00      PROA   
ATOM   4229 HG11 VAL P 278     -29.463  36.754  22.708  1.00 97.00      PROA   
ATOM   4230 HG12 VAL P 278     -29.252  35.060  22.102  1.00 97.00      PROA   
ATOM   4231 HG13 VAL P 278     -28.168  36.371  21.514  1.00 97.00      PROA   
ATOM   4232  CG2 VAL P 278     -26.916  37.001  23.818  1.00 97.00      PROA   
ATOM   4233 HG21 VAL P 278     -26.095  36.807  24.541  1.00 97.00      PROA   
ATOM   4234 HG22 VAL P 278     -27.565  37.800  24.236  1.00 97.00      PROA   
ATOM   4235 HG23 VAL P 278     -26.465  37.380  22.876  1.00 97.00      PROA   
ATOM   4236  C   VAL P 278     -29.412  34.220  24.681  1.00 97.00      PROA   
ATOM   4237  O   VAL P 278     -28.990  33.147  24.261  1.00 97.00      PROA   
ATOM   4238  N   LYS P 279     -30.680  34.351  25.088  1.00 97.00      PROA   
ATOM   4239  HN  LYS P 279     -31.014  35.237  25.399  1.00 97.00      PROA   
ATOM   4240  CA  LYS P 279     -31.507  33.202  25.392  1.00 97.00      PROA   
ATOM   4241  HA  LYS P 279     -31.091  32.318  24.930  1.00 97.00      PROA   
ATOM   4242  CB  LYS P 279     -31.561  32.972  26.928  1.00 97.00      PROA   
ATOM   4243  HB1 LYS P 279     -30.512  32.870  27.280  1.00 97.00      PROA   
ATOM   4244  HB2 LYS P 279     -32.070  32.004  27.124  1.00 97.00      PROA   
ATOM   4245  CG  LYS P 279     -32.244  34.095  27.726  1.00 97.00      PROA   
ATOM   4246  HG1 LYS P 279     -33.303  34.165  27.395  1.00 97.00      PROA   
ATOM   4247  HG2 LYS P 279     -31.756  35.068  27.504  1.00 97.00      PROA   
ATOM   4248  CD  LYS P 279     -32.248  33.902  29.255  1.00 97.00      PROA   
ATOM   4249  HD1 LYS P 279     -32.877  34.717  29.673  1.00 97.00      PROA   
ATOM   4250  HD2 LYS P 279     -31.229  34.062  29.669  1.00 97.00      PROA   
ATOM   4251  CE  LYS P 279     -32.852  32.573  29.728  1.00 97.00      PROA   
ATOM   4252  HE1 LYS P 279     -33.553  32.161  28.971  1.00 97.00      PROA   
ATOM   4253  HE2 LYS P 279     -33.421  32.725  30.670  1.00 97.00      PROA   
ATOM   4254  NZ  LYS P 279     -31.800  31.583  30.002  1.00 97.00      PROA   
ATOM   4255  HZ1 LYS P 279     -31.813  31.364  31.019  1.00 97.00      PROA   
ATOM   4256  HZ2 LYS P 279     -30.856  31.969  29.801  1.00 97.00      PROA   
ATOM   4257  HZ3 LYS P 279     -31.953  30.708  29.461  1.00 97.00      PROA   
ATOM   4258  C   LYS P 279     -32.891  33.325  24.790  1.00 97.00      PROA   
ATOM   4259  O   LYS P 279     -33.267  34.356  24.233  1.00 97.00      PROA   
ATOM   4260  N   GLY P 280     -33.675  32.230  24.833  1.00 97.00      PROA   
ATOM   4261  HN  GLY P 280     -33.361  31.419  25.321  1.00 97.00      PROA   
ATOM   4262  CA  GLY P 280     -35.037  32.170  24.319  1.00 97.00      PROA   
ATOM   4263  HA1 GLY P 280     -35.622  32.875  24.891  1.00 97.00      PROA   
ATOM   4264  HA2 GLY P 280     -35.385  31.157  24.461  1.00 97.00      PROA   
ATOM   4265  C   GLY P 280     -35.241  32.511  22.862  1.00 97.00      PROA   
ATOM   4266  O   GLY P 280     -36.221  33.176  22.519  1.00 97.00      PROA   
ATOM   4267  N   PHE P 281     -34.339  32.072  21.965  1.00 97.00      PROA   
ATOM   4268  HN  PHE P 281     -33.557  31.527  22.257  1.00 97.00      PROA   
ATOM   4269  CA  PHE P 281     -34.425  32.387  20.546  1.00 97.00      PROA   
ATOM   4270  HA  PHE P 281     -35.306  32.987  20.371  1.00 97.00      PROA   
ATOM   4271  CB  PHE P 281     -33.231  33.247  20.042  1.00 97.00      PROA   
ATOM   4272  HB1 PHE P 281     -33.143  34.135  20.704  1.00 97.00      PROA   
ATOM   4273  HB2 PHE P 281     -33.425  33.611  19.011  1.00 97.00      PROA   
ATOM   4274  CG  PHE P 281     -31.905  32.532  20.044  1.00 97.00      PROA   
ATOM   4275  CD1 PHE P 281     -31.472  31.845  18.895  1.00 97.00      PROA   
ATOM   4276  HD1 PHE P 281     -32.104  31.813  18.020  1.00 97.00      PROA   
ATOM   4277  CE1 PHE P 281     -30.234  31.192  18.876  1.00 97.00      PROA   
ATOM   4278  HE1 PHE P 281     -29.925  30.658  17.990  1.00 97.00      PROA   
ATOM   4279  CZ  PHE P 281     -29.402  31.250  20.002  1.00 97.00      PROA   
ATOM   4280  HZ  PHE P 281     -28.441  30.759  19.992  1.00 97.00      PROA   
ATOM   4281  CD2 PHE P 281     -31.049  32.608  21.153  1.00 97.00      PROA   
ATOM   4282  HD2 PHE P 281     -31.355  33.163  22.028  1.00 97.00      PROA   
ATOM   4283  CE2 PHE P 281     -29.802  31.977  21.128  1.00 97.00      PROA   
ATOM   4284  HE2 PHE P 281     -29.134  32.074  21.971  1.00 97.00      PROA   
ATOM   4285  C   PHE P 281     -34.602  31.149  19.677  1.00 97.00      PROA   
ATOM   4286  O   PHE P 281     -34.243  30.024  20.028  1.00 97.00      PROA   
ATOM   4287  N   TYR P 282     -35.202  31.366  18.500  1.00 97.00      PROA   
ATOM   4288  HN  TYR P 282     -35.478  32.280  18.214  1.00 97.00      PROA   
ATOM   4289  CA  TYR P 282     -35.329  30.389  17.451  1.00 97.00      PROA   
ATOM   4290  HA  TYR P 282     -34.384  29.880  17.331  1.00 97.00      PROA   
ATOM   4291  CB  TYR P 282     -36.493  29.404  17.775  1.00 97.00      PROA   
ATOM   4292  HB1 TYR P 282     -37.475  29.924  17.738  1.00 97.00      PROA   
ATOM   4293  HB2 TYR P 282     -36.360  29.009  18.804  1.00 97.00      PROA   
ATOM   4294  CG  TYR P 282     -36.508  28.228  16.837  1.00 97.00      PROA   
ATOM   4295  CD1 TYR P 282     -35.722  27.092  17.097  1.00 97.00      PROA   
ATOM   4296  HD1 TYR P 282     -35.108  27.061  17.985  1.00 97.00      PROA   
ATOM   4297  CE1 TYR P 282     -35.725  26.005  16.209  1.00 97.00      PROA   
ATOM   4298  HE1 TYR P 282     -35.124  25.131  16.416  1.00 97.00      PROA   
ATOM   4299  CZ  TYR P 282     -36.517  26.045  15.057  1.00 97.00      PROA   
ATOM   4300  OH  TYR P 282     -36.534  24.952  14.168  1.00 97.00      PROA   
ATOM   4301  HH  TYR P 282     -37.320  25.029  13.621  1.00 97.00      PROA   
ATOM   4302  CD2 TYR P 282     -37.313  28.248  15.688  1.00 97.00      PROA   
ATOM   4303  HD2 TYR P 282     -37.909  29.123  15.474  1.00 97.00      PROA   
ATOM   4304  CE2 TYR P 282     -37.297  27.174  14.792  1.00 97.00      PROA   
ATOM   4305  HE2 TYR P 282     -37.880  27.232  13.885  1.00 97.00      PROA   
ATOM   4306  C   TYR P 282     -35.638  31.250  16.223  1.00 97.00      PROA   
ATOM   4307  O   TYR P 282     -36.226  32.322  16.428  1.00 97.00      PROA   
ATOM   4308  N   PRO P 283     -35.359  30.910  14.966  1.00 97.00      PROA   
ATOM   4309  CD  PRO P 283     -36.117  31.535  13.881  1.00 97.00      PROA   
ATOM   4310  HD1 PRO P 283     -35.628  32.494  13.605  1.00 97.00      PROA   
ATOM   4311  HD2 PRO P 283     -37.180  31.713  14.153  1.00 97.00      PROA   
ATOM   4312  CA  PRO P 283     -34.483  29.844  14.463  1.00 97.00      PROA   
ATOM   4313  HA  PRO P 283     -34.899  28.901  14.787  1.00 97.00      PROA   
ATOM   4314  CB  PRO P 283     -34.593  30.014  12.935  1.00 97.00      PROA   
ATOM   4315  HB1 PRO P 283     -34.408  29.070  12.380  1.00 97.00      PROA   
ATOM   4316  HB2 PRO P 283     -33.890  30.800  12.585  1.00 97.00      PROA   
ATOM   4317  CG  PRO P 283     -36.018  30.524  12.747  1.00 97.00      PROA   
ATOM   4318  HG1 PRO P 283     -36.199  30.991  11.755  1.00 97.00      PROA   
ATOM   4319  HG2 PRO P 283     -36.748  29.702  12.908  1.00 97.00      PROA   
ATOM   4320  C   PRO P 283     -33.027  29.809  14.909  1.00 97.00      PROA   
ATOM   4321  O   PRO P 283     -32.615  30.472  15.850  1.00 97.00      PROA   
ATOM   4322  N   SER P 284     -32.228  28.977  14.224  1.00 97.00      PROA   
ATOM   4323  HN  SER P 284     -32.578  28.496  13.424  1.00 97.00      PROA   
ATOM   4324  CA  SER P 284     -30.814  28.722  14.451  1.00 97.00      PROA   
ATOM   4325  HA  SER P 284     -30.703  28.381  15.470  1.00 97.00      PROA   
ATOM   4326  CB  SER P 284     -30.321  27.592  13.498  1.00 97.00      PROA   
ATOM   4327  HB1 SER P 284     -30.693  26.630  13.911  1.00 97.00      PROA   
ATOM   4328  HB2 SER P 284     -29.213  27.521  13.457  1.00 97.00      PROA   
ATOM   4329  OG  SER P 284     -30.867  27.728  12.178  1.00 97.00      PROA   
ATOM   4330  HG1 SER P 284     -30.393  28.433  11.732  1.00 97.00      PROA   
ATOM   4331  C   SER P 284     -29.848  29.883  14.323  1.00 97.00      PROA   
ATOM   4332  O   SER P 284     -28.872  29.966  15.064  1.00 97.00      PROA   
ATOM   4333  N   ASP P 285     -30.048  30.761  13.331  1.00 97.00      PROA   
ATOM   4334  HN  ASP P 285     -30.823  30.648  12.713  1.00 97.00      PROA   
ATOM   4335  CA  ASP P 285     -28.995  31.605  12.814  1.00 97.00      PROA   
ATOM   4336  HA  ASP P 285     -28.071  31.047  12.852  1.00 97.00      PROA   
ATOM   4337  CB  ASP P 285     -29.251  31.959  11.326  1.00 97.00      PROA   
ATOM   4338  HB1 ASP P 285     -28.447  32.621  10.939  1.00 97.00      PROA   
ATOM   4339  HB2 ASP P 285     -30.221  32.490  11.223  1.00 97.00      PROA   
ATOM   4340  CG  ASP P 285     -29.306  30.735  10.425  1.00 97.00      PROA   
ATOM   4341  OD1 ASP P 285     -29.856  29.675  10.821  1.00 97.00      PROA   
ATOM   4342  OD2 ASP P 285     -28.910  30.900   9.246  1.00 97.00      PROA   
ATOM   4343  C   ASP P 285     -28.772  32.875  13.635  1.00 97.00      PROA   
ATOM   4344  O   ASP P 285     -29.581  33.804  13.662  1.00 97.00      PROA   
ATOM   4345  N   ILE P 286     -27.622  32.938  14.328  1.00 97.00      PROA   
ATOM   4346  HN  ILE P 286     -26.983  32.173  14.318  1.00 97.00      PROA   
ATOM   4347  CA  ILE P 286     -27.329  33.996  15.270  1.00 97.00      PROA   
ATOM   4348  HA  ILE P 286     -27.778  34.912  14.917  1.00 97.00      PROA   
ATOM   4349  CB  ILE P 286     -27.895  33.654  16.649  1.00 97.00      PROA   
ATOM   4350  HB  ILE P 286     -28.990  33.511  16.523  1.00 97.00      PROA   
ATOM   4351  CG2 ILE P 286     -27.313  32.310  17.133  1.00 97.00      PROA   
ATOM   4352 HG21 ILE P 286     -26.206  32.347  17.213  1.00 97.00      PROA   
ATOM   4353 HG22 ILE P 286     -27.587  31.476  16.452  1.00 97.00      PROA   
ATOM   4354 HG23 ILE P 286     -27.724  32.061  18.135  1.00 97.00      PROA   
ATOM   4355  CG1 ILE P 286     -27.705  34.781  17.691  1.00 97.00      PROA   
ATOM   4356 HG11 ILE P 286     -27.955  35.754  17.216  1.00 97.00      PROA   
ATOM   4357 HG12 ILE P 286     -26.642  34.827  18.008  1.00 97.00      PROA   
ATOM   4358  CD  ILE P 286     -28.596  34.606  18.924  1.00 97.00      PROA   
ATOM   4359  HD1 ILE P 286     -28.254  33.743  19.535  1.00 97.00      PROA   
ATOM   4360  HD2 ILE P 286     -29.651  34.425  18.627  1.00 97.00      PROA   
ATOM   4361  HD3 ILE P 286     -28.561  35.514  19.562  1.00 97.00      PROA   
ATOM   4362  C   ILE P 286     -25.831  34.250  15.359  1.00 97.00      PROA   
ATOM   4363  O   ILE P 286     -25.006  33.352  15.193  1.00 97.00      PROA   
ATOM   4364  N   ALA P 287     -25.434  35.503  15.634  1.00 97.00      PROA   
ATOM   4365  HN  ALA P 287     -26.112  36.234  15.663  1.00 97.00      PROA   
ATOM   4366  CA  ALA P 287     -24.091  35.843  16.042  1.00 97.00      PROA   
ATOM   4367  HA  ALA P 287     -23.568  34.954  16.363  1.00 97.00      PROA   
ATOM   4368  CB  ALA P 287     -23.317  36.504  14.883  1.00 97.00      PROA   
ATOM   4369  HB1 ALA P 287     -23.861  37.398  14.510  1.00 97.00      PROA   
ATOM   4370  HB2 ALA P 287     -23.221  35.787  14.039  1.00 97.00      PROA   
ATOM   4371  HB3 ALA P 287     -22.298  36.813  15.200  1.00 97.00      PROA   
ATOM   4372  C   ALA P 287     -24.177  36.772  17.248  1.00 97.00      PROA   
ATOM   4373  O   ALA P 287     -24.919  37.753  17.228  1.00 97.00      PROA   
ATOM   4374  N   VAL P 288     -23.443  36.464  18.338  1.00 97.00      PROA   
ATOM   4375  HN  VAL P 288     -22.847  35.665  18.342  1.00 97.00      PROA   
ATOM   4376  CA  VAL P 288     -23.392  37.289  19.541  1.00 97.00      PROA   
ATOM   4377  HA  VAL P 288     -23.982  38.183  19.404  1.00 97.00      PROA   
ATOM   4378  CB  VAL P 288     -23.867  36.581  20.808  1.00 97.00      PROA   
ATOM   4379  HB  VAL P 288     -23.207  35.709  21.007  1.00 97.00      PROA   
ATOM   4380  CG1 VAL P 288     -23.787  37.518  22.035  1.00 97.00      PROA   
ATOM   4381 HG11 VAL P 288     -24.378  38.444  21.870  1.00 97.00      PROA   
ATOM   4382 HG12 VAL P 288     -22.743  37.820  22.262  1.00 97.00      PROA   
ATOM   4383 HG13 VAL P 288     -24.186  37.003  22.936  1.00 97.00      PROA   
ATOM   4384  CG2 VAL P 288     -25.307  36.080  20.597  1.00 97.00      PROA   
ATOM   4385 HG21 VAL P 288     -25.359  35.338  19.772  1.00 97.00      PROA   
ATOM   4386 HG22 VAL P 288     -25.984  36.927  20.355  1.00 97.00      PROA   
ATOM   4387 HG23 VAL P 288     -25.680  35.586  21.519  1.00 97.00      PROA   
ATOM   4388  C   VAL P 288     -21.961  37.716  19.768  1.00 97.00      PROA   
ATOM   4389  O   VAL P 288     -21.046  36.893  19.866  1.00 97.00      PROA   
ATOM   4390  N   GLU P 289     -21.749  39.032  19.849  1.00 97.00      PROA   
ATOM   4391  HN  GLU P 289     -22.515  39.669  19.810  1.00 97.00      PROA   
ATOM   4392  CA  GLU P 289     -20.453  39.650  19.922  1.00 97.00      PROA   
ATOM   4393  HA  GLU P 289     -19.746  38.961  20.361  1.00 97.00      PROA   
ATOM   4394  CB  GLU P 289     -19.978  40.054  18.499  1.00 97.00      PROA   
ATOM   4395  HB1 GLU P 289     -19.009  40.593  18.568  1.00 97.00      PROA   
ATOM   4396  HB2 GLU P 289     -20.718  40.747  18.044  1.00 97.00      PROA   
ATOM   4397  CG  GLU P 289     -19.810  38.806  17.584  1.00 97.00      PROA   
ATOM   4398  HG1 GLU P 289     -20.801  38.342  17.393  1.00 97.00      PROA   
ATOM   4399  HG2 GLU P 289     -19.177  38.050  18.097  1.00 97.00      PROA   
ATOM   4400  CD  GLU P 289     -19.187  39.083  16.239  1.00 97.00      PROA   
ATOM   4401  OE1 GLU P 289     -18.097  39.705  16.160  1.00 97.00      PROA   
ATOM   4402  OE2 GLU P 289     -19.775  38.688  15.199  1.00 97.00      PROA   
ATOM   4403  C   GLU P 289     -20.577  40.822  20.881  1.00 97.00      PROA   
ATOM   4404  O   GLU P 289     -21.668  41.147  21.345  1.00 97.00      PROA   
ATOM   4405  N   TRP P 290     -19.466  41.458  21.275  1.00 97.00      PROA   
ATOM   4406  HN  TRP P 290     -18.576  41.229  20.887  1.00 97.00      PROA   
ATOM   4407  CA  TRP P 290     -19.516  42.578  22.198  1.00 97.00      PROA   
ATOM   4408  HA  TRP P 290     -20.539  42.848  22.416  1.00 97.00      PROA   
ATOM   4409  CB  TRP P 290     -18.812  42.263  23.545  1.00 97.00      PROA   
ATOM   4410  HB1 TRP P 290     -18.533  43.209  24.057  1.00 97.00      PROA   
ATOM   4411  HB2 TRP P 290     -17.861  41.734  23.324  1.00 97.00      PROA   
ATOM   4412  CG  TRP P 290     -19.608  41.460  24.529  1.00 97.00      PROA   
ATOM   4413  CD1 TRP P 290     -19.711  40.095  24.631  1.00 97.00      PROA   
ATOM   4414  HD1 TRP P 290     -19.394  39.401  23.867  1.00 97.00      PROA   
ATOM   4415  NE1 TRP P 290     -20.341  39.764  25.810  1.00 97.00      PROA   
ATOM   4416  HE1 TRP P 290     -20.611  38.872  26.101  1.00 97.00      PROA   
ATOM   4417  CE2 TRP P 290     -20.687  40.905  26.469  1.00 97.00      PROA   
ATOM   4418  CD2 TRP P 290     -20.286  42.003  25.675  1.00 97.00      PROA   
ATOM   4419  CE3 TRP P 290     -20.568  43.302  26.102  1.00 97.00      PROA   
ATOM   4420  HE3 TRP P 290     -20.281  44.156  25.506  1.00 97.00      PROA   
ATOM   4421  CZ3 TRP P 290     -21.291  43.474  27.286  1.00 97.00      PROA   
ATOM   4422  HZ3 TRP P 290     -21.569  44.467  27.606  1.00 97.00      PROA   
ATOM   4423  CZ2 TRP P 290     -21.289  41.086  27.700  1.00 97.00      PROA   
ATOM   4424  HZ2 TRP P 290     -21.513  40.246  28.341  1.00 97.00      PROA   
ATOM   4425  CH2 TRP P 290     -21.643  42.384  28.073  1.00 97.00      PROA   
ATOM   4426  HH2 TRP P 290     -22.188  42.551  28.990  1.00 97.00      PROA   
ATOM   4427  C   TRP P 290     -18.913  43.824  21.585  1.00 97.00      PROA   
ATOM   4428  O   TRP P 290     -17.934  43.771  20.843  1.00 97.00      PROA   
ATOM   4429  N   GLU P 291     -19.488  44.984  21.918  1.00 97.00      PROA   
ATOM   4430  HN  GLU P 291     -20.316  44.983  22.474  1.00 97.00      PROA   
ATOM   4431  CA  GLU P 291     -19.003  46.288  21.520  1.00 97.00      PROA   
ATOM   4432  HA  GLU P 291     -18.034  46.210  21.048  1.00 97.00      PROA   
ATOM   4433  CB  GLU P 291     -20.000  46.968  20.546  1.00 97.00      PROA   
ATOM   4434  HB1 GLU P 291     -19.664  48.001  20.315  1.00 97.00      PROA   
ATOM   4435  HB2 GLU P 291     -20.992  47.033  21.041  1.00 97.00      PROA   
ATOM   4436  CG  GLU P 291     -20.172  46.212  19.201  1.00 97.00      PROA   
ATOM   4437  HG1 GLU P 291     -20.429  45.146  19.380  1.00 97.00      PROA   
ATOM   4438  HG2 GLU P 291     -19.233  46.259  18.609  1.00 97.00      PROA   
ATOM   4439  CD  GLU P 291     -21.281  46.819  18.355  1.00 97.00      PROA   
ATOM   4440  OE1 GLU P 291     -22.291  46.109  18.089  1.00 97.00      PROA   
ATOM   4441  OE2 GLU P 291     -21.162  48.009  17.986  1.00 97.00      PROA   
ATOM   4442  C   GLU P 291     -18.833  47.129  22.777  1.00 97.00      PROA   
ATOM   4443  O   GLU P 291     -19.484  46.894  23.794  1.00 97.00      PROA   
ATOM   4444  N   SER P 292     -17.945  48.134  22.779  1.00 97.00      PROA   
ATOM   4445  HN  SER P 292     -17.372  48.318  21.984  1.00 97.00      PROA   
ATOM   4446  CA  SER P 292     -17.884  49.074  23.889  1.00 97.00      PROA   
ATOM   4447  HA  SER P 292     -18.893  49.243  24.238  1.00 97.00      PROA   
ATOM   4448  CB  SER P 292     -17.009  48.623  25.097  1.00 97.00      PROA   
ATOM   4449  HB1 SER P 292     -17.307  47.577  25.323  1.00 97.00      PROA   
ATOM   4450  HB2 SER P 292     -17.235  49.249  25.987  1.00 97.00      PROA   
ATOM   4451  OG  SER P 292     -15.598  48.661  24.866  1.00 97.00      PROA   
ATOM   4452  HG1 SER P 292     -15.318  47.745  24.817  1.00 97.00      PROA   
ATOM   4453  C   SER P 292     -17.379  50.405  23.409  1.00 97.00      PROA   
ATOM   4454  O   SER P 292     -16.588  50.480  22.474  1.00 97.00      PROA   
ATOM   4455  N   ASN P 293     -17.844  51.508  24.026  1.00 97.00      PROA   
ATOM   4456  HN  ASN P 293     -18.486  51.377  24.778  1.00 97.00      PROA   
ATOM   4457  CA  ASN P 293     -17.313  52.862  23.872  1.00 97.00      PROA   
ATOM   4458  HA  ASN P 293     -17.908  53.487  24.522  1.00 97.00      PROA   
ATOM   4459  CB  ASN P 293     -15.838  52.939  24.360  1.00 97.00      PROA   
ATOM   4460  HB1 ASN P 293     -15.496  53.996  24.371  1.00 97.00      PROA   
ATOM   4461  HB2 ASN P 293     -15.194  52.367  23.659  1.00 97.00      PROA   
ATOM   4462  CG  ASN P 293     -15.671  52.388  25.775  1.00 97.00      PROA   
ATOM   4463  OD1 ASN P 293     -16.547  52.436  26.643  1.00 97.00      PROA   
ATOM   4464  ND2 ASN P 293     -14.475  51.809  26.025  1.00 97.00      PROA   
ATOM   4465 HD21 ASN P 293     -14.305  51.450  26.943  1.00 97.00      PROA   
ATOM   4466 HD22 ASN P 293     -13.818  51.701  25.279  1.00 97.00      PROA   
ATOM   4467  C   ASN P 293     -17.415  53.528  22.484  1.00 97.00      PROA   
ATOM   4468  O   ASN P 293     -17.300  54.743  22.369  1.00 97.00      PROA   
ATOM   4469  N   GLY P 294     -17.623  52.748  21.406  1.00 97.00      PROA   
ATOM   4470  HN  GLY P 294     -17.723  51.772  21.584  1.00 97.00      PROA   
ATOM   4471  CA  GLY P 294     -17.495  53.161  20.011  1.00 97.00      PROA   
ATOM   4472  HA1 GLY P 294     -17.008  54.123  19.955  1.00 97.00      PROA   
ATOM   4473  HA2 GLY P 294     -18.485  53.170  19.580  1.00 97.00      PROA   
ATOM   4474  C   GLY P 294     -16.660  52.214  19.175  1.00 97.00      PROA   
ATOM   4475  O   GLY P 294     -16.371  52.501  18.018  1.00 97.00      PROA   
ATOM   4476  N   GLN P 295     -16.254  51.047  19.716  1.00 97.00      PROA   
ATOM   4477  HN  GLN P 295     -16.422  50.822  20.672  1.00 97.00      PROA   
ATOM   4478  CA  GLN P 295     -15.533  50.027  18.974  1.00 97.00      PROA   
ATOM   4479  HA  GLN P 295     -15.619  50.235  17.918  1.00 97.00      PROA   
ATOM   4480  CB  GLN P 295     -14.028  50.002  19.379  1.00 97.00      PROA   
ATOM   4481  HB1 GLN P 295     -13.578  50.973  19.080  1.00 97.00      PROA   
ATOM   4482  HB2 GLN P 295     -13.514  49.207  18.798  1.00 97.00      PROA   
ATOM   4483  CG  GLN P 295     -13.770  49.793  20.899  1.00 97.00      PROA   
ATOM   4484  HG1 GLN P 295     -14.380  48.957  21.303  1.00 97.00      PROA   
ATOM   4485  HG2 GLN P 295     -14.047  50.712  21.459  1.00 97.00      PROA   
ATOM   4486  CD  GLN P 295     -12.303  49.486  21.217  1.00 97.00      PROA   
ATOM   4487  OE1 GLN P 295     -11.574  50.309  21.769  1.00 97.00      PROA   
ATOM   4488  NE2 GLN P 295     -11.857  48.257  20.879  1.00 97.00      PROA   
ATOM   4489 HE21 GLN P 295     -10.902  48.023  21.059  1.00 97.00      PROA   
ATOM   4490 HE22 GLN P 295     -12.502  47.589  20.508  1.00 97.00      PROA   
ATOM   4491  C   GLN P 295     -16.114  48.634  19.239  1.00 97.00      PROA   
ATOM   4492  O   GLN P 295     -16.709  48.416  20.296  1.00 97.00      PROA   
ATOM   4493  N   PRO P 296     -15.963  47.639  18.362  1.00 97.00      PROA   
ATOM   4494  CD  PRO P 296     -15.692  47.833  16.939  1.00 97.00      PROA   
ATOM   4495  HD1 PRO P 296     -14.637  48.159  16.813  1.00 97.00      PROA   
ATOM   4496  HD2 PRO P 296     -16.387  48.578  16.496  1.00 97.00      PROA   
ATOM   4497  CA  PRO P 296     -15.890  46.223  18.737  1.00 97.00      PROA   
ATOM   4498  HA  PRO P 296     -16.890  45.928  19.019  1.00 97.00      PROA   
ATOM   4499  CB  PRO P 296     -15.409  45.521  17.455  1.00 97.00      PROA   
ATOM   4500  HB1 PRO P 296     -15.815  44.489  17.376  1.00 97.00      PROA   
ATOM   4501  HB2 PRO P 296     -14.299  45.478  17.430  1.00 97.00      PROA   
ATOM   4502  CG  PRO P 296     -15.901  46.443  16.337  1.00 97.00      PROA   
ATOM   4503  HG1 PRO P 296     -15.352  46.299  15.382  1.00 97.00      PROA   
ATOM   4504  HG2 PRO P 296     -16.988  46.278  16.173  1.00 97.00      PROA   
ATOM   4505  C   PRO P 296     -15.007  45.922  19.945  1.00 97.00      PROA   
ATOM   4506  O   PRO P 296     -13.929  46.501  20.068  1.00 97.00      PROA   
ATOM   4507  N   GLU P 297     -15.440  45.039  20.856  1.00 97.00      PROA   
ATOM   4508  HN  GLU P 297     -16.304  44.560  20.722  1.00 97.00      PROA   
ATOM   4509  CA  GLU P 297     -14.709  44.730  22.068  1.00 97.00      PROA   
ATOM   4510  HA  GLU P 297     -14.232  45.639  22.401  1.00 97.00      PROA   
ATOM   4511  CB  GLU P 297     -15.694  44.295  23.180  1.00 97.00      PROA   
ATOM   4512  HB1 GLU P 297     -16.252  43.400  22.830  1.00 97.00      PROA   
ATOM   4513  HB2 GLU P 297     -16.434  45.115  23.295  1.00 97.00      PROA   
ATOM   4514  CG  GLU P 297     -15.074  43.997  24.566  1.00 97.00      PROA   
ATOM   4515  HG1 GLU P 297     -14.481  43.058  24.547  1.00 97.00      PROA   
ATOM   4516  HG2 GLU P 297     -15.901  43.880  25.298  1.00 97.00      PROA   
ATOM   4517  CD  GLU P 297     -14.197  45.127  25.058  1.00 97.00      PROA   
ATOM   4518  OE1 GLU P 297     -14.721  46.255  25.172  1.00 97.00      PROA   
ATOM   4519  OE2 GLU P 297     -12.976  44.935  25.300  1.00 97.00      PROA   
ATOM   4520  C   GLU P 297     -13.585  43.715  21.865  1.00 97.00      PROA   
ATOM   4521  O   GLU P 297     -13.543  42.955  20.904  1.00 97.00      PROA   
ATOM   4522  N   ASN P 298     -12.607  43.686  22.781  1.00 97.00      PROA   
ATOM   4523  HN  ASN P 298     -12.694  44.234  23.609  1.00 97.00      PROA   
ATOM   4524  CA  ASN P 298     -11.315  43.080  22.554  1.00 97.00      PROA   
ATOM   4525  HA  ASN P 298     -11.126  43.012  21.493  1.00 97.00      PROA   
ATOM   4526  CB  ASN P 298     -10.223  43.979  23.210  1.00 97.00      PROA   
ATOM   4527  HB1 ASN P 298      -9.214  43.635  22.896  1.00 97.00      PROA   
ATOM   4528  HB2 ASN P 298     -10.283  43.924  24.318  1.00 97.00      PROA   
ATOM   4529  CG  ASN P 298     -10.359  45.444  22.785  1.00 97.00      PROA   
ATOM   4530  OD1 ASN P 298      -9.766  45.894  21.806  1.00 97.00      PROA   
ATOM   4531  ND2 ASN P 298     -11.117  46.250  23.564  1.00 97.00      PROA   
ATOM   4532 HD21 ASN P 298     -11.177  47.213  23.304  1.00 97.00      PROA   
ATOM   4533 HD22 ASN P 298     -11.673  45.858  24.297  1.00 97.00      PROA   
ATOM   4534  C   ASN P 298     -11.206  41.664  23.127  1.00 97.00      PROA   
ATOM   4535  O   ASN P 298     -10.163  41.026  23.026  1.00 97.00      PROA   
ATOM   4536  N   ASN P 299     -12.270  41.111  23.755  1.00 97.00      PROA   
ATOM   4537  HN  ASN P 299     -13.121  41.629  23.803  1.00 97.00      PROA   
ATOM   4538  CA  ASN P 299     -12.104  39.882  24.527  1.00 97.00      PROA   
ATOM   4539  HA  ASN P 299     -11.489  39.206  23.952  1.00 97.00      PROA   
ATOM   4540  CB  ASN P 299     -11.392  40.232  25.873  1.00 97.00      PROA   
ATOM   4541  HB1 ASN P 299     -12.091  40.776  26.545  1.00 97.00      PROA   
ATOM   4542  HB2 ASN P 299     -10.537  40.909  25.660  1.00 97.00      PROA   
ATOM   4543  CG  ASN P 299     -10.805  39.017  26.585  1.00 97.00      PROA   
ATOM   4544  OD1 ASN P 299     -10.689  37.915  26.044  1.00 97.00      PROA   
ATOM   4545  ND2 ASN P 299     -10.417  39.215  27.861  1.00 97.00      PROA   
ATOM   4546 HD21 ASN P 299     -10.653  40.076  28.312  1.00 97.00      PROA   
ATOM   4547 HD22 ASN P 299      -9.900  38.504  28.337  1.00 97.00      PROA   
ATOM   4548  C   ASN P 299     -13.423  39.133  24.790  1.00 97.00      PROA   
ATOM   4549  O   ASN P 299     -13.706  38.695  25.906  1.00 97.00      PROA   
ATOM   4550  N   TYR P 300     -14.284  38.953  23.769  1.00 97.00      PROA   
ATOM   4551  HN  TYR P 300     -14.079  39.285  22.851  1.00 97.00      PROA   
ATOM   4552  CA  TYR P 300     -15.530  38.204  23.922  1.00 97.00      PROA   
ATOM   4553  HA  TYR P 300     -15.806  38.217  24.966  1.00 97.00      PROA   
ATOM   4554  CB  TYR P 300     -16.738  38.861  23.203  1.00 97.00      PROA   
ATOM   4555  HB1 TYR P 300     -16.993  39.783  23.768  1.00 97.00      PROA   
ATOM   4556  HB2 TYR P 300     -17.628  38.196  23.234  1.00 97.00      PROA   
ATOM   4557  CG  TYR P 300     -16.487  39.262  21.769  1.00 97.00      PROA   
ATOM   4558  CD1 TYR P 300     -16.830  38.399  20.712  1.00 97.00      PROA   
ATOM   4559  HD1 TYR P 300     -17.197  37.407  20.927  1.00 97.00      PROA   
ATOM   4560  CE1 TYR P 300     -16.722  38.825  19.378  1.00 97.00      PROA   
ATOM   4561  HE1 TYR P 300     -16.985  38.159  18.569  1.00 97.00      PROA   
ATOM   4562  CZ  TYR P 300     -16.292  40.125  19.089  1.00 97.00      PROA   
ATOM   4563  OH  TYR P 300     -16.236  40.602  17.764  1.00 97.00      PROA   
ATOM   4564  HH  TYR P 300     -16.899  40.147  17.240  1.00 97.00      PROA   
ATOM   4565  CD2 TYR P 300     -16.040  40.559  21.461  1.00 97.00      PROA   
ATOM   4566  HD2 TYR P 300     -15.789  41.247  22.255  1.00 97.00      PROA   
ATOM   4567  CE2 TYR P 300     -15.947  40.987  20.130  1.00 97.00      PROA   
ATOM   4568  HE2 TYR P 300     -15.628  41.992  19.899  1.00 97.00      PROA   
ATOM   4569  C   TYR P 300     -15.415  36.717  23.581  1.00 97.00      PROA   
ATOM   4570  O   TYR P 300     -14.730  36.312  22.643  1.00 97.00      PROA   
ATOM   4571  N   LYS P 301     -16.059  35.841  24.381  1.00 97.00      PROA   
ATOM   4572  HN  LYS P 301     -16.577  36.152  25.174  1.00 97.00      PROA   
ATOM   4573  CA  LYS P 301     -15.951  34.400  24.225  1.00 97.00      PROA   
ATOM   4574  HA  LYS P 301     -15.389  34.149  23.337  1.00 97.00      PROA   
ATOM   4575  CB  LYS P 301     -15.257  33.810  25.483  1.00 97.00      PROA   
ATOM   4576  HB1 LYS P 301     -15.156  32.707  25.396  1.00 97.00      PROA   
ATOM   4577  HB2 LYS P 301     -15.920  34.007  26.353  1.00 97.00      PROA   
ATOM   4578  CG  LYS P 301     -13.883  34.424  25.839  1.00 97.00      PROA   
ATOM   4579  HG1 LYS P 301     -13.702  34.202  26.913  1.00 97.00      PROA   
ATOM   4580  HG2 LYS P 301     -13.901  35.533  25.775  1.00 97.00      PROA   
ATOM   4581  CD  LYS P 301     -12.681  33.865  25.052  1.00 97.00      PROA   
ATOM   4582  HD1 LYS P 301     -12.749  32.756  25.041  1.00 97.00      PROA   
ATOM   4583  HD2 LYS P 301     -11.770  34.136  25.626  1.00 97.00      PROA   
ATOM   4584  CE  LYS P 301     -12.545  34.401  23.621  1.00 97.00      PROA   
ATOM   4585  HE1 LYS P 301     -12.583  35.511  23.632  1.00 97.00      PROA   
ATOM   4586  HE2 LYS P 301     -13.346  34.004  22.961  1.00 97.00      PROA   
ATOM   4587  NZ  LYS P 301     -11.245  34.008  23.049  1.00 97.00      PROA   
ATOM   4588  HZ1 LYS P 301     -11.143  32.973  23.064  1.00 97.00      PROA   
ATOM   4589  HZ2 LYS P 301     -10.504  34.436  23.640  1.00 97.00      PROA   
ATOM   4590  HZ3 LYS P 301     -11.135  34.354  22.074  1.00 97.00      PROA   
ATOM   4591  C   LYS P 301     -17.336  33.777  24.053  1.00 97.00      PROA   
ATOM   4592  O   LYS P 301     -18.101  33.649  25.005  1.00 97.00      PROA   
ATOM   4593  N   THR P 302     -17.685  33.350  22.822  1.00 97.00      PROA   
ATOM   4594  HN  THR P 302     -17.039  33.399  22.065  1.00 97.00      PROA   
ATOM   4595  CA  THR P 302     -19.074  33.069  22.437  1.00 97.00      PROA   
ATOM   4596  HA  THR P 302     -19.731  33.341  23.249  1.00 97.00      PROA   
ATOM   4597  CB  THR P 302     -19.500  33.904  21.223  1.00 97.00      PROA   
ATOM   4598  HB  THR P 302     -18.869  33.655  20.343  1.00 97.00      PROA   
ATOM   4599  OG1 THR P 302     -19.366  35.291  21.509  1.00 97.00      PROA   
ATOM   4600  HG1 THR P 302     -19.804  35.748  20.787  1.00 97.00      PROA   
ATOM   4601  CG2 THR P 302     -20.977  33.701  20.883  1.00 97.00      PROA   
ATOM   4602 HG21 THR P 302     -21.601  33.943  21.770  1.00 97.00      PROA   
ATOM   4603 HG22 THR P 302     -21.191  32.658  20.567  1.00 97.00      PROA   
ATOM   4604 HG23 THR P 302     -21.283  34.364  20.046  1.00 97.00      PROA   
ATOM   4605  C   THR P 302     -19.319  31.596  22.123  1.00 97.00      PROA   
ATOM   4606  O   THR P 302     -18.572  30.983  21.366  1.00 97.00      PROA   
ATOM   4607  N   THR P 303     -20.377  30.973  22.700  1.00 97.00      PROA   
ATOM   4608  HN  THR P 303     -20.953  31.480  23.337  1.00 97.00      PROA   
ATOM   4609  CA  THR P 303     -20.775  29.585  22.409  1.00 97.00      PROA   
ATOM   4610  HA  THR P 303     -19.852  29.036  22.296  1.00 97.00      PROA   
ATOM   4611  CB  THR P 303     -21.579  28.853  23.512  1.00 97.00      PROA   
ATOM   4612  HB  THR P 303     -21.576  27.762  23.298  1.00 97.00      PROA   
ATOM   4613  OG1 THR P 303     -22.940  29.258  23.647  1.00 97.00      PROA   
ATOM   4614  HG1 THR P 303     -23.388  28.866  22.894  1.00 97.00      PROA   
ATOM   4615  CG2 THR P 303     -20.920  29.057  24.871  1.00 97.00      PROA   
ATOM   4616 HG21 THR P 303     -20.918  30.130  25.158  1.00 97.00      PROA   
ATOM   4617 HG22 THR P 303     -19.871  28.691  24.848  1.00 97.00      PROA   
ATOM   4618 HG23 THR P 303     -21.463  28.490  25.656  1.00 97.00      PROA   
ATOM   4619  C   THR P 303     -21.585  29.442  21.122  1.00 97.00      PROA   
ATOM   4620  O   THR P 303     -22.282  30.368  20.715  1.00 97.00      PROA   
ATOM   4621  N   PRO P 304     -21.584  28.290  20.462  1.00 97.00      PROA   
ATOM   4622  CD  PRO P 304     -20.449  27.366  20.429  1.00 97.00      PROA   
ATOM   4623  HD1 PRO P 304     -20.425  26.781  21.373  1.00 97.00      PROA   
ATOM   4624  HD2 PRO P 304     -19.488  27.907  20.293  1.00 97.00      PROA   
ATOM   4625  CA  PRO P 304     -22.718  27.807  19.666  1.00 97.00      PROA   
ATOM   4626  HA  PRO P 304     -22.780  28.486  18.829  1.00 97.00      PROA   
ATOM   4627  CB  PRO P 304     -22.283  26.386  19.261  1.00 97.00      PROA   
ATOM   4628  HB1 PRO P 304     -22.711  26.083  18.282  1.00 97.00      PROA   
ATOM   4629  HB2 PRO P 304     -22.595  25.650  20.034  1.00 97.00      PROA   
ATOM   4630  CG  PRO P 304     -20.754  26.464  19.235  1.00 97.00      PROA   
ATOM   4631  HG1 PRO P 304     -20.264  25.470  19.313  1.00 97.00      PROA   
ATOM   4632  HG2 PRO P 304     -20.421  26.965  18.301  1.00 97.00      PROA   
ATOM   4633  C   PRO P 304     -24.089  27.807  20.379  1.00 97.00      PROA   
ATOM   4634  O   PRO P 304     -24.085  27.705  21.612  1.00 97.00      PROA   
ATOM   4635  N   PRO P 305     -25.242  27.925  19.708  1.00 97.00      PROA   
ATOM   4636  CD  PRO P 305     -25.322  28.370  18.312  1.00 97.00      PROA   
ATOM   4637  HD1 PRO P 305     -24.933  27.566  17.650  1.00 97.00      PROA   
ATOM   4638  HD2 PRO P 305     -24.757  29.313  18.152  1.00 97.00      PROA   
ATOM   4639  CA  PRO P 305     -26.568  27.543  20.219  1.00 97.00      PROA   
ATOM   4640  HA  PRO P 305     -26.857  28.329  20.900  1.00 97.00      PROA   
ATOM   4641  CB  PRO P 305     -27.460  27.536  18.965  1.00 97.00      PROA   
ATOM   4642  HB1 PRO P 305     -28.519  27.776  19.197  1.00 97.00      PROA   
ATOM   4643  HB2 PRO P 305     -27.413  26.547  18.460  1.00 97.00      PROA   
ATOM   4644  CG  PRO P 305     -26.815  28.584  18.059  1.00 97.00      PROA   
ATOM   4645  HG1 PRO P 305     -27.096  28.467  16.990  1.00 97.00      PROA   
ATOM   4646  HG2 PRO P 305     -27.109  29.601  18.396  1.00 97.00      PROA   
ATOM   4647  C   PRO P 305     -26.705  26.250  21.027  1.00 97.00      PROA   
ATOM   4648  O   PRO P 305     -26.333  25.183  20.546  1.00 97.00      PROA   
ATOM   4649  N   VAL P 306     -27.298  26.318  22.236  1.00 97.00      PROA   
ATOM   4650  HN  VAL P 306     -27.504  27.222  22.601  1.00 97.00      PROA   
ATOM   4651  CA  VAL P 306     -27.616  25.176  23.085  1.00 97.00      PROA   
ATOM   4652  HA  VAL P 306     -27.806  24.324  22.449  1.00 97.00      PROA   
ATOM   4653  CB  VAL P 306     -26.486  24.822  24.065  1.00 97.00      PROA   
ATOM   4654  HB  VAL P 306     -26.876  24.227  24.920  1.00 97.00      PROA   
ATOM   4655  CG1 VAL P 306     -25.450  23.927  23.362  1.00 97.00      PROA   
ATOM   4656 HG11 VAL P 306     -24.929  24.488  22.558  1.00 97.00      PROA   
ATOM   4657 HG12 VAL P 306     -25.934  23.036  22.907  1.00 97.00      PROA   
ATOM   4658 HG13 VAL P 306     -24.691  23.573  24.093  1.00 97.00      PROA   
ATOM   4659  CG2 VAL P 306     -25.817  26.109  24.594  1.00 97.00      PROA   
ATOM   4660 HG21 VAL P 306     -26.565  26.850  24.948  1.00 97.00      PROA   
ATOM   4661 HG22 VAL P 306     -25.220  26.589  23.789  1.00 97.00      PROA   
ATOM   4662 HG23 VAL P 306     -25.117  25.874  25.424  1.00 97.00      PROA   
ATOM   4663  C   VAL P 306     -28.896  25.406  23.899  1.00 97.00      PROA   
ATOM   4664  O   VAL P 306     -29.025  26.407  24.603  1.00 97.00      PROA   
ATOM   4665  N   LEU P 307     -29.853  24.447  23.868  1.00 97.00      PROA   
ATOM   4666  HN  LEU P 307     -29.705  23.665  23.268  1.00 97.00      PROA   
ATOM   4667  CA  LEU P 307     -31.127  24.375  24.605  1.00 97.00      PROA   
ATOM   4668  HA  LEU P 307     -31.873  24.793  23.946  1.00 97.00      PROA   
ATOM   4669  CB  LEU P 307     -31.480  22.873  24.808  1.00 97.00      PROA   
ATOM   4670  HB1 LEU P 307     -30.606  22.383  25.286  1.00 97.00      PROA   
ATOM   4671  HB2 LEU P 307     -31.608  22.411  23.806  1.00 97.00      PROA   
ATOM   4672  CG  LEU P 307     -32.728  22.528  25.654  1.00 97.00      PROA   
ATOM   4673  HG  LEU P 307     -32.621  22.959  26.673  1.00 97.00      PROA   
ATOM   4674  CD1 LEU P 307     -34.017  23.077  25.033  1.00 97.00      PROA   
ATOM   4675 HD11 LEU P 307     -34.166  22.656  24.015  1.00 97.00      PROA   
ATOM   4676 HD12 LEU P 307     -33.992  24.183  24.935  1.00 97.00      PROA   
ATOM   4677 HD13 LEU P 307     -34.899  22.800  25.649  1.00 97.00      PROA   
ATOM   4678  CD2 LEU P 307     -32.855  21.005  25.808  1.00 97.00      PROA   
ATOM   4679 HD21 LEU P 307     -31.941  20.568  26.263  1.00 97.00      PROA   
ATOM   4680 HD22 LEU P 307     -33.003  20.531  24.814  1.00 97.00      PROA   
ATOM   4681 HD23 LEU P 307     -33.728  20.745  26.443  1.00 97.00      PROA   
ATOM   4682  C   LEU P 307     -31.279  25.144  25.934  1.00 97.00      PROA   
ATOM   4683  O   LEU P 307     -30.504  24.966  26.880  1.00 97.00      PROA   
ATOM   4684  N   ASP P 308     -32.292  26.026  26.033  1.00 97.00      PROA   
ATOM   4685  HN  ASP P 308     -32.883  26.180  25.245  1.00 97.00      PROA   
ATOM   4686  CA  ASP P 308     -32.497  26.952  27.130  1.00 97.00      PROA   
ATOM   4687  HA  ASP P 308     -31.590  27.019  27.712  1.00 97.00      PROA   
ATOM   4688  CB  ASP P 308     -32.755  28.344  26.492  1.00 97.00      PROA   
ATOM   4689  HB1 ASP P 308     -33.637  28.336  25.818  1.00 97.00      PROA   
ATOM   4690  HB2 ASP P 308     -31.871  28.600  25.869  1.00 97.00      PROA   
ATOM   4691  CG  ASP P 308     -32.926  29.430  27.522  1.00 97.00      PROA   
ATOM   4692  OD1 ASP P 308     -32.184  29.428  28.532  1.00 97.00      PROA   
ATOM   4693  OD2 ASP P 308     -33.821  30.285  27.346  1.00 97.00      PROA   
ATOM   4694  C   ASP P 308     -33.597  26.562  28.135  1.00 97.00      PROA   
ATOM   4695  O   ASP P 308     -33.387  25.758  29.048  1.00 97.00      PROA   
ATOM   4696  N   SER P 309     -34.793  27.182  28.011  1.00 97.00      PROA   
ATOM   4697  HN  SER P 309     -34.900  27.831  27.263  1.00 97.00      PROA   
ATOM   4698  CA  SER P 309     -35.706  27.344  29.139  1.00 97.00      PROA   
ATOM   4699  HA  SER P 309     -35.612  26.493  29.797  1.00 97.00      PROA   
ATOM   4700  CB  SER P 309     -35.401  28.655  29.946  1.00 97.00      PROA   
ATOM   4701  HB1 SER P 309     -34.340  28.628  30.273  1.00 97.00      PROA   
ATOM   4702  HB2 SER P 309     -36.022  28.673  30.867  1.00 97.00      PROA   
ATOM   4703  OG  SER P 309     -35.628  29.864  29.203  1.00 97.00      PROA   
ATOM   4704  HG1 SER P 309     -34.906  29.976  28.580  1.00 97.00      PROA   
ATOM   4705  C   SER P 309     -37.163  27.364  28.710  1.00 97.00      PROA   
ATOM   4706  O   SER P 309     -38.041  27.779  29.466  1.00 97.00      PROA   
ATOM   4707  N   ASP P 310     -37.448  26.886  27.486  1.00 97.00      PROA   
ATOM   4708  HN  ASP P 310     -36.693  26.680  26.869  1.00 97.00      PROA   
ATOM   4709  CA  ASP P 310     -38.785  26.759  26.926  1.00 97.00      PROA   
ATOM   4710  HA  ASP P 310     -39.350  26.097  27.567  1.00 97.00      PROA   
ATOM   4711  CB  ASP P 310     -39.541  28.127  26.854  1.00 97.00      PROA   
ATOM   4712  HB1 ASP P 310     -39.800  28.473  27.878  1.00 97.00      PROA   
ATOM   4713  HB2 ASP P 310     -40.502  27.984  26.315  1.00 97.00      PROA   
ATOM   4714  CG  ASP P 310     -38.780  29.216  26.139  1.00 97.00      PROA   
ATOM   4715  OD1 ASP P 310     -38.200  28.972  25.059  1.00 97.00      PROA   
ATOM   4716  OD2 ASP P 310     -38.872  30.396  26.577  1.00 97.00      PROA   
ATOM   4717  C   ASP P 310     -38.704  26.046  25.567  1.00 97.00      PROA   
ATOM   4718  O   ASP P 310     -39.505  26.259  24.662  1.00 97.00      PROA   
ATOM   4719  N   GLY P 311     -37.703  25.153  25.394  1.00 97.00      PROA   
ATOM   4720  HN  GLY P 311     -37.124  24.912  26.170  1.00 97.00      PROA   
ATOM   4721  CA  GLY P 311     -37.422  24.467  24.127  1.00 97.00      PROA   
ATOM   4722  HA1 GLY P 311     -38.329  24.374  23.549  1.00 97.00      PROA   
ATOM   4723  HA2 GLY P 311     -36.986  23.507  24.360  1.00 97.00      PROA   
ATOM   4724  C   GLY P 311     -36.423  25.194  23.266  1.00 97.00      PROA   
ATOM   4725  O   GLY P 311     -35.530  24.589  22.685  1.00 97.00      PROA   
ATOM   4726  N   SER P 312     -36.558  26.524  23.170  1.00 97.00      PROA   
ATOM   4727  HN  SER P 312     -37.357  26.947  23.590  1.00 97.00      PROA   
ATOM   4728  CA  SER P 312     -35.656  27.449  22.488  1.00 97.00      PROA   
ATOM   4729  HA  SER P 312     -35.778  27.266  21.430  1.00 97.00      PROA   
ATOM   4730  CB  SER P 312     -36.038  28.920  22.760  1.00 97.00      PROA   
ATOM   4731  HB1 SER P 312     -35.486  29.609  22.086  1.00 97.00      PROA   
ATOM   4732  HB2 SER P 312     -35.789  29.175  23.813  1.00 97.00      PROA   
ATOM   4733  OG  SER P 312     -37.433  29.126  22.571  1.00 97.00      PROA   
ATOM   4734  HG1 SER P 312     -37.797  28.999  23.450  1.00 97.00      PROA   
ATOM   4735  C   SER P 312     -34.163  27.333  22.784  1.00 97.00      PROA   
ATOM   4736  O   SER P 312     -33.721  26.751  23.777  1.00 97.00      PROA   
ATOM   4737  N   PHE P 313     -33.322  27.940  21.931  1.00 97.00      PROA   
ATOM   4738  HN  PHE P 313     -33.664  28.436  21.137  1.00 97.00      PROA   
ATOM   4739  CA  PHE P 313     -31.889  28.031  22.131  1.00 97.00      PROA   
ATOM   4740  HA  PHE P 313     -31.535  27.078  22.496  1.00 97.00      PROA   
ATOM   4741  CB  PHE P 313     -31.174  28.382  20.799  1.00 97.00      PROA   
ATOM   4742  HB1 PHE P 313     -30.071  28.439  20.925  1.00 97.00      PROA   
ATOM   4743  HB2 PHE P 313     -31.540  29.373  20.455  1.00 97.00      PROA   
ATOM   4744  CG  PHE P 313     -31.450  27.376  19.716  1.00 97.00      PROA   
ATOM   4745  CD1 PHE P 313     -32.013  27.781  18.492  1.00 97.00      PROA   
ATOM   4746  HD1 PHE P 313     -32.280  28.817  18.343  1.00 97.00      PROA   
ATOM   4747  CE1 PHE P 313     -32.231  26.855  17.465  1.00 97.00      PROA   
ATOM   4748  HE1 PHE P 313     -32.675  27.180  16.535  1.00 97.00      PROA   
ATOM   4749  CZ  PHE P 313     -31.882  25.513  17.649  1.00 97.00      PROA   
ATOM   4750  HZ  PHE P 313     -32.057  24.796  16.860  1.00 97.00      PROA   
ATOM   4751  CD2 PHE P 313     -31.086  26.030  19.882  1.00 97.00      PROA   
ATOM   4752  HD2 PHE P 313     -30.632  25.708  20.808  1.00 97.00      PROA   
ATOM   4753  CE2 PHE P 313     -31.306  25.099  18.858  1.00 97.00      PROA   
ATOM   4754  HE2 PHE P 313     -31.033  24.064  18.999  1.00 97.00      PROA   
ATOM   4755  C   PHE P 313     -31.473  29.090  23.153  1.00 97.00      PROA   
ATOM   4756  O   PHE P 313     -32.164  30.078  23.395  1.00 97.00      PROA   
ATOM   4757  N   PHE P 314     -30.276  28.923  23.755  1.00 97.00      PROA   
ATOM   4758  HN  PHE P 314     -29.769  28.069  23.678  1.00 97.00      PROA   
ATOM   4759  CA  PHE P 314     -29.510  30.051  24.248  1.00 97.00      PROA   
ATOM   4760  HA  PHE P 314     -29.930  30.955  23.831  1.00 97.00      PROA   
ATOM   4761  CB  PHE P 314     -29.438  30.216  25.823  1.00 97.00      PROA   
ATOM   4762  HB1 PHE P 314     -30.473  30.105  26.212  1.00 97.00      PROA   
ATOM   4763  HB2 PHE P 314     -29.173  31.282  25.988  1.00 97.00      PROA   
ATOM   4764  CG  PHE P 314     -28.467  29.473  26.757  1.00 97.00      PROA   
ATOM   4765  CD1 PHE P 314     -28.873  29.375  28.104  1.00 97.00      PROA   
ATOM   4766  HD1 PHE P 314     -29.864  29.701  28.383  1.00 97.00      PROA   
ATOM   4767  CE1 PHE P 314     -27.975  29.042  29.125  1.00 97.00      PROA   
ATOM   4768  HE1 PHE P 314     -28.292  29.075  30.157  1.00 97.00      PROA   
ATOM   4769  CZ  PHE P 314     -26.641  28.768  28.820  1.00 97.00      PROA   
ATOM   4770  HZ  PHE P 314     -25.931  28.593  29.615  1.00 97.00      PROA   
ATOM   4771  CD2 PHE P 314     -27.119  29.135  26.480  1.00 97.00      PROA   
ATOM   4772  HD2 PHE P 314     -26.689  29.216  25.493  1.00 97.00      PROA   
ATOM   4773  CE2 PHE P 314     -26.216  28.791  27.493  1.00 97.00      PROA   
ATOM   4774  HE2 PHE P 314     -25.180  28.606  27.250  1.00 97.00      PROA   
ATOM   4775  C   PHE P 314     -28.147  29.909  23.634  1.00 97.00      PROA   
ATOM   4776  O   PHE P 314     -27.757  28.829  23.198  1.00 97.00      PROA   
ATOM   4777  N   LEU P 315     -27.358  30.983  23.643  1.00 97.00      PROA   
ATOM   4778  HN  LEU P 315     -27.712  31.875  23.914  1.00 97.00      PROA   
ATOM   4779  CA  LEU P 315     -25.930  30.878  23.493  1.00 97.00      PROA   
ATOM   4780  HA  LEU P 315     -25.605  29.918  23.866  1.00 97.00      PROA   
ATOM   4781  CB  LEU P 315     -25.480  30.940  22.017  1.00 97.00      PROA   
ATOM   4782  HB1 LEU P 315     -26.182  30.299  21.442  1.00 97.00      PROA   
ATOM   4783  HB2 LEU P 315     -24.477  30.470  21.926  1.00 97.00      PROA   
ATOM   4784  CG  LEU P 315     -25.406  32.303  21.318  1.00 97.00      PROA   
ATOM   4785  HG  LEU P 315     -26.338  32.878  21.505  1.00 97.00      PROA   
ATOM   4786  CD1 LEU P 315     -24.186  33.106  21.764  1.00 97.00      PROA   
ATOM   4787 HD11 LEU P 315     -23.337  32.424  21.989  1.00 97.00      PROA   
ATOM   4788 HD12 LEU P 315     -24.400  33.725  22.662  1.00 97.00      PROA   
ATOM   4789 HD13 LEU P 315     -23.866  33.771  20.934  1.00 97.00      PROA   
ATOM   4790  CD2 LEU P 315     -25.278  32.058  19.812  1.00 97.00      PROA   
ATOM   4791 HD21 LEU P 315     -26.110  31.413  19.458  1.00 97.00      PROA   
ATOM   4792 HD22 LEU P 315     -24.319  31.545  19.586  1.00 97.00      PROA   
ATOM   4793 HD23 LEU P 315     -25.305  33.018  19.253  1.00 97.00      PROA   
ATOM   4794  C   LEU P 315     -25.324  31.911  24.420  1.00 97.00      PROA   
ATOM   4795  O   LEU P 315     -25.964  32.884  24.818  1.00 97.00      PROA   
ATOM   4796  N   TYR P 316     -24.077  31.687  24.851  1.00 97.00      PROA   
ATOM   4797  HN  TYR P 316     -23.541  30.934  24.477  1.00 97.00      PROA   
ATOM   4798  CA  TYR P 316     -23.474  32.449  25.921  1.00 97.00      PROA   
ATOM   4799  HA  TYR P 316     -24.192  33.128  26.357  1.00 97.00      PROA   
ATOM   4800  CB  TYR P 316     -22.903  31.450  26.977  1.00 97.00      PROA   
ATOM   4801  HB1 TYR P 316     -21.805  31.306  26.894  1.00 97.00      PROA   
ATOM   4802  HB2 TYR P 316     -23.381  30.461  26.814  1.00 97.00      PROA   
ATOM   4803  CG  TYR P 316     -23.215  31.893  28.378  1.00 97.00      PROA   
ATOM   4804  CD1 TYR P 316     -23.796  31.001  29.295  1.00 97.00      PROA   
ATOM   4805  HD1 TYR P 316     -23.956  29.971  29.010  1.00 97.00      PROA   
ATOM   4806  CE1 TYR P 316     -24.233  31.451  30.547  1.00 97.00      PROA   
ATOM   4807  HE1 TYR P 316     -24.726  30.764  31.220  1.00 97.00      PROA   
ATOM   4808  CZ  TYR P 316     -24.075  32.798  30.899  1.00 97.00      PROA   
ATOM   4809  OH  TYR P 316     -24.552  33.293  32.125  1.00 97.00      PROA   
ATOM   4810  HH  TYR P 316     -24.860  32.542  32.638  1.00 97.00      PROA   
ATOM   4811  CD2 TYR P 316     -22.987  33.216  28.781  1.00 97.00      PROA   
ATOM   4812  HD2 TYR P 316     -22.500  33.915  28.117  1.00 97.00      PROA   
ATOM   4813  CE2 TYR P 316     -23.445  33.674  30.018  1.00 97.00      PROA   
ATOM   4814  HE2 TYR P 316     -23.341  34.718  30.273  1.00 97.00      PROA   
ATOM   4815  C   TYR P 316     -22.348  33.271  25.322  1.00 97.00      PROA   
ATOM   4816  O   TYR P 316     -21.532  32.739  24.574  1.00 97.00      PROA   
ATOM   4817  N   SER P 317     -22.258  34.582  25.625  1.00 97.00      PROA   
ATOM   4818  HN  SER P 317     -22.942  35.035  26.191  1.00 97.00      PROA   
ATOM   4819  CA  SER P 317     -21.040  35.330  25.336  1.00 97.00      PROA   
ATOM   4820  HA  SER P 317     -20.244  34.653  25.065  1.00 97.00      PROA   
ATOM   4821  CB  SER P 317     -21.200  36.354  24.185  1.00 97.00      PROA   
ATOM   4822  HB1 SER P 317     -21.854  37.198  24.492  1.00 97.00      PROA   
ATOM   4823  HB2 SER P 317     -21.696  35.840  23.334  1.00 97.00      PROA   
ATOM   4824  OG  SER P 317     -19.931  36.846  23.743  1.00 97.00      PROA   
ATOM   4825  HG1 SER P 317     -19.647  36.268  23.031  1.00 97.00      PROA   
ATOM   4826  C   SER P 317     -20.587  36.054  26.589  1.00 97.00      PROA   
ATOM   4827  O   SER P 317     -21.094  37.110  26.974  1.00 97.00      PROA   
ATOM   4828  N   LYS P 318     -19.578  35.503  27.281  1.00 97.00      PROA   
ATOM   4829  HN  LYS P 318     -19.188  34.631  26.997  1.00 97.00      PROA   
ATOM   4830  CA  LYS P 318     -19.004  36.117  28.456  1.00 97.00      PROA   
ATOM   4831  HA  LYS P 318     -19.690  36.862  28.832  1.00 97.00      PROA   
ATOM   4832  CB  LYS P 318     -18.849  35.118  29.631  1.00 97.00      PROA   
ATOM   4833  HB1 LYS P 318     -18.365  34.193  29.249  1.00 97.00      PROA   
ATOM   4834  HB2 LYS P 318     -19.873  34.830  29.951  1.00 97.00      PROA   
ATOM   4835  CG  LYS P 318     -18.049  35.609  30.855  1.00 97.00      PROA   
ATOM   4836  HG1 LYS P 318     -18.559  35.228  31.766  1.00 97.00      PROA   
ATOM   4837  HG2 LYS P 318     -18.074  36.718  30.919  1.00 97.00      PROA   
ATOM   4838  CD  LYS P 318     -16.611  35.055  30.858  1.00 97.00      PROA   
ATOM   4839  HD1 LYS P 318     -16.073  35.359  29.935  1.00 97.00      PROA   
ATOM   4840  HD2 LYS P 318     -16.707  33.949  30.833  1.00 97.00      PROA   
ATOM   4841  CE  LYS P 318     -15.793  35.397  32.107  1.00 97.00      PROA   
ATOM   4842  HE1 LYS P 318     -14.897  34.744  32.189  1.00 97.00      PROA   
ATOM   4843  HE2 LYS P 318     -16.410  35.264  33.021  1.00 97.00      PROA   
ATOM   4844  NZ  LYS P 318     -15.333  36.785  32.067  1.00 97.00      PROA   
ATOM   4845  HZ1 LYS P 318     -16.031  37.439  31.659  1.00 97.00      PROA   
ATOM   4846  HZ2 LYS P 318     -14.447  36.890  31.533  1.00 97.00      PROA   
ATOM   4847  HZ3 LYS P 318     -15.144  37.070  33.049  1.00 97.00      PROA   
ATOM   4848  C   LYS P 318     -17.743  36.887  28.115  1.00 97.00      PROA   
ATOM   4849  O   LYS P 318     -16.776  36.386  27.541  1.00 97.00      PROA   
ATOM   4850  N   LEU P 319     -17.759  38.177  28.453  1.00 97.00      PROA   
ATOM   4851  HN  LEU P 319     -18.547  38.566  28.925  1.00 97.00      PROA   
ATOM   4852  CA  LEU P 319     -16.693  39.115  28.250  1.00 97.00      PROA   
ATOM   4853  HA  LEU P 319     -16.056  38.776  27.447  1.00 97.00      PROA   
ATOM   4854  CB  LEU P 319     -17.339  40.468  27.859  1.00 97.00      PROA   
ATOM   4855  HB1 LEU P 319     -18.152  40.701  28.580  1.00 97.00      PROA   
ATOM   4856  HB2 LEU P 319     -17.824  40.338  26.868  1.00 97.00      PROA   
ATOM   4857  CG  LEU P 319     -16.418  41.694  27.787  1.00 97.00      PROA   
ATOM   4858  HG  LEU P 319     -15.972  41.854  28.792  1.00 97.00      PROA   
ATOM   4859  CD1 LEU P 319     -15.310  41.489  26.750  1.00 97.00      PROA   
ATOM   4860 HD11 LEU P 319     -15.751  41.313  25.745  1.00 97.00      PROA   
ATOM   4861 HD12 LEU P 319     -14.663  40.624  27.009  1.00 97.00      PROA   
ATOM   4862 HD13 LEU P 319     -14.658  42.387  26.698  1.00 97.00      PROA   
ATOM   4863  CD2 LEU P 319     -17.228  42.952  27.447  1.00 97.00      PROA   
ATOM   4864 HD21 LEU P 319     -18.055  43.109  28.172  1.00 97.00      PROA   
ATOM   4865 HD22 LEU P 319     -17.675  42.864  26.434  1.00 97.00      PROA   
ATOM   4866 HD23 LEU P 319     -16.576  43.851  27.470  1.00 97.00      PROA   
ATOM   4867  C   LEU P 319     -15.843  39.193  29.513  1.00 97.00      PROA   
ATOM   4868  O   LEU P 319     -16.312  38.957  30.631  1.00 97.00      PROA   
ATOM   4869  N   THR P 320     -14.541  39.484  29.372  1.00 97.00      PROA   
ATOM   4870  HN  THR P 320     -14.155  39.643  28.466  1.00 97.00      PROA   
ATOM   4871  CA  THR P 320     -13.664  39.767  30.505  1.00 97.00      PROA   
ATOM   4872  HA  THR P 320     -14.265  40.007  31.369  1.00 97.00      PROA   
ATOM   4873  CB  THR P 320     -12.680  38.643  30.865  1.00 97.00      PROA   
ATOM   4874  HB  THR P 320     -11.675  38.797  30.418  1.00 97.00      PROA   
ATOM   4875  OG1 THR P 320     -13.151  37.373  30.419  1.00 97.00      PROA   
ATOM   4876  HG1 THR P 320     -13.098  37.427  29.462  1.00 97.00      PROA   
ATOM   4877  CG2 THR P 320     -12.542  38.579  32.389  1.00 97.00      PROA   
ATOM   4878 HG21 THR P 320     -13.511  38.390  32.898  1.00 97.00      PROA   
ATOM   4879 HG22 THR P 320     -12.176  39.553  32.780  1.00 97.00      PROA   
ATOM   4880 HG23 THR P 320     -11.824  37.787  32.692  1.00 97.00      PROA   
ATOM   4881  C   THR P 320     -12.886  41.008  30.133  1.00 97.00      PROA   
ATOM   4882  O   THR P 320     -12.251  41.031  29.082  1.00 97.00      PROA   
ATOM   4883  N   VAL P 321     -12.934  42.078  30.944  1.00 97.00      PROA   
ATOM   4884  HN  VAL P 321     -13.454  42.054  31.795  1.00 97.00      PROA   
ATOM   4885  CA  VAL P 321     -12.285  43.344  30.613  1.00 97.00      PROA   
ATOM   4886  HA  VAL P 321     -11.564  43.173  29.828  1.00 97.00      PROA   
ATOM   4887  CB  VAL P 321     -13.228  44.442  30.123  1.00 97.00      PROA   
ATOM   4888  HB  VAL P 321     -12.688  45.404  29.995  1.00 97.00      PROA   
ATOM   4889  CG1 VAL P 321     -13.737  44.040  28.731  1.00 97.00      PROA   
ATOM   4890 HG11 VAL P 321     -14.285  43.076  28.796  1.00 97.00      PROA   
ATOM   4891 HG12 VAL P 321     -12.892  43.912  28.021  1.00 97.00      PROA   
ATOM   4892 HG13 VAL P 321     -14.428  44.805  28.317  1.00 97.00      PROA   
ATOM   4893  CG2 VAL P 321     -14.375  44.651  31.129  1.00 97.00      PROA   
ATOM   4894 HG21 VAL P 321     -13.991  44.992  32.114  1.00 97.00      PROA   
ATOM   4895 HG22 VAL P 321     -14.945  43.710  31.281  1.00 97.00      PROA   
ATOM   4896 HG23 VAL P 321     -15.083  45.418  30.749  1.00 97.00      PROA   
ATOM   4897  C   VAL P 321     -11.469  43.893  31.756  1.00 97.00      PROA   
ATOM   4898  O   VAL P 321     -11.668  43.615  32.935  1.00 97.00      PROA   
ATOM   4899  N   ASP P 322     -10.470  44.687  31.391  1.00 97.00      PROA   
ATOM   4900  HN  ASP P 322     -10.339  44.903  30.426  1.00 97.00      PROA   
ATOM   4901  CA  ASP P 322      -9.367  45.165  32.184  1.00 97.00      PROA   
ATOM   4902  HA  ASP P 322      -8.881  44.291  32.591  1.00 97.00      PROA   
ATOM   4903  CB  ASP P 322      -8.360  45.867  31.219  1.00 97.00      PROA   
ATOM   4904  HB1 ASP P 322      -7.317  45.763  31.586  1.00 97.00      PROA   
ATOM   4905  HB2 ASP P 322      -8.590  46.946  31.087  1.00 97.00      PROA   
ATOM   4906  CG  ASP P 322      -8.457  45.224  29.835  1.00 97.00      PROA   
ATOM   4907  OD1 ASP P 322      -7.885  44.126  29.664  1.00 97.00      PROA   
ATOM   4908  OD2 ASP P 322      -9.329  45.703  29.049  1.00 97.00      PROA   
ATOM   4909  C   ASP P 322      -9.823  46.019  33.376  1.00 97.00      PROA   
ATOM   4910  O   ASP P 322     -10.535  47.010  33.236  1.00 97.00      PROA   
ATOM   4911  N   LYS P 323      -9.473  45.625  34.619  1.00 97.00      PROA   
ATOM   4912  HN  LYS P 323      -8.906  44.816  34.749  1.00 97.00      PROA   
ATOM   4913  CA  LYS P 323     -10.084  46.201  35.813  1.00 97.00      PROA   
ATOM   4914  HA  LYS P 323     -11.150  46.077  35.695  1.00 97.00      PROA   
ATOM   4915  CB  LYS P 323      -9.682  45.383  37.063  1.00 97.00      PROA   
ATOM   4916  HB1 LYS P 323      -8.579  45.416  37.192  1.00 97.00      PROA   
ATOM   4917  HB2 LYS P 323      -9.955  44.327  36.851  1.00 97.00      PROA   
ATOM   4918  CG  LYS P 323     -10.390  45.825  38.358  1.00 97.00      PROA   
ATOM   4919  HG1 LYS P 323     -11.442  46.079  38.109  1.00 97.00      PROA   
ATOM   4920  HG2 LYS P 323      -9.923  46.746  38.767  1.00 97.00      PROA   
ATOM   4921  CD  LYS P 323     -10.423  44.707  39.416  1.00 97.00      PROA   
ATOM   4922  HD1 LYS P 323     -10.887  43.818  38.936  1.00 97.00      PROA   
ATOM   4923  HD2 LYS P 323     -11.093  45.015  40.246  1.00 97.00      PROA   
ATOM   4924  CE  LYS P 323      -9.050  44.331  39.985  1.00 97.00      PROA   
ATOM   4925  HE1 LYS P 323      -8.704  45.104  40.705  1.00 97.00      PROA   
ATOM   4926  HE2 LYS P 323      -8.295  44.217  39.179  1.00 97.00      PROA   
ATOM   4927  NZ  LYS P 323      -9.157  43.044  40.679  1.00 97.00      PROA   
ATOM   4928  HZ1 LYS P 323      -9.164  42.287  39.966  1.00 97.00      PROA   
ATOM   4929  HZ2 LYS P 323     -10.066  42.951  41.176  1.00 97.00      PROA   
ATOM   4930  HZ3 LYS P 323      -8.379  42.824  41.334  1.00 97.00      PROA   
ATOM   4931  C   LYS P 323      -9.890  47.706  36.034  1.00 97.00      PROA   
ATOM   4932  O   LYS P 323     -10.810  48.426  36.414  1.00 97.00      PROA   
ATOM   4933  N   SER P 324      -8.684  48.240  35.768  1.00 97.00      PROA   
ATOM   4934  HN  SER P 324      -7.941  47.672  35.421  1.00 97.00      PROA   
ATOM   4935  CA  SER P 324      -8.412  49.676  35.757  1.00 97.00      PROA   
ATOM   4936  HA  SER P 324      -8.696  50.081  36.717  1.00 97.00      PROA   
ATOM   4937  CB  SER P 324      -6.901  49.950  35.526  1.00 97.00      PROA   
ATOM   4938  HB1 SER P 324      -6.357  49.667  36.452  1.00 97.00      PROA   
ATOM   4939  HB2 SER P 324      -6.709  51.028  35.337  1.00 97.00      PROA   
ATOM   4940  OG  SER P 324      -6.405  49.146  34.450  1.00 97.00      PROA   
ATOM   4941  HG1 SER P 324      -5.505  49.422  34.260  1.00 97.00      PROA   
ATOM   4942  C   SER P 324      -9.215  50.456  34.725  1.00 97.00      PROA   
ATOM   4943  O   SER P 324      -9.762  51.518  35.001  1.00 97.00      PROA   
ATOM   4944  N   ARG P 325      -9.328  49.908  33.507  1.00 97.00      PROA   
ATOM   4945  HN  ARG P 325      -8.825  49.065  33.331  1.00 97.00      PROA   
ATOM   4946  CA  ARG P 325     -10.183  50.378  32.434  1.00 97.00      PROA   
ATOM   4947  HA  ARG P 325      -9.926  51.407  32.228  1.00 97.00      PROA   
ATOM   4948  CB  ARG P 325      -9.857  49.539  31.181  1.00 97.00      PROA   
ATOM   4949  HB1 ARG P 325      -9.899  48.476  31.502  1.00 97.00      PROA   
ATOM   4950  HB2 ARG P 325      -8.812  49.742  30.862  1.00 97.00      PROA   
ATOM   4951  CG  ARG P 325     -10.804  49.654  29.978  1.00 97.00      PROA   
ATOM   4952  HG1 ARG P 325     -10.628  50.616  29.451  1.00 97.00      PROA   
ATOM   4953  HG2 ARG P 325     -11.861  49.643  30.319  1.00 97.00      PROA   
ATOM   4954  CD  ARG P 325     -10.620  48.465  29.034  1.00 97.00      PROA   
ATOM   4955  HD1 ARG P 325     -10.793  47.526  29.602  1.00 97.00      PROA   
ATOM   4956  HD2 ARG P 325      -9.612  48.443  28.568  1.00 97.00      PROA   
ATOM   4957  NE  ARG P 325     -11.665  48.620  27.990  1.00 97.00      PROA   
ATOM   4958  HE  ARG P 325     -12.247  49.432  28.003  1.00 97.00      PROA   
ATOM   4959  CZ  ARG P 325     -12.075  47.627  27.225  1.00 97.00      PROA   
ATOM   4960  NH1 ARG P 325     -11.550  46.426  27.216  1.00 97.00      PROA   
ATOM   4961 HH11 ARG P 325     -10.730  46.226  27.754  1.00 97.00      PROA   
ATOM   4962 HH12 ARG P 325     -11.959  45.770  26.583  1.00 97.00      PROA   
ATOM   4963  NH2 ARG P 325     -13.105  47.863  26.452  1.00 97.00      PROA   
ATOM   4964 HH21 ARG P 325     -13.572  48.748  26.449  1.00 97.00      PROA   
ATOM   4965 HH22 ARG P 325     -13.533  47.111  25.952  1.00 97.00      PROA   
ATOM   4966  C   ARG P 325     -11.676  50.374  32.762  1.00 97.00      PROA   
ATOM   4967  O   ARG P 325     -12.409  51.316  32.478  1.00 97.00      PROA   
ATOM   4968  N   TRP P 326     -12.172  49.316  33.430  1.00 97.00      PROA   
ATOM   4969  HN  TRP P 326     -11.588  48.521  33.575  1.00 97.00      PROA   
ATOM   4970  CA  TRP P 326     -13.529  49.242  33.951  1.00 97.00      PROA   
ATOM   4971  HA  TRP P 326     -14.213  49.344  33.122  1.00 97.00      PROA   
ATOM   4972  CB  TRP P 326     -13.743  47.842  34.602  1.00 97.00      PROA   
ATOM   4973  HB1 TRP P 326     -12.856  47.629  35.236  1.00 97.00      PROA   
ATOM   4974  HB2 TRP P 326     -13.743  47.075  33.798  1.00 97.00      PROA   
ATOM   4975  CG  TRP P 326     -14.967  47.664  35.448  1.00 97.00      PROA   
ATOM   4976  CD1 TRP P 326     -14.996  47.714  36.818  1.00 97.00      PROA   
ATOM   4977  HD1 TRP P 326     -14.132  47.896  37.440  1.00 97.00      PROA   
ATOM   4978  NE1 TRP P 326     -16.288  47.553  37.255  1.00 97.00      PROA   
ATOM   4979  HE1 TRP P 326     -16.595  47.611  38.179  1.00 97.00      PROA   
ATOM   4980  CE2 TRP P 326     -17.118  47.400  36.183  1.00 97.00      PROA   
ATOM   4981  CD2 TRP P 326     -16.321  47.453  35.016  1.00 97.00      PROA   
ATOM   4982  CE3 TRP P 326     -16.920  47.297  33.766  1.00 97.00      PROA   
ATOM   4983  HE3 TRP P 326     -16.331  47.306  32.861  1.00 97.00      PROA   
ATOM   4984  CZ3 TRP P 326     -18.304  47.104  33.709  1.00 97.00      PROA   
ATOM   4985  HZ3 TRP P 326     -18.784  46.969  32.751  1.00 97.00      PROA   
ATOM   4986  CZ2 TRP P 326     -18.490  47.223  36.124  1.00 97.00      PROA   
ATOM   4987  HZ2 TRP P 326     -19.093  47.188  37.020  1.00 97.00      PROA   
ATOM   4988  CH2 TRP P 326     -19.075  47.064  34.866  1.00 97.00      PROA   
ATOM   4989  HH2 TRP P 326     -20.140  46.905  34.786  1.00 97.00      PROA   
ATOM   4990  C   TRP P 326     -13.860  50.396  34.905  1.00 97.00      PROA   
ATOM   4991  O   TRP P 326     -14.894  51.053  34.781  1.00 97.00      PROA   
ATOM   4992  N   GLN P 327     -12.915  50.735  35.804  1.00 97.00      PROA   
ATOM   4993  HN  GLN P 327     -12.088  50.183  35.875  1.00 97.00      PROA   
ATOM   4994  CA  GLN P 327     -13.010  51.866  36.712  1.00 97.00      PROA   
ATOM   4995  HA  GLN P 327     -13.974  51.802  37.195  1.00 97.00      PROA   
ATOM   4996  CB  GLN P 327     -11.901  51.802  37.801  1.00 97.00      PROA   
ATOM   4997  HB1 GLN P 327     -11.909  52.751  38.379  1.00 97.00      PROA   
ATOM   4998  HB2 GLN P 327     -10.910  51.736  37.304  1.00 97.00      PROA   
ATOM   4999  CG  GLN P 327     -12.036  50.645  38.828  1.00 97.00      PROA
[truncated: 89,798,421 more chars]
