# Supplementary material for: The solution structure of the heavy chain–only C5-Fc nanobody reveals exposed variable regions that are optimal for COVID-19 antigen interactions
Source: J Biol Chem. 2023 Oct 12;299(11):105337. doi: 10.1016/j.jbc.2023.105337 (PMC10682267; doi:10.1016/j.jbc.2023.105337)
Supplement: SAXS_C5_Fc_Deglycosylated_5.0mgml_interpolated-normal_expt.dat [file mmc6.zip › jbc_105337_mmc06.dat]

0.000000	1.000000 0.000000
0.000130	0.999990	0.000000
0.000261	0.999961	0.000000
0.000391	0.999913	0.000000
0.000522	0.999846	0.000000
0.000652	0.999759	0.000000
0.000783	0.999652	0.000000
0.000913	0.999527	0.000000
0.001044	0.999382	0.000000
0.001174	0.999218	0.000000
0.001305	0.999035	0.000000
0.001435	0.998832	0.000000
0.001565	0.998610	0.000000
0.001696	0.998369	0.000000
0.001826	0.998109	0.000000
0.001957	0.997829	0.000000
0.002087	0.997531	0.000000
0.002218	0.997213	0.000000
0.002348	0.996876	0.000000
0.002479	0.996520	0.000000
0.002609	0.996144	0.000000
0.002740	0.995750	0.000000
0.002870	0.995336	0.000000
0.003000	0.994904	0.000000
0.003131	0.994453	0.000000
0.003261	0.993982	0.000000
0.003392	0.993493	0.000000
0.003522	0.992984	0.000000
0.003653	0.992457	0.000000
0.003783	0.991911	0.000000
0.003914	0.991346	0.000000
0.004044	0.990762	0.000000
0.004175	0.990159	0.000000
0.004305	0.989538	0.000000
0.004435	0.988898	0.000000
0.004566	0.988239	0.000000
0.004696	0.987561	0.000000
0.004827	0.986865	0.000000
0.004957	0.986151	0.000000
0.005088	0.985418	0.000000
0.005218	0.984666	0.000000
0.005349	0.983896	0.000000
0.005479	0.983108	0.000000
0.005610	0.982301	0.000000
0.005740	0.981476	0.000000
0.005870	0.980633	0.000000
0.006001	0.979771	0.000000
0.006131	0.978892	0.000000
0.006262	0.977994	0.000000
0.006392	0.977078	0.000000
0.006523	0.976144	0.000000
0.006653	0.975193	0.000000
0.006784	0.974223	0.000000
0.006914	0.973236	0.000000
0.007045	0.972230	0.000000
0.007175	0.971207	0.000000
0.007305	0.970167	0.000000
0.007436	0.969109	0.000000
0.007566	0.968033	0.000000
0.007697	0.966940	0.000000
0.007827	0.965829	0.000000
0.007958	0.964701	0.000000
0.008088	0.963556	0.000000
0.008219	0.962393	0.000000
0.008349	0.961213	0.000000
0.008480	0.960017	0.000000
0.008610	0.958803	0.000000
0.008740	0.957572	0.000000
0.008871	0.956324	0.000000
0.009001	0.955060	0.000000
0.009132	0.953779	0.000000
0.009262	0.952481	0.000000
0.009393	0.951166	0.000000
0.009523	0.949835	0.000000
0.009654	0.948487	0.000000
0.009784	0.947124	0.000000
0.009915	0.945743	0.000000
0.010045	0.944347	0.000000
0.010175	0.942934	0.000000
0.010306	0.941506	0.000000
0.010436	0.940061	0.000000
0.010567	0.946717	0.000000
0.010697	0.937189	0.000000
0.010828	0.941292	0.000000
0.010958	0.938384	0.000000
0.011089	0.924797	0.000000
0.011219	0.916998	0.000000
0.011350	0.929053	0.000000
0.011480	0.933257	0.000000
0.011610	0.931858	0.000000
0.011741	0.937204	0.000000
0.011871	0.928120	0.000000
0.012002	0.914253	0.000000
0.012132	0.930826	0.000000
0.012263	0.937632	0.000000
0.012393	0.919586	0.000000
0.012524	0.921077	0.000000
0.012654	0.920974	0.000000
0.012785	0.909750	0.000000
0.012915	0.907257	0.000000
0.013046	0.911224	0.000000
0.013176	0.906190	0.000000
0.013306	0.909655	0.000000
0.013437	0.908414	0.000000
0.013567	0.907706	0.000000
0.013698	0.907087	0.000000
0.013828	0.895111	0.000000
0.013959	0.894173	0.000000
0.014089	0.895521	0.000000
0.014220	0.885967	0.000000
0.014350	0.882089	0.000000
0.014481	0.879473	0.000000
0.014611	0.888842	0.000000
0.014741	0.880061	0.000000
0.014872	0.876806	0.000000
0.015002	0.875527	0.000000
0.015133	0.869210	0.000000
0.015263	0.871652	0.000000
0.015394	0.870754	0.000000
0.015524	0.873420	0.000000
0.015655	0.872346	0.000000
0.015785	0.862165	0.000000
0.015916	0.876871	0.000000
0.016046	0.868879	0.000000
0.016176	0.851085	0.000000
0.016307	0.858307	0.000000
0.016437	0.860870	0.000000
0.016568	0.857140	0.000000
0.016698	0.853035	0.000000
0.016829	0.855633	0.000000
0.016959	0.851665	0.000000
0.017090	0.850178	0.000000
0.017220	0.846238	0.000000
0.017351	0.846703	0.000000
0.017481	0.837450	0.000000
0.017611	0.833452	0.000000
0.017742	0.843539	0.000000
0.017872	0.834668	0.000000
0.018003	0.823657	0.000000
0.018133	0.828100	0.000000
0.018264	0.827911	0.000000
0.018394	0.812561	0.000000
0.018525	0.816671	0.000000
0.018655	0.820813	0.000000
0.018786	0.810146	0.000000
0.018916	0.812681	0.000000
0.019046	0.821232	0.000000
0.019177	0.816608	0.000000
0.019307	0.805750	0.000000
0.019438	0.803414	0.000000
0.019568	0.797795	0.000000
0.019699	0.798372	0.000000
0.019829	0.798232	0.000000
0.019960	0.802515	0.000000
0.020090	0.798513	0.000000
0.020221	0.793141	0.000000
0.020351	0.784860	0.000000
0.020481	0.773543	0.000000
0.020612	0.782101	0.000000
0.020742	0.782829	0.000000
0.020873	0.777526	0.000000
0.021003	0.775308	0.000000
0.021134	0.779955	0.000000
0.021264	0.774591	0.000000
0.021395	0.772822	0.000000
0.021525	0.770339	0.000000
0.021656	0.756778	0.000000
0.021786	0.760112	0.000000
0.021916	0.760843	0.000000
0.022047	0.756174	0.000000
0.022177	0.764477	0.000000
0.022308	0.755469	0.000000
0.022438	0.749754	0.000000
0.022569	0.749553	0.000000
0.022699	0.745846	0.000000
0.022830	0.740110	0.000000
0.022960	0.730298	0.000000
0.023091	0.734484	0.000000
0.023221	0.732505	0.000000
0.023351	0.728685	0.000000
0.023482	0.718359	0.000000
0.023612	0.720431	0.000000
0.023743	0.721124	0.000000
0.023873	0.720350	0.000000
0.024004	0.713504	0.000000
0.024134	0.711506	0.000000
0.024265	0.718824	0.000000
0.024395	0.714050	0.000000
0.024526	0.713418	0.000000
0.024656	0.707123	0.000000
0.024786	0.702716	0.000000
0.024917	0.705172	0.000000
0.025047	0.706396	0.000000
0.025178	0.702645	0.000000
0.025308	0.689598	0.000000
0.025439	0.688253	0.000000
0.025569	0.688738	0.000000
0.025700	0.688651	0.000000
0.025830	0.675810	0.000000
0.025961	0.675695	0.000000
0.026091	0.677643	0.000000
0.026221	0.671561	0.000000
0.026352	0.671984	0.000000
0.026482	0.671138	0.000000
0.026613	0.667625	0.000000
0.026743	0.665009	0.000000
0.026874	0.658938	0.000000
0.027004	0.666495	0.000000
0.027135	0.670054	0.000000
0.027265	0.660223	0.000000
0.027396	0.658185	0.000000
0.027526	0.654711	0.000000
0.027656	0.644824	0.000000
0.027787	0.647717	0.000000
0.027917	0.645846	0.000000
0.028048	0.638230	0.000000
0.028178	0.644054	0.000000
0.028309	0.645546	0.000000
0.028439	0.632236	0.000000
0.028570	0.628727	0.000000
0.028700	0.632591	0.000000
0.028831	0.629670	0.000000
0.028961	0.619238	0.000000
0.029091	0.624364	0.000000
0.029222	0.618896	0.000000
0.029352	0.620341	0.000000
0.029483	0.620633	0.000000
0.029613	0.608378	0.000000
0.029744	0.608593	0.000000
0.029874	0.612008	0.000000
0.030005	0.603274	0.000000
0.030135	0.596252	0.000000
0.030266	0.597076	0.000000
0.030396	0.601180	0.000000
0.030526	0.595957	0.000000
0.030657	0.585802	0.000000
0.030787	0.592195	0.000000
0.030918	0.592985	0.000000
0.031048	0.590489	0.000000
0.031179	0.586813	0.000000
0.031309	0.585236	0.000000
0.031440	0.582079	0.000000
0.031570	0.574312	0.000000
0.031701	0.574808	0.000000
0.031831	0.576770	0.000000
0.031961	0.570368	0.000000
0.032092	0.563806	0.000000
0.032222	0.562408	0.000000
0.032353	0.558646	0.000000
0.032483	0.559819	0.000000
0.032614	0.555650	0.000000
0.032744	0.554362	0.000000
0.032875	0.549618	0.000000
0.033005	0.547743	0.000000
0.033136	0.549891	0.000000
0.033266	0.543809	0.000000
0.033396	0.535855	0.000000
0.033527	0.535190	0.000000
0.033657	0.534145	0.000000
0.033788	0.528512	0.000000
0.033918	0.539144	0.000000
0.034049	0.537580	0.000000
0.034179	0.526413	0.000000
0.034310	0.528076	0.000000
0.034440	0.532962	0.000000
0.034571	0.521498	0.000000
0.034701	0.518076	0.000000
0.034831	0.520033	0.000000
0.034962	0.512521	0.000000
0.035092	0.510078	0.000000
0.035223	0.509168	0.000000
0.035353	0.509072	0.000000
0.035484	0.506423	0.000000
0.035614	0.502486	0.000000
0.035745	0.503499	0.000000
0.035875	0.507275	0.000000
0.036006	0.501470	0.000000
0.036136	0.496081	0.000000
0.036267	0.493040	0.000000
0.036397	0.498596	0.000000
0.036527	0.494801	0.000000
0.036658	0.490702	0.000000
0.036788	0.492586	0.000000
0.036919	0.485982	0.000000
0.037049	0.481169	0.000000
0.037180	0.477232	0.000000
0.037310	0.473377	0.000000
0.037441	0.476973	0.000000
0.037571	0.474549	0.000000
0.037702	0.466116	0.000000
0.037832	0.471891	0.000000
0.037962	0.470215	0.000000
0.038093	0.465829	0.000000
0.038223	0.464232	0.000000
0.038354	0.461529	0.000000
0.038484	0.463051	0.000000
0.038615	0.457131	0.000000
0.038745	0.452154	0.000000
0.038876	0.446255	0.000000
0.039006	0.447731	0.000000
0.039137	0.447238	0.000000
0.039267	0.447340	0.000000
0.039397	0.444250	0.000000
0.039528	0.441393	0.000000
0.039658	0.436857	0.000000
0.039789	0.438234	0.000000
0.039919	0.434926	0.000000
0.040050	0.434198	0.000000
0.040180	0.430102	0.000000
0.040311	0.429884	0.000000
0.040441	0.431197	0.000000
0.040572	0.427500	0.000000
0.040702	0.427946	0.000000
0.040832	0.429505	0.000000
0.040963	0.422414	0.000000
0.041093	0.417780	0.000000
0.041224	0.416390	0.000000
0.041354	0.416032	0.000000
0.041485	0.411034	0.000000
0.041615	0.414780	0.000000
0.041746	0.415044	0.000000
0.041876	0.408478	0.000000
0.042007	0.402376	0.000000
0.042137	0.407765	0.000000
0.042267	0.407783	0.000000
0.042398	0.399480	0.000000
0.042528	0.400707	0.000000
0.042659	0.394097	0.000000
0.042789	0.393796	0.000000
0.042920	0.394434	0.000000
0.043050	0.394926	0.000000
0.043181	0.389774	0.000000
0.043311	0.385414	0.000000
0.043442	0.386150	0.000000
0.043572	0.383730	0.000000
0.043702	0.380892	0.000000
0.043833	0.375835	0.000000
0.043963	0.377049	0.000000
0.044094	0.374463	0.000000
0.044224	0.369758	0.000000
0.044355	0.373170	0.000000
0.044485	0.376290	0.000000
0.044616	0.370646	0.000000
0.044746	0.364489	0.000000
0.044877	0.362802	0.000000
0.045007	0.361326	0.000000
0.045137	0.364933	0.000000
0.045268	0.365203	0.000000
0.045398	0.358846	0.000000
0.045529	0.360616	0.000000
0.045659	0.358019	0.000000
0.045790	0.351979	0.000000
0.045920	0.350614	0.000000
0.046051	0.346339	0.000000
0.046181	0.348037	0.000000
0.046312	0.348124	0.000000
0.046442	0.344984	0.000000
0.046572	0.346871	0.000000
0.046703	0.345719	0.000000
0.046833	0.341027	0.000000
0.046964	0.337926	0.000000
0.047094	0.334859	0.000000
0.047225	0.338548	0.000000
0.047355	0.336469	0.000000
0.047486	0.331026	0.000000
0.047616	0.332422	0.000000
0.047747	0.337177	0.000000
0.047877	0.329044	0.000000
0.048007	0.327490	0.000000
0.048138	0.322876	0.000000
0.048268	0.323414	0.000000
0.048399	0.323302	0.000000
0.048529	0.326074	0.000000
0.048660	0.323443	0.000000
0.048790	0.320480	0.000000
0.048921	0.319172	0.000000
0.049051	0.317359	0.000000
0.049182	0.311107	0.000000
0.049312	0.315597	0.000000
0.049442	0.316804	0.000000
0.049573	0.314157	0.000000
0.049703	0.311149	0.000000
0.049834	0.310290	0.000000
0.049964	0.310782	0.000000
0.050095	0.302820	0.000000
0.050225	0.297135	0.000000
0.050356	0.300426	0.000000
0.050486	0.300631	0.000000
0.050617	0.303442	0.000000
0.050747	0.301045	0.000000
0.050877	0.296451	0.000000
0.051008	0.297511	0.000000
0.051138	0.295557	0.000000
0.051269	0.292996	0.000000
0.051399	0.288257	0.000000
0.051530	0.292119	0.000000
0.051660	0.286090	0.000000
0.051791	0.288220	0.000000
0.051921	0.288259	0.000000
0.052052	0.282687	0.000000
0.052182	0.281108	0.000000
0.052312	0.282881	0.000000
0.052443	0.279958	0.000000
0.052573	0.281168	0.000000
0.052704	0.276993	0.000000
0.052834	0.280360	0.000000
0.052965	0.273567	0.000000
0.053095	0.273217	0.000000
0.053226	0.276727	0.000000
0.053356	0.273102	0.000000
0.053487	0.278690	0.000000
0.053617	0.272405	0.000000
0.053747	0.268630	0.000000
0.053878	0.273593	0.000000
0.054008	0.268151	0.000000
0.054139	0.258711	0.000000
0.054269	0.257415	0.000000
0.054400	0.261857	0.000000
0.054530	0.260267	0.000000
0.054661	0.260708	0.000000
0.054791	0.259312	0.000000
0.054922	0.256783	0.000000
0.055052	0.252059	0.000000
0.055182	0.254914	0.000000
0.055313	0.255750	0.000000
0.055443	0.256668	0.000000
0.055574	0.255088	0.000000
0.055704	0.249593	0.000000
0.055835	0.247088	0.000000
0.055965	0.247618	0.000000
0.056096	0.250202	0.000000
0.056226	0.250754	0.000000
0.056357	0.247501	0.000000
0.056487	0.246212	0.000000
0.056617	0.247441	0.000000
0.056748	0.242363	0.000000
0.056878	0.240228	0.000000
0.057009	0.239378	0.000000
0.057139	0.243468	0.000000
0.057270	0.232811	0.000000
0.057400	0.236340	0.000000
0.057531	0.235634	0.000000
0.057661	0.234699	0.000000
0.057792	0.235148	0.000000
0.057922	0.232864	0.000000
0.058052	0.228915	0.000000
0.058183	0.234802	0.000000
0.058313	0.228946	0.000000
0.058444	0.231674	0.000000
0.058574	0.225313	0.000000
0.058705	0.219977	0.000000
0.058835	0.224863	0.000000
0.058966	0.227209	0.000000
0.059096	0.222637	0.000000
0.059227	0.216334	0.000000
0.059357	0.222320	0.000000
0.059488	0.220283	0.000000
0.059618	0.217129	0.000000
0.059748	0.218367	0.000000
0.059879	0.214783	0.000000
0.060009	0.220509	0.000000
0.060140	0.219364	0.000000
0.060270	0.211824	0.000000
0.060401	0.212627	0.000000
0.060531	0.213998	0.000000
0.060662	0.212864	0.000000
0.060792	0.208865	0.000000
0.060923	0.211253	0.000000
0.061053	0.208716	0.000000
0.061183	0.208137	0.000000
0.061314	0.203963	0.000000
0.061444	0.202828	0.000000
0.061575	0.204257	0.000000
0.061705	0.208784	0.000000
0.061836	0.202899	0.000000
0.061966	0.203452	0.000000
0.062097	0.203307	0.000000
0.062227	0.203471	0.000000
0.062358	0.206507	0.000000
0.062488	0.203341	0.000000
0.062618	0.196694	0.000000
0.062749	0.196592	0.000000
0.062879	0.198665	0.000000
0.063010	0.198427	0.000000
0.063140	0.196377	0.000000
0.063271	0.194812	0.000000
0.063401	0.191858	0.000000
0.063532	0.192054	0.000000
0.063662	0.191197	0.000000
0.063793	0.188663	0.000000
0.063923	0.191048	0.000000
0.064053	0.189168	0.000000
0.064184	0.187508	0.000000
0.064314	0.190674	0.000000
0.064445	0.184846	0.000000
0.064575	0.185442	0.000000
0.064706	0.184313	0.000000
0.064836	0.179099	0.000000
0.064967	0.180284	0.000000
0.065097	0.179223	0.000000
0.065228	0.180214	0.000000
0.065358	0.178764	0.000000
0.065488	0.179921	0.000000
0.065619	0.178290	0.000000
0.065749	0.177365	0.000000
0.065880	0.176335	0.000000
0.066010	0.175256	0.000000
0.066141	0.176972	0.000000
0.066271	0.172896	0.000000
0.066402	0.174169	0.000000
0.066532	0.170709	0.000000
0.066663	0.167649	0.000000
0.066793	0.170061	0.000000
0.066923	0.170389	0.000000
0.067054	0.173918	0.000000
0.067184	0.171851	0.000000
0.067315	0.169217	0.000000
0.067445	0.166869	0.000000
0.067576	0.169137	0.000000
0.067706	0.164118	0.000000
0.067837	0.166595	0.000000
0.067967	0.163781	0.000000
0.068098	0.165809	0.000000
0.068228	0.164813	0.000000
0.068358	0.163613	0.000000
0.068489	0.161634	0.000000
0.068619	0.159110	0.000000
0.068750	0.167380	0.000000
0.068880	0.164115	0.000000
0.069011	0.160341	0.000000
0.069141	0.159135	0.000000
0.069272	0.160372	0.000000
0.069402	0.156626	0.000000
0.069533	0.154691	0.000000
0.069663	0.155690	0.000000
0.069793	0.154922	0.000000
0.069924	0.155628	0.000000
0.070054	0.150975	0.000000
0.070185	0.152403	0.000000
0.070315	0.153310	0.000000
0.070446	0.146914	0.000000
0.070576	0.154498	0.000000
0.070707	0.152639	0.000000
0.070837	0.155879	0.000000
0.070968	0.151085	0.000000
0.071098	0.150561	0.000000
0.071228	0.150400	0.000000
0.071359	0.148228	0.000000
0.071489	0.150820	0.000000
0.071620	0.149335	0.000000
0.071750	0.146635	0.000000
0.071881	0.146717	0.000000
0.072011	0.147929	0.000000
0.072142	0.146385	0.000000
0.072272	0.141233	0.000000
0.072403	0.141576	0.000000
0.072533	0.139776	0.000000
0.072663	0.140685	0.000000
0.072794	0.141166	0.000000
0.072924	0.139801	0.000000
0.073055	0.139896	0.000000
0.073185	0.140072	0.000000
0.073316	0.137916	0.000000
0.073446	0.143319	0.000000
0.073577	0.139155	0.000000
0.073707	0.133879	0.000000
0.073838	0.135443	0.000000
0.073968	0.141953	0.000000
0.074098	0.134004	0.000000
0.074229	0.134722	0.000000
0.074359	0.134065	0.000000
0.074490	0.132525	0.000000
0.074620	0.131688	0.000000
0.074751	0.133057	0.000000
0.074881	0.132060	0.000000
0.075012	0.133121	0.000000
0.075142	0.128750	0.000000
0.075273	0.130124	0.000000
0.075403	0.128209	0.000000
0.075533	0.128212	0.000000
0.075664	0.126250	0.000000
0.075794	0.129507	0.000000
0.075925	0.125645	0.000000
0.076055	0.125245	0.000000
0.076186	0.122254	0.000000
0.076316	0.122676	0.000000
0.076447	0.126217	0.000000
0.076577	0.127899	0.000000
0.076708	0.126916	0.000000
0.076838	0.121023	0.000000
0.076968	0.126422	0.000000
0.077099	0.121549	0.000000
0.077229	0.120457	0.000000
0.077360	0.121970	0.000000
0.077490	0.123424	0.000000
0.077621	0.119224	0.000000
0.077751	0.120541	0.000000
0.077882	0.117985	0.000000
0.078012	0.117286	0.000000
0.078143	0.117571	0.000000
0.078273	0.119624	0.000000
0.078403	0.115843	0.000000
0.078534	0.116269	0.000000
0.078664	0.117647	0.000000
0.078795	0.112838	0.000000
0.078925	0.112361	0.000000
0.079056	0.116284	0.000000
0.079186	0.113593	0.000000
0.079317	0.111188	0.000000
0.079447	0.114531	0.000000
0.079578	0.114353	0.000000
0.079708	0.112420	0.000000
0.079838	0.110319	0.000000
0.079969	0.108864	0.000000
0.080099	0.109979	0.000000
0.080230	0.110149	0.000000
0.080360	0.108754	0.000000
0.080491	0.109568	0.000000
0.080621	0.110220	0.000000
0.080752	0.110294	0.000000
0.080882	0.108659	0.000000
0.081013	0.107095	0.000000
0.081143	0.106895	0.000000
0.081273	0.109701	0.000000
0.081404	0.106152	0.000000
0.081534	0.106453	0.000000
0.081665	0.105168	0.000000
0.081795	0.104150	0.000000
0.081926	0.102006	0.000000
0.082056	0.106489	0.000000
0.082187	0.103354	0.000000
0.082317	0.104992	0.000000
0.082448	0.100666	0.000000
0.082578	0.102084	0.000000
0.082709	0.101038	0.000000
0.082839	0.097083	0.000000
0.082969	0.099996	0.000000
0.083100	0.098816	0.000000
0.083230	0.101782	0.000000
0.083361	0.099321	0.000000
0.083491	0.101732	0.000000
0.083622	0.099298	0.000000
0.083752	0.097910	0.000000
0.083883	0.095447	0.000000
0.084013	0.094919	0.000000
0.084144	0.093613	0.000000
0.084274	0.098134	0.000000
0.084404	0.095504	0.000000
0.084535	0.091945	0.000000
0.084665	0.093956	0.000000
0.084796	0.093952	0.000000
0.084926	0.093913	0.000000
0.085057	0.095910	0.000000
0.085187	0.088995	0.000000
0.085318	0.092312	0.000000
0.085448	0.091830	0.000000
0.085579	0.090342	0.000000
0.085709	0.092822	0.000000
0.085839	0.091350	0.000000
0.085970	0.090173	0.000000
0.086100	0.089885	0.000000
0.086231	0.090587	0.000000
0.086361	0.091530	0.000000
0.086492	0.088646	0.000000
0.086622	0.089346	0.000000
0.086753	0.089672	0.000000
0.086883	0.088970	0.000000
0.087014	0.087885	0.000000
0.087144	0.086774	0.000000
0.087274	0.084385	0.000000
0.087405	0.085532	0.000000
0.087535	0.085884	0.000000
0.087666	0.088165	0.000000
0.087796	0.084052	0.000000
0.087927	0.085165	0.000000
0.088057	0.083245	0.000000
0.088188	0.084681	0.000000
0.088318	0.080171	0.000000
0.088449	0.086514	0.000000
0.088579	0.083573	0.000000
0.088709	0.082923	0.000000
0.088840	0.083598	0.000000
0.088970	0.082659	0.000000
0.089101	0.079150	0.000000
0.089231	0.082457	0.000000
0.089362	0.083027	0.000000
0.089492	0.076881	0.000000
0.089623	0.080731	0.000000
0.089753	0.085092	0.000000
0.089884	0.080250	0.000000
0.090014	0.081368	0.000000
0.090144	0.077532	0.000000
0.090275	0.078109	0.000000
0.090405	0.078252	0.000000
0.090536	0.078796	0.000000
0.090666	0.076454	0.000000
0.090797	0.075012	0.000000
0.090927	0.077781	0.000000
0.091058	0.076831	0.000000
0.091188	0.079045	0.000000
0.091319	0.075803	0.000000
0.091449	0.076821	0.000000
0.091579	0.071085	0.000000
0.091710	0.073770	0.000000
0.091840	0.074629	0.000000
0.091971	0.073353	0.000000
0.092101	0.073986	0.000000
0.092232	0.074681	0.000000
0.092362	0.072673	0.000000
0.092493	0.074866	0.000000
0.092623	0.072098	0.000000
0.092754	0.072562	0.000000
0.092884	0.074834	0.000000
0.093014	0.071678	0.000000
0.093145	0.071961	0.000000
0.093275	0.072881	0.000000
0.093406	0.075809	0.000000
0.093536	0.070190	0.000000
0.093667	0.067369	0.000000
0.093797	0.067494	0.000000
0.093928	0.068693	0.000000
0.094058	0.070682	0.000000
0.094189	0.068024	0.000000
0.094319	0.066043	0.000000
0.094449	0.072325	0.000000
0.094580	0.068891	0.000000
0.094710	0.069266	0.000000
0.094841	0.068350	0.000000
0.094971	0.069495	0.000000
0.095102	0.064441	0.000000
0.095232	0.065835	0.000000
0.095363	0.066068	0.000000
0.095493	0.068255	0.000000
0.095624	0.067176	0.000000
0.095754	0.067359	0.000000
0.095884	0.065755	0.000000
0.096015	0.060374	0.000000
0.096145	0.065463	0.000000
0.096276	0.064462	0.000000
0.096406	0.065473	0.000000
0.096537	0.061333	0.000000
0.096667	0.062766	0.000000
0.096798	0.063853	0.000000
0.096928	0.063499	0.000000
0.097059	0.062242	0.000000
0.097189	0.063375	0.000000
0.097319	0.060892	0.000000
0.097450	0.061619	0.000000
0.097580	0.063578	0.000000
0.097711	0.063387	0.000000
0.097841	0.061076	0.000000
0.097972	0.061695	0.000000
0.098102	0.060710	0.000000
0.098233	0.059995	0.000000
0.098363	0.063729	0.000000
0.098494	0.062787	0.000000
0.098624	0.059391	0.000000
0.098754	0.058528	0.000000
0.098885	0.063796	0.000000
0.099015	0.060290	0.000000
0.099146	0.060463	0.000000
0.099276	0.058893	0.000000
0.099407	0.058758	0.000000
0.099537	0.057803	0.000000
0.099668	0.057862	0.000000
0.099798	0.059271	0.000000
0.099929	0.056469	0.000000
0.100059	0.056322	0.000000
0.100189	0.057329	0.000000
0.100320	0.054916	0.000000
0.100450	0.055027	0.000000
