# Supplementary material for: The solution structure of the heavy chain–only C5-Fc nanobody reveals exposed variable regions that are optimal for COVID-19 antigen interactions
Source: J Biol Chem. 2023 Oct 12;299(11):105337. doi: 10.1016/j.jbc.2023.105337 (PMC10682267; doi:10.1016/j.jbc.2023.105337)
Supplement: SAXS_C5_Fc_DeGlycosylated_5.0mgml_Top1_best_fit [file mmc7.zip › jbc_105337_mmc07.pdb]

REMARK  FINAL COORDINATES WRITTEN BY NAMD AT TIMESTEP 10000
ATOM      1  N   GLN P   1      15.482   7.136 -83.549  1.00 97.00      PROA   
ATOM      2  HT1 GLN P   1      16.065   7.992 -83.644  1.00 97.00      PROA   
ATOM      3  HT2 GLN P   1      15.281   6.740 -84.490  1.00 97.00      PROA   
ATOM      4  HT3 GLN P   1      15.987   6.431 -82.975  1.00 97.00      PROA   
ATOM      5  CA  GLN P   1      14.205   7.481 -82.884  1.00 97.00      PROA   
ATOM      6  HA  GLN P   1      13.790   8.334 -83.401  1.00 97.00      PROA   
ATOM      7  CB  GLN P   1      13.217   6.293 -82.900  1.00 97.00      PROA   
ATOM      8  HB1 GLN P   1      12.546   6.359 -82.017  1.00 97.00      PROA   
ATOM      9  HB2 GLN P   1      13.791   5.345 -82.814  1.00 97.00      PROA   
ATOM     10  CG  GLN P   1      12.331   6.230 -84.150  1.00 97.00      PROA   
ATOM     11  HG1 GLN P   1      11.989   5.186 -84.316  1.00 97.00      PROA   
ATOM     12  HG2 GLN P   1      12.899   6.563 -85.045  1.00 97.00      PROA   
ATOM     13  CD  GLN P   1      11.134   7.153 -83.918  1.00 97.00      PROA   
ATOM     14  OE1 GLN P   1      11.231   8.374 -84.080  1.00 97.00      PROA   
ATOM     15  NE2 GLN P   1       9.987   6.546 -83.489  1.00 97.00      PROA   
ATOM     16 HE21 GLN P   1       9.173   7.098 -83.306  1.00 97.00      PROA   
ATOM     17 HE22 GLN P   1       9.967   5.555 -83.354  1.00 97.00      PROA   
ATOM     18  C   GLN P   1      14.423   7.854 -81.469  1.00 97.00      PROA   
ATOM     19  O   GLN P   1      15.114   7.158 -80.724  1.00 97.00      PROA   
ATOM     20  N   VAL P   2      13.797   8.973 -81.055  1.00 97.00      PROA   
ATOM     21  HN  VAL P   2      13.242   9.537 -81.661  1.00 97.00      PROA   
ATOM     22  CA  VAL P   2      13.861   9.380 -79.689  1.00 97.00      PROA   
ATOM     23  HA  VAL P   2      14.887   9.259 -79.374  1.00 97.00      PROA   
ATOM     24  CB  VAL P   2      13.439  10.804 -79.446  1.00 97.00      PROA   
ATOM     25  HB  VAL P   2      12.443  10.984 -79.905  1.00 97.00      PROA   
ATOM     26  CG1 VAL P   2      13.351  11.048 -77.923  1.00 97.00      PROA   
ATOM     27 HG11 VAL P   2      14.277  10.688 -77.426  1.00 97.00      PROA   
ATOM     28 HG12 VAL P   2      12.490  10.490 -77.497  1.00 97.00      PROA   
ATOM     29 HG13 VAL P   2      13.216  12.129 -77.704  1.00 97.00      PROA   
ATOM     30  CG2 VAL P   2      14.451  11.725 -80.147  1.00 97.00      PROA   
ATOM     31 HG21 VAL P   2      14.465  11.522 -81.239  1.00 97.00      PROA   
ATOM     32 HG22 VAL P   2      15.470  11.557 -79.739  1.00 97.00      PROA   
ATOM     33 HG23 VAL P   2      14.162  12.787 -79.990  1.00 97.00      PROA   
ATOM     34  C   VAL P   2      12.973   8.474 -78.906  1.00 97.00      PROA   
ATOM     35  O   VAL P   2      11.875   8.139 -79.348  1.00 97.00      PROA   
ATOM     36  N   GLN P   3      13.434   8.071 -77.710  1.00 97.00      PROA   
ATOM     37  HN  GLN P   3      14.327   8.335 -77.354  1.00 97.00      PROA   
ATOM     38  CA  GLN P   3      12.610   7.241 -76.903  1.00 97.00      PROA   
ATOM     39  HA  GLN P   3      11.574   7.406 -77.160  1.00 97.00      PROA   
ATOM     40  CB  GLN P   3      12.987   5.769 -77.079  1.00 97.00      PROA   
ATOM     41  HB1 GLN P   3      13.891   5.524 -76.481  1.00 97.00      PROA   
ATOM     42  HB2 GLN P   3      13.236   5.633 -78.153  1.00 97.00      PROA   
ATOM     43  CG  GLN P   3      11.887   4.793 -76.677  1.00 97.00      PROA   
ATOM     44  HG1 GLN P   3      10.898   5.153 -77.034  1.00 97.00      PROA   
ATOM     45  HG2 GLN P   3      11.860   4.687 -75.571  1.00 97.00      PROA   
ATOM     46  CD  GLN P   3      12.236   3.468 -77.352  1.00 97.00      PROA   
ATOM     47  OE1 GLN P   3      12.577   3.435 -78.541  1.00 97.00      PROA   
ATOM     48  NE2 GLN P   3      12.166   2.353 -76.574  1.00 97.00      PROA   
ATOM     49 HE21 GLN P   3      12.392   1.464 -76.971  1.00 97.00      PROA   
ATOM     50 HE22 GLN P   3      11.889   2.431 -75.616  1.00 97.00      PROA   
ATOM     51  C   GLN P   3      12.855   7.666 -75.500  1.00 97.00      PROA   
ATOM     52  O   GLN P   3      13.970   8.026 -75.127  1.00 97.00      PROA   
ATOM     53  N   LEU P   4      11.784   7.661 -74.683  1.00 97.00      PROA   
ATOM     54  HN  LEU P   4      10.867   7.437 -75.003  1.00 97.00      PROA   
ATOM     55  CA  LEU P   4      11.898   8.045 -73.308  1.00 97.00      PROA   
ATOM     56  HA  LEU P   4      12.889   8.433 -73.126  1.00 97.00      PROA   
ATOM     57  CB  LEU P   4      10.849   9.069 -72.822  1.00 97.00      PROA   
ATOM     58  HB1 LEU P   4      10.901   9.134 -71.714  1.00 97.00      PROA   
ATOM     59  HB2 LEU P   4       9.841   8.700 -73.109  1.00 97.00      PROA   
ATOM     60  CG  LEU P   4      11.020  10.496 -73.395  1.00 97.00      PROA   
ATOM     61  HG  LEU P   4      10.134  11.093 -73.089  1.00 97.00      PROA   
ATOM     62  CD1 LEU P   4      12.279  11.187 -72.844  1.00 97.00      PROA   
ATOM     63 HD11 LEU P   4      13.167  10.527 -72.945  1.00 97.00      PROA   
ATOM     64 HD12 LEU P   4      12.142  11.426 -71.768  1.00 97.00      PROA   
ATOM     65 HD13 LEU P   4      12.473  12.134 -73.391  1.00 97.00      PROA   
ATOM     66  CD2 LEU P   4      10.998  10.529 -74.927  1.00 97.00      PROA   
ATOM     67 HD21 LEU P   4      10.226   9.828 -75.311  1.00 97.00      PROA   
ATOM     68 HD22 LEU P   4      11.990  10.223 -75.324  1.00 97.00      PROA   
ATOM     69 HD23 LEU P   4      10.767  11.556 -75.282  1.00 97.00      PROA   
ATOM     70  C   LEU P   4      11.667   6.790 -72.544  1.00 97.00      PROA   
ATOM     71  O   LEU P   4      10.585   6.207 -72.600  1.00 97.00      PROA   
ATOM     72  N   VAL P   5      12.694   6.340 -71.808  1.00 97.00      PROA   
ATOM     73  HN  VAL P   5      13.571   6.812 -71.766  1.00 97.00      PROA   
ATOM     74  CA  VAL P   5      12.590   5.142 -71.042  1.00 97.00      PROA   
ATOM     75  HA  VAL P   5      11.746   4.567 -71.394  1.00 97.00      PROA   
ATOM     76  CB  VAL P   5      13.834   4.296 -71.121  1.00 97.00      PROA   
ATOM     77  HB  VAL P   5      14.730   4.914 -70.897  1.00 97.00      PROA   
ATOM     78  CG1 VAL P   5      13.728   3.155 -70.090  1.00 97.00      PROA   
ATOM     79 HG11 VAL P   5      12.747   2.644 -70.188  1.00 97.00      PROA   
ATOM     80 HG12 VAL P   5      13.813   3.559 -69.058  1.00 97.00      PROA   
ATOM     81 HG13 VAL P   5      14.542   2.416 -70.251  1.00 97.00      PROA   
ATOM     82  CG2 VAL P   5      13.968   3.798 -72.571  1.00 97.00      PROA   
ATOM     83 HG21 VAL P   5      14.057   4.658 -73.269  1.00 97.00      PROA   
ATOM     84 HG22 VAL P   5      13.075   3.200 -72.854  1.00 97.00      PROA   
ATOM     85 HG23 VAL P   5      14.879   3.170 -72.671  1.00 97.00      PROA   
ATOM     86  C   VAL P   5      12.378   5.564 -69.629  1.00 97.00      PROA   
ATOM     87  O   VAL P   5      13.217   6.248 -69.053  1.00 97.00      PROA   
ATOM     88  N   GLU P   6      11.255   5.140 -69.026  1.00 97.00      PROA   
ATOM     89  HN  GLU P   6      10.590   4.555 -69.483  1.00 97.00      PROA   
ATOM     90  CA  GLU P   6      10.935   5.543 -67.687  1.00 97.00      PROA   
ATOM     91  HA  GLU P   6      11.728   6.177 -67.321  1.00 97.00      PROA   
ATOM     92  CB  GLU P   6       9.614   6.330 -67.595  1.00 97.00      PROA   
ATOM     93  HB1 GLU P   6       9.800   7.360 -67.968  1.00 97.00      PROA   
ATOM     94  HB2 GLU P   6       9.300   6.399 -66.531  1.00 97.00      PROA   
ATOM     95  CG  GLU P   6       8.478   5.712 -68.420  1.00 97.00      PROA   
ATOM     96  HG1 GLU P   6       8.225   4.704 -68.030  1.00 97.00      PROA   
ATOM     97  HG2 GLU P   6       8.770   5.624 -69.489  1.00 97.00      PROA   
ATOM     98  CD  GLU P   6       7.279   6.637 -68.293  1.00 97.00      PROA   
ATOM     99  OE1 GLU P   6       6.593   6.548 -67.245  1.00 97.00      PROA   
ATOM    100  OE2 GLU P   6       7.049   7.463 -69.214  1.00 97.00      PROA   
ATOM    101  C   GLU P   6      10.922   4.361 -66.774  1.00 97.00      PROA   
ATOM    102  O   GLU P   6      10.666   3.232 -67.188  1.00 97.00      PROA   
ATOM    103  N   SER P   7      11.252   4.615 -65.489  1.00 97.00      PROA   
ATOM    104  HN  SER P   7      11.486   5.534 -65.181  1.00 97.00      PROA   
ATOM    105  CA  SER P   7      11.300   3.593 -64.480  1.00 97.00      PROA   
ATOM    106  HA  SER P   7      10.661   2.779 -64.789  1.00 97.00      PROA   
ATOM    107  CB  SER P   7      12.719   3.076 -64.183  1.00 97.00      PROA   
ATOM    108  HB1 SER P   7      12.693   2.342 -63.350  1.00 97.00      PROA   
ATOM    109  HB2 SER P   7      13.380   3.924 -63.902  1.00 97.00      PROA   
ATOM    110  OG  SER P   7      13.254   2.427 -65.325  1.00 97.00      PROA   
ATOM    111  HG1 SER P   7      12.763   2.771 -66.075  1.00 97.00      PROA   
ATOM    112  C   SER P   7      10.808   4.215 -63.209  1.00 97.00      PROA   
ATOM    113  O   SER P   7      10.676   5.434 -63.115  1.00 97.00      PROA   
ATOM    114  N   GLY P   8      10.529   3.379 -62.181  1.00 97.00      PROA   
ATOM    115  HN  GLY P   8      10.606   2.388 -62.265  1.00 97.00      PROA   
ATOM    116  CA  GLY P   8      10.119   3.883 -60.894  1.00 97.00      PROA   
ATOM    117  HA1 GLY P   8      10.514   4.879 -60.759  1.00 97.00      PROA   
ATOM    118  HA2 GLY P   8      10.479   3.204 -60.135  1.00 97.00      PROA   
ATOM    119  C   GLY P   8       8.625   3.932 -60.850  1.00 97.00      PROA   
ATOM    120  O   GLY P   8       7.950   3.485 -61.777  1.00 97.00      PROA   
ATOM    121  N   GLY P   9       8.072   4.484 -59.745  1.00 97.00      PROA   
ATOM    122  HN  GLY P   9       8.634   4.854 -59.009  1.00 97.00      PROA   
ATOM    123  CA  GLY P   9       6.646   4.578 -59.559  1.00 97.00      PROA   
ATOM    124  HA1 GLY P   9       6.152   4.607 -60.519  1.00 97.00      PROA   
ATOM    125  HA2 GLY P   9       6.446   5.472 -58.986  1.00 97.00      PROA   
ATOM    126  C   GLY P   9       6.188   3.384 -58.788  1.00 97.00      PROA   
ATOM    127  O   GLY P   9       6.998   2.649 -58.223  1.00 97.00      PROA   
ATOM    128  N   GLY P  10       4.855   3.165 -58.740  1.00 97.00      PROA   
ATOM    129  HN  GLY P  10       4.201   3.769 -59.188  1.00 97.00      PROA   
ATOM    130  CA  GLY P  10       4.304   2.041 -58.026  1.00 97.00      PROA   
ATOM    131  HA1 GLY P  10       5.099   1.430 -57.624  1.00 97.00      PROA   
ATOM    132  HA2 GLY P  10       3.678   1.485 -58.707  1.00 97.00      PROA   
ATOM    133  C   GLY P  10       3.477   2.574 -56.899  1.00 97.00      PROA   
ATOM    134  O   GLY P  10       3.089   3.741 -56.888  1.00 97.00      PROA   
ATOM    135  N   SER P  11       3.175   1.698 -55.914  1.00 97.00      PROA   
ATOM    136  HN  SER P  11       3.528   0.766 -55.923  1.00 97.00      PROA   
ATOM    137  CA  SER P  11       2.350   2.033 -54.781  1.00 97.00      PROA   
ATOM    138  HA  SER P  11       1.632   2.775 -55.099  1.00 97.00      PROA   
ATOM    139  CB  SER P  11       1.614   0.824 -54.176  1.00 97.00      PROA   
ATOM    140  HB1 SER P  11       1.141   1.105 -53.211  1.00 97.00      PROA   
ATOM    141  HB2 SER P  11       2.336  -0.003 -54.001  1.00 97.00      PROA   
ATOM    142  OG  SER P  11       0.596   0.368 -55.055  1.00 97.00      PROA   
ATOM    143  HG1 SER P  11       1.042   0.113 -55.866  1.00 97.00      PROA   
ATOM    144  C   SER P  11       3.200   2.580 -53.684  1.00 97.00      PROA   
ATOM    145  O   SER P  11       4.355   2.176 -53.545  1.00 97.00      PROA   
ATOM    146  N   VAL P  12       2.638   3.522 -52.881  1.00 97.00      PROA   
ATOM    147  HN  VAL P  12       1.701   3.835 -53.014  1.00 97.00      PROA   
ATOM    148  CA  VAL P  12       3.348   4.161 -51.802  1.00 97.00      PROA   
ATOM    149  HA  VAL P  12       4.098   3.479 -51.428  1.00 97.00      PROA   
ATOM    150  CB  VAL P  12       3.970   5.463 -52.212  1.00 97.00      PROA   
ATOM    151  HB  VAL P  12       3.201   6.227 -52.459  1.00 97.00      PROA   
ATOM    152  CG1 VAL P  12       4.887   6.011 -51.096  1.00 97.00      PROA   
ATOM    153 HG11 VAL P  12       5.006   5.264 -50.282  1.00 97.00      PROA   
ATOM    154 HG12 VAL P  12       4.427   6.927 -50.669  1.00 97.00      PROA   
ATOM    155 HG13 VAL P  12       5.898   6.273 -51.477  1.00 97.00      PROA   
ATOM    156  CG2 VAL P  12       4.659   5.228 -53.528  1.00 97.00      PROA   
ATOM    157 HG21 VAL P  12       4.002   5.447 -54.397  1.00 97.00      PROA   
ATOM    158 HG22 VAL P  12       5.108   4.217 -53.634  1.00 97.00      PROA   
ATOM    159 HG23 VAL P  12       5.519   5.932 -53.530  1.00 97.00      PROA   
ATOM    160  C   VAL P  12       2.326   4.541 -50.770  1.00 97.00      PROA   
ATOM    161  O   VAL P  12       1.173   4.793 -51.106  1.00 97.00      PROA   
ATOM    162  N   GLN P  13       2.726   4.631 -49.479  1.00 97.00      PROA   
ATOM    163  HN  GLN P  13       3.661   4.424 -49.200  1.00 97.00      PROA   
ATOM    164  CA  GLN P  13       1.867   5.154 -48.453  1.00 97.00      PROA   
ATOM    165  HA  GLN P  13       0.871   4.779 -48.640  1.00 97.00      PROA   
ATOM    166  CB  GLN P  13       2.297   4.791 -47.021  1.00 97.00      PROA   
ATOM    167  HB1 GLN P  13       1.662   5.365 -46.313  1.00 97.00      PROA   
ATOM    168  HB2 GLN P  13       3.355   5.106 -46.894  1.00 97.00      PROA   
ATOM    169  CG  GLN P  13       2.194   3.305 -46.653  1.00 97.00      PROA   
ATOM    170  HG1 GLN P  13       2.800   2.685 -47.348  1.00 97.00      PROA   
ATOM    171  HG2 GLN P  13       1.137   2.966 -46.692  1.00 97.00      PROA   
ATOM    172  CD  GLN P  13       2.728   3.186 -45.221  1.00 97.00      PROA   
ATOM    173  OE1 GLN P  13       2.666   4.147 -44.445  1.00 97.00      PROA   
ATOM    174  NE2 GLN P  13       3.281   1.991 -44.868  1.00 97.00      PROA   
ATOM    175 HE21 GLN P  13       3.650   1.874 -43.946  1.00 97.00      PROA   
ATOM    176 HE22 GLN P  13       3.324   1.244 -45.532  1.00 97.00      PROA   
ATOM    177  C   GLN P  13       1.924   6.653 -48.536  1.00 97.00      PROA   
ATOM    178  O   GLN P  13       2.913   7.211 -48.999  1.00 97.00      PROA   
ATOM    179  N   ALA P  14       0.868   7.363 -48.088  1.00 97.00      PROA   
ATOM    180  HN  ALA P  14       0.058   6.932 -47.697  1.00 97.00      PROA   
ATOM    181  CA  ALA P  14       0.863   8.802 -48.134  1.00 97.00      PROA   
ATOM    182  HA  ALA P  14       1.149   9.087 -49.136  1.00 97.00      PROA   
ATOM    183  CB  ALA P  14      -0.495   9.431 -47.795  1.00 97.00      PROA   
ATOM    184  HB1 ALA P  14      -0.803   9.154 -46.765  1.00 97.00      PROA   
ATOM    185  HB2 ALA P  14      -1.271   9.068 -48.503  1.00 97.00      PROA   
ATOM    186  HB3 ALA P  14      -0.436  10.538 -47.868  1.00 97.00      PROA   
ATOM    187  C   ALA P  14       1.890   9.346 -47.192  1.00 97.00      PROA   
ATOM    188  O   ALA P  14       2.095   8.808 -46.106  1.00 97.00      PROA   
ATOM    189  N   GLY P  15       2.587  10.419 -47.621  1.00 97.00      PROA   
ATOM    190  HN  GLY P  15       2.413  10.828 -48.514  1.00 97.00      PROA   
ATOM    191  CA  GLY P  15       3.626  11.048 -46.851  1.00 97.00      PROA   
ATOM    192  HA1 GLY P  15       3.461  10.848 -45.802  1.00 97.00      PROA   
ATOM    193  HA2 GLY P  15       3.618  12.106 -47.068  1.00 97.00      PROA   
ATOM    194  C   GLY P  15       4.939  10.464 -47.267  1.00 97.00      PROA   
ATOM    195  O   GLY P  15       5.998  10.981 -46.915  1.00 97.00      PROA   
ATOM    196  N   GLY P  16       4.904   9.360 -48.054  1.00 97.00      PROA   
ATOM    197  HN  GLY P  16       4.043   8.984 -48.387  1.00 97.00      PROA   
ATOM    198  CA  GLY P  16       6.093   8.669 -48.471  1.00 97.00      PROA   
ATOM    199  HA1 GLY P  16       5.816   7.667 -48.763  1.00 97.00      PROA   
ATOM    200  HA2 GLY P  16       6.798   8.672 -47.652  1.00 97.00      PROA   
ATOM    201  C   GLY P  16       6.674   9.397 -49.639  1.00 97.00      PROA   
ATOM    202  O   GLY P  16       6.214  10.481 -50.001  1.00 97.00      PROA   
ATOM    203  N   SER P  17       7.713   8.798 -50.262  1.00 97.00      PROA   
ATOM    204  HN  SER P  17       8.072   7.916 -49.967  1.00 97.00      PROA   
ATOM    205  CA  SER P  17       8.396   9.424 -51.358  1.00 97.00      PROA   
ATOM    206  HA  SER P  17       7.750  10.191 -51.758  1.00 97.00      PROA   
ATOM    207  CB  SER P  17       9.763  10.011 -50.965  1.00 97.00      PROA   
ATOM    208  HB1 SER P  17      10.225  10.509 -51.845  1.00 97.00      PROA   
ATOM    209  HB2 SER P  17      10.443   9.210 -50.605  1.00 97.00      PROA   
ATOM    210  OG  SER P  17       9.610  10.968 -49.929  1.00 97.00      PROA   
ATOM    211  HG1 SER P  17      10.076  11.752 -50.230  1.00 97.00      PROA   
ATOM    212  C   SER P  17       8.677   8.392 -52.405  1.00 97.00      PROA   
ATOM    213  O   SER P  17       8.847   7.221 -52.077  1.00 97.00      PROA   
ATOM    214  N   LEU P  18       8.757   8.822 -53.690  1.00 97.00      PROA   
ATOM    215  HN  LEU P  18       8.599   9.778 -53.927  1.00 97.00      PROA   
ATOM    216  CA  LEU P  18       9.110   7.971 -54.795  1.00 97.00      PROA   
ATOM    217  HA  LEU P  18       9.599   7.092 -54.400  1.00 97.00      PROA   
ATOM    218  CB  LEU P  18       7.945   7.594 -55.726  1.00 97.00      PROA   
ATOM    219  HB1 LEU P  18       8.331   7.102 -56.645  1.00 97.00      PROA   
ATOM    220  HB2 LEU P  18       7.387   8.510 -56.011  1.00 97.00      PROA   
ATOM    221  CG  LEU P  18       6.968   6.621 -55.092  1.00 97.00      PROA   
ATOM    222  HG  LEU P  18       6.426   7.226 -54.334  1.00 97.00      PROA   
ATOM    223  CD1 LEU P  18       5.953   6.084 -56.122  1.00 97.00      PROA   
ATOM    224 HD11 LEU P  18       6.353   6.205 -57.151  1.00 97.00      PROA   
ATOM    225 HD12 LEU P  18       4.996   6.642 -56.043  1.00 97.00      PROA   
ATOM    226 HD13 LEU P  18       5.747   5.006 -55.947  1.00 97.00      PROA   
ATOM    227  CD2 LEU P  18       7.699   5.495 -54.326  1.00 97.00      PROA   
ATOM    228 HD21 LEU P  18       7.691   5.722 -53.239  1.00 97.00      PROA   
ATOM    229 HD22 LEU P  18       8.750   5.404 -54.676  1.00 97.00      PROA   
ATOM    230 HD23 LEU P  18       7.182   4.521 -54.455  1.00 97.00      PROA   
ATOM    231  C   LEU P  18      10.053   8.713 -55.669  1.00 97.00      PROA   
ATOM    232  O   LEU P  18      10.094   9.937 -55.632  1.00 97.00      PROA   
ATOM    233  N   THR P  19      10.832   7.990 -56.503  1.00 97.00      PROA   
ATOM    234  HN  THR P  19      10.862   6.994 -56.506  1.00 97.00      PROA   
ATOM    235  CA  THR P  19      11.642   8.677 -57.468  1.00 97.00      PROA   
ATOM    236  HA  THR P  19      11.367   9.721 -57.462  1.00 97.00      PROA   
ATOM    237  CB  THR P  19      13.132   8.563 -57.226  1.00 97.00      PROA   
ATOM    238  HB  THR P  19      13.341   8.716 -56.146  1.00 97.00      PROA   
ATOM    239  OG1 THR P  19      13.821   9.571 -57.957  1.00 97.00      PROA   
ATOM    240  HG1 THR P  19      13.692  10.388 -57.469  1.00 97.00      PROA   
ATOM    241  CG2 THR P  19      13.659   7.175 -57.634  1.00 97.00      PROA   
ATOM    242 HG21 THR P  19      13.636   7.066 -58.739  1.00 97.00      PROA   
ATOM    243 HG22 THR P  19      13.019   6.384 -57.188  1.00 97.00      PROA   
ATOM    244 HG23 THR P  19      14.708   7.042 -57.293  1.00 97.00      PROA   
ATOM    245  C   THR P  19      11.293   8.101 -58.801  1.00 97.00      PROA   
ATOM    246  O   THR P  19      11.239   6.884 -58.985  1.00 97.00      PROA   
ATOM    247  N   LEU P  20      11.042   8.974 -59.789  1.00 97.00      PROA   
ATOM    248  HN  LEU P  20      11.023   9.962 -59.654  1.00 97.00      PROA   
ATOM    249  CA  LEU P  20      10.790   8.493 -61.110  1.00 97.00      PROA   
ATOM    250  HA  LEU P  20      10.657   7.421 -61.084  1.00 97.00      PROA   
ATOM    251  CB  LEU P  20       9.568   9.133 -61.788  1.00 97.00      PROA   
ATOM    252  HB1 LEU P  20       9.432   8.640 -62.774  1.00 97.00      PROA   
ATOM    253  HB2 LEU P  20       9.774  10.213 -61.947  1.00 97.00      PROA   
ATOM    254  CG  LEU P  20       8.234   9.023 -61.015  1.00 97.00      PROA   
ATOM    255  HG  LEU P  20       8.302   9.656 -60.105  1.00 97.00      PROA   
ATOM    256  CD1 LEU P  20       7.074   9.541 -61.885  1.00 97.00      PROA   
ATOM    257 HD11 LEU P  20       6.999   8.946 -62.820  1.00 97.00      PROA   
ATOM    258 HD12 LEU P  20       7.245  10.603 -62.162  1.00 97.00      PROA   
ATOM    259 HD13 LEU P  20       6.111   9.456 -61.336  1.00 97.00      PROA   
ATOM    260  CD2 LEU P  20       7.956   7.614 -60.478  1.00 97.00      PROA   
ATOM    261 HD21 LEU P  20       8.754   7.312 -59.766  1.00 97.00      PROA   
ATOM    262 HD22 LEU P  20       7.923   6.879 -61.310  1.00 97.00      PROA   
ATOM    263 HD23 LEU P  20       6.988   7.600 -59.933  1.00 97.00      PROA   
ATOM    264  C   LEU P  20      12.008   8.873 -61.887  1.00 97.00      PROA   
ATOM    265  O   LEU P  20      12.564   9.948 -61.670  1.00 97.00      PROA   
ATOM    266  N   SER P  21      12.467   7.991 -62.798  1.00 97.00      PROA   
ATOM    267  HN  SER P  21      12.025   7.113 -62.964  1.00 97.00      PROA   
ATOM    268  CA  SER P  21      13.627   8.275 -63.595  1.00 97.00      PROA   
ATOM    269  HA  SER P  21      14.052   9.217 -63.282  1.00 97.00      PROA   
ATOM    270  CB  SER P  21      14.712   7.184 -63.561  1.00 97.00      PROA   
ATOM    271  HB1 SER P  21      15.532   7.444 -64.264  1.00 97.00      PROA   
ATOM    272  HB2 SER P  21      14.274   6.205 -63.854  1.00 97.00      PROA   
ATOM    273  OG  SER P  21      15.262   7.068 -62.259  1.00 97.00      PROA   
ATOM    274  HG1 SER P  21      14.514   6.970 -61.665  1.00 97.00      PROA   
ATOM    275  C   SER P  21      13.160   8.324 -65.007  1.00 97.00      PROA   
ATOM    276  O   SER P  21      12.275   7.566 -65.399  1.00 97.00      PROA   
ATOM    277  N   CYS P  22      13.751   9.227 -65.810  1.00 97.00      PROA   
ATOM    278  HN  CYS P  22      14.423   9.885 -65.478  1.00 97.00      PROA   
ATOM    279  CA  CYS P  22      13.454   9.262 -67.207  1.00 97.00      PROA   
ATOM    280  HA  CYS P  22      12.933   8.357 -67.484  1.00 97.00      PROA   
ATOM    281  CB  CYS P  22      12.614  10.489 -67.601  1.00 97.00      PROA   
ATOM    282  HB1 CYS P  22      13.164  11.413 -67.322  1.00 97.00      PROA   
ATOM    283  HB2 CYS P  22      11.669  10.462 -67.018  1.00 97.00      PROA   
ATOM    284  SG  CYS P  22      12.209  10.525 -69.364  1.00 97.00      PROA   
ATOM    285  C   CYS P  22      14.771   9.331 -67.907  1.00 97.00      PROA   
ATOM    286  O   CYS P  22      15.535  10.265 -67.691  1.00 97.00      PROA   
ATOM    287  N   VAL P  23      15.052   8.349 -68.785  1.00 97.00      PROA   
ATOM    288  HN  VAL P  23      14.432   7.582 -68.933  1.00 97.00      PROA   
ATOM    289  CA  VAL P  23      16.257   8.331 -69.559  1.00 97.00      PROA   
ATOM    290  HA  VAL P  23      16.921   9.095 -69.182  1.00 97.00      PROA   
ATOM    291  CB  VAL P  23      16.987   7.010 -69.582  1.00 97.00      PROA   
ATOM    292  HB  VAL P  23      16.324   6.207 -69.968  1.00 97.00      PROA   
ATOM    293  CG1 VAL P  23      18.220   7.145 -70.506  1.00 97.00      PROA   
ATOM    294 HG11 VAL P  23      18.699   8.138 -70.366  1.00 97.00      PROA   
ATOM    295 HG12 VAL P  23      17.909   7.058 -71.569  1.00 97.00      PROA   
ATOM    296 HG13 VAL P  23      18.967   6.353 -70.283  1.00 97.00      PROA   
ATOM    297  CG2 VAL P  23      17.352   6.634 -68.139  1.00 97.00      PROA   
ATOM    298 HG21 VAL P  23      16.433   6.531 -67.523  1.00 97.00      PROA   
ATOM    299 HG22 VAL P  23      17.996   7.421 -67.691  1.00 97.00      PROA   
ATOM    300 HG23 VAL P  23      17.894   5.665 -68.129  1.00 97.00      PROA   
ATOM    301  C   VAL P  23      15.845   8.604 -70.963  1.00 97.00      PROA   
ATOM    302  O   VAL P  23      14.871   8.045 -71.453  1.00 97.00      PROA   
ATOM    303  N   ALA P  24      16.607   9.467 -71.654  1.00 97.00      PROA   
ATOM    304  HN  ALA P  24      17.424   9.879 -71.257  1.00 97.00      PROA   
ATOM    305  CA  ALA P  24      16.315   9.814 -73.005  1.00 97.00      PROA   
ATOM    306  HA  ALA P  24      15.309   9.500 -73.238  1.00 97.00      PROA   
ATOM    307  CB  ALA P  24      16.453  11.320 -73.243  1.00 97.00      PROA   
ATOM    308  HB1 ALA P  24      17.518  11.607 -73.374  1.00 97.00      PROA   
ATOM    309  HB2 ALA P  24      16.045  11.882 -72.376  1.00 97.00      PROA   
ATOM    310  HB3 ALA P  24      15.883  11.607 -74.152  1.00 97.00      PROA   
ATOM    311  C   ALA P  24      17.299   9.095 -73.874  1.00 97.00      PROA   
ATOM    312  O   ALA P  24      18.432   8.837 -73.468  1.00 97.00      PROA   
ATOM    313  N   SER P  25      16.869   8.746 -75.100  1.00 97.00      PROA   
ATOM    314  HN  SER P  25      15.935   8.928 -75.401  1.00 97.00      PROA   
ATOM    315  CA  SER P  25      17.704   8.068 -76.048  1.00 97.00      PROA   
ATOM    316  HA  SER P  25      18.740   8.213 -75.777  1.00 97.00      PROA   
ATOM    317  CB  SER P  25      17.389   6.567 -76.162  1.00 97.00      PROA   
ATOM    318  HB1 SER P  25      17.573   6.068 -75.187  1.00 97.00      PROA   
ATOM    319  HB2 SER P  25      18.026   6.096 -76.942  1.00 97.00      PROA   
ATOM    320  OG  SER P  25      16.032   6.365 -76.512  1.00 97.00      PROA   
ATOM    321  HG1 SER P  25      15.517   6.800 -75.828  1.00 97.00      PROA   
ATOM    322  C   SER P  25      17.387   8.699 -77.363  1.00 97.00      PROA   
ATOM    323  O   SER P  25      16.277   9.185 -77.558  1.00 97.00      PROA   
ATOM    324  N   GLY P  26      18.356   8.719 -78.303  1.00 97.00      PROA   
ATOM    325  HN  GLY P  26      19.271   8.362 -78.135  1.00 97.00      PROA   
ATOM    326  CA  GLY P  26      18.127   9.291 -79.607  1.00 97.00      PROA   
ATOM    327  HA1 GLY P  26      17.122   9.054 -79.922  1.00 97.00      PROA   
ATOM    328  HA2 GLY P  26      18.865   8.890 -80.287  1.00 97.00      PROA   
ATOM    329  C   GLY P  26      18.286  10.782 -79.519  1.00 97.00      PROA   
ATOM    330  O   GLY P  26      18.140  11.485 -80.515  1.00 97.00      PROA   
ATOM    331  N   VAL P  27      18.598  11.289 -78.304  1.00 97.00      PROA   
ATOM    332  HN  VAL P  27      18.693  10.695 -77.509  1.00 97.00      PROA   
ATOM    333  CA  VAL P  27      18.760  12.685 -78.038  1.00 97.00      PROA   
ATOM    334  HA  VAL P  27      19.059  13.170 -78.955  1.00 97.00      PROA   
ATOM    335  CB  VAL P  27      17.521  13.350 -77.476  1.00 97.00      PROA   
ATOM    336  HB  VAL P  27      16.683  13.223 -78.195  1.00 97.00      PROA   
ATOM    337  CG1 VAL P  27      17.146  12.684 -76.138  1.00 97.00      PROA   
ATOM    338 HG11 VAL P  27      17.889  12.934 -75.350  1.00 97.00      PROA   
ATOM    339 HG12 VAL P  27      17.118  11.578 -76.245  1.00 97.00      PROA   
ATOM    340 HG13 VAL P  27      16.151  13.037 -75.792  1.00 97.00      PROA   
ATOM    341  CG2 VAL P  27      17.788  14.864 -77.353  1.00 97.00      PROA   
ATOM    342 HG21 VAL P  27      18.366  15.215 -78.234  1.00 97.00      PROA   
ATOM    343 HG22 VAL P  27      18.384  15.070 -76.439  1.00 97.00      PROA   
ATOM    344 HG23 VAL P  27      16.833  15.428 -77.292  1.00 97.00      PROA   
ATOM    345  C   VAL P  27      19.827  12.770 -76.988  1.00 97.00      PROA   
ATOM    346  O   VAL P  27      20.034  11.825 -76.226  1.00 97.00      PROA   
ATOM    347  N   THR P  28      20.515  13.927 -76.907  1.00 97.00      PROA   
ATOM    348  HN  THR P  28      20.347  14.685 -77.532  1.00 97.00      PROA   
ATOM    349  CA  THR P  28      21.470  14.164 -75.871  1.00 97.00      PROA   
ATOM    350  HA  THR P  28      21.537  13.287 -75.244  1.00 97.00      PROA   
ATOM    351  CB  THR P  28      22.824  14.502 -76.434  1.00 97.00      PROA   
ATOM    352  HB  THR P  28      22.771  15.432 -77.039  1.00 97.00      PROA   
ATOM    353  OG1 THR P  28      23.257  13.444 -77.281  1.00 97.00      PROA   
ATOM    354  HG1 THR P  28      22.529  13.275 -77.883  1.00 97.00      PROA   
ATOM    355  CG2 THR P  28      23.830  14.693 -75.287  1.00 97.00      PROA   
ATOM    356 HG21 THR P  28      23.775  13.837 -74.581  1.00 97.00      PROA   
ATOM    357 HG22 THR P  28      23.600  15.627 -74.731  1.00 97.00      PROA   
ATOM    358 HG23 THR P  28      24.862  14.761 -75.692  1.00 97.00      PROA   
ATOM    359  C   THR P  28      20.953  15.328 -75.086  1.00 97.00      PROA   
ATOM    360  O   THR P  28      20.677  16.393 -75.638  1.00 97.00      PROA   
ATOM    361  N   LEU P  29      20.804  15.163 -73.754  1.00 97.00      PROA   
ATOM    362  HN  LEU P  29      21.066  14.323 -73.284  1.00 97.00      PROA   
ATOM    363  CA  LEU P  29      20.324  16.217 -72.909  1.00 97.00      PROA   
ATOM    364  HA  LEU P  29      19.398  16.564 -73.344  1.00 97.00      PROA   
ATOM    365  CB  LEU P  29      20.092  15.802 -71.448  1.00 97.00      PROA   
ATOM    366  HB1 LEU P  29      19.770  16.685 -70.855  1.00 97.00      PROA   
ATOM    367  HB2 LEU P  29      21.049  15.448 -71.008  1.00 97.00      PROA   
ATOM    368  CG  LEU P  29      18.987  14.763 -71.201  1.00 97.00      PROA   
ATOM    369  HG  LEU P  29      19.335  13.795 -71.620  1.00 97.00      PROA   
ATOM    370  CD1 LEU P  29      18.737  14.590 -69.686  1.00 97.00      PROA   
ATOM    371 HD11 LEU P  29      18.238  15.488 -69.262  1.00 97.00      PROA   
ATOM    372 HD12 LEU P  29      19.700  14.444 -69.151  1.00 97.00      PROA   
ATOM    373 HD13 LEU P  29      18.087  13.707 -69.509  1.00 97.00      PROA   
ATOM    374  CD2 LEU P  29      17.697  15.085 -71.970  1.00 97.00      PROA   
ATOM    375 HD21 LEU P  29      17.906  15.103 -73.061  1.00 97.00      PROA   
ATOM    376 HD22 LEU P  29      17.297  16.075 -71.664  1.00 97.00      PROA   
ATOM    377 HD23 LEU P  29      16.938  14.298 -71.774  1.00 97.00      PROA   
ATOM    378  C   LEU P  29      21.328  17.328 -72.901  1.00 97.00      PROA   
ATOM    379  O   LEU P  29      22.527  17.099 -73.044  1.00 97.00      PROA   
ATOM    380  N   GLY P  30      20.847  18.565 -72.744  1.00 97.00      PROA   
ATOM    381  HN  GLY P  30      19.885  18.729 -72.540  1.00 97.00      PROA   
ATOM    382  CA  GLY P  30      21.712  19.699 -72.647  1.00 97.00      PROA   
ATOM    383  HA1 GLY P  30      22.654  19.467 -73.121  1.00 97.00      PROA   
ATOM    384  HA2 GLY P  30      21.871  19.970 -71.614  1.00 97.00      PROA   
ATOM    385  C   GLY P  30      21.097  20.836 -73.372  1.00 97.00      PROA   
ATOM    386  O   GLY P  30      21.323  21.963 -72.979  1.00 97.00      PROA   
ATOM    387  N   ARG P  31      20.323  20.612 -74.456  1.00 97.00      PROA   
ATOM    388  HN  ARG P  31      20.298  19.723 -74.908  1.00 97.00      PROA   
ATOM    389  CA  ARG P  31      19.648  21.713 -75.106  1.00 97.00      PROA   
ATOM    390  HA  ARG P  31      20.105  22.642 -74.797  1.00 97.00      PROA   
ATOM    391  CB  ARG P  31      19.730  21.601 -76.644  1.00 97.00      PROA   
ATOM    392  HB1 ARG P  31      19.065  20.785 -76.998  1.00 97.00      PROA   
ATOM    393  HB2 ARG P  31      20.772  21.343 -76.930  1.00 97.00      PROA   
ATOM    394  CG  ARG P  31      19.341  22.898 -77.364  1.00 97.00      PROA   
ATOM    395  HG1 ARG P  31      18.293  23.156 -77.104  1.00 97.00      PROA   
ATOM    396  HG2 ARG P  31      19.403  22.728 -78.461  1.00 97.00      PROA   
ATOM    397  CD  ARG P  31      20.243  24.070 -76.988  1.00 97.00      PROA   
ATOM    398  HD1 ARG P  31      21.318  23.791 -77.035  1.00 97.00      PROA   
ATOM    399  HD2 ARG P  31      19.990  24.404 -75.959  1.00 97.00      PROA   
ATOM    400  NE  ARG P  31      19.998  25.182 -77.956  1.00 97.00      PROA   
ATOM    401  HE  ARG P  31      19.895  24.963 -78.926  1.00 97.00      PROA   
ATOM    402  CZ  ARG P  31      19.926  26.472 -77.536  1.00 97.00      PROA   
ATOM    403  NH1 ARG P  31      19.932  26.755 -76.210  1.00 97.00      PROA   
ATOM    404 HH11 ARG P  31      20.006  26.003 -75.554  1.00 97.00      PROA   
ATOM    405 HH12 ARG P  31      19.893  27.698 -75.882  1.00 97.00      PROA   
ATOM    406  NH2 ARG P  31      19.848  27.481 -78.435  1.00 97.00      PROA   
ATOM    407 HH21 ARG P  31      19.850  27.285 -79.415  1.00 97.00      PROA   
ATOM    408 HH22 ARG P  31      19.803  28.428 -78.115  1.00 97.00      PROA   
ATOM    409  C   ARG P  31      18.194  21.854 -74.721  1.00 97.00      PROA   
ATOM    410  O   ARG P  31      17.711  22.975 -74.558  1.00 97.00      PROA   
ATOM    411  N   HSD P  32      17.449  20.739 -74.560  1.00 97.00      PROA   
ATOM    412  HN  HSD P  32      17.857  19.831 -74.509  1.00 97.00      PROA   
ATOM    413  CA  HSD P  32      16.001  20.802 -74.605  1.00 97.00      PROA   
ATOM    414  HA  HSD P  32      15.708  21.743 -75.046  1.00 97.00      PROA   
ATOM    415  CB  HSD P  32      15.397  19.646 -75.432  1.00 97.00      PROA   
ATOM    416  HB1 HSD P  32      14.296  19.782 -75.500  1.00 97.00      PROA   
ATOM    417  HB2 HSD P  32      15.610  18.679 -74.928  1.00 97.00      PROA   
ATOM    418  ND1 HSD P  32      17.137  18.948 -77.171  1.00 97.00      PROA   
ATOM    419  HD1 HSD P  32      17.753  18.483 -76.535  1.00 97.00      PROA   
ATOM    420  CG  HSD P  32      15.969  19.580 -76.823  1.00 97.00      PROA   
ATOM    421  CE1 HSD P  32      17.293  19.113 -78.510  1.00 97.00      PROA   
ATOM    422  HE1 HSD P  32      18.156  18.730 -79.055  1.00 97.00      PROA   
ATOM    423  NE2 HSD P  32      16.299  19.786 -79.047  1.00 97.00      PROA   
ATOM    424  CD2 HSD P  32      15.474  20.062 -77.979  1.00 97.00      PROA   
ATOM    425  HD2 HSD P  32      14.557  20.627 -78.091  1.00 97.00      PROA   
ATOM    426  C   HSD P  32      15.367  20.782 -73.250  1.00 97.00      PROA   
ATOM    427  O   HSD P  32      15.964  20.365 -72.271  1.00 97.00      PROA   
ATOM    428  N   ALA P  33      14.105  21.263 -73.172  1.00 97.00      PROA   
ATOM    429  HN  ALA P  33      13.651  21.654 -73.969  1.00 97.00      PROA   
ATOM    430  CA  ALA P  33      13.318  21.217 -71.968  1.00 97.00      PROA   
ATOM    431  HA  ALA P  33      13.968  21.446 -71.136  1.00 97.00      PROA   
ATOM    432  CB  ALA P  33      12.122  22.183 -71.967  1.00 97.00      PROA   
ATOM    433  HB1 ALA P  33      11.431  21.957 -72.808  1.00 97.00      PROA   
ATOM    434  HB2 ALA P  33      12.479  23.229 -72.081  1.00 97.00      PROA   
ATOM    435  HB3 ALA P  33      11.558  22.104 -71.013  1.00 97.00      PROA   
ATOM    436  C   ALA P  33      12.754  19.838 -71.841  1.00 97.00      PROA   
ATOM    437  O   ALA P  33      12.321  19.260 -72.831  1.00 97.00      PROA   
ATOM    438  N   ILE P  34      12.733  19.289 -70.614  1.00 97.00      PROA   
ATOM    439  HN  ILE P  34      13.113  19.756 -69.819  1.00 97.00      PROA   
ATOM    440  CA  ILE P  34      12.178  17.988 -70.371  1.00 97.00      PROA   
ATOM    441  HA  ILE P  34      11.486  17.755 -71.166  1.00 97.00      PROA   
ATOM    442  CB  ILE P  34      13.213  16.890 -70.256  1.00 97.00      PROA   
ATOM    443  HB  ILE P  34      13.837  16.883 -71.175  1.00 97.00      PROA   
ATOM    444  CG2 ILE P  34      14.121  17.182 -69.045  1.00 97.00      PROA   
ATOM    445 HG21 ILE P  34      13.615  16.875 -68.104  1.00 97.00      PROA   
ATOM    446 HG22 ILE P  34      14.353  18.266 -68.979  1.00 97.00      PROA   
ATOM    447 HG23 ILE P  34      15.076  16.623 -69.137  1.00 97.00      PROA   
ATOM    448  CG1 ILE P  34      12.523  15.511 -70.201  1.00 97.00      PROA   
ATOM    449 HG11 ILE P  34      11.754  15.481 -71.003  1.00 97.00      PROA   
ATOM    450 HG12 ILE P  34      12.019  15.395 -69.218  1.00 97.00      PROA   
ATOM    451  CD  ILE P  34      13.464  14.335 -70.424  1.00 97.00      PROA   
ATOM    452  HD1 ILE P  34      14.481  14.578 -70.050  1.00 97.00      PROA   
ATOM    453  HD2 ILE P  34      13.539  14.098 -71.507  1.00 97.00      PROA   
ATOM    454  HD3 ILE P  34      13.088  13.446 -69.875  1.00 97.00      PROA   
ATOM    455  C   ILE P  34      11.464  18.105 -69.062  1.00 97.00      PROA   
ATOM    456  O   ILE P  34      11.881  18.865 -68.191  1.00 97.00      PROA   
ATOM    457  N   GLY P  35      10.359  17.361 -68.869  1.00 97.00      PROA   
ATOM    458  HN  GLY P  35      10.006  16.710 -69.536  1.00 97.00      PROA   
ATOM    459  CA  GLY P  35       9.672  17.493 -67.620  1.00 97.00      PROA   
ATOM    460  HA1 GLY P  35       9.133  18.429 -67.646  1.00 97.00      PROA   
ATOM    461  HA2 GLY P  35      10.393  17.446 -66.817  1.00 97.00      PROA   
ATOM    462  C   GLY P  35       8.706  16.380 -67.449  1.00 97.00      PROA   
ATOM    463  O   GLY P  35       8.772  15.358 -68.128  1.00 97.00      PROA   
ATOM    464  N   TRP P  36       7.777  16.572 -66.492  1.00 97.00      PROA   
ATOM    465  HN  TRP P  36       7.732  17.422 -65.974  1.00 97.00      PROA   
ATOM    466  CA  TRP P  36       6.823  15.575 -66.121  1.00 97.00      PROA   
ATOM    467  HA  TRP P  36       6.895  14.761 -66.826  1.00 97.00      PROA   
ATOM    468  CB  TRP P  36       7.020  15.040 -64.689  1.00 97.00      PROA   
ATOM    469  HB1 TRP P  36       6.228  14.292 -64.471  1.00 97.00      PROA   
ATOM    470  HB2 TRP P  36       6.915  15.883 -63.972  1.00 97.00      PROA   
ATOM    471  CG  TRP P  36       8.354  14.401 -64.474  1.00 97.00      PROA   
ATOM    472  CD1 TRP P  36       9.544  15.003 -64.189  1.00 97.00      PROA   
ATOM    473  HD1 TRP P  36       9.658  16.068 -64.049  1.00 97.00      PROA   
ATOM    474  NE1 TRP P  36      10.543  14.071 -64.127  1.00 97.00      PROA   
ATOM    475  HE1 TRP P  36      11.475  14.252 -63.898  1.00 97.00      PROA   
ATOM    476  CE2 TRP P  36      10.006  12.834 -64.334  1.00 97.00      PROA   
ATOM    477  CD2 TRP P  36       8.624  13.006 -64.569  1.00 97.00      PROA   
ATOM    478  CE3 TRP P  36       7.818  11.915 -64.830  1.00 97.00      PROA   
ATOM    479  HE3 TRP P  36       6.760  12.028 -65.014  1.00 97.00      PROA   
ATOM    480  CZ3 TRP P  36       8.404  10.658 -64.855  1.00 97.00      PROA   
ATOM    481  HZ3 TRP P  36       7.788   9.793 -65.049  1.00 97.00      PROA   
ATOM    482  CZ2 TRP P  36      10.588  11.582 -64.348  1.00 97.00      PROA   
ATOM    483  HZ2 TRP P  36      11.640  11.431 -64.158  1.00 97.00      PROA   
ATOM    484  CH2 TRP P  36       9.765  10.497 -64.628  1.00 97.00      PROA   
ATOM    485  HH2 TRP P  36      10.189   9.504 -64.642  1.00 97.00      PROA   
ATOM    486  C   TRP P  36       5.463  16.183 -66.189  1.00 97.00      PROA   
ATOM    487  O   TRP P  36       5.275  17.360 -65.893  1.00 97.00      PROA   
ATOM    488  N   PHE P  37       4.482  15.355 -66.591  1.00 97.00      PROA   
ATOM    489  HN  PHE P  37       4.690  14.428 -66.895  1.00 97.00      PROA   
ATOM    490  CA  PHE P  37       3.096  15.706 -66.654  1.00 97.00      PROA   
ATOM    491  HA  PHE P  37       2.947  16.653 -66.156  1.00 97.00      PROA   
ATOM    492  CB  PHE P  37       2.535  15.763 -68.077  1.00 97.00      PROA   
ATOM    493  HB1 PHE P  37       1.438  15.941 -68.063  1.00 97.00      PROA   
ATOM    494  HB2 PHE P  37       2.741  14.810 -68.610  1.00 97.00      PROA   
ATOM    495  CG  PHE P  37       3.174  16.880 -68.820  1.00 97.00      PROA   
ATOM    496  CD1 PHE P  37       4.455  16.735 -69.358  1.00 97.00      PROA   
ATOM    497  HD1 PHE P  37       4.982  15.800 -69.233  1.00 97.00      PROA   
ATOM    498  CE1 PHE P  37       5.049  17.777 -70.053  1.00 97.00      PROA   
ATOM    499  HE1 PHE P  37       6.045  17.669 -70.457  1.00 97.00      PROA   
ATOM    500  CZ  PHE P  37       4.372  18.971 -70.243  1.00 97.00      PROA   
ATOM    501  HZ  PHE P  37       4.829  19.777 -70.797  1.00 97.00      PROA   
ATOM    502  CD2 PHE P  37       2.485  18.076 -69.034  1.00 97.00      PROA   
ATOM    503  HD2 PHE P  37       1.487  18.203 -68.641  1.00 97.00      PROA   
ATOM    504  CE2 PHE P  37       3.083  19.097 -69.761  1.00 97.00      PROA   
ATOM    505  HE2 PHE P  37       2.541  20.002 -69.991  1.00 97.00      PROA   
ATOM    506  C   PHE P  37       2.400  14.586 -65.953  1.00 97.00      PROA   
ATOM    507  O   PHE P  37       2.982  13.524 -65.770  1.00 97.00      PROA   
ATOM    508  N   ARG P  38       1.140  14.778 -65.519  1.00 97.00      PROA   
ATOM    509  HN  ARG P  38       0.662  15.651 -65.583  1.00 97.00      PROA   
ATOM    510  CA  ARG P  38       0.436  13.677 -64.927  1.00 97.00      PROA   
ATOM    511  HA  ARG P  38       0.828  12.765 -65.351  1.00 97.00      PROA   
ATOM    512  CB  ARG P  38       0.517  13.613 -63.398  1.00 97.00      PROA   
ATOM    513  HB1 ARG P  38       1.589  13.487 -63.137  1.00 97.00      PROA   
ATOM    514  HB2 ARG P  38      -0.038  12.725 -63.026  1.00 97.00      PROA   
ATOM    515  CG  ARG P  38      -0.006  14.871 -62.706  1.00 97.00      PROA   
ATOM    516  HG1 ARG P  38      -1.048  15.069 -63.035  1.00 97.00      PROA   
ATOM    517  HG2 ARG P  38       0.638  15.726 -63.003  1.00 97.00      PROA   
ATOM    518  CD  ARG P  38      -0.038  14.753 -61.198  1.00 97.00      PROA   
ATOM    519  HD1 ARG P  38       0.930  14.321 -60.864  1.00 97.00      PROA   
ATOM    520  HD2 ARG P  38      -0.863  14.112 -60.821  1.00 97.00      PROA   
ATOM    521  NE  ARG P  38      -0.121  16.115 -60.617  1.00 97.00      PROA   
ATOM    522  HE  ARG P  38      -0.778  16.752 -61.019  1.00 97.00      PROA   
ATOM    523  CZ  ARG P  38       0.659  16.499 -59.574  1.00 97.00      PROA   
ATOM    524  NH1 ARG P  38       1.536  15.648 -58.986  1.00 97.00      PROA   
ATOM    525 HH11 ARG P  38       2.068  15.018 -59.552  1.00 97.00      PROA   
ATOM    526 HH12 ARG P  38       1.527  15.520 -57.995  1.00 97.00      PROA   
ATOM    527  NH2 ARG P  38       0.587  17.769 -59.120  1.00 97.00      PROA   
ATOM    528 HH21 ARG P  38      -0.002  18.434 -59.578  1.00 97.00      PROA   
ATOM    529 HH22 ARG P  38       1.182  18.061 -58.371  1.00 97.00      PROA   
ATOM    530  C   ARG P  38      -1.001  13.788 -65.269  1.00 97.00      PROA   
ATOM    531  O   ARG P  38      -1.483  14.866 -65.600  1.00 97.00      PROA   
ATOM    532  N   GLN P  39      -1.732  12.660 -65.192  1.00 97.00      PROA   
ATOM    533  HN  GLN P  39      -1.331  11.775 -64.966  1.00 97.00      PROA   
ATOM    534  CA  GLN P  39      -3.144  12.706 -65.415  1.00 97.00      PROA   
ATOM    535  HA  GLN P  39      -3.486  13.727 -65.332  1.00 97.00      PROA   
ATOM    536  CB  GLN P  39      -3.513  12.131 -66.788  1.00 97.00      PROA   
ATOM    537  HB1 GLN P  39      -3.344  11.033 -66.787  1.00 97.00      PROA   
ATOM    538  HB2 GLN P  39      -2.827  12.587 -67.534  1.00 97.00      PROA   
ATOM    539  CG  GLN P  39      -4.954  12.414 -67.217  1.00 97.00      PROA   
ATOM    540  HG1 GLN P  39      -5.151  13.507 -67.221  1.00 97.00      PROA   
ATOM    541  HG2 GLN P  39      -5.672  11.917 -66.530  1.00 97.00      PROA   
ATOM    542  CD  GLN P  39      -5.087  11.846 -68.629  1.00 97.00      PROA   
ATOM    543  OE1 GLN P  39      -4.132  11.281 -69.176  1.00 97.00      PROA   
ATOM    544  NE2 GLN P  39      -6.297  12.000 -69.235  1.00 97.00      PROA   
ATOM    545 HE21 GLN P  39      -7.040  12.466 -68.755  1.00 97.00      PROA   
ATOM    546 HE22 GLN P  39      -6.429  11.642 -70.159  1.00 97.00      PROA   
ATOM    547  C   GLN P  39      -3.782  11.875 -64.351  1.00 97.00      PROA   
ATOM    548  O   GLN P  39      -3.657  10.649 -64.343  1.00 97.00      PROA   
ATOM    549  N   ALA P  40      -4.493  12.537 -63.410  1.00 97.00      PROA   
ATOM    550  HN  ALA P  40      -4.560  13.531 -63.399  1.00 97.00      PROA   
ATOM    551  CA  ALA P  40      -5.191  11.843 -62.362  1.00 97.00      PROA   
ATOM    552  HA  ALA P  40      -4.712  10.884 -62.224  1.00 97.00      PROA   
ATOM    553  CB  ALA P  40      -5.236  12.585 -61.015  1.00 97.00      PROA   
ATOM    554  HB1 ALA P  40      -5.880  13.488 -61.079  1.00 97.00      PROA   
ATOM    555  HB2 ALA P  40      -4.214  12.906 -60.723  1.00 97.00      PROA   
ATOM    556  HB3 ALA P  40      -5.638  11.916 -60.225  1.00 97.00      PROA   
ATOM    557  C   ALA P  40      -6.599  11.670 -62.812  1.00 97.00      PROA   
ATOM    558  O   ALA P  40      -7.027  12.328 -63.760  1.00 97.00      PROA   
ATOM    559  N   PRO P  41      -7.358  10.790 -62.196  1.00 97.00      PROA   
ATOM    560  CD  PRO P  41      -6.820   9.557 -61.622  1.00 97.00      PROA   
ATOM    561  HD1 PRO P  41      -6.508   9.730 -60.570  1.00 97.00      PROA   
ATOM    562  HD2 PRO P  41      -5.948   9.217 -62.221  1.00 97.00      PROA   
ATOM    563  CA  PRO P  41      -8.726  10.627 -62.614  1.00 97.00      PROA   
ATOM    564  HA  PRO P  41      -8.714  10.498 -63.686  1.00 97.00      PROA   
ATOM    565  CB  PRO P  41      -9.231   9.386 -61.887  1.00 97.00      PROA   
ATOM    566  HB1 PRO P  41      -9.991   8.855 -62.499  1.00 97.00      PROA   
ATOM    567  HB2 PRO P  41      -9.672   9.646 -60.901  1.00 97.00      PROA   
ATOM    568  CG  PRO P  41      -7.964   8.536 -61.702  1.00 97.00      PROA   
ATOM    569  HG1 PRO P  41      -8.022   7.920 -60.779  1.00 97.00      PROA   
ATOM    570  HG2 PRO P  41      -7.818   7.869 -62.578  1.00 97.00      PROA   
ATOM    571  C   PRO P  41      -9.568  11.842 -62.421  1.00 97.00      PROA   
ATOM    572  O   PRO P  41      -9.442  12.532 -61.410  1.00 97.00      PROA   
ATOM    573  N   GLY P  42     -10.397  12.123 -63.448  1.00 97.00      PROA   
ATOM    574  HN  GLY P  42     -10.402  11.562 -64.272  1.00 97.00      PROA   
ATOM    575  CA  GLY P  42     -11.318  13.218 -63.449  1.00 97.00      PROA   
ATOM    576  HA1 GLY P  42     -11.691  13.361 -62.445  1.00 97.00      PROA   
ATOM    577  HA2 GLY P  42     -12.107  12.989 -64.149  1.00 97.00      PROA   
ATOM    578  C   GLY P  42     -10.624  14.459 -63.895  1.00 97.00      PROA   
ATOM    579  O   GLY P  42     -11.248  15.517 -63.948  1.00 97.00      PROA   
ATOM    580  N   LYS P  43      -9.317  14.381 -64.235  1.00 97.00      PROA   
ATOM    581  HN  LYS P  43      -8.792  13.533 -64.221  1.00 97.00      PROA   
ATOM    582  CA  LYS P  43      -8.617  15.581 -64.579  1.00 97.00      PROA   
ATOM    583  HA  LYS P  43      -9.331  16.383 -64.690  1.00 97.00      PROA   
ATOM    584  CB  LYS P  43      -7.559  16.005 -63.549  1.00 97.00      PROA   
ATOM    585  HB1 LYS P  43      -6.985  16.871 -63.942  1.00 97.00      PROA   
ATOM    586  HB2 LYS P  43      -6.858  15.161 -63.376  1.00 97.00      PROA   
ATOM    587  CG  LYS P  43      -8.197  16.411 -62.219  1.00 97.00      PROA   
ATOM    588  HG1 LYS P  43      -8.914  15.622 -61.906  1.00 97.00      PROA   
ATOM    589  HG2 LYS P  43      -8.757  17.357 -62.376  1.00 97.00      PROA   
ATOM    590  CD  LYS P  43      -7.189  16.618 -61.088  1.00 97.00      PROA   
ATOM    591  HD1 LYS P  43      -6.403  17.322 -61.435  1.00 97.00      PROA   
ATOM    592  HD2 LYS P  43      -6.712  15.644 -60.846  1.00 97.00      PROA   
ATOM    593  CE  LYS P  43      -7.855  17.178 -59.829  1.00 97.00      PROA   
ATOM    594  HE1 LYS P  43      -8.477  16.398 -59.340  1.00 97.00      PROA   
ATOM    595  HE2 LYS P  43      -8.487  18.055 -60.085  1.00 97.00      PROA   
ATOM    596  NZ  LYS P  43      -6.830  17.623 -58.862  1.00 97.00      PROA   
ATOM    597  HZ1 LYS P  43      -6.245  18.363 -59.301  1.00 97.00      PROA   
ATOM    598  HZ2 LYS P  43      -6.229  16.815 -58.602  1.00 97.00      PROA   
ATOM    599  HZ3 LYS P  43      -7.295  18.003 -58.013  1.00 97.00      PROA   
ATOM    600  C   LYS P  43      -7.928  15.401 -65.876  1.00 97.00      PROA   
ATOM    601  O   LYS P  43      -7.551  14.293 -66.257  1.00 97.00      PROA   
ATOM    602  N   GLU P  44      -7.732  16.531 -66.591  1.00 97.00      PROA   
ATOM    603  HN  GLU P  44      -8.047  17.424 -66.278  1.00 97.00      PROA   
ATOM    604  CA  GLU P  44      -6.992  16.519 -67.815  1.00 97.00      PROA   
ATOM    605  HA  GLU P  44      -7.269  15.627 -68.358  1.00 97.00      PROA   
ATOM    606  CB  GLU P  44      -7.199  17.746 -68.715  1.00 97.00      PROA   
ATOM    607  HB1 GLU P  44      -6.465  17.692 -69.547  1.00 97.00      PROA   
ATOM    608  HB2 GLU P  44      -7.004  18.670 -68.130  1.00 97.00      PROA   
ATOM    609  CG  GLU P  44      -8.608  17.829 -69.317  1.00 97.00      PROA   
ATOM    610  HG1 GLU P  44      -9.326  18.194 -68.552  1.00 97.00      PROA   
ATOM    611  HG2 GLU P  44      -8.930  16.824 -69.662  1.00 97.00      PROA   
ATOM    612  CD  GLU P  44      -8.582  18.791 -70.505  1.00 97.00      PROA   
ATOM    613  OE1 GLU P  44      -7.549  19.488 -70.698  1.00 97.00      PROA   
ATOM    614  OE2 GLU P  44      -9.600  18.836 -71.244  1.00 97.00      PROA   
ATOM    615  C   GLU P  44      -5.553  16.481 -67.446  1.00 97.00      PROA   
ATOM    616  O   GLU P  44      -5.186  16.796 -66.313  1.00 97.00      PROA   
ATOM    617  N   ARG P  45      -4.683  16.091 -68.401  1.00 97.00      PROA   
ATOM    618  HN  ARG P  45      -4.963  15.847 -69.327  1.00 97.00      PROA   
ATOM    619  CA  ARG P  45      -3.282  16.044 -68.104  1.00 97.00      PROA   
ATOM    620  HA  ARG P  45      -3.172  15.376 -67.263  1.00 97.00      PROA   
ATOM    621  CB  ARG P  45      -2.413  15.552 -69.259  1.00 97.00      PROA   
ATOM    622  HB1 ARG P  45      -2.396  16.309 -70.072  1.00 97.00      PROA   
ATOM    623  HB2 ARG P  45      -2.872  14.621 -69.656  1.00 97.00      PROA   
ATOM    624  CG  ARG P  45      -0.974  15.261 -68.817  1.00 97.00      PROA   
ATOM    625  HG1 ARG P  45      -0.992  14.538 -67.974  1.00 97.00      PROA   
ATOM    626  HG2 ARG P  45      -0.512  16.206 -68.460  1.00 97.00      PROA   
ATOM    627  CD  ARG P  45      -0.105  14.695 -69.927  1.00 97.00      PROA   
ATOM    628  HD1 ARG P  45       0.833  14.269 -69.511  1.00 97.00      PROA   
ATOM    629  HD2 ARG P  45       0.128  15.474 -70.685  1.00 97.00      PROA   
ATOM    630  NE  ARG P  45      -0.888  13.609 -70.581  1.00 97.00      PROA   
ATOM    631  HE  ARG P  45      -1.870  13.553 -70.402  1.00 97.00      PROA   
ATOM    632  CZ  ARG P  45      -0.299  12.714 -71.403  1.00 97.00      PROA   
ATOM    633  NH1 ARG P  45       1.039  12.732 -71.561  1.00 97.00      PROA   
ATOM    634 HH11 ARG P  45       1.514  11.990 -72.034  1.00 97.00      PROA   
ATOM    635 HH12 ARG P  45       1.577  13.475 -71.162  1.00 97.00      PROA   
ATOM    636  NH2 ARG P  45      -1.039  11.790 -72.056  1.00 97.00      PROA   
ATOM    637 HH21 ARG P  45      -2.032  11.773 -71.943  1.00 97.00      PROA   
ATOM    638 HH22 ARG P  45      -0.586  11.131 -72.657  1.00 97.00      PROA   
ATOM    639  C   ARG P  45      -2.815  17.428 -67.749  1.00 97.00      PROA   
ATOM    640  O   ARG P  45      -3.315  18.417 -68.285  1.00 97.00      PROA   
ATOM    641  N   GLU P  46      -1.871  17.507 -66.800  1.00 97.00      PROA   
ATOM    642  HN  GLU P  46      -1.453  16.689 -66.412  1.00 97.00      PROA   
ATOM    643  CA  GLU P  46      -1.426  18.753 -66.267  1.00 97.00      PROA   
ATOM    644  HA  GLU P  46      -1.714  19.546 -66.941  1.00 97.00      PROA   
ATOM    645  CB  GLU P  46      -2.011  19.008 -64.866  1.00 97.00      PROA   
ATOM    646  HB1 GLU P  46      -3.109  19.133 -64.978  1.00 97.00      PROA   
ATOM    647  HB2 GLU P  46      -1.591  19.954 -64.463  1.00 97.00      PROA   
ATOM    648  CG  GLU P  46      -1.735  17.877 -63.863  1.00 97.00      PROA   
ATOM    649  HG1 GLU P  46      -0.649  17.819 -63.636  1.00 97.00      PROA   
ATOM    650  HG2 GLU P  46      -2.065  16.901 -64.280  1.00 97.00      PROA   
ATOM    651  CD  GLU P  46      -2.524  18.170 -62.593  1.00 97.00      PROA   
ATOM    652  OE1 GLU P  46      -3.763  18.378 -62.698  1.00 97.00      PROA   
ATOM    653  OE2 GLU P  46      -1.902  18.202 -61.501  1.00 97.00      PROA   
ATOM    654  C   GLU P  46       0.063  18.703 -66.164  1.00 97.00      PROA   
ATOM    655  O   GLU P  46       0.661  17.632 -66.150  1.00 97.00      PROA   
ATOM    656  N   ARG P  47       0.701  19.889 -66.089  1.00 97.00      PROA   
ATOM    657  HN  ARG P  47       0.201  20.752 -66.108  1.00 97.00      PROA   
ATOM    658  CA  ARG P  47       2.132  20.013 -66.020  1.00 97.00      PROA   
ATOM    659  HA  ARG P  47       2.580  19.232 -66.615  1.00 97.00      PROA   
ATOM    660  CB  ARG P  47       2.613  21.395 -66.510  1.00 97.00      PROA   
ATOM    661  HB1 ARG P  47       3.719  21.383 -66.621  1.00 97.00      PROA   
ATOM    662  HB2 ARG P  47       2.330  22.179 -65.775  1.00 97.00      PROA   
ATOM    663  CG  ARG P  47       1.966  21.781 -67.838  1.00 97.00      PROA   
ATOM    664  HG1 ARG P  47       0.858  21.731 -67.767  1.00 97.00      PROA   
ATOM    665  HG2 ARG P  47       2.267  20.985 -68.553  1.00 97.00      PROA   
ATOM    666  CD  ARG P  47       2.372  23.133 -68.414  1.00 97.00      PROA   
ATOM    667  HD1 ARG P  47       2.704  23.809 -67.598  1.00 97.00      PROA   
ATOM    668  HD2 ARG P  47       1.515  23.591 -68.952  1.00 97.00      PROA   
ATOM    669  NE  ARG P  47       3.504  22.938 -69.377  1.00 97.00      PROA   
ATOM    670  HE  ARG P  47       4.443  22.972 -69.033  1.00 97.00      PROA   
ATOM    671  CZ  ARG P  47       3.276  22.664 -70.691  1.00 97.00      PROA   
ATOM    672  NH1 ARG P  47       2.013  22.635 -71.190  1.00 97.00      PROA   
ATOM    673 HH11 ARG P  47       1.237  22.814 -70.584  1.00 97.00      PROA   
ATOM    674 HH12 ARG P  47       1.853  22.447 -72.159  1.00 97.00      PROA   
ATOM    675  NH2 ARG P  47       4.322  22.407 -71.510  1.00 97.00      PROA   
ATOM    676 HH21 ARG P  47       5.256  22.408 -71.153  1.00 97.00      PROA   
ATOM    677 HH22 ARG P  47       4.164  22.214 -72.479  1.00 97.00      PROA   
ATOM    678  C   ARG P  47       2.502  19.875 -64.574  1.00 97.00      PROA   
ATOM    679  O   ARG P  47       1.898  20.510 -63.714  1.00 97.00      PROA   
ATOM    680  N   VAL P  48       3.479  19.000 -64.272  1.00 97.00      PROA   
ATOM    681  HN  VAL P  48       3.836  18.362 -64.950  1.00 97.00      PROA   
ATOM    682  CA  VAL P  48       4.009  18.850 -62.944  1.00 97.00      PROA   
ATOM    683  HA  VAL P  48       3.246  19.096 -62.221  1.00 97.00      PROA   
ATOM    684  CB  VAL P  48       4.485  17.437 -62.707  1.00 97.00      PROA   
ATOM    685  HB  VAL P  48       5.220  17.146 -63.488  1.00 97.00      PROA   
ATOM    686  CG1 VAL P  48       5.167  17.340 -61.328  1.00 97.00      PROA   
ATOM    687 HG11 VAL P  48       4.408  17.458 -60.525  1.00 97.00      PROA   
ATOM    688 HG12 VAL P  48       5.937  18.130 -61.199  1.00 97.00      PROA   
ATOM    689 HG13 VAL P  48       5.671  16.356 -61.215  1.00 97.00      PROA   
ATOM    690  CG2 VAL P  48       3.268  16.513 -62.867  1.00 97.00      PROA   
ATOM    691 HG21 VAL P  48       2.844  16.601 -63.890  1.00 97.00      PROA   
ATOM    692 HG22 VAL P  48       2.479  16.792 -62.135  1.00 97.00      PROA   
ATOM    693 HG23 VAL P  48       3.566  15.454 -62.707  1.00 97.00      PROA   
ATOM    694  C   VAL P  48       5.180  19.772 -62.746  1.00 97.00      PROA   
ATOM    695  O   VAL P  48       5.202  20.568 -61.809  1.00 97.00      PROA   
ATOM    696  N   SER P  49       6.215  19.629 -63.600  1.00 97.00      PROA   
ATOM    697  HN  SER P  49       6.168  19.018 -64.387  1.00 97.00      PROA   
ATOM    698  CA  SER P  49       7.443  20.347 -63.412  1.00 97.00      PROA   
ATOM    699  HA  SER P  49       7.197  21.388 -63.265  1.00 97.00      PROA   
ATOM    700  CB  SER P  49       8.267  19.812 -62.216  1.00 97.00      PROA   
ATOM    701  HB1 SER P  49       8.585  18.766 -62.411  1.00 97.00      PROA   
ATOM    702  HB2 SER P  49       7.642  19.832 -61.298  1.00 97.00      PROA   
ATOM    703  OG  SER P  49       9.416  20.608 -61.974  1.00 97.00      PROA   
ATOM    704  HG1 SER P  49       9.094  21.495 -61.802  1.00 97.00      PROA   
ATOM    705  C   SER P  49       8.236  20.193 -64.679  1.00 97.00      PROA   
ATOM    706  O   SER P  49       8.058  19.222 -65.408  1.00 97.00      PROA   
ATOM    707  N   CYS P  50       9.144  21.159 -64.953  1.00 97.00      PROA   
ATOM    708  HN  CYS P  50       9.289  21.922 -64.327  1.00 97.00      PROA   
ATOM    709  CA  CYS P  50       9.977  21.156 -66.126  1.00 97.00      PROA   
ATOM    710  HA  CYS P  50       9.887  20.208 -66.637  1.00 97.00      PROA   
ATOM    711  CB  CYS P  50       9.757  22.317 -67.106  1.00 97.00      PROA   
ATOM    712  HB1 CYS P  50      10.617  22.365 -67.809  1.00 97.00      PROA   
ATOM    713  HB2 CYS P  50       9.738  23.251 -66.506  1.00 97.00      PROA   
ATOM    714  SG  CYS P  50       8.304  22.312 -68.159  1.00 97.00      PROA   
ATOM    715  C   CYS P  50      11.361  21.542 -65.692  1.00 97.00      PROA   
ATOM    716  O   CYS P  50      11.524  22.299 -64.739  1.00 97.00      PROA   
ATOM    717  N   ILE P  51      12.377  21.135 -66.479  1.00 97.00      PROA   
ATOM    718  HN  ILE P  51      12.252  20.484 -67.224  1.00 97.00      PROA   
ATOM    719  CA  ILE P  51      13.694  21.664 -66.307  1.00 97.00      PROA   
ATOM    720  HA  ILE P  51      13.624  22.597 -65.767  1.00 97.00      PROA   
ATOM    721  CB  ILE P  51      14.602  20.711 -65.555  1.00 97.00      PROA   
ATOM    722  HB  ILE P  51      14.023  20.245 -64.730  1.00 97.00      PROA   
ATOM    723  CG2 ILE P  51      15.093  19.601 -66.503  1.00 97.00      PROA   
ATOM    724 HG21 ILE P  51      15.799  20.015 -67.254  1.00 97.00      PROA   
ATOM    725 HG22 ILE P  51      14.224  19.172 -67.047  1.00 97.00      PROA   
ATOM    726 HG23 ILE P  51      15.612  18.797 -65.939  1.00 97.00      PROA   
ATOM    727  CG1 ILE P  51      15.724  21.455 -64.818  1.00 97.00      PROA   
ATOM    728 HG11 ILE P  51      16.316  20.720 -64.231  1.00 97.00      PROA   
ATOM    729 HG12 ILE P  51      15.260  22.188 -64.125  1.00 97.00      PROA   
ATOM    730  CD  ILE P  51      16.669  22.219 -65.695  1.00 97.00      PROA   
ATOM    731  HD1 ILE P  51      16.401  23.297 -65.726  1.00 97.00      PROA   
ATOM    732  HD2 ILE P  51      16.658  21.833 -66.736  1.00 97.00      PROA   
ATOM    733  HD3 ILE P  51      17.696  22.091 -65.292  1.00 97.00      PROA   
ATOM    734  C   ILE P  51      14.205  21.949 -67.693  1.00 97.00      PROA   
ATOM    735  O   ILE P  51      14.050  21.157 -68.621  1.00 97.00      PROA   
ATOM    736  N   ARG P  52      14.843  23.122 -67.862  1.00 97.00      PROA   
ATOM    737  HN  ARG P  52      14.951  23.767 -67.110  1.00 97.00      PROA   
ATOM    738  CA  ARG P  52      15.481  23.494 -69.084  1.00 97.00      PROA   
ATOM    739  HA  ARG P  52      14.941  23.058 -69.911  1.00 97.00      PROA   
ATOM    740  CB  ARG P  52      15.539  25.015 -69.238  1.00 97.00      PROA   
ATOM    741  HB1 ARG P  52      16.082  25.287 -70.168  1.00 97.00      PROA   
ATOM    742  HB2 ARG P  52      16.083  25.425 -68.360  1.00 97.00      PROA   
ATOM    743  CG  ARG P  52      14.141  25.638 -69.251  1.00 97.00      PROA   
ATOM    744  HG1 ARG P  52      13.557  25.242 -68.393  1.00 97.00      PROA   
ATOM    745  HG2 ARG P  52      13.635  25.327 -70.190  1.00 97.00      PROA   
ATOM    746  CD  ARG P  52      14.123  27.162 -69.157  1.00 97.00      PROA   
ATOM    747  HD1 ARG P  52      14.493  27.511 -68.170  1.00 97.00      PROA   
ATOM    748  HD2 ARG P  52      13.079  27.517 -69.298  1.00 97.00      PROA   
ATOM    749  NE  ARG P  52      15.012  27.731 -70.219  1.00 97.00      PROA   
ATOM    750  HE  ARG P  52      15.926  27.343 -70.342  1.00 97.00      PROA   
ATOM    751  CZ  ARG P  52      14.598  28.748 -71.018  1.00 97.00      PROA   
ATOM    752  NH1 ARG P  52      13.353  29.268 -70.864  1.00 97.00      PROA   
ATOM    753 HH11 ARG P  52      12.798  28.981 -70.083  1.00 97.00      PROA   
ATOM    754 HH12 ARG P  52      12.986  29.923 -71.524  1.00 97.00      PROA   
ATOM    755  NH2 ARG P  52      15.419  29.245 -71.975  1.00 97.00      PROA   
ATOM    756 HH21 ARG P  52      15.068  29.910 -72.635  1.00 97.00      PROA   
ATOM    757 HH22 ARG P  52      16.379  28.970 -72.010  1.00 97.00      PROA   
ATOM    758  C   ARG P  52      16.868  22.970 -68.998  1.00 97.00      PROA   
ATOM    759  O   ARG P  52      17.651  23.392 -68.166  1.00 97.00      PROA   
ATOM    760  N   THR P  53      17.222  22.006 -69.848  1.00 97.00      PROA   
ATOM    761  HN  THR P  53      16.616  21.682 -70.570  1.00 97.00      PROA   
ATOM    762  CA  THR P  53      18.474  21.326 -69.719  1.00 97.00      PROA   
ATOM    763  HA  THR P  53      18.616  21.028 -68.691  1.00 97.00      PROA   
ATOM    764  CB  THR P  53      18.486  20.109 -70.582  1.00 97.00      PROA   
ATOM    765  HB  THR P  53      18.508  20.380 -71.659  1.00 97.00      PROA   
ATOM    766  OG1 THR P  53      17.358  19.286 -70.327  1.00 97.00      PROA   
ATOM    767  HG1 THR P  53      16.676  19.609 -70.921  1.00 97.00      PROA   
ATOM    768  CG2 THR P  53      19.686  19.334 -70.137  1.00 97.00      PROA   
ATOM    769 HG21 THR P  53      19.618  19.032 -69.070  1.00 97.00      PROA   
ATOM    770 HG22 THR P  53      20.634  19.896 -70.277  1.00 97.00      PROA   
ATOM    771 HG23 THR P  53      19.768  18.416 -70.759  1.00 97.00      PROA   
ATOM    772  C   THR P  53      19.621  22.225 -70.103  1.00 97.00      PROA   
ATOM    773  O   THR P  53      20.753  22.027 -69.662  1.00 97.00      PROA   
ATOM    774  N   PHE P  54      19.358  23.259 -70.933  1.00 97.00      PROA   
ATOM    775  HN  PHE P  54      18.448  23.420 -71.309  1.00 97.00      PROA   
ATOM    776  CA  PHE P  54      20.392  24.186 -71.315  1.00 97.00      PROA   
ATOM    777  HA  PHE P  54      21.227  23.618 -71.698  1.00 97.00      PROA   
ATOM    778  CB  PHE P  54      19.881  25.177 -72.384  1.00 97.00      PROA   
ATOM    779  HB1 PHE P  54      19.247  25.954 -71.906  1.00 97.00      PROA   
ATOM    780  HB2 PHE P  54      19.278  24.635 -73.143  1.00 97.00      PROA   
ATOM    781  CG  PHE P  54      21.000  25.865 -73.106  1.00 97.00      PROA   
ATOM    782  CD1 PHE P  54      21.682  25.216 -74.139  1.00 97.00      PROA   
ATOM    783  HD1 PHE P  54      21.407  24.206 -74.405  1.00 97.00      PROA   
ATOM    784  CE1 PHE P  54      22.690  25.862 -74.853  1.00 97.00      PROA   
ATOM    785  HE1 PHE P  54      23.198  25.349 -75.656  1.00 97.00      PROA   
ATOM    786  CZ  PHE P  54      23.030  27.174 -74.535  1.00 97.00      PROA   
ATOM    787  HZ  PHE P  54      23.812  27.678 -75.083  1.00 97.00      PROA   
ATOM    788  CD2 PHE P  54      21.344  27.185 -72.805  1.00 97.00      PROA   
ATOM    789  HD2 PHE P  54      20.817  27.705 -72.019  1.00 97.00      PROA   
ATOM    790  CE2 PHE P  54      22.358  27.833 -73.506  1.00 97.00      PROA   
ATOM    791  HE2 PHE P  54      22.623  28.849 -73.251  1.00 97.00      PROA   
ATOM    792  C   PHE P  54      20.889  24.948 -70.111  1.00 97.00      PROA   
ATOM    793  O   PHE P  54      22.060  24.835 -69.754  1.00 97.00      PROA   
ATOM    794  N   ASP P  55      19.985  25.704 -69.442  1.00 97.00      PROA   
ATOM    795  HN  ASP P  55      19.048  25.788 -69.774  1.00 97.00      PROA   
ATOM    796  CA  ASP P  55      20.344  26.541 -68.314  1.00 97.00      PROA   
ATOM    797  HA  ASP P  55      21.413  26.693 -68.334  1.00 97.00      PROA   
ATOM    798  CB  ASP P  55      19.661  27.937 -68.360  1.00 97.00      PROA   
ATOM    799  HB1 ASP P  55      20.091  28.523 -69.200  1.00 97.00      PROA   
ATOM    800  HB2 ASP P  55      19.860  28.481 -67.411  1.00 97.00      PROA   
ATOM    801  CG  ASP P  55      18.154  27.854 -68.571  1.00 97.00      PROA   
ATOM    802  OD1 ASP P  55      17.506  27.007 -67.920  1.00 97.00      PROA   
ATOM    803  OD2 ASP P  55      17.628  28.694 -69.345  1.00 97.00      PROA   
ATOM    804  C   ASP P  55      20.174  25.924 -66.956  1.00 97.00      PROA   
ATOM    805  O   ASP P  55      20.865  26.325 -66.022  1.00 97.00      PROA   
ATOM    806  N   GLY P  56      19.293  24.936 -66.782  1.00 97.00      PROA   
ATOM    807  HN  GLY P  56      18.697  24.612 -67.513  1.00 97.00      PROA   
ATOM    808  CA  GLY P  56      19.142  24.286 -65.512  1.00 97.00      PROA   
ATOM    809  HA1 GLY P  56      20.051  24.368 -64.935  1.00 97.00      PROA   
ATOM    810  HA2 GLY P  56      18.959  23.246 -65.738  1.00 97.00      PROA   
ATOM    811  C   GLY P  56      18.008  24.884 -64.727  1.00 97.00      PROA   
ATOM    812  O   GLY P  56      17.747  24.469 -63.599  1.00 97.00      PROA   
ATOM    813  N   ILE P  57      17.279  25.862 -65.311  1.00 97.00      PROA   
ATOM    814  HN  ILE P  57      17.462  26.172 -66.240  1.00 97.00      PROA   
ATOM    815  CA  ILE P  57      16.191  26.521 -64.640  1.00 97.00      PROA   
ATOM    816  HA  ILE P  57      16.531  26.761 -63.643  1.00 97.00      PROA   
ATOM    817  CB  ILE P  57      15.741  27.798 -65.318  1.00 97.00      PROA   
ATOM    818  HB  ILE P  57      15.532  27.585 -66.388  1.00 97.00      PROA   
ATOM    819  CG2 ILE P  57      14.444  28.297 -64.642  1.00 97.00      PROA   
ATOM    820 HG21 ILE P  57      14.577  28.318 -63.539  1.00 97.00      PROA   
ATOM    821 HG22 ILE P  57      13.600  27.615 -64.880  1.00 97.00      PROA   
ATOM    822 HG23 ILE P  57      14.178  29.316 -64.995  1.00 97.00      PROA   
ATOM    823  CG1 ILE P  57      16.874  28.844 -65.322  1.00 97.00      PROA   
ATOM    824 HG11 ILE P  57      17.814  28.357 -65.659  1.00 97.00      PROA   
ATOM    825 HG12 ILE P  57      17.023  29.220 -64.287  1.00 97.00      PROA   
ATOM    826  CD  ILE P  57      16.587  30.023 -66.252  1.00 97.00      PROA   
ATOM    827  HD1 ILE P  57      15.663  30.552 -65.935  1.00 97.00      PROA   
ATOM    828  HD2 ILE P  57      16.445  29.665 -67.295  1.00 97.00      PROA   
ATOM    829  HD3 ILE P  57      17.434  30.742 -66.226  1.00 97.00      PROA   
ATOM    830  C   ILE P  57      15.021  25.586 -64.552  1.00 97.00      PROA   
ATOM    831  O   ILE P  57      14.678  24.924 -65.527  1.00 97.00      PROA   
ATOM    832  N   THR P  58      14.370  25.553 -63.370  1.00 97.00      PROA   
ATOM    833  HN  THR P  58      14.638  26.154 -62.621  1.00 97.00      PROA   
ATOM    834  CA  THR P  58      13.263  24.686 -63.090  1.00 97.00      PROA   
ATOM    835  HA  THR P  58      13.227  23.917 -63.848  1.00 97.00      PROA   
ATOM    836  CB  THR P  58      13.356  24.065 -61.716  1.00 97.00      PROA   
ATOM    837  HB  THR P  58      12.479  23.404 -61.544  1.00 97.00      PROA   
ATOM    838  OG1 THR P  58      13.384  25.077 -60.712  1.00 97.00      PROA   
ATOM    839  HG1 THR P  58      12.866  25.793 -61.088  1.00 97.00      PROA   
ATOM    840  CG2 THR P  58      14.630  23.222 -61.608  1.00 97.00      PROA   
ATOM    841 HG21 THR P  58      15.541  23.836 -61.777  1.00 97.00      PROA   
ATOM    842 HG22 THR P  58      14.611  22.423 -62.379  1.00 97.00      PROA   
ATOM    843 HG23 THR P  58      14.689  22.741 -60.609  1.00 97.00      PROA   
ATOM    844  C   THR P  58      11.996  25.499 -63.062  1.00 97.00      PROA   
ATOM    845  O   THR P  58      12.021  26.692 -62.760  1.00 97.00      PROA   
ATOM    846  N   SER P  59      10.850  24.834 -63.297  1.00 97.00      PROA   
ATOM    847  HN  SER P  59      10.836  23.868 -63.543  1.00 97.00      PROA   
ATOM    848  CA  SER P  59       9.581  25.493 -63.205  1.00 97.00      PROA   
ATOM    849  HA  SER P  59       9.689  26.380 -62.597  1.00 97.00      PROA   
ATOM    850  CB  SER P  59       9.021  25.863 -64.594  1.00 97.00      PROA   
ATOM    851  HB1 SER P  59       8.892  24.945 -65.206  1.00 97.00      PROA   
ATOM    852  HB2 SER P  59       9.737  26.541 -65.106  1.00 97.00      PROA   
ATOM    853  OG  SER P  59       7.768  26.525 -64.492  1.00 97.00      PROA   
ATOM    854  HG1 SER P  59       7.157  25.856 -64.176  1.00 97.00      PROA   
ATOM    855  C   SER P  59       8.650  24.537 -62.520  1.00 97.00      PROA   
ATOM    856  O   SER P  59       8.811  23.325 -62.630  1.00 97.00      PROA   
ATOM    857  N   TYR P  60       7.650  25.073 -61.783  1.00 97.00      PROA   
ATOM    858  HN  TYR P  60       7.505  26.058 -61.717  1.00 97.00      PROA   
ATOM    859  CA  TYR P  60       6.750  24.258 -61.011  1.00 97.00      PROA   
ATOM    860  HA  TYR P  60       6.807  23.242 -61.373  1.00 97.00      PROA   
ATOM    861  CB  TYR P  60       7.006  24.292 -59.495  1.00 97.00      PROA   
ATOM    862  HB1 TYR P  60       6.300  23.631 -58.947  1.00 97.00      PROA   
ATOM    863  HB2 TYR P  60       6.919  25.329 -59.107  1.00 97.00      PROA   
ATOM    864  CG  TYR P  60       8.379  23.807 -59.227  1.00 97.00      PROA   
ATOM    865  CD1 TYR P  60       8.653  22.438 -59.209  1.00 97.00      PROA   
ATOM    866  HD1 TYR P  60       7.861  21.727 -59.395  1.00 97.00      PROA   
ATOM    867  CE1 TYR P  60       9.948  21.990 -58.958  1.00 97.00      PROA   
ATOM    868  HE1 TYR P  60      10.157  20.931 -58.959  1.00 97.00      PROA   
ATOM    869  CZ  TYR P  60      10.970  22.907 -58.717  1.00 97.00      PROA   
ATOM    870  OH  TYR P  60      12.277  22.453 -58.475  1.00 97.00      PROA   
ATOM    871  HH  TYR P  60      12.870  23.194 -58.619  1.00 97.00      PROA   
ATOM    872  CD2 TYR P  60       9.405  24.719 -58.977  1.00 97.00      PROA   
ATOM    873  HD2 TYR P  60       9.190  25.777 -58.985  1.00 97.00      PROA   
ATOM    874  CE2 TYR P  60      10.699  24.274 -58.729  1.00 97.00      PROA   
ATOM    875  HE2 TYR P  60      11.484  24.993 -58.544  1.00 97.00      PROA   
ATOM    876  C   TYR P  60       5.372  24.815 -61.168  1.00 97.00      PROA   
ATOM    877  O   TYR P  60       5.172  25.904 -61.701  1.00 97.00      PROA   
ATOM    878  N   VAL P  61       4.384  24.043 -60.679  1.00 97.00      PROA   
ATOM    879  HN  VAL P  61       4.578  23.138 -60.308  1.00 97.00      PROA   
ATOM    880  CA  VAL P  61       3.009  24.439 -60.576  1.00 97.00      PROA   
ATOM    881  HA  VAL P  61       2.887  25.403 -61.047  1.00 97.00      PROA   
ATOM    882  CB  VAL P  61       2.058  23.442 -61.193  1.00 97.00      PROA   
ATOM    883  HB  VAL P  61       1.009  23.678 -60.913  1.00 97.00      PROA   
ATOM    884  CG1 VAL P  61       2.207  23.552 -62.723  1.00 97.00      PROA   
ATOM    885 HG11 VAL P  61       3.195  23.160 -63.047  1.00 97.00      PROA   
ATOM    886 HG12 VAL P  61       2.128  24.614 -63.039  1.00 97.00      PROA   
ATOM    887 HG13 VAL P  61       1.410  22.965 -63.226  1.00 97.00      PROA   
ATOM    888  CG2 VAL P  61       2.383  22.042 -60.654  1.00 97.00      PROA   
ATOM    889 HG21 VAL P  61       2.273  22.010 -59.549  1.00 97.00      PROA   
ATOM    890 HG22 VAL P  61       3.431  21.771 -60.905  1.00 97.00      PROA   
ATOM    891 HG23 VAL P  61       1.708  21.280 -61.098  1.00 97.00      PROA   
ATOM    892  C   VAL P  61       2.741  24.556 -59.111  1.00 97.00      PROA   
ATOM    893  O   VAL P  61       3.517  24.062 -58.302  1.00 97.00      PROA   
ATOM    894  N   GLU P  62       1.636  25.216 -58.716  1.00 97.00      PROA   
ATOM    895  HN  GLU P  62       0.945  25.543 -59.356  1.00 97.00      PROA   
ATOM    896  CA  GLU P  62       1.392  25.494 -57.327  1.00 97.00      PROA   
ATOM    897  HA  GLU P  62       2.270  25.997 -56.950  1.00 97.00      PROA   
ATOM    898  CB  GLU P  62       0.192  26.414 -57.093  1.00 97.00      PROA   
ATOM    899  HB1 GLU P  62       0.425  27.392 -57.566  1.00 97.00      PROA   
ATOM    900  HB2 GLU P  62       0.064  26.576 -56.001  1.00 97.00      PROA   
ATOM    901  CG  GLU P  62      -1.135  25.903 -57.665  1.00 97.00      PROA   
ATOM    902  HG1 GLU P  62      -1.487  25.014 -57.100  1.00 97.00      PROA   
ATOM    903  HG2 GLU P  62      -1.027  25.629 -58.736  1.00 97.00      PROA   
ATOM    904  CD  GLU P  62      -2.125  27.052 -57.514  1.00 97.00      PROA   
ATOM    905  OE1 GLU P  62      -1.718  28.119 -56.973  1.00 97.00      PROA   
ATOM    906  OE2 GLU P  62      -3.298  26.891 -57.935  1.00 97.00      PROA   
ATOM    907  C   GLU P  62       1.300  24.286 -56.456  1.00 97.00      PROA   
ATOM    908  O   GLU P  62       1.798  24.315 -55.333  1.00 97.00      PROA   
ATOM    909  N   SER P  63       0.695  23.180 -56.938  1.00 97.00      PROA   
ATOM    910  HN  SER P  63       0.339  23.116 -57.867  1.00 97.00      PROA   
ATOM    911  CA  SER P  63       0.527  22.033 -56.077  1.00 97.00      PROA   
ATOM    912  HA  SER P  63       0.141  22.403 -55.139  1.00 97.00      PROA   
ATOM    913  CB  SER P  63      -0.463  20.990 -56.642  1.00 97.00      PROA   
ATOM    914  HB1 SER P  63      -1.416  21.489 -56.918  1.00 97.00      PROA   
ATOM    915  HB2 SER P  63      -0.670  20.222 -55.866  1.00 97.00      PROA   
ATOM    916  OG  SER P  63       0.045  20.342 -57.800  1.00 97.00      PROA   
ATOM    917  HG1 SER P  63      -0.333  20.796 -58.557  1.00 97.00      PROA   
ATOM    918  C   SER P  63       1.834  21.332 -55.762  1.00 97.00      PROA   
ATOM    919  O   SER P  63       1.967  20.744 -54.692  1.00 97.00      PROA   
ATOM    920  N   THR P  64       2.798  21.369 -56.710  1.00 97.00      PROA   
ATOM    921  HN  THR P  64       2.635  21.847 -57.570  1.00 97.00      PROA   
ATOM    922  CA  THR P  64       4.049  20.650 -56.667  1.00 97.00      PROA   
ATOM    923  HA  THR P  64       3.871  19.715 -56.157  1.00 97.00      PROA   
ATOM    924  CB  THR P  64       4.546  20.419 -58.080  1.00 97.00      PROA   
ATOM    925  HB  THR P  64       5.568  19.997 -58.187  1.00 97.00      PROA   
ATOM    926  OG1 THR P  64       4.803  21.608 -58.782  1.00 97.00      PROA   
ATOM    927  HG1 THR P  64       5.203  21.322 -59.607  1.00 97.00      PROA   
ATOM    928  CG2 THR P  64       3.571  19.511 -58.834  1.00 97.00      PROA   
ATOM    929 HG21 THR P  64       2.561  19.568 -58.374  1.00 97.00      PROA   
ATOM    930 HG22 THR P  64       3.897  18.450 -58.806  1.00 97.00      PROA   
ATOM    931 HG23 THR P  64       3.514  19.811 -59.902  1.00 97.00      PROA   
ATOM    932  C   THR P  64       5.158  21.279 -55.880  1.00 97.00      PROA   
ATOM    933  O   THR P  64       5.982  20.548 -55.335  1.00 97.00      PROA   
ATOM    934  N   LYS P  65       5.226  22.625 -55.792  1.00 97.00      PROA   
ATOM    935  HN  LYS P  65       4.510  23.210 -56.166  1.00 97.00      PROA   
ATOM    936  CA  LYS P  65       6.382  23.316 -55.254  1.00 97.00      PROA   
ATOM    937  HA  LYS P  65       7.194  23.195 -55.955  1.00 97.00      PROA   
ATOM    938  CB  LYS P  65       6.123  24.814 -55.007  1.00 97.00      PROA   
ATOM    939  HB1 LYS P  65       7.073  25.296 -54.691  1.00 97.00      PROA   
ATOM    940  HB2 LYS P  65       5.380  24.916 -54.188  1.00 97.00      PROA   
ATOM    941  CG  LYS P  65       5.585  25.577 -56.216  1.00 97.00      PROA   
ATOM    942  HG1 LYS P  65       4.755  24.992 -56.667  1.00 97.00      PROA   
ATOM    943  HG2 LYS P  65       6.397  25.688 -56.967  1.00 97.00      PROA   
ATOM    944  CD  LYS P  65       5.041  26.962 -55.849  1.00 97.00      PROA   
ATOM    945  HD1 LYS P  65       5.882  27.562 -55.441  1.00 97.00      PROA   
ATOM    946  HD2 LYS P  65       4.269  26.848 -55.059  1.00 97.00      PROA   
ATOM    947  CE  LYS P  65       4.431  27.705 -57.038  1.00 97.00      PROA   
ATOM    948  HE1 LYS P  65       3.378  27.396 -57.210  1.00 97.00      PROA   
ATOM    949  HE2 LYS P  65       5.017  27.521 -57.964  1.00 97.00      PROA   
ATOM    950  NZ  LYS P  65       4.404  29.158 -56.778  1.00 97.00      PROA   
ATOM    951  HZ1 LYS P  65       5.380  29.490 -56.639  1.00 97.00      PROA   
ATOM    952  HZ2 LYS P  65       3.847  29.344 -55.920  1.00 97.00      PROA   
ATOM    953  HZ3 LYS P  65       3.976  29.648 -57.589  1.00 97.00      PROA   
ATOM    954  C   LYS P  65       6.783  22.796 -53.895  1.00 97.00      PROA   
ATOM    955  O   LYS P  65       5.949  22.697 -52.996  1.00 97.00      PROA   
ATOM    956  N   GLY P  66       8.082  22.450 -53.739  1.00 97.00      PROA   
ATOM    957  HN  GLY P  66       8.703  22.414 -54.518  1.00 97.00      PROA   
ATOM    958  CA  GLY P  66       8.670  22.117 -52.464  1.00 97.00      PROA   
ATOM    959  HA1 GLY P  66       8.091  22.582 -51.680  1.00 97.00      PROA   
ATOM    960  HA2 GLY P  66       9.692  22.466 -52.474  1.00 97.00      PROA   
ATOM    961  C   GLY P  66       8.662  20.640 -52.251  1.00 97.00      PROA   
ATOM    962  O   GLY P  66       9.646  20.059 -51.792  1.00 97.00      PROA   
ATOM    963  N   ARG P  67       7.517  19.999 -52.569  1.00 97.00      PROA   
ATOM    964  HN  ARG P  67       6.745  20.495 -52.958  1.00 97.00      PROA   
ATOM    965  CA  ARG P  67       7.324  18.586 -52.446  1.00 97.00      PROA   
ATOM    966  HA  ARG P  67       7.614  18.303 -51.445  1.00 97.00      PROA   
ATOM    967  CB  ARG P  67       5.864  18.179 -52.701  1.00 97.00      PROA   
ATOM    968  HB1 ARG P  67       5.773  17.077 -52.591  1.00 97.00      PROA   
ATOM    969  HB2 ARG P  67       5.587  18.446 -53.743  1.00 97.00      PROA   
ATOM    970  CG  ARG P  67       4.862  18.842 -51.744  1.00 97.00      PROA   
ATOM    971  HG1 ARG P  67       4.762  19.915 -52.012  1.00 97.00      PROA   
ATOM    972  HG2 ARG P  67       5.250  18.772 -50.705  1.00 97.00      PROA   
ATOM    973  CD  ARG P  67       3.477  18.195 -51.786  1.00 97.00      PROA   
ATOM    974  HD1 ARG P  67       2.734  18.803 -51.227  1.00 97.00      PROA   
ATOM    975  HD2 ARG P  67       3.511  17.166 -51.370  1.00 97.00      PROA   
ATOM    976  NE  ARG P  67       3.051  18.114 -53.215  1.00 97.00      PROA   
ATOM    977  HE  ARG P  67       3.631  18.527 -53.917  1.00 97.00      PROA   
ATOM    978  CZ  ARG P  67       1.921  17.451 -53.568  1.00 97.00      PROA   
ATOM    979  NH1 ARG P  67       1.133  16.896 -52.613  1.00 97.00      PROA   
ATOM    980 HH11 ARG P  67       0.225  16.549 -52.850  1.00 97.00      PROA   
ATOM    981 HH12 ARG P  67       1.441  16.879 -51.662  1.00 97.00      PROA   
ATOM    982  NH2 ARG P  67       1.573  17.344 -54.872  1.00 97.00      PROA   
ATOM    983 HH21 ARG P  67       0.921  16.641 -55.153  1.00 97.00      PROA   
ATOM    984 HH22 ARG P  67       2.003  17.927 -55.562  1.00 97.00      PROA   
ATOM    985  C   ARG P  67       8.178  17.875 -53.447  1.00 97.00      PROA   
ATOM    986  O   ARG P  67       8.757  16.835 -53.149  1.00 97.00      PROA   
ATOM    987  N   PHE P  68       8.284  18.444 -54.670  1.00 97.00      PROA   
ATOM    988  HN  PHE P  68       7.855  19.314 -54.900  1.00 97.00      PROA   
ATOM    989  CA  PHE P  68       8.996  17.787 -55.726  1.00 97.00      PROA   
ATOM    990  HA  PHE P  68       9.295  16.810 -55.373  1.00 97.00      PROA   
ATOM    991  CB  PHE P  68       8.248  17.635 -57.052  1.00 97.00      PROA   
ATOM    992  HB1 PHE P  68       8.806  16.953 -57.728  1.00 97.00      PROA   
ATOM    993  HB2 PHE P  68       8.110  18.619 -57.550  1.00 97.00      PROA   
ATOM    994  CG  PHE P  68       6.916  17.043 -56.798  1.00 97.00      PROA   
ATOM    995  CD1 PHE P  68       6.742  15.746 -56.418  1.00 97.00      PROA   
ATOM    996  HD1 PHE P  68       7.649  15.161 -56.400  1.00 97.00      PROA   
ATOM    997  CE1 PHE P  68       5.477  15.211 -56.174  1.00 97.00      PROA   
ATOM    998  HE1 PHE P  68       5.351  14.182 -55.871  1.00 97.00      PROA   
ATOM    999  CZ  PHE P  68       4.354  15.995 -56.366  1.00 97.00      PROA   
ATOM   1000  HZ  PHE P  68       3.363  15.594 -56.211  1.00 97.00      PROA   
ATOM   1001  CD2 PHE P  68       5.790  17.788 -56.937  1.00 97.00      PROA   
ATOM   1002  HD2 PHE P  68       6.036  18.826 -57.105  1.00 97.00      PROA   
ATOM   1003  CE2 PHE P  68       4.513  17.311 -56.739  1.00 97.00      PROA   
ATOM   1004  HE2 PHE P  68       3.643  17.937 -56.869  1.00 97.00      PROA   
ATOM   1005  C   PHE P  68      10.150  18.633 -56.116  1.00 97.00      PROA   
ATOM   1006  O   PHE P  68      10.069  19.861 -56.098  1.00 97.00      PROA   
ATOM   1007  N   THR P  69      11.247  17.975 -56.531  1.00 97.00      PROA   
ATOM   1008  HN  THR P  69      11.335  16.983 -56.482  1.00 97.00      PROA   
ATOM   1009  CA  THR P  69      12.336  18.682 -57.128  1.00 97.00      PROA   
ATOM   1010  HA  THR P  69      12.054  19.717 -57.251  1.00 97.00      PROA   
ATOM   1011  CB  THR P  69      13.628  18.613 -56.354  1.00 97.00      PROA   
ATOM   1012  HB  THR P  69      14.380  19.266 -56.844  1.00 97.00      PROA   
ATOM   1013  OG1 THR P  69      14.140  17.282 -56.309  1.00 97.00      PROA   
ATOM   1014  HG1 THR P  69      13.960  16.934 -57.186  1.00 97.00      PROA   
ATOM   1015  CG2 THR P  69      13.372  19.126 -54.929  1.00 97.00      PROA   
ATOM   1016 HG21 THR P  69      12.745  18.401 -54.366  1.00 97.00      PROA   
ATOM   1017 HG22 THR P  69      12.842  20.101 -54.963  1.00 97.00      PROA   
ATOM   1018 HG23 THR P  69      14.339  19.251 -54.397  1.00 97.00      PROA   
ATOM   1019  C   THR P  69      12.564  18.013 -58.445  1.00 97.00      PROA   
ATOM   1020  O   THR P  69      12.588  16.785 -58.531  1.00 97.00      PROA   
ATOM   1021  N   ILE P  70      12.778  18.827 -59.483  1.00 97.00      PROA   
ATOM   1022  HN  ILE P  70      12.728  19.817 -59.383  1.00 97.00      PROA   
ATOM   1023  CA  ILE P  70      13.112  18.363 -60.793  1.00 97.00      PROA   
ATOM   1024  HA  ILE P  70      12.868  17.314 -60.869  1.00 97.00      PROA   
ATOM   1025  CB  ILE P  70      12.371  19.138 -61.860  1.00 97.00      PROA   
ATOM   1026  HB  ILE P  70      11.279  19.039 -61.679  1.00 97.00      PROA   
ATOM   1027  CG2 ILE P  70      12.745  20.625 -61.747  1.00 97.00      PROA   
ATOM   1028 HG21 ILE P  70      13.798  20.757 -62.078  1.00 97.00      PROA   
ATOM   1029 HG22 ILE P  70      12.665  20.983 -60.698  1.00 97.00      PROA   
ATOM   1030 HG23 ILE P  70      12.103  21.257 -62.396  1.00 97.00      PROA   
ATOM   1031  CG1 ILE P  70      12.604  18.562 -63.267  1.00 97.00      PROA   
ATOM   1032 HG11 ILE P  70      13.690  18.396 -63.429  1.00 97.00      PROA   
ATOM   1033 HG12 ILE P  70      12.241  19.306 -64.008  1.00 97.00      PROA   
ATOM   1034  CD  ILE P  70      11.866  17.254 -63.505  1.00 97.00      PROA   
ATOM   1035  HD1 ILE P  70      10.854  17.305 -63.048  1.00 97.00      PROA   
ATOM   1036  HD2 ILE P  70      12.416  16.405 -63.047  1.00 97.00      PROA   
ATOM   1037  HD3 ILE P  70      11.755  17.071 -64.595  1.00 97.00      PROA   
ATOM   1038  C   ILE P  70      14.593  18.605 -60.917  1.00 97.00      PROA   
ATOM   1039  O   ILE P  70      15.097  19.657 -60.519  1.00 97.00      PROA   
ATOM   1040  N   SER P  71      15.345  17.624 -61.448  1.00 97.00      PROA   
ATOM   1041  HN  SER P  71      14.971  16.741 -61.720  1.00 97.00      PROA   
ATOM   1042  CA  SER P  71      16.762  17.811 -61.603  1.00 97.00      PROA   
ATOM   1043  HA  SER P  71      16.946  18.850 -61.832  1.00 97.00      PROA   
ATOM   1044  CB  SER P  71      17.563  17.400 -60.346  1.00 97.00      PROA   
ATOM   1045  HB1 SER P  71      17.309  18.088 -59.512  1.00 97.00      PROA   
ATOM   1046  HB2 SER P  71      18.653  17.470 -60.548  1.00 97.00      PROA   
ATOM   1047  OG  SER P  71      17.250  16.072 -59.939  1.00 97.00      PROA   
ATOM   1048  HG1 SER P  71      16.344  16.102 -59.622  1.00 97.00      PROA   
ATOM   1049  C   SER P  71      17.212  17.011 -62.784  1.00 97.00      PROA   
ATOM   1050  O   SER P  71      16.545  16.063 -63.174  1.00 97.00      PROA   
ATOM   1051  N   SER P  72      18.361  17.395 -63.385  1.00 97.00      PROA   
ATOM   1052  HN  SER P  72      18.899  18.161 -63.042  1.00 97.00      PROA   
ATOM   1053  CA  SER P  72      18.891  16.728 -64.546  1.00 97.00      PROA   
ATOM   1054  HA  SER P  72      18.330  15.820 -64.710  1.00 97.00      PROA   
ATOM   1055  CB  SER P  72      18.853  17.590 -65.827  1.00 97.00      PROA   
ATOM   1056  HB1 SER P  72      19.445  18.519 -65.677  1.00 97.00      PROA   
ATOM   1057  HB2 SER P  72      17.803  17.864 -66.062  1.00 97.00      PROA   
ATOM   1058  OG  SER P  72      19.373  16.879 -66.944  1.00 97.00      PROA   
ATOM   1059  HG1 SER P  72      19.797  17.535 -67.503  1.00 97.00      PROA   
ATOM   1060  C   SER P  72      20.330  16.386 -64.292  1.00 97.00      PROA   
ATOM   1061  O   SER P  72      21.050  17.116 -63.612  1.00 97.00      PROA   
ATOM   1062  N   ASN P  73      20.766  15.252 -64.887  1.00 97.00      PROA   
ATOM   1063  HN  ASN P  73      20.133  14.646 -65.362  1.00 97.00      PROA   
ATOM   1064  CA  ASN P  73      22.139  14.860 -64.949  1.00 97.00      PROA   
ATOM   1065  HA  ASN P  73      22.752  15.636 -64.514  1.00 97.00      PROA   
ATOM   1066  CB  ASN P  73      22.374  13.520 -64.227  1.00 97.00      PROA   
ATOM   1067  HB1 ASN P  73      22.013  12.672 -64.847  1.00 97.00      PROA   
ATOM   1068  HB2 ASN P  73      21.786  13.490 -63.285  1.00 97.00      PROA   
ATOM   1069  CG  ASN P  73      23.860  13.355 -63.919  1.00 97.00      PROA   
ATOM   1070  OD1 ASN P  73      24.710  14.062 -64.472  1.00 97.00      PROA   
ATOM   1071  ND2 ASN P  73      24.177  12.404 -62.991  1.00 97.00      PROA   
ATOM   1072 HD21 ASN P  73      25.137  12.230 -62.774  1.00 97.00      PROA   
ATOM   1073 HD22 ASN P  73      23.458  11.824 -62.607  1.00 97.00      PROA   
ATOM   1074  C   ASN P  73      22.386  14.677 -66.423  1.00 97.00      PROA   
ATOM   1075  O   ASN P  73      22.085  13.630 -66.989  1.00 97.00      PROA   
ATOM   1076  N   ASN P  74      22.946  15.701 -67.092  1.00 97.00      PROA   
ATOM   1077  HN  ASN P  74      23.267  16.521 -66.624  1.00 97.00      PROA   
ATOM   1078  CA  ASN P  74      23.075  15.712 -68.532  1.00 97.00      PROA   
ATOM   1079  HA  ASN P  74      22.096  15.518 -68.944  1.00 97.00      PROA   
ATOM   1080  CB  ASN P  74      23.634  17.040 -69.068  1.00 97.00      PROA   
ATOM   1081  HB1 ASN P  74      23.883  16.968 -70.148  1.00 97.00      PROA   
ATOM   1082  HB2 ASN P  74      24.536  17.348 -68.497  1.00 97.00      PROA   
ATOM   1083  CG  ASN P  74      22.505  18.038 -68.872  1.00 97.00      PROA   
ATOM   1084  OD1 ASN P  74      21.355  17.612 -68.745  1.00 97.00      PROA   
ATOM   1085  ND2 ASN P  74      22.830  19.357 -68.802  1.00 97.00      PROA   
ATOM   1086 HD21 ASN P  74      22.106  20.034 -68.669  1.00 97.00      PROA   
ATOM   1087 HD22 ASN P  74      23.786  19.637 -68.883  1.00 97.00      PROA   
ATOM   1088  C   ASN P  74      23.948  14.628 -69.037  1.00 97.00      PROA   
ATOM   1089  O   ASN P  74      23.633  14.013 -70.053  1.00 97.00      PROA   
ATOM   1090  N   ALA P  75      25.062  14.338 -68.328  1.00 97.00      PROA   
ATOM   1091  HN  ALA P  75      25.285  14.798 -67.472  1.00 97.00      PROA   
ATOM   1092  CA  ALA P  75      25.983  13.325 -68.770  1.00 97.00      PROA   
ATOM   1093  HA  ALA P  75      26.341  13.628 -69.743  1.00 97.00      PROA   
ATOM   1094  CB  ALA P  75      27.162  13.117 -67.814  1.00 97.00      PROA   
ATOM   1095  HB1 ALA P  75      26.799  12.793 -66.815  1.00 97.00      PROA   
ATOM   1096  HB2 ALA P  75      27.729  14.065 -67.695  1.00 97.00      PROA   
ATOM   1097  HB3 ALA P  75      27.842  12.337 -68.217  1.00 97.00      PROA   
ATOM   1098  C   ALA P  75      25.282  12.001 -68.841  1.00 97.00      PROA   
ATOM   1099  O   ALA P  75      25.505  11.203 -69.748  1.00 97.00      PROA   
ATOM   1100  N   MET P  76      24.392  11.780 -67.850  1.00 97.00      PROA   
ATOM   1101  HN  MET P  76      24.251  12.464 -67.139  1.00 97.00      PROA   
ATOM   1102  CA  MET P  76      23.594  10.599 -67.721  1.00 97.00      PROA   
ATOM   1103  HA  MET P  76      24.226   9.744 -67.907  1.00 97.00      PROA   
ATOM   1104  CB  MET P  76      22.984  10.480 -66.317  1.00 97.00      PROA   
ATOM   1105  HB1 MET P  76      22.316   9.595 -66.246  1.00 97.00      PROA   
ATOM   1106  HB2 MET P  76      22.357  11.378 -66.127  1.00 97.00      PROA   
ATOM   1107  CG  MET P  76      24.068  10.369 -65.247  1.00 97.00      PROA   
ATOM   1108  HG1 MET P  76      23.572  10.247 -64.260  1.00 97.00      PROA   
ATOM   1109  HG2 MET P  76      24.642  11.320 -65.235  1.00 97.00      PROA   
ATOM   1110  SD  MET P  76      25.217   8.996 -65.521  1.00 97.00      PROA   
ATOM   1111  CE  MET P  76      26.068   9.245 -63.945  1.00 97.00      PROA   
ATOM   1112  HE1 MET P  76      25.365   9.129 -63.093  1.00 97.00      PROA   
ATOM   1113  HE2 MET P  76      26.509  10.264 -63.892  1.00 97.00      PROA   
ATOM   1114  HE3 MET P  76      26.881   8.497 -63.828  1.00 97.00      PROA   
ATOM   1115  C   MET P  76      22.478  10.553 -68.705  1.00 97.00      PROA   
ATOM   1116  O   MET P  76      21.979   9.469 -69.003  1.00 97.00      PROA   
ATOM   1117  N   ASN P  77      22.037  11.726 -69.219  1.00 97.00      PROA   
ATOM   1118  HN  ASN P  77      22.477  12.593 -68.999  1.00 97.00      PROA   
ATOM   1119  CA  ASN P  77      20.877  11.824 -70.068  1.00 97.00      PROA   
ATOM   1120  HA  ASN P  77      20.725  12.877 -70.254  1.00 97.00      PROA   
ATOM   1121  CB  ASN P  77      21.005  11.066 -71.410  1.00 97.00      PROA   
ATOM   1122  HB1 ASN P  77      20.005  10.879 -71.857  1.00 97.00      PROA   
ATOM   1123  HB2 ASN P  77      21.511  10.089 -71.255  1.00 97.00      PROA   
ATOM   1124  CG  ASN P  77      21.814  11.915 -72.388  1.00 97.00      PROA   
ATOM   1125  OD1 ASN P  77      21.919  13.134 -72.236  1.00 97.00      PROA   
ATOM   1126  ND2 ASN P  77      22.420  11.246 -73.409  1.00 97.00      PROA   
ATOM   1127 HD21 ASN P  77      22.964  11.754 -74.077  1.00 97.00      PROA   
ATOM   1128 HD22 ASN P  77      22.318  10.254 -73.482  1.00 97.00      PROA   
ATOM   1129  C   ASN P  77      19.683  11.345 -69.303  1.00 97.00      PROA   
ATOM   1130  O   ASN P  77      18.799  10.687 -69.844  1.00 97.00      PROA   
ATOM   1131  N   THR P  78      19.654  11.676 -67.997  1.00 97.00      PROA   
ATOM   1132  HN  THR P  78      20.380  12.211 -67.571  1.00 97.00      PROA   
ATOM   1133  CA  THR P  78      18.619  11.212 -67.129  1.00 97.00      PROA   
ATOM   1134  HA  THR P  78      17.822  10.804 -67.732  1.00 97.00      PROA   
ATOM   1135  CB  THR P  78      19.107  10.171 -66.157  1.00 97.00      PROA   
ATOM   1136  HB  THR P  78      19.908  10.591 -65.512  1.00 97.00      PROA   
ATOM   1137  OG1 THR P  78      19.644   9.066 -66.872  1.00 97.00      PROA   
ATOM   1138  HG1 THR P  78      20.138   9.439 -67.605  1.00 97.00      PROA   
ATOM   1139  CG2 THR P  78      17.935   9.698 -65.279  1.00 97.00      PROA   
ATOM   1140 HG21 THR P  78      17.061   9.433 -65.912  1.00 97.00      PROA   
ATOM   1141 HG22 THR P  78      17.631  10.511 -64.585  1.00 97.00      PROA   
ATOM   1142 HG23 THR P  78      18.230   8.809 -64.681  1.00 97.00      PROA   
ATOM   1143  C   THR P  78      18.103  12.394 -66.372  1.00 97.00      PROA   
ATOM   1144  O   THR P  78      18.861  13.286 -66.001  1.00 97.00      PROA   
ATOM   1145  N   VAL P  79      16.775  12.412 -66.130  1.00 97.00      PROA   
ATOM   1146  HN  VAL P  79      16.181  11.681 -66.459  1.00 97.00      PROA   
ATOM   1147  CA  VAL P  79      16.113  13.441 -65.387  1.00 97.00      PROA   
ATOM   1148  HA  VAL P  79      16.839  14.183 -65.089  1.00 97.00      PROA   
ATOM   1149  CB  VAL P  79      14.982  14.079 -66.146  1.00 97.00      PROA   
ATOM   1150  HB  VAL P  79      14.203  13.326 -66.392  1.00 97.00      PROA   
ATOM   1151  CG1 VAL P  79      14.365  15.190 -65.281  1.00 97.00      PROA   
ATOM   1152 HG11 VAL P  79      15.166  15.854 -64.892  1.00 97.00      PROA   
ATOM   1153 HG12 VAL P  79      13.818  14.750 -64.420  1.00 97.00      PROA   
ATOM   1154 HG13 VAL P  79      13.657  15.810 -65.873  1.00 97.00      PROA   
ATOM   1155  CG2 VAL P  79      15.508  14.585 -67.488  1.00 97.00      PROA   
ATOM   1156 HG21 VAL P  79      16.044  13.784 -68.042  1.00 97.00      PROA   
ATOM   1157 HG22 VAL P  79      16.184  15.456 -67.352  1.00 97.00      PROA   
ATOM   1158 HG23 VAL P  79      14.631  14.886 -68.100  1.00 97.00      PROA   
ATOM   1159  C   VAL P  79      15.473  12.728 -64.234  1.00 97.00      PROA   
ATOM   1160  O   VAL P  79      15.076  11.573 -64.376  1.00 97.00      PROA   
ATOM   1161  N   TYR P  80      15.338  13.394 -63.066  1.00 97.00      PROA   
ATOM   1162  HN  TYR P  80      15.610  14.346 -62.953  1.00 97.00      PROA   
ATOM   1163  CA  TYR P  80      14.724  12.756 -61.940  1.00 97.00      PROA   
ATOM   1164  HA  TYR P  80      14.316  11.809 -62.260  1.00 97.00      PROA   
ATOM   1165  CB  TYR P  80      15.675  12.529 -60.758  1.00 97.00      PROA   
ATOM   1166  HB1 TYR P  80      15.167  11.979 -59.937  1.00 97.00      PROA   
ATOM   1167  HB2 TYR P  80      16.072  13.494 -60.376  1.00 97.00      PROA   
ATOM   1168  CG  TYR P  80      16.817  11.706 -61.234  1.00 97.00      PROA   
ATOM   1169  CD1 TYR P  80      16.699  10.320 -61.368  1.00 97.00      PROA   
ATOM   1170  HD1 TYR P  80      15.768   9.829 -61.123  1.00 97.00      PROA   
ATOM   1171  CE1 TYR P  80      17.783   9.572 -61.820  1.00 97.00      PROA   
ATOM   1172  HE1 TYR P  80      17.689   8.501 -61.925  1.00 97.00      PROA   
ATOM   1173  CZ  TYR P  80      18.986  10.202 -62.138  1.00 97.00      PROA   
ATOM   1174  OH  TYR P  80      20.073   9.441 -62.600  1.00 97.00      PROA   
ATOM   1175  HH  TYR P  80      19.790   8.524 -62.623  1.00 97.00      PROA   
ATOM   1176  CD2 TYR P  80      18.026  12.327 -61.552  1.00 97.00      PROA   
ATOM   1177  HD2 TYR P  80      18.113  13.399 -61.450  1.00 97.00      PROA   
ATOM   1178  CE2 TYR P  80      19.109  11.583 -62.006  1.00 97.00      PROA   
ATOM   1179  HE2 TYR P  80      20.037  12.079 -62.249  1.00 97.00      PROA   
ATOM   1180  C   TYR P  80      13.623  13.611 -61.423  1.00 97.00      PROA   
ATOM   1181  O   TYR P  80      13.716  14.837 -61.418  1.00 97.00      PROA   
ATOM   1182  N   LEU P  81      12.548  12.948 -60.955  1.00 97.00      PROA   
ATOM   1183  HN  LEU P  81      12.452  11.960 -61.050  1.00 97.00      PROA   
ATOM   1184  CA  LEU P  81      11.511  13.607 -60.228  1.00 97.00      PROA   
ATOM   1185  HA  LEU P  81      11.727  14.663 -60.176  1.00 97.00      PROA   
ATOM   1186  CB  LEU P  81      10.100  13.389 -60.788  1.00 97.00      PROA   
ATOM   1187  HB1 LEU P  81       9.896  12.301 -60.878  1.00 97.00      PROA   
ATOM   1188  HB2 LEU P  81      10.064  13.829 -61.808  1.00 97.00      PROA   
ATOM   1189  CG  LEU P  81       8.983  14.049 -59.952  1.00 97.00      PROA   
ATOM   1190  HG  LEU P  81       9.087  13.731 -58.893  1.00 97.00      PROA   
ATOM   1191  CD1 LEU P  81       9.068  15.587 -59.996  1.00 97.00      PROA   
ATOM   1192 HD11 LEU P  81       9.142  15.948 -61.044  1.00 97.00      PROA   
ATOM   1193 HD12 LEU P  81       9.962  15.938 -59.438  1.00 97.00      PROA   
ATOM   1194 HD13 LEU P  81       8.158  16.027 -59.535  1.00 97.00      PROA   
ATOM   1195  CD2 LEU P  81       7.603  13.516 -60.356  1.00 97.00      PROA   
ATOM   1196 HD21 LEU P  81       7.566  12.418 -60.185  1.00 97.00      PROA   
ATOM   1197 HD22 LEU P  81       7.404  13.722 -61.429  1.00 97.00      PROA   
ATOM   1198 HD23 LEU P  81       6.821  13.996 -59.730  1.00 97.00      PROA   
ATOM   1199  C   LEU P  81      11.508  12.952 -58.894  1.00 97.00      PROA   
ATOM   1200  O   LEU P  81      11.160  11.779 -58.774  1.00 97.00      PROA   
ATOM   1201  N   GLN P  82      11.866  13.712 -57.849  1.00 97.00      PROA   
ATOM   1202  HN  GLN P  82      12.169  14.657 -57.949  1.00 97.00      PROA   
ATOM   1203  CA  GLN P  82      11.806  13.201 -56.520  1.00 97.00      PROA   
ATOM   1204  HA  GLN P  82      11.827  12.122 -56.563  1.00 97.00      PROA   
ATOM   1205  CB  GLN P  82      12.966  13.720 -55.644  1.00 97.00      PROA   
ATOM   1206  HB1 GLN P  82      12.990  14.830 -55.698  1.00 97.00      PROA   
ATOM   1207  HB2 GLN P  82      13.918  13.337 -56.070  1.00 97.00      PROA   
ATOM   1208  CG  GLN P  82      12.887  13.302 -54.172  1.00 97.00      PROA   
ATOM   1209  HG1 GLN P  82      11.972  13.732 -53.710  1.00 97.00      PROA   
ATOM   1210  HG2 GLN P  82      13.777  13.677 -53.624  1.00 97.00      PROA   
ATOM   1211  CD  GLN P  82      12.841  11.777 -54.096  1.00 97.00      PROA   
ATOM   1212  OE1 GLN P  82      13.200  11.069 -55.042  1.00 97.00      PROA   
ATOM   1213  NE2 GLN P  82      12.393  11.258 -52.919  1.00 97.00      PROA   
ATOM   1214 HE21 GLN P  82      12.113  11.869 -52.179  1.00 97.00      PROA   
ATOM   1215 HE22 GLN P  82      12.331  10.266 -52.810  1.00 97.00      PROA   
ATOM   1216  C   GLN P  82      10.502  13.668 -55.967  1.00 97.00      PROA   
ATOM   1217  O   GLN P  82      10.278  14.869 -55.874  1.00 97.00      PROA   
ATOM   1218  N   MET P  83       9.608  12.723 -55.605  1.00 97.00      PROA   
ATOM   1219  HN  MET P  83       9.800  11.748 -55.690  1.00 97.00      PROA   
ATOM   1220  CA  MET P  83       8.317  13.037 -55.083  1.00 97.00      PROA   
ATOM   1221  HA  MET P  83       8.168  14.101 -55.191  1.00 97.00      PROA   
ATOM   1222  CB  MET P  83       7.145  12.243 -55.688  1.00 97.00      PROA   
ATOM   1223  HB1 MET P  83       6.240  12.507 -55.099  1.00 97.00      PROA   
ATOM   1224  HB2 MET P  83       7.352  11.159 -55.564  1.00 97.00      PROA   
ATOM   1225  CG  MET P  83       6.843  12.503 -57.170  1.00 97.00      PROA   
ATOM   1226  HG1 MET P  83       7.687  12.107 -57.775  1.00 97.00      PROA   
ATOM   1227  HG2 MET P  83       6.834  13.598 -57.358  1.00 97.00      PROA   
ATOM   1228  SD  MET P  83       5.259  11.837 -57.764  1.00 97.00      PROA   
ATOM   1229  CE  MET P  83       5.972  10.220 -58.138  1.00 97.00      PROA   
ATOM   1230  HE1 MET P  83       6.698   9.908 -57.356  1.00 97.00      PROA   
ATOM   1231  HE2 MET P  83       6.513  10.256 -59.108  1.00 97.00      PROA   
ATOM   1232  HE3 MET P  83       5.178   9.446 -58.202  1.00 97.00      PROA   
ATOM   1233  C   MET P  83       8.289  12.805 -53.628  1.00 97.00      PROA   
ATOM   1234  O   MET P  83       8.519  11.689 -53.198  1.00 97.00      PROA   
ATOM   1235  N   ASN P  84       7.977  13.858 -52.846  1.00 97.00      PROA   
ATOM   1236  HN  ASN P  84       7.780  14.755 -53.235  1.00 97.00      PROA   
ATOM   1237  CA  ASN P  84       7.925  13.789 -51.413  1.00 97.00      PROA   
ATOM   1238  HA  ASN P  84       8.092  12.769 -51.100  1.00 97.00      PROA   
ATOM   1239  CB  ASN P  84       8.894  14.741 -50.694  1.00 97.00      PROA   
ATOM   1240  HB1 ASN P  84       8.764  14.660 -49.594  1.00 97.00      PROA   
ATOM   1241  HB2 ASN P  84       8.685  15.790 -50.995  1.00 97.00      PROA   
ATOM   1242  CG  ASN P  84      10.333  14.379 -51.044  1.00 97.00      PROA   
ATOM   1243  OD1 ASN P  84      10.769  13.238 -50.878  1.00 97.00      PROA   
ATOM   1244  ND2 ASN P  84      11.096  15.393 -51.545  1.00 97.00      PROA   
ATOM   1245 HD21 ASN P  84      10.663  16.259 -51.792  1.00 97.00      PROA   
ATOM   1246 HD22 ASN P  84      12.080  15.259 -51.660  1.00 97.00      PROA   
ATOM   1247  C   ASN P  84       6.578  14.292 -51.025  1.00 97.00      PROA   
ATOM   1248  O   ASN P  84       5.886  14.898 -51.841  1.00 97.00      PROA   
ATOM   1249  N   SER P  85       6.168  14.049 -49.754  1.00 97.00      PROA   
ATOM   1250  HN  SER P  85       6.728  13.521 -49.120  1.00 97.00      PROA   
ATOM   1251  CA  SER P  85       4.928  14.551 -49.207  1.00 97.00      PROA   
ATOM   1252  HA  SER P  85       4.799  14.096 -48.236  1.00 97.00      PROA   
ATOM   1253  CB  SER P  85       4.884  16.085 -49.068  1.00 97.00      PROA   
ATOM   1254  HB1 SER P  85       3.901  16.409 -48.666  1.00 97.00      PROA   
ATOM   1255  HB2 SER P  85       5.048  16.557 -50.060  1.00 97.00      PROA   
ATOM   1256  OG  SER P  85       5.903  16.528 -48.187  1.00 97.00      PROA   
ATOM   1257  HG1 SER P  85       6.730  16.246 -48.585  1.00 97.00      PROA   
ATOM   1258  C   SER P  85       3.791  14.148 -50.087  1.00 97.00      PROA   
ATOM   1259  O   SER P  85       2.918  14.952 -50.406  1.00 97.00      PROA   
ATOM   1260  N   LEU P  86       3.821  12.881 -50.543  1.00 97.00      PROA   
ATOM   1261  HN  LEU P  86       4.535  12.239 -50.275  1.00 97.00      PROA   
ATOM   1262  CA  LEU P  86       2.833  12.372 -51.438  1.00 97.00      PROA   
ATOM   1263  HA  LEU P  86       2.773  13.052 -52.275  1.00 97.00      PROA   
ATOM   1264  CB  LEU P  86       3.149  10.954 -51.934  1.00 97.00      PROA   
ATOM   1265  HB1 LEU P  86       2.240  10.556 -52.434  1.00 97.00      PROA   
ATOM   1266  HB2 LEU P  86       3.377  10.314 -51.055  1.00 97.00      PROA   
ATOM   1267  CG  LEU P  86       4.315  10.849 -52.937  1.00 97.00      PROA   
ATOM   1268  HG  LEU P  86       5.233  11.263 -52.467  1.00 97.00      PROA   
ATOM   1269  CD1 LEU P  86       4.585   9.376 -53.300  1.00 97.00      PROA   
ATOM   1270 HD11 LEU P  86       3.757   8.974 -53.922  1.00 97.00      PROA   
ATOM   1271 HD12 LEU P  86       4.662   8.761 -52.377  1.00 97.00      PROA   
ATOM   1272 HD13 LEU P  86       5.530   9.289 -53.876  1.00 97.00      PROA   
ATOM   1273  CD2 LEU P  86       4.059  11.699 -54.188  1.00 97.00      PROA   
ATOM   1274 HD21 LEU P  86       4.310  12.762 -53.984  1.00 97.00      PROA   
ATOM   1275 HD22 LEU P  86       2.996  11.633 -54.504  1.00 97.00      PROA   
ATOM   1276 HD23 LEU P  86       4.696  11.331 -55.021  1.00 97.00      PROA   
ATOM   1277  C   LEU P  86       1.506  12.324 -50.748  1.00 97.00      PROA   
ATOM   1278  O   LEU P  86       1.427  12.076 -49.549  1.00 97.00      PROA   
ATOM   1279  N   LYS P  87       0.438  12.577 -51.519  1.00 97.00      PROA   
ATOM   1280  HN  LYS P  87       0.535  12.824 -52.480  1.00 97.00      PROA   
ATOM   1281  CA  LYS P  87      -0.899  12.545 -51.030  1.00 97.00      PROA   
ATOM   1282  HA  LYS P  87      -0.895  12.162 -50.020  1.00 97.00      PROA   
ATOM   1283  CB  LYS P  87      -1.577  13.907 -51.046  1.00 97.00      PROA   
ATOM   1284  HB1 LYS P  87      -2.629  13.728 -50.737  1.00 97.00      PROA   
ATOM   1285  HB2 LYS P  87      -1.539  14.346 -52.066  1.00 97.00      PROA   
ATOM   1286  CG  LYS P  87      -1.030  14.901 -50.038  1.00 97.00      PROA   
ATOM   1287  HG1 LYS P  87       0.077  14.914 -50.125  1.00 97.00      PROA   
ATOM   1288  HG2 LYS P  87      -1.309  14.571 -49.015  1.00 97.00      PROA   
ATOM   1289  CD  LYS P  87      -1.577  16.310 -50.277  1.00 97.00      PROA   
ATOM   1290  HD1 LYS P  87      -2.686  16.270 -50.323  1.00 97.00      PROA   
ATOM   1291  HD2 LYS P  87      -1.204  16.677 -51.257  1.00 97.00      PROA   
ATOM   1292  CE  LYS P  87      -1.159  17.282 -49.178  1.00 97.00      PROA   
ATOM   1293  HE1 LYS P  87      -1.449  16.884 -48.182  1.00 97.00      PROA   
ATOM   1294  HE2 LYS P  87      -1.629  18.275 -49.339  1.00 97.00      PROA   
ATOM   1295  NZ  LYS P  87       0.311  17.454 -49.198  1.00 97.00      PROA   
ATOM   1296  HZ1 LYS P  87       0.582  17.980 -50.053  1.00 97.00      PROA   
ATOM   1297  HZ2 LYS P  87       0.764  16.518 -49.211  1.00 97.00      PROA   
ATOM   1298  HZ3 LYS P  87       0.612  17.976 -48.351  1.00 97.00      PROA   
ATOM   1299  C   LYS P  87      -1.700  11.686 -51.952  1.00 97.00      PROA   
ATOM   1300  O   LYS P  87      -1.278  11.409 -53.063  1.00 97.00      PROA   
ATOM   1301  N   PRO P  88      -2.876  11.255 -51.553  1.00 97.00      PROA   
ATOM   1302  CD  PRO P  88      -3.177  11.081 -50.136  1.00 97.00      PROA   
ATOM   1303  HD1 PRO P  88      -3.566  12.034 -49.720  1.00 97.00      PROA   
ATOM   1304  HD2 PRO P  88      -2.257  10.782 -49.589  1.00 97.00      PROA   
ATOM   1305  CA  PRO P  88      -3.689  10.399 -52.389  1.00 97.00      PROA   
ATOM   1306  HA  PRO P  88      -3.071   9.588 -52.745  1.00 97.00      PROA   
ATOM   1307  CB  PRO P  88      -4.834   9.939 -51.484  1.00 97.00      PROA   
ATOM   1308  HB1 PRO P  88      -5.166   8.914 -51.753  1.00 97.00      PROA   
ATOM   1309  HB2 PRO P  88      -5.702  10.631 -51.540  1.00 97.00      PROA   
ATOM   1310  CG  PRO P  88      -4.226   9.973 -50.073  1.00 97.00      PROA   
ATOM   1311  HG1 PRO P  88      -4.990  10.192 -49.296  1.00 97.00      PROA   
ATOM   1312  HG2 PRO P  88      -3.732   9.005 -49.841  1.00 97.00      PROA   
ATOM   1313  C   PRO P  88      -4.130  11.094 -53.631  1.00 97.00      PROA   
ATOM   1314  O   PRO P  88      -4.361  10.420 -54.622  1.00 97.00      PROA   
ATOM   1315  N   GLU P  89      -4.197  12.436 -53.597  1.00 97.00      PROA   
ATOM   1316  HN  GLU P  89      -3.960  12.923 -52.760  1.00 97.00      PROA   
ATOM   1317  CA  GLU P  89      -4.572  13.294 -54.683  1.00 97.00      PROA   
ATOM   1318  HA  GLU P  89      -5.519  12.947 -55.071  1.00 97.00      PROA   
ATOM   1319  CB  GLU P  89      -4.708  14.753 -54.194  1.00 97.00      PROA   
ATOM   1320  HB1 GLU P  89      -4.862  15.419 -55.070  1.00 97.00      PROA   
ATOM   1321  HB2 GLU P  89      -3.760  15.062 -53.705  1.00 97.00      PROA   
ATOM   1322  CG  GLU P  89      -5.900  14.947 -53.229  1.00 97.00      PROA   
ATOM   1323  HG1 GLU P  89      -6.774  14.361 -53.586  1.00 97.00      PROA   
ATOM   1324  HG2 GLU P  89      -6.168  16.024 -53.182  1.00 97.00      PROA   
ATOM   1325  CD  GLU P  89      -5.535  14.493 -51.823  1.00 97.00      PROA   
ATOM   1326  OE1 GLU P  89      -4.330  14.543 -51.531  1.00 97.00      PROA   
ATOM   1327  OE2 GLU P  89      -6.425  14.113 -51.023  1.00 97.00      PROA   
ATOM   1328  C   GLU P  89      -3.538  13.231 -55.776  1.00 97.00      PROA   
ATOM   1329  O   GLU P  89      -3.847  13.458 -56.943  1.00 97.00      PROA   
ATOM   1330  N   ASP P  90      -2.282  12.875 -55.404  1.00 97.00      PROA   
ATOM   1331  HN  ASP P  90      -2.071  12.717 -54.442  1.00 97.00      PROA   
ATOM   1332  CA  ASP P  90      -1.171  12.689 -56.304  1.00 97.00      PROA   
ATOM   1333  HA  ASP P  90      -1.133  13.551 -56.953  1.00 97.00      PROA   
ATOM   1334  CB  ASP P  90       0.194  12.500 -55.598  1.00 97.00      PROA   
ATOM   1335  HB1 ASP P  90       0.930  12.002 -56.264  1.00 97.00      PROA   
ATOM   1336  HB2 ASP P  90       0.090  11.856 -54.698  1.00 97.00      PROA   
ATOM   1337  CG  ASP P  90       0.733  13.863 -55.196  1.00 97.00      PROA   
ATOM   1338  OD1 ASP P  90       0.494  14.833 -55.962  1.00 97.00      PROA   
ATOM   1339  OD2 ASP P  90       1.445  13.947 -54.162  1.00 97.00      PROA   
ATOM   1340  C   ASP P  90      -1.340  11.469 -57.145  1.00 97.00      PROA   
ATOM   1341  O   ASP P  90      -0.631  11.302 -58.126  1.00 97.00      PROA   
ATOM   1342  N   THR P  91      -2.256  10.548 -56.800  1.00 97.00      PROA   
ATOM   1343  HN  THR P  91      -2.848  10.657 -56.005  1.00 97.00      PROA   
ATOM   1344  CA  THR P  91      -2.427   9.352 -57.584  1.00 97.00      PROA   
ATOM   1345  HA  THR P  91      -1.479   8.835 -57.567  1.00 97.00      PROA   
ATOM   1346  CB  THR P  91      -3.501   8.451 -57.021  1.00 97.00      PROA   
ATOM   1347  HB  THR P  91      -3.298   8.265 -55.945  1.00 97.00      PROA   
ATOM   1348  OG1 THR P  91      -3.501   7.205 -57.704  1.00 97.00      PROA   
ATOM   1349  HG1 THR P  91      -2.591   7.068 -57.977  1.00 97.00      PROA   
ATOM   1350  CG2 THR P  91      -4.886   9.118 -57.151  1.00 97.00      PROA   
ATOM   1351 HG21 THR P  91      -5.273   9.011 -58.187  1.00 97.00      PROA   
ATOM   1352 HG22 THR P  91      -4.808  10.204 -56.931  1.00 97.00      PROA   
ATOM   1353 HG23 THR P  91      -5.607   8.653 -56.445  1.00 97.00      PROA   
ATOM   1354  C   THR P  91      -2.757   9.712 -59.016  1.00 97.00      PROA   
ATOM   1355  O   THR P  91      -3.687  10.470 -59.280  1.00 97.00      PROA   
ATOM   1356  N   ALA P  92      -1.941   9.210 -59.961  1.00 97.00      PROA   
ATOM   1357  HN  ALA P  92      -1.175   8.610 -59.746  1.00 97.00      PROA   
ATOM   1358  CA  ALA P  92      -2.128   9.542 -61.340  1.00 97.00      PROA   
ATOM   1359  HA  ALA P  92      -3.122   9.231 -61.626  1.00 97.00      PROA   
ATOM   1360  CB  ALA P  92      -1.906  11.028 -61.657  1.00 97.00      PROA   
ATOM   1361  HB1 ALA P  92      -0.949  11.392 -61.226  1.00 97.00      PROA   
ATOM   1362  HB2 ALA P  92      -2.734  11.630 -61.224  1.00 97.00      PROA   
ATOM   1363  HB3 ALA P  92      -1.887  11.204 -62.754  1.00 97.00      PROA   
ATOM   1364  C   ALA P  92      -1.103   8.797 -62.120  1.00 97.00      PROA   
ATOM   1365  O   ALA P  92      -0.206   8.171 -61.558  1.00 97.00      PROA   
ATOM   1366  N   VAL P  93      -1.204   8.863 -63.466  1.00 97.00      PROA   
ATOM   1367  HN  VAL P  93      -1.970   9.298 -63.932  1.00 97.00      PROA   
ATOM   1368  CA  VAL P  93      -0.157   8.350 -64.295  1.00 97.00      PROA   
ATOM   1369  HA  VAL P  93       0.347   7.566 -63.749  1.00 97.00      PROA   
ATOM   1370  CB  VAL P  93      -0.637   7.785 -65.612  1.00 97.00      PROA   
ATOM   1371  HB  VAL P  93      -1.516   7.130 -65.436  1.00 97.00      PROA   
ATOM   1372  CG1 VAL P  93      -1.061   8.910 -66.559  1.00 97.00      PROA   
ATOM   1373 HG11 VAL P  93      -0.143   9.454 -66.869  1.00 97.00      PROA   
ATOM   1374 HG12 VAL P  93      -1.735   9.633 -66.051  1.00 97.00      PROA   
ATOM   1375 HG13 VAL P  93      -1.554   8.512 -67.471  1.00 97.00      PROA   
ATOM   1376  CG2 VAL P  93       0.489   6.901 -66.173  1.00 97.00      PROA   
ATOM   1377 HG21 VAL P  93       0.696   6.073 -65.461  1.00 97.00      PROA   
ATOM   1378 HG22 VAL P  93       1.419   7.491 -66.310  1.00 97.00      PROA   
ATOM   1379 HG23 VAL P  93       0.187   6.463 -67.148  1.00 97.00      PROA   
ATOM   1380  C   VAL P  93       0.761   9.512 -64.535  1.00 97.00      PROA   
ATOM   1381  O   VAL P  93       0.302  10.621 -64.785  1.00 97.00      PROA   
ATOM   1382  N   TYR P  94       2.083   9.292 -64.463  1.00 97.00      PROA   
ATOM   1383  HN  TYR P  94       2.455   8.391 -64.253  1.00 97.00      PROA   
ATOM   1384  CA  TYR P  94       3.038  10.345 -64.642  1.00 97.00      PROA   
ATOM   1385  HA  TYR P  94       2.509  11.279 -64.759  1.00 97.00      PROA   
ATOM   1386  CB  TYR P  94       4.033  10.470 -63.475  1.00 97.00      PROA   
ATOM   1387  HB1 TYR P  94       4.877  11.145 -63.732  1.00 97.00      PROA   
ATOM   1388  HB2 TYR P  94       4.427   9.478 -63.169  1.00 97.00      PROA   
ATOM   1389  CG  TYR P  94       3.300  11.055 -62.317  1.00 97.00      PROA   
ATOM   1390  CD1 TYR P  94       2.493  10.275 -61.481  1.00 97.00      PROA   
ATOM   1391  HD1 TYR P  94       2.398   9.215 -61.666  1.00 97.00      PROA   
ATOM   1392  CE1 TYR P  94       1.797  10.853 -60.423  1.00 97.00      PROA   
ATOM   1393  HE1 TYR P  94       1.166  10.245 -59.792  1.00 97.00      PROA   
ATOM   1394  CZ  TYR P  94       1.934  12.212 -60.172  1.00 97.00      PROA   
ATOM   1395  OH  TYR P  94       1.244  12.811 -59.108  1.00 97.00      PROA   
ATOM   1396  HH  TYR P  94       0.598  12.182 -58.779  1.00 97.00      PROA   
ATOM   1397  CD2 TYR P  94       3.429  12.415 -62.055  1.00 97.00      PROA   
ATOM   1398  HD2 TYR P  94       4.019  13.042 -62.707  1.00 97.00      PROA   
ATOM   1399  CE2 TYR P  94       2.767  12.986 -60.983  1.00 97.00      PROA   
ATOM   1400  HE2 TYR P  94       2.836  14.053 -60.832  1.00 97.00      PROA   
ATOM   1401  C   TYR P  94       3.780  10.075 -65.905  1.00 97.00      PROA   
ATOM   1402  O   TYR P  94       4.188   8.951 -66.159  1.00 97.00      PROA   
ATOM   1403  N   PHE P  95       3.954  11.116 -66.743  1.00 97.00      PROA   
ATOM   1404  HN  PHE P  95       3.635  12.030 -66.506  1.00 97.00      PROA   
ATOM   1405  CA  PHE P  95       4.535  10.989 -68.049  1.00 97.00      PROA   
ATOM   1406  HA  PHE P  95       4.713   9.945 -68.259  1.00 97.00      PROA   
ATOM   1407  CB  PHE P  95       3.712  11.621 -69.186  1.00 97.00      PROA   
ATOM   1408  HB1 PHE P  95       4.194  11.404 -70.164  1.00 97.00      PROA   
ATOM   1409  HB2 PHE P  95       3.623  12.720 -69.048  1.00 97.00      PROA   
ATOM   1410  CG  PHE P  95       2.337  11.071 -69.217  1.00 97.00      PROA   
ATOM   1411  CD1 PHE P  95       1.359  11.579 -68.361  1.00 97.00      PROA   
ATOM   1412  HD1 PHE P  95       1.615  12.344 -67.643  1.00 97.00      PROA   
ATOM   1413  CE1 PHE P  95       0.056  11.115 -68.436  1.00 97.00      PROA   
ATOM   1414  HE1 PHE P  95      -0.681  11.473 -67.733  1.00 97.00      PROA   
ATOM   1415  CZ  PHE P  95      -0.280  10.107 -69.343  1.00 97.00      PROA   
ATOM   1416  HZ  PHE P  95      -1.288   9.719 -69.371  1.00 97.00      PROA   
ATOM   1417  CD2 PHE P  95       1.987  10.097 -70.154  1.00 97.00      PROA   
ATOM   1418  HD2 PHE P  95       2.728   9.735 -70.851  1.00 97.00      PROA   
ATOM   1419  CE2 PHE P  95       0.687   9.603 -70.208  1.00 97.00      PROA   
ATOM   1420  HE2 PHE P  95       0.426   8.845 -70.931  1.00 97.00      PROA   
ATOM   1421  C   PHE P  95       5.774  11.822 -68.076  1.00 97.00      PROA   
ATOM   1422  O   PHE P  95       5.750  12.981 -67.677  1.00 97.00      PROA   
ATOM   1423  N   CYS P  96       6.878  11.268 -68.608  1.00 97.00      PROA   
ATOM   1424  HN  CYS P  96       6.915  10.301 -68.849  1.00 97.00      PROA   
ATOM   1425  CA  CYS P  96       8.045  12.038 -68.935  1.00 97.00      PROA   
ATOM   1426  HA  CYS P  96       8.184  12.796 -68.179  1.00 97.00      PROA   
ATOM   1427  CB  CYS P  96       9.295  11.136 -69.025  1.00 97.00      PROA   
ATOM   1428  HB1 CYS P  96       9.095  10.329 -69.762  1.00 97.00      PROA   
ATOM   1429  HB2 CYS P  96       9.440  10.662 -68.030  1.00 97.00      PROA   
ATOM   1430  SG  CYS P  96      10.824  11.997 -69.476  1.00 97.00      PROA   
ATOM   1431  C   CYS P  96       7.751  12.635 -70.288  1.00 97.00      PROA   
ATOM   1432  O   CYS P  96       7.151  11.966 -71.126  1.00 97.00      PROA   
ATOM   1433  N   ALA P  97       8.142  13.902 -70.543  1.00 97.00      PROA   
ATOM   1434  HN  ALA P  97       8.597  14.480 -69.870  1.00 97.00      PROA   
ATOM   1435  CA  ALA P  97       7.873  14.483 -71.830  1.00 97.00      PROA   
ATOM   1436  HA  ALA P  97       7.736  13.686 -72.546  1.00 97.00      PROA   
ATOM   1437  CB  ALA P  97       6.648  15.401 -71.846  1.00 97.00      PROA   
ATOM   1438  HB1 ALA P  97       6.937  16.449 -71.617  1.00 97.00      PROA   
ATOM   1439  HB2 ALA P  97       5.907  15.068 -71.089  1.00 97.00      PROA   
ATOM   1440  HB3 ALA P  97       6.168  15.386 -72.848  1.00 97.00      PROA   
ATOM   1441  C   ALA P  97       9.049  15.317 -72.212  1.00 97.00      PROA   
ATOM   1442  O   ALA P  97       9.583  16.033 -71.372  1.00 97.00      PROA   
ATOM   1443  N   LEU P  98       9.465  15.260 -73.496  1.00 97.00      PROA   
ATOM   1444  HN  LEU P  98       8.989  14.708 -74.176  1.00 97.00      PROA   
ATOM   1445  CA  LEU P  98      10.619  15.982 -73.962  1.00 97.00      PROA   
ATOM   1446  HA  LEU P  98      11.024  16.558 -73.143  1.00 97.00      PROA   
ATOM   1447  CB  LEU P  98      11.716  15.059 -74.535  1.00 97.00      PROA   
ATOM   1448  HB1 LEU P  98      11.286  14.470 -75.373  1.00 97.00      PROA   
ATOM   1449  HB2 LEU P  98      12.029  14.352 -73.737  1.00 97.00      PROA   
ATOM   1450  CG  LEU P  98      12.973  15.791 -75.056  1.00 97.00      PROA   
ATOM   1451  HG  LEU P  98      12.656  16.571 -75.781  1.00 97.00      PROA   
ATOM   1452  CD1 LEU P  98      13.744  16.474 -73.920  1.00 97.00      PROA   
ATOM   1453 HD11 LEU P  98      14.078  15.725 -73.170  1.00 97.00      PROA   
ATOM   1454 HD12 LEU P  98      13.090  17.210 -73.404  1.00 97.00      PROA   
ATOM   1455 HD13 LEU P  98      14.637  17.001 -74.319  1.00 97.00      PROA   
ATOM   1456  CD2 LEU P  98      13.868  14.863 -75.885  1.00 97.00      PROA   
ATOM   1457 HD21 LEU P  98      13.305  14.482 -76.763  1.00 97.00      PROA   
ATOM   1458 HD22 LEU P  98      14.199  14.003 -75.264  1.00 97.00      PROA   
ATOM   1459 HD23 LEU P  98      14.755  15.424 -76.249  1.00 97.00      PROA   
ATOM   1460  C   LEU P  98      10.186  16.918 -75.043  1.00 97.00      PROA   
ATOM   1461  O   LEU P  98       9.427  16.549 -75.934  1.00 97.00      PROA   
ATOM   1462  N   GLY P  99      10.677  18.175 -74.985  1.00 97.00      PROA   
ATOM   1463  HN  GLY P  99      11.295  18.461 -74.256  1.00 97.00      PROA   
ATOM   1464  CA  GLY P  99      10.372  19.168 -75.977  1.00 97.00      PROA   
ATOM   1465  HA1 GLY P  99      10.385  20.133 -75.491  1.00 97.00      PROA   
ATOM   1466  HA2 GLY P  99       9.404  18.951 -76.403  1.00 97.00      PROA   
ATOM   1467  C   GLY P  99      11.400  19.148 -77.069  1.00 97.00      PROA   
ATOM   1468  O   GLY P  99      12.486  18.586 -76.953  1.00 97.00      PROA   
ATOM   1469  N   VAL P 100      11.037  19.793 -78.187  1.00 97.00      PROA   
ATOM   1470  HN  VAL P 100      10.107  20.142 -78.274  1.00 97.00      PROA   
ATOM   1471  CA  VAL P 100      11.865  20.043 -79.335  1.00 97.00      PROA   
ATOM   1472  HA  VAL P 100      12.558  19.223 -79.452  1.00 97.00      PROA   
ATOM   1473  CB  VAL P 100      11.011  20.169 -80.581  1.00 97.00      PROA   
ATOM   1474  HB  VAL P 100      10.683  19.158 -80.902  1.00 97.00      PROA   
ATOM   1475  CG1 VAL P 100       9.766  21.014 -80.240  1.00 97.00      PROA   
ATOM   1476 HG11 VAL P 100      10.064  21.957 -79.734  1.00 97.00      PROA   
ATOM   1477 HG12 VAL P 100       9.084  20.452 -79.567  1.00 97.00      PROA   
ATOM   1478 HG13 VAL P 100       9.215  21.272 -81.170  1.00 97.00      PROA   
ATOM   1479  CG2 VAL P 100      11.839  20.757 -81.738  1.00 97.00      PROA   
ATOM   1480 HG21 VAL P 100      12.798  20.202 -81.825  1.00 97.00      PROA   
ATOM   1481 HG22 VAL P 100      12.064  21.826 -81.539  1.00 97.00      PROA   
ATOM   1482 HG23 VAL P 100      11.282  20.682 -82.696  1.00 97.00      PROA   
ATOM   1483  C   VAL P 100      12.677  21.301 -79.149  1.00 97.00      PROA   
ATOM   1484  O   VAL P 100      13.689  21.505 -79.827  1.00 97.00      PROA   
ATOM   1485  N   THR P 101      12.292  22.152 -78.181  1.00 97.00      PROA   
ATOM   1486  HN  THR P 101      11.486  21.961 -77.626  1.00 97.00      PROA   
ATOM   1487  CA  THR P 101      12.910  23.430 -77.945  1.00 97.00      PROA   
ATOM   1488  HA  THR P 101      13.747  23.553 -78.617  1.00 97.00      PROA   
ATOM   1489  CB  THR P 101      11.904  24.535 -78.177  1.00 97.00      PROA   
ATOM   1490  HB  THR P 101      11.576  24.525 -79.238  1.00 97.00      PROA   
ATOM   1491  OG1 THR P 101      12.436  25.832 -77.912  1.00 97.00      PROA   
ATOM   1492  HG1 THR P 101      11.726  26.459 -78.064  1.00 97.00      PROA   
ATOM   1493  CG2 THR P 101      10.683  24.231 -77.290  1.00 97.00      PROA   
ATOM   1494 HG21 THR P 101      10.934  23.532 -76.464  1.00 97.00      PROA   
ATOM   1495 HG22 THR P 101       9.880  23.764 -77.900  1.00 97.00      PROA   
ATOM   1496 HG23 THR P 101      10.306  25.167 -76.824  1.00 97.00      PROA   
ATOM   1497  C   THR P 101      13.435  23.486 -76.524  1.00 97.00      PROA   
ATOM   1498  O   THR P 101      13.199  22.590 -75.717  1.00 97.00      PROA   
ATOM   1499  N   ALA P 102      14.191  24.570 -76.221  1.00 97.00      PROA   
ATOM   1500  HN  ALA P 102      14.352  25.257 -76.925  1.00 97.00      PROA   
ATOM   1501  CA  ALA P 102      14.768  24.893 -74.945  1.00 97.00      PROA   
ATOM   1502  HA  ALA P 102      15.285  24.011 -74.598  1.00 97.00      PROA   
ATOM   1503  CB  ALA P 102      15.760  26.071 -75.048  1.00 97.00      PROA   
ATOM   1504  HB1 ALA P 102      15.248  26.987 -75.414  1.00 97.00      PROA   
ATOM   1505  HB2 ALA P 102      16.577  25.822 -75.758  1.00 97.00      PROA   
ATOM   1506  HB3 ALA P 102      16.204  26.290 -74.054  1.00 97.00      PROA   
ATOM   1507  C   ALA P 102      13.753  25.278 -73.902  1.00 97.00      PROA   
ATOM   1508  O   ALA P 102      13.988  25.059 -72.716  1.00 97.00      PROA   
ATOM   1509  N   ALA P 103      12.613  25.882 -74.310  1.00 97.00      PROA   
ATOM   1510  HN  ALA P 103      12.403  26.002 -75.277  1.00 97.00      PROA   
ATOM   1511  CA  ALA P 103      11.669  26.460 -73.384  1.00 97.00      PROA   
ATOM   1512  HA  ALA P 103      12.221  26.872 -72.553  1.00 97.00      PROA   
ATOM   1513  CB  ALA P 103      10.822  27.572 -74.026  1.00 97.00      PROA   
ATOM   1514  HB1 ALA P 103      10.257  27.177 -74.897  1.00 97.00      PROA   
ATOM   1515  HB2 ALA P 103      11.481  28.394 -74.379  1.00 97.00      PROA   
ATOM   1516  HB3 ALA P 103      10.099  27.982 -73.288  1.00 97.00      PROA   
ATOM   1517  C   ALA P 103      10.719  25.441 -72.829  1.00 97.00      PROA   
ATOM   1518  O   ALA P 103      10.144  24.633 -73.558  1.00 97.00      PROA   
ATOM   1519  N   CYS P 104      10.541  25.482 -71.483  1.00 97.00      PROA   
ATOM   1520  HN  CYS P 104      11.053  26.132 -70.926  1.00 97.00      PROA   
ATOM   1521  CA  CYS P 104       9.591  24.680 -70.749  1.00 97.00      PROA   
ATOM   1522  HA  CYS P 104       9.786  23.646 -70.996  1.00 97.00      PROA   
ATOM   1523  CB  CYS P 104       9.652  24.865 -69.213  1.00 97.00      PROA   
ATOM   1524  HB1 CYS P 104       9.834  25.939 -68.997  1.00 97.00      PROA   
ATOM   1525  HB2 CYS P 104      10.530  24.300 -68.834  1.00 97.00      PROA   
ATOM   1526  SG  CYS P 104       8.130  24.321 -68.313  1.00 97.00      PROA   
ATOM   1527  C   CYS P 104       8.197  25.047 -71.134  1.00 97.00      PROA   
ATOM   1528  O   CYS P 104       7.309  24.195 -71.164  1.00 97.00      PROA   
ATOM   1529  N   SER P 105       7.960  26.350 -71.377  1.00 97.00      PROA   
ATOM   1530  HN  SER P 105       8.689  27.031 -71.376  1.00 97.00      PROA   
ATOM   1531  CA  SER P 105       6.633  26.840 -71.614  1.00 97.00      PROA   
ATOM   1532  HA  SER P 105       5.993  26.436 -70.844  1.00 97.00      PROA   
ATOM   1533  CB  SER P 105       6.546  28.384 -71.578  1.00 97.00      PROA   
ATOM   1534  HB1 SER P 105       6.696  28.736 -70.535  1.00 97.00      PROA   
ATOM   1535  HB2 SER P 105       5.545  28.720 -71.926  1.00 97.00      PROA   
ATOM   1536  OG  SER P 105       7.542  28.983 -72.397  1.00 97.00      PROA   
ATOM   1537  HG1 SER P 105       7.291  28.783 -73.302  1.00 97.00      PROA   
ATOM   1538  C   SER P 105       6.084  26.316 -72.907  1.00 97.00      PROA   
ATOM   1539  O   SER P 105       4.879  26.393 -73.134  1.00 97.00      PROA   
ATOM   1540  N   ASP P 106       6.938  25.729 -73.778  1.00 97.00      PROA   
ATOM   1541  HN  ASP P 106       7.915  25.637 -73.599  1.00 97.00      PROA   
ATOM   1542  CA  ASP P 106       6.445  25.152 -74.995  1.00 97.00      PROA   
ATOM   1543  HA  ASP P 106       5.645  25.787 -75.347  1.00 97.00      PROA   
ATOM   1544  CB  ASP P 106       7.504  25.020 -76.100  1.00 97.00      PROA   
ATOM   1545  HB1 ASP P 106       7.159  24.336 -76.905  1.00 97.00      PROA   
ATOM   1546  HB2 ASP P 106       8.445  24.615 -75.671  1.00 97.00      PROA   
ATOM   1547  CG  ASP P 106       7.746  26.400 -76.703  1.00 97.00      PROA   
ATOM   1548  OD1 ASP P 106       7.066  27.376 -76.285  1.00 97.00      PROA   
ATOM   1549  OD2 ASP P 106       8.603  26.498 -77.618  1.00 97.00      PROA   
ATOM   1550  C   ASP P 106       5.877  23.793 -74.745  1.00 97.00      PROA   
ATOM   1551  O   ASP P 106       6.044  23.215 -73.675  1.00 97.00      PROA   
ATOM   1552  N   ASN P 107       5.167  23.275 -75.769  1.00 97.00      PROA   
ATOM   1553  HN  ASN P 107       5.078  23.770 -76.629  1.00 97.00      PROA   
ATOM   1554  CA  ASN P 107       4.488  22.014 -75.737  1.00 97.00      PROA   
ATOM   1555  HA  ASN P 107       4.008  21.966 -74.771  1.00 97.00      PROA   
ATOM   1556  CB  ASN P 107       3.420  21.878 -76.836  1.00 97.00      PROA   
ATOM   1557  HB1 ASN P 107       2.998  20.851 -76.860  1.00 97.00      PROA   
ATOM   1558  HB2 ASN P 107       3.857  22.111 -77.831  1.00 97.00      PROA   
ATOM   1559  CG  ASN P 107       2.317  22.874 -76.488  1.00 97.00      PROA   
ATOM   1560  OD1 ASN P 107       1.346  22.521 -75.810  1.00 97.00      PROA   
ATOM   1561  ND2 ASN P 107       2.486  24.148 -76.949  1.00 97.00      PROA   
ATOM   1562 HD21 ASN P 107       1.802  24.847 -76.738  1.00 97.00      PROA   
ATOM   1563 HD22 ASN P 107       3.311  24.383 -77.464  1.00 97.00      PROA   
ATOM   1564  C   ASN P 107       5.465  20.889 -75.924  1.00 97.00      PROA   
ATOM   1565  O   ASN P 107       6.447  21.029 -76.650  1.00 97.00      PROA   
ATOM   1566  N   PRO P 108       5.212  19.764 -75.282  1.00 97.00      PROA   
ATOM   1567  CD  PRO P 108       4.353  19.717 -74.103  1.00 97.00      PROA   
ATOM   1568  HD1 PRO P 108       3.338  20.097 -74.347  1.00 97.00      PROA   
ATOM   1569  HD2 PRO P 108       4.805  20.344 -73.305  1.00 97.00      PROA   
ATOM   1570  CA  PRO P 108       6.045  18.585 -75.403  1.00 97.00      PROA   
ATOM   1571  HA  PRO P 108       7.083  18.881 -75.393  1.00 97.00      PROA   
ATOM   1572  CB  PRO P 108       5.664  17.704 -74.207  1.00 97.00      PROA   
ATOM   1573  HB1 PRO P 108       6.427  17.803 -73.406  1.00 97.00      PROA   
ATOM   1574  HB2 PRO P 108       5.574  16.632 -74.485  1.00 97.00      PROA   
ATOM   1575  CG  PRO P 108       4.326  18.258 -73.711  1.00 97.00      PROA   
ATOM   1576  HG1 PRO P 108       3.490  17.763 -74.252  1.00 97.00      PROA   
ATOM   1577  HG2 PRO P 108       4.189  18.120 -72.618  1.00 97.00      PROA   
ATOM   1578  C   PRO P 108       5.843  17.867 -76.709  1.00 97.00      PROA   
ATOM   1579  O   PRO P 108       4.703  17.666 -77.122  1.00 97.00      PROA   
ATOM   1580  N   TYR P 109       6.964  17.486 -77.367  1.00 97.00      PROA   
ATOM   1581  HN  TYR P 109       7.868  17.740 -77.032  1.00 97.00      PROA   
ATOM   1582  CA  TYR P 109       6.951  16.746 -78.602  1.00 97.00      PROA   
ATOM   1583  HA  TYR P 109       6.108  17.074 -79.191  1.00 97.00      PROA   
ATOM   1584  CB  TYR P 109       8.271  16.966 -79.381  1.00 97.00      PROA   
ATOM   1585  HB1 TYR P 109       9.101  16.375 -78.939  1.00 97.00      PROA   
ATOM   1586  HB2 TYR P 109       8.548  18.042 -79.345  1.00 97.00      PROA   
ATOM   1587  CG  TYR P 109       8.137  16.573 -80.821  1.00 97.00      PROA   
ATOM   1588  CD1 TYR P 109       7.959  15.244 -81.220  1.00 97.00      PROA   
ATOM   1589  HD1 TYR P 109       7.902  14.456 -80.483  1.00 97.00      PROA   
ATOM   1590  CE1 TYR P 109       7.855  14.910 -82.566  1.00 97.00      PROA   
ATOM   1591  HE1 TYR P 109       7.718  13.877 -82.851  1.00 97.00      PROA   
ATOM   1592  CZ  TYR P 109       7.940  15.904 -83.538  1.00 97.00      PROA   
ATOM   1593  OH  TYR P 109       7.841  15.571 -84.902  1.00 97.00      PROA   
ATOM   1594  HH  TYR P 109       7.723  14.620 -84.959  1.00 97.00      PROA   
ATOM   1595  CD2 TYR P 109       8.230  17.556 -81.806  1.00 97.00      PROA   
ATOM   1596  HD2 TYR P 109       8.376  18.585 -81.513  1.00 97.00      PROA   
ATOM   1597  CE2 TYR P 109       8.137  17.229 -83.155  1.00 97.00      PROA   
ATOM   1598  HE2 TYR P 109       8.221  18.006 -83.901  1.00 97.00      PROA   
ATOM   1599  C   TYR P 109       6.822  15.266 -78.322  1.00 97.00      PROA   
ATOM   1600  O   TYR P 109       6.019  14.585 -78.959  1.00 97.00      PROA   
ATOM   1601  N   PHE P 110       7.625  14.732 -77.375  1.00 97.00      PROA   
ATOM   1602  HN  PHE P 110       8.208  15.301 -76.800  1.00 97.00      PROA   
ATOM   1603  CA  PHE P 110       7.763  13.308 -77.192  1.00 97.00      PROA   
ATOM   1604  HA  PHE P 110       7.223  12.797 -77.975  1.00 97.00      PROA   
ATOM   1605  CB  PHE P 110       9.221  12.818 -77.171  1.00 97.00      PROA   
ATOM   1606  HB1 PHE P 110       9.277  11.717 -77.028  1.00 97.00      PROA   
ATOM   1607  HB2 PHE P 110       9.802  13.326 -76.372  1.00 97.00      PROA   
ATOM   1608  CG  PHE P 110       9.834  13.149 -78.482  1.00 97.00      PROA   
ATOM   1609  CD1 PHE P 110       9.603  12.334 -79.592  1.00 97.00      PROA   
ATOM   1610  HD1 PHE P 110       8.978  11.458 -79.494  1.00 97.00      PROA   
ATOM   1611  CE1 PHE P 110      10.164  12.649 -80.827  1.00 97.00      PROA   
ATOM   1612  HE1 PHE P 110       9.976  12.016 -81.682  1.00 97.00      PROA   
ATOM   1613  CZ  PHE P 110      10.963  13.784 -80.957  1.00 97.00      PROA   
ATOM   1614  HZ  PHE P 110      11.392  14.036 -81.915  1.00 97.00      PROA   
ATOM   1615  CD2 PHE P 110      10.644  14.277 -78.618  1.00 97.00      PROA   
ATOM   1616  HD2 PHE P 110      10.817  14.916 -77.765  1.00 97.00      PROA   
ATOM   1617  CE2 PHE P 110      11.201  14.599 -79.851  1.00 97.00      PROA   
ATOM   1618  HE2 PHE P 110      11.816  15.482 -79.949  1.00 97.00      PROA   
ATOM   1619  C   PHE P 110       7.203  12.966 -75.857  1.00 97.00      PROA   
ATOM   1620  O   PHE P 110       7.353  13.733 -74.911  1.00 97.00      PROA   
ATOM   1621  N   TRP P 111       6.538  11.797 -75.749  1.00 97.00      PROA   
ATOM   1622  HN  TRP P 111       6.429  11.168 -76.515  1.00 97.00      PROA   
ATOM   1623  CA  TRP P 111       5.944  11.396 -74.503  1.00 97.00      PROA   
ATOM   1624  HA  TRP P 111       6.300  12.050 -73.721  1.00 97.00      PROA   
ATOM   1625  CB  TRP P 111       4.397  11.405 -74.519  1.00 97.00      PROA   
ATOM   1626  HB1 TRP P 111       4.035  10.961 -73.567  1.00 97.00      PROA   
ATOM   1627  HB2 TRP P 111       4.056  10.761 -75.358  1.00 97.00      PROA   
ATOM   1628  CG  TRP P 111       3.762  12.754 -74.672  1.00 97.00      PROA   
ATOM   1629  CD1 TRP P 111       3.292  13.375 -75.798  1.00 97.00      PROA   
ATOM   1630  HD1 TRP P 111       3.353  12.966 -76.796  1.00 97.00      PROA   
ATOM   1631  NE1 TRP P 111       2.739  14.585 -75.470  1.00 97.00      PROA   
ATOM   1632  HE1 TRP P 111       2.341  15.217 -76.097  1.00 97.00      PROA   
ATOM   1633  CE2 TRP P 111       2.834  14.766 -74.123  1.00 97.00      PROA   
ATOM   1634  CD2 TRP P 111       3.490  13.638 -73.589  1.00 97.00      PROA   
ATOM   1635  CE3 TRP P 111       3.745  13.560 -72.237  1.00 97.00      PROA   
ATOM   1636  HE3 TRP P 111       4.227  12.696 -71.803  1.00 97.00      PROA   
ATOM   1637  CZ3 TRP P 111       3.321  14.604 -71.433  1.00 97.00      PROA   
ATOM   1638  HZ3 TRP P 111       3.498  14.531 -70.370  1.00 97.00      PROA   
ATOM   1639  CZ2 TRP P 111       2.399  15.795 -73.312  1.00 97.00      PROA   
ATOM   1640  HZ2 TRP P 111       1.907  16.672 -73.705  1.00 97.00      PROA   
ATOM   1641  CH2 TRP P 111       2.667  15.707 -71.956  1.00 97.00      PROA   
ATOM   1642  HH2 TRP P 111       2.352  16.508 -71.304  1.00 97.00      PROA   
ATOM   1643  C   TRP P 111       6.373   9.993 -74.193  1.00 97.00      PROA   
ATOM   1644  O   TRP P 111       6.563   9.173 -75.091  1.00 97.00      PROA   
ATOM   1645  N   GLY P 112       6.527   9.689 -72.883  1.00 97.00      PROA   
ATOM   1646  HN  GLY P 112       6.391  10.373 -72.171  1.00 97.00      PROA   
ATOM   1647  CA  GLY P 112       6.838   8.366 -72.414  1.00 97.00      PROA   
ATOM   1648  HA1 GLY P 112       7.292   8.456 -71.439  1.00 97.00      PROA   
ATOM   1649  HA2 GLY P 112       7.497   7.883 -73.121  1.00 97.00      PROA   
ATOM   1650  C   GLY P 112       5.560   7.594 -72.311  1.00 97.00      PROA   
ATOM   1651  O   GLY P 112       4.468   8.134 -72.491  1.00 97.00      PROA   
ATOM   1652  N   GLN P 113       5.687   6.287 -71.995  1.00 97.00      PROA   
ATOM   1653  HN  GLN P 113       6.585   5.889 -71.825  1.00 97.00      PROA   
ATOM   1654  CA  GLN P 113       4.595   5.366 -71.830  1.00 97.00      PROA   
ATOM   1655  HA  GLN P 113       4.030   5.349 -72.750  1.00 97.00      PROA   
ATOM   1656  CB  GLN P 113       5.086   3.949 -71.500  1.00 97.00      PROA   
ATOM   1657  HB1 GLN P 113       4.211   3.310 -71.253  1.00 97.00      PROA   
ATOM   1658  HB2 GLN P 113       5.746   4.015 -70.609  1.00 97.00      PROA   
ATOM   1659  CG  GLN P 113       5.870   3.263 -72.632  1.00 97.00      PROA   
ATOM   1660  HG1 GLN P 113       6.685   3.924 -72.997  1.00 97.00      PROA   
ATOM   1661  HG2 GLN P 113       5.193   3.028 -73.481  1.00 97.00      PROA   
ATOM   1662  CD  GLN P 113       6.479   1.964 -72.088  1.00 97.00      PROA   
ATOM   1663  OE1 GLN P 113       7.411   1.407 -72.676  1.00 97.00      PROA   
ATOM   1664  NE2 GLN P 113       5.939   1.481 -70.927  1.00 97.00      PROA   
ATOM   1665 HE21 GLN P 113       6.299   0.646 -70.511  1.00 97.00      PROA   
ATOM   1666 HE22 GLN P 113       5.196   1.986 -70.487  1.00 97.00      PROA   
ATOM   1667  C   GLN P 113       3.722   5.806 -70.691  1.00 97.00      PROA   
ATOM   1668  O   GLN P 113       2.502   5.673 -70.738  1.00 97.00      PROA   
ATOM   1669  N   GLY P 114       4.357   6.348 -69.630  1.00 97.00      PROA   
ATOM   1670  HN  GLY P 114       5.349   6.451 -69.612  1.00 97.00      PROA   
ATOM   1671  CA  GLY P 114       3.663   6.798 -68.459  1.00 97.00      PROA   
ATOM   1672  HA1 GLY P 114       2.615   6.934 -68.681  1.00 97.00      PROA   
ATOM   1673  HA2 GLY P 114       4.132   7.714 -68.131  1.00 97.00      PROA   
ATOM   1674  C   GLY P 114       3.821   5.729 -67.427  1.00 97.00      PROA   
ATOM   1675  O   GLY P 114       3.927   4.548 -67.756  1.00 97.00      PROA   
ATOM   1676  N   THR P 115       3.866   6.128 -66.140  1.00 97.00      PROA   
ATOM   1677  HN  THR P 115       3.807   7.089 -65.883  1.00 97.00      PROA   
ATOM   1678  CA  THR P 115       4.051   5.206 -65.057  1.00 97.00      PROA   
ATOM   1679  HA  THR P 115       3.940   4.202 -65.439  1.00 97.00      PROA   
ATOM   1680  CB  THR P 115       5.394   5.347 -64.379  1.00 97.00      PROA   
ATOM   1681  HB  THR P 115       6.199   5.245 -65.138  1.00 97.00      PROA   
ATOM   1682  OG1 THR P 115       5.576   4.325 -63.405  1.00 97.00      PROA   
ATOM   1683  HG1 THR P 115       6.521   4.271 -63.247  1.00 97.00      PROA   
ATOM   1684  CG2 THR P 115       5.505   6.741 -63.734  1.00 97.00      PROA   
ATOM   1685 HG21 THR P 115       4.954   6.768 -62.770  1.00 97.00      PROA   
ATOM   1686 HG22 THR P 115       5.058   7.508 -64.402  1.00 97.00      PROA   
ATOM   1687 HG23 THR P 115       6.569   7.000 -63.548  1.00 97.00      PROA   
ATOM   1688  C   THR P 115       2.964   5.484 -64.068  1.00 97.00      PROA   
ATOM   1689  O   THR P 115       2.697   6.625 -63.699  1.00 97.00      PROA   
ATOM   1690  N   GLN P 116       2.294   4.419 -63.603  1.00 97.00      PROA   
ATOM   1691  HN  GLN P 116       2.500   3.486 -63.890  1.00 97.00      PROA   
ATOM   1692  CA  GLN P 116       1.256   4.570 -62.634  1.00 97.00      PROA   
ATOM   1693  HA  GLN P 116       0.684   5.445 -62.905  1.00 97.00      PROA   
ATOM   1694  CB  GLN P 116       0.328   3.342 -62.560  1.00 97.00      PROA   
ATOM   1695  HB1 GLN P 116       0.962   2.432 -62.494  1.00 97.00      PROA   
ATOM   1696  HB2 GLN P 116      -0.254   3.284 -63.505  1.00 97.00      PROA   
ATOM   1697  CG  GLN P 116      -0.647   3.348 -61.372  1.00 97.00      PROA   
ATOM   1698  HG1 GLN P 116      -0.098   3.497 -60.418  1.00 97.00      PROA   
ATOM   1699  HG2 GLN P 116      -1.173   2.371 -61.316  1.00 97.00      PROA   
ATOM   1700  CD  GLN P 116      -1.662   4.477 -61.562  1.00 97.00      PROA   
ATOM   1701  OE1 GLN P 116      -1.566   5.288 -62.488  1.00 97.00      PROA   
ATOM   1702  NE2 GLN P 116      -2.684   4.518 -60.661  1.00 97.00      PROA   
ATOM   1703 HE21 GLN P 116      -3.453   5.138 -60.816  1.00 97.00      PROA   
ATOM   1704 HE22 GLN P 116      -2.661   3.929 -59.853  1.00 97.00      PROA   
ATOM   1705  C   GLN P 116       1.868   4.784 -61.289  1.00 97.00      PROA   
ATOM   1706  O   GLN P 116       2.805   4.083 -60.912  1.00 97.00      PROA   
ATOM   1707  N   VAL P 117       1.339   5.765 -60.533  1.00 97.00      PROA   
ATOM   1708  HN  VAL P 117       0.627   6.377 -60.869  1.00 97.00      PROA   
ATOM   1709  CA  VAL P 117       1.759   5.963 -59.180  1.00 97.00      PROA   
ATOM   1710  HA  VAL P 117       2.344   5.111 -58.867  1.00 97.00      PROA   
ATOM   1711  CB  VAL P 117       2.562   7.225 -58.981  1.00 97.00      PROA   
ATOM   1712  HB  VAL P 117       1.983   8.106 -59.330  1.00 97.00      PROA   
ATOM   1713  CG1 VAL P 117       2.876   7.383 -57.481  1.00 97.00      PROA   
ATOM   1714 HG11 VAL P 117       3.128   6.395 -57.039  1.00 97.00      PROA   
ATOM   1715 HG12 VAL P 117       1.995   7.793 -56.944  1.00 97.00      PROA   
ATOM   1716 HG13 VAL P 117       3.740   8.067 -57.340  1.00 97.00      PROA   
ATOM   1717  CG2 VAL P 117       3.829   7.123 -59.850  1.00 97.00      PROA   
ATOM   1718 HG21 VAL P 117       3.556   7.027 -60.923  1.00 97.00      PROA   
ATOM   1719 HG22 VAL P 117       4.424   6.233 -59.554  1.00 97.00      PROA   
ATOM   1720 HG23 VAL P 117       4.448   8.038 -59.731  1.00 97.00      PROA   
ATOM   1721  C   VAL P 117       0.501   6.031 -58.380  1.00 97.00      PROA   
ATOM   1722  O   VAL P 117      -0.435   6.733 -58.758  1.00 97.00      PROA   
ATOM   1723  N   THR P 118       0.434   5.284 -57.258  1.00 97.00      PROA   
ATOM   1724  HN  THR P 118       1.181   4.706 -56.940  1.00 97.00      PROA   
ATOM   1725  CA  THR P 118      -0.762   5.298 -56.465  1.00 97.00      PROA   
ATOM   1726  HA  THR P 118      -1.397   6.106 -56.798  1.00 97.00      PROA   
ATOM   1727  CB  THR P 118      -1.526   4.003 -56.521  1.00 97.00      PROA   
ATOM   1728  HB  THR P 118      -0.917   3.173 -56.103  1.00 97.00      PROA   
ATOM   1729  OG1 THR P 118      -1.832   3.686 -57.871  1.00 97.00      PROA   
ATOM   1730  HG1 THR P 118      -1.006   3.765 -58.354  1.00 97.00      PROA   
ATOM   1731  CG2 THR P 118      -2.830   4.155 -55.714  1.00 97.00      PROA   
ATOM   1732 HG21 THR P 118      -3.364   5.080 -56.021  1.00 97.00      PROA   
ATOM   1733 HG22 THR P 118      -2.603   4.225 -54.629  1.00 97.00      PROA   
ATOM   1734 HG23 THR P 118      -3.494   3.282 -55.887  1.00 97.00      PROA   
ATOM   1735  C   THR P 118      -0.364   5.533 -55.050  1.00 97.00      PROA   
ATOM   1736  O   THR P 118       0.485   4.824 -54.517  1.00 97.00      PROA   
ATOM   1737  N   VAL P 119      -0.991   6.532 -54.393  1.00 97.00      PROA   
ATOM   1738  HN  VAL P 119      -1.675   7.116 -54.823  1.00 97.00      PROA   
ATOM   1739  CA  VAL P 119      -0.697   6.798 -53.015  1.00 97.00      PROA   
ATOM   1740  HA  VAL P 119       0.064   6.111 -52.675  1.00 97.00      PROA   
ATOM   1741  CB  VAL P 119      -0.238   8.209 -52.746  1.00 97.00      PROA   
ATOM   1742  HB  VAL P 119      -0.956   8.930 -53.193  1.00 97.00      PROA   
ATOM   1743  CG1 VAL P 119      -0.167   8.431 -51.225  1.00 97.00      PROA   
ATOM   1744 HG11 VAL P 119       0.396   7.601 -50.748  1.00 97.00      PROA   
ATOM   1745 HG12 VAL P 119      -1.186   8.458 -50.781  1.00 97.00      PROA   
ATOM   1746 HG13 VAL P 119       0.342   9.392 -50.995  1.00 97.00      PROA   
ATOM   1747  CG2 VAL P 119       1.116   8.423 -53.437  1.00 97.00      PROA   
ATOM   1748 HG21 VAL P 119       1.201   7.810 -54.360  1.00 97.00      PROA   
ATOM   1749 HG22 VAL P 119       1.944   8.147 -52.749  1.00 97.00      PROA   
ATOM   1750 HG23 VAL P 119       1.217   9.489 -53.731  1.00 97.00      PROA   
ATOM   1751  C   VAL P 119      -1.956   6.579 -52.259  1.00 97.00      PROA   
ATOM   1752  O   VAL P 119      -2.997   7.131 -52.611  1.00 97.00      PROA   
ATOM   1753  N   SER P 120      -1.889   5.785 -51.169  1.00 97.00      PROA   
ATOM   1754  HN  SER P 120      -1.051   5.342 -50.858  1.00 97.00      PROA   
ATOM   1755  CA  SER P 120      -3.064   5.602 -50.377  1.00 97.00      PROA   
ATOM   1756  HA  SER P 120      -3.901   6.059 -50.883  1.00 97.00      PROA   
ATOM   1757  CB  SER P 120      -3.435   4.147 -50.063  1.00 97.00      PROA   
ATOM   1758  HB1 SER P 120      -4.229   4.111 -49.286  1.00 97.00      PROA   
ATOM   1759  HB2 SER P 120      -2.543   3.593 -49.700  1.00 97.00      PROA   
ATOM   1760  OG  SER P 120      -3.934   3.518 -51.233  1.00 97.00      PROA   
ATOM   1761  HG1 SER P 120      -3.223   3.560 -51.877  1.00 97.00      PROA   
ATOM   1762  C   SER P 120      -2.881   6.320 -49.105  1.00 97.00      PROA   
ATOM   1763  O   SER P 120      -1.771   6.530 -48.626  1.00 97.00      PROA   
ATOM   1764  N   SER P 121      -4.026   6.714 -48.519  1.00 97.00      PROA   
ATOM   1765  HN  SER P 121      -4.914   6.486 -48.910  1.00 97.00      PROA   
ATOM   1766  CA  SER P 121      -4.071   7.419 -47.281  1.00 97.00      PROA   
ATOM   1767  HA  SER P 121      -3.349   8.220 -47.348  1.00 97.00      PROA   
ATOM   1768  CB  SER P 121      -5.459   7.999 -46.958  1.00 97.00      PROA   
ATOM   1769  HB1 SER P 121      -5.765   8.690 -47.772  1.00 97.00      PROA   
ATOM   1770  HB2 SER P 121      -5.425   8.567 -46.004  1.00 97.00      PROA   
ATOM   1771  OG  SER P 121      -6.433   6.968 -46.848  1.00 97.00      PROA   
ATOM   1772  HG1 SER P 121      -6.200   6.485 -46.052  1.00 97.00      PROA   
ATOM   1773  C   SER P 121      -3.635   6.490 -46.205  1.00 97.00      PROA   
ATOM   1774  O   SER P 121      -3.229   5.352 -46.454  1.00 97.00      PROA   
ATOM   1775  N   ALA P 122      -3.680   6.967 -44.952  1.00 97.00      PROA   
ATOM   1776  HN  ALA P 122      -4.038   7.868 -44.719  1.00 97.00      PROA   
ATOM   1777  CA  ALA P 122      -3.275   6.119 -43.883  1.00 97.00      PROA   
ATOM   1778  HA  ALA P 122      -2.292   5.753 -44.138  1.00 97.00      PROA   
ATOM   1779  CB  ALA P 122      -3.227   6.820 -42.525  1.00 97.00      PROA   
ATOM   1780  HB1 ALA P 122      -4.235   7.197 -42.247  1.00 97.00      PROA   
ATOM   1781  HB2 ALA P 122      -2.527   7.681 -42.572  1.00 97.00      PROA   
ATOM   1782  HB3 ALA P 122      -2.880   6.111 -41.744  1.00 97.00      PROA   
ATOM   1783  C   ALA P 122      -4.225   4.969 -43.795  1.00 97.00      PROA   
ATOM   1784  O   ALA P 122      -5.439   5.131 -43.922  1.00 97.00      PROA   
ATOM   1785  N   SER P 123      -3.650   3.770 -43.608  1.00 97.00      PROA   
ATOM   1786  HN  SER P 123      -2.659   3.662 -43.588  1.00 97.00      PROA   
ATOM   1787  CA  SER P 123      -4.425   2.577 -43.416  1.00 97.00      PROA   
ATOM   1788  HA  SER P 123      -5.337   2.685 -43.983  1.00 97.00      PROA   
ATOM   1789  CB  SER P 123      -3.716   1.279 -43.872  1.00 97.00      PROA   
ATOM   1790  HB1 SER P 123      -3.289   1.422 -44.887  1.00 97.00      PROA   
ATOM   1791  HB2 SER P 123      -4.463   0.458 -43.914  1.00 97.00      PROA   
ATOM   1792  OG  SER P 123      -2.665   0.894 -42.991  1.00 97.00      PROA   
ATOM   1793  HG1 SER P 123      -3.088   0.779 -42.137  1.00 97.00      PROA   
ATOM   1794  C   SER P 123      -4.720   2.521 -41.930  1.00 97.00      PROA   
ATOM   1795  O   SER P 123      -4.394   3.450 -41.193  1.00 97.00      PROA   
ATOM   1796  N   THR P 124      -5.405   1.419 -41.506  1.00  0.00      PROA   
ATOM   1797  HN  THR P 124      -5.715   0.782 -42.207  1.00  0.00      PROA   
ATOM   1798  CA  THR P 124      -5.687   0.897 -40.165  1.00  0.00      PROA   
ATOM   1799  HA  THR P 124      -6.214   1.678 -39.638  1.00  0.00      PROA   
ATOM   1800  CB  THR P 124      -6.624  -0.300 -40.304  1.00  0.00      PROA   
ATOM   1801  HB  THR P 124      -6.912  -0.710 -39.312  1.00  0.00      PROA   
ATOM   1802  OG1 THR P 124      -6.034  -1.345 -41.072  1.00  0.00      PROA   
ATOM   1803  HG1 THR P 124      -5.256  -1.624 -40.584  1.00  0.00      PROA   
ATOM   1804  CG2 THR P 124      -7.942   0.152 -40.977  1.00  0.00      PROA   
ATOM   1805 HG21 THR P 124      -7.776   0.484 -42.024  1.00  0.00      PROA   
ATOM   1806 HG22 THR P 124      -8.395   0.990 -40.405  1.00  0.00      PROA   
ATOM   1807 HG23 THR P 124      -8.667  -0.689 -40.993  1.00  0.00      PROA   
ATOM   1808  C   THR P 124      -4.394   0.608 -39.371  1.00  0.00      PROA   
ATOM   1809  O   THR P 124      -3.315   0.901 -39.883  1.00  0.00      PROA   
ATOM   1810  N   GLU P 125      -4.360   0.067 -38.106  1.00  0.00      PROA   
ATOM   1811  HN  GLU P 125      -3.466   0.036 -37.667  1.00  0.00      PROA   
ATOM   1812  CA  GLU P 125      -5.350  -0.599 -37.276  1.00  0.00      PROA   
ATOM   1813  HA  GLU P 125      -6.305  -0.114 -37.414  1.00  0.00      PROA   
ATOM   1814  CB  GLU P 125      -5.355  -2.131 -37.588  1.00  0.00      PROA   
ATOM   1815  HB1 GLU P 125      -4.362  -2.546 -37.312  1.00  0.00      PROA   
ATOM   1816  HB2 GLU P 125      -5.431  -2.272 -38.687  1.00  0.00      PROA   
ATOM   1817  CG  GLU P 125      -6.430  -3.012 -36.914  1.00  0.00      PROA   
ATOM   1818  HG1 GLU P 125      -6.504  -2.813 -35.824  1.00  0.00      PROA   
ATOM   1819  HG2 GLU P 125      -6.113  -4.071 -37.029  1.00  0.00      PROA   
ATOM   1820  CD  GLU P 125      -7.797  -2.842 -37.583  1.00  0.00      PROA   
ATOM   1821  OE1 GLU P 125      -8.400  -1.744 -37.452  1.00  0.00      PROA   
ATOM   1822  OE2 GLU P 125      -8.259  -3.816 -38.235  1.00  0.00      PROA   
ATOM   1823  C   GLU P 125      -4.833  -0.438 -35.841  1.00  0.00      PROA   
ATOM   1824  O   GLU P 125      -3.616  -0.313 -35.701  1.00  0.00      PROA   
ATOM   1825  N   PRO P 126      -5.626  -0.455 -34.748  1.00  0.00      PROA   
ATOM   1826  CD  PRO P 126      -7.048  -0.093 -34.856  1.00  0.00      PROA   
ATOM   1827  HD1 PRO P 126      -7.649  -0.987 -35.127  1.00  0.00      PROA   
ATOM   1828  HD2 PRO P 126      -7.186   0.707 -35.614  1.00  0.00      PROA   
ATOM   1829  CA  PRO P 126      -5.091  -0.089 -33.432  1.00  0.00      PROA   
ATOM   1830  HA  PRO P 126      -4.137   0.410 -33.514  1.00  0.00      PROA   
ATOM   1831  CB  PRO P 126      -6.143   0.872 -32.855  1.00  0.00      PROA   
ATOM   1832  HB1 PRO P 126      -5.907   1.904 -33.193  1.00  0.00      PROA   
ATOM   1833  HB2 PRO P 126      -6.194   0.863 -31.745  1.00  0.00      PROA   
ATOM   1834  CG  PRO P 126      -7.470   0.441 -33.485  1.00  0.00      PROA   
ATOM   1835  HG1 PRO P 126      -7.924  -0.378 -32.887  1.00  0.00      PROA   
ATOM   1836  HG2 PRO P 126      -8.193   1.281 -33.561  1.00  0.00      PROA   
ATOM   1837  C   PRO P 126      -4.907  -1.291 -32.508  1.00  0.00      PROA   
ATOM   1838  O   PRO P 126      -3.824  -1.388 -31.930  1.00  0.00      PROA   
ATOM   1839  N   LYS P 127      -5.914  -2.198 -32.360  1.00  0.00      PROA   
ATOM   1840  HN  LYS P 127      -6.765  -2.044 -32.854  1.00  0.00      PROA   
ATOM   1841  CA  LYS P 127      -5.935  -3.426 -31.568  1.00  0.00      PROA   
ATOM   1842  HA  LYS P 127      -6.989  -3.574 -31.382  1.00  0.00      PROA   
ATOM   1843  CB  LYS P 127      -5.498  -4.686 -32.380  1.00  0.00      PROA   
ATOM   1844  HB1 LYS P 127      -6.162  -4.756 -33.268  1.00  0.00      PROA   
ATOM   1845  HB2 LYS P 127      -5.689  -5.609 -31.793  1.00  0.00      PROA   
ATOM   1846  CG  LYS P 127      -4.042  -4.696 -32.893  1.00  0.00      PROA   
ATOM   1847  HG1 LYS P 127      -3.690  -5.749 -32.905  1.00  0.00      PROA   
ATOM   1848  HG2 LYS P 127      -3.397  -4.143 -32.178  1.00  0.00      PROA   
ATOM   1849  CD  LYS P 127      -3.834  -4.133 -34.311  1.00  0.00      PROA   
ATOM   1850  HD1 LYS P 127      -4.292  -3.124 -34.390  1.00  0.00      PROA   
ATOM   1851  HD2 LYS P 127      -4.356  -4.794 -35.035  1.00  0.00      PROA   
ATOM   1852  CE  LYS P 127      -2.345  -4.035 -34.678  1.00  0.00      PROA   
ATOM   1853  HE1 LYS P 127      -1.870  -5.039 -34.649  1.00  0.00      PROA   
ATOM   1854  HE2 LYS P 127      -1.819  -3.360 -33.968  1.00  0.00      PROA   
ATOM   1855  NZ  LYS P 127      -2.153  -3.485 -36.040  1.00  0.00      PROA   
ATOM   1856  HZ1 LYS P 127      -2.576  -2.536 -36.092  1.00  0.00      PROA   
ATOM   1857  HZ2 LYS P 127      -2.614  -4.108 -36.733  1.00  0.00      PROA   
ATOM   1858  HZ3 LYS P 127      -1.136  -3.424 -36.250  1.00  0.00      PROA   
ATOM   1859  C   LYS P 127      -5.304  -3.382 -30.167  1.00  0.00      PROA   
ATOM   1860  O   LYS P 127      -5.304  -2.342 -29.511  1.00  0.00      PROA   
ATOM   1861  N   SER P 128      -4.764  -4.544 -29.704  1.00  0.00      PROA   
ATOM   1862  HN  SER P 128      -4.871  -5.359 -30.268  1.00  0.00      PROA   
ATOM   1863  CA  SER P 128      -3.940  -4.802 -28.532  1.00  0.00      PROA   
ATOM   1864  HA  SER P 128      -3.834  -5.876 -28.555  1.00  0.00      PROA   
ATOM   1865  CB  SER P 128      -2.482  -4.277 -28.707  1.00  0.00      PROA   
ATOM   1866  HB1 SER P 128      -2.096  -4.667 -29.673  1.00  0.00      PROA   
ATOM   1867  HB2 SER P 128      -1.796  -4.645 -27.914  1.00  0.00      PROA   
ATOM   1868  OG  SER P 128      -2.413  -2.858 -28.771  1.00  0.00      PROA   
ATOM   1869  HG1 SER P 128      -2.894  -2.605 -29.563  1.00  0.00      PROA   
ATOM   1870  C   SER P 128      -4.517  -4.520 -27.143  1.00  0.00      PROA   
ATOM   1871  O   SER P 128      -5.728  -4.434 -26.953  1.00  0.00      PROA   
ATOM   1872  N   CYS P 129      -3.594  -4.446 -26.145  1.00 97.00      PROA   
ATOM   1873  HN  CYS P 129      -2.645  -4.417 -26.449  1.00 97.00      PROA   
ATOM   1874  CA  CYS P 129      -3.744  -4.366 -24.701  1.00 97.00      PROA   
ATOM   1875  HA  CYS P 129      -4.666  -4.838 -24.394  1.00 97.00      PROA   
ATOM   1876  CB  CYS P 129      -2.536  -5.056 -23.986  1.00 97.00      PROA   
ATOM   1877  HB1 CYS P 129      -2.585  -4.862 -22.893  1.00 97.00      PROA   
ATOM   1878  HB2 CYS P 129      -1.591  -4.613 -24.366  1.00 97.00      PROA   
ATOM   1879  SG  CYS P 129      -2.489  -6.859 -24.235  1.00 97.00      PROA   
ATOM   1880  C   CYS P 129      -3.709  -2.904 -24.273  1.00 97.00      PROA   
ATOM   1881  O   CYS P 129      -3.673  -2.589 -23.084  1.00 97.00      PROA   
ATOM   1882  N   ASP P 130      -3.646  -1.959 -25.242  1.00  0.00      PROA   
ATOM   1883  HN  ASP P 130      -3.695  -2.203 -26.208  1.00  0.00      PROA   
ATOM   1884  CA  ASP P 130      -3.408  -0.556 -24.969  1.00  0.00      PROA   
ATOM   1885  HA  ASP P 130      -2.860  -0.482 -24.042  1.00  0.00      PROA   
ATOM   1886  CB  ASP P 130      -2.521   0.139 -26.054  1.00  0.00      PROA   
ATOM   1887  HB1 ASP P 130      -1.560  -0.417 -26.107  1.00  0.00      PROA   
ATOM   1888  HB2 ASP P 130      -2.288   1.173 -25.722  1.00  0.00      PROA   
ATOM   1889  CG  ASP P 130      -3.105   0.209 -27.476  1.00  0.00      PROA   
ATOM   1890  OD1 ASP P 130      -4.214  -0.331 -27.723  1.00  0.00      PROA   
ATOM   1891  OD2 ASP P 130      -2.417   0.807 -28.346  1.00  0.00      PROA   
ATOM   1892  C   ASP P 130      -4.723   0.156 -24.771  1.00  0.00      PROA   
ATOM   1893  O   ASP P 130      -5.782  -0.408 -25.034  1.00  0.00      PROA   
ATOM   1894  N   LYS P 131      -4.657   1.429 -24.300  1.00  0.00      PROA   
ATOM   1895  HN  LYS P 131      -3.771   1.830 -24.081  1.00  0.00      PROA   
ATOM   1896  CA  LYS P 131      -5.775   2.334 -24.111  1.00  0.00      PROA   
ATOM   1897  HA  LYS P 131      -5.358   3.082 -23.453  1.00  0.00      PROA   
ATOM   1898  CB  LYS P 131      -6.200   3.161 -25.360  1.00  0.00      PROA   
ATOM   1899  HB1 LYS P 131      -5.404   3.918 -25.528  1.00  0.00      PROA   
ATOM   1900  HB2 LYS P 131      -7.136   3.727 -25.168  1.00  0.00      PROA   
ATOM   1901  CG  LYS P 131      -6.319   2.364 -26.670  1.00  0.00      PROA   
ATOM   1902  HG1 LYS P 131      -7.029   1.520 -26.540  1.00  0.00      PROA   
ATOM   1903  HG2 LYS P 131      -5.319   1.941 -26.906  1.00  0.00      PROA   
ATOM   1904  CD  LYS P 131      -6.781   3.220 -27.860  1.00  0.00      PROA   
ATOM   1905  HD1 LYS P 131      -6.151   4.134 -27.920  1.00  0.00      PROA   
ATOM   1906  HD2 LYS P 131      -7.827   3.545 -27.674  1.00  0.00      PROA   
ATOM   1907  CE  LYS P 131      -6.723   2.478 -29.204  1.00  0.00      PROA   
ATOM   1908  HE1 LYS P 131      -7.134   3.115 -30.016  1.00  0.00      PROA   
ATOM   1909  HE2 LYS P 131      -7.301   1.530 -29.153  1.00  0.00      PROA   
ATOM   1910  NZ  LYS P 131      -5.327   2.138 -29.568  1.00  0.00      PROA   
ATOM   1911  HZ1 LYS P 131      -4.918   1.524 -28.836  1.00  0.00      PROA   
ATOM   1912  HZ2 LYS P 131      -4.765   3.010 -29.642  1.00  0.00      PROA   
ATOM   1913  HZ3 LYS P 131      -5.318   1.640 -30.481  1.00  0.00      PROA   
ATOM   1914  C   LYS P 131      -6.934   1.786 -23.313  1.00  0.00      PROA   
ATOM   1915  O   LYS P 131      -6.812   1.575 -22.108  1.00  0.00      PROA   
ATOM   1916  N   THR P 132      -8.098   1.571 -23.971  1.00  0.00      PROA   
ATOM   1917  HN  THR P 132      -8.158   1.712 -24.957  1.00  0.00      PROA   
ATOM   1918  CA  THR P 132      -9.350   1.236 -23.332  1.00  0.00      PROA   
ATOM   1919  HA  THR P 132      -9.330   1.595 -22.313  1.00  0.00      PROA   
ATOM   1920  CB  THR P 132     -10.537   1.886 -24.043  1.00  0.00      PROA   
ATOM   1921  HB  THR P 132     -11.499   1.548 -23.602  1.00  0.00      PROA   
ATOM   1922  OG1 THR P 132     -10.549   1.584 -25.437  1.00  0.00      PROA   
ATOM   1923  HG1 THR P 132     -11.424   1.823 -25.752  1.00  0.00      PROA   
ATOM   1924  CG2 THR P 132     -10.445   3.416 -23.854  1.00  0.00      PROA   
ATOM   1925 HG21 THR P 132      -9.527   3.826 -24.327  1.00  0.00      PROA   
ATOM   1926 HG22 THR P 132     -10.426   3.667 -22.772  1.00  0.00      PROA   
ATOM   1927 HG23 THR P 132     -11.326   3.914 -24.312  1.00  0.00      PROA   
ATOM   1928  C   THR P 132      -9.532  -0.267 -23.283  1.00  0.00      PROA   
ATOM   1929  O   THR P 132     -10.589  -0.753 -22.883  1.00  0.00      PROA   
ATOM   1930  N   HSD P 133      -8.482  -1.034 -23.661  1.00  0.00      PROA   
ATOM   1931  HN  HSD P 133      -7.630  -0.620 -23.971  1.00  0.00      PROA   
ATOM   1932  CA  HSD P 133      -8.494  -2.477 -23.652  1.00  0.00      PROA   
ATOM   1933  HA  HSD P 133      -9.512  -2.835 -23.633  1.00  0.00      PROA   
ATOM   1934  CB  HSD P 133      -7.773  -3.057 -24.893  1.00  0.00      PROA   
ATOM   1935  HB1 HSD P 133      -7.913  -4.158 -24.934  1.00  0.00      PROA   
ATOM   1936  HB2 HSD P 133      -6.683  -2.852 -24.834  1.00  0.00      PROA   
ATOM   1937  ND1 HSD P 133      -9.584  -2.491 -26.605  1.00  0.00      PROA   
ATOM   1938  HD1 HSD P 133     -10.350  -2.897 -26.107  1.00  0.00      PROA   
ATOM   1939  CG  HSD P 133      -8.271  -2.462 -26.183  1.00  0.00      PROA   
ATOM   1940  CE1 HSD P 133      -9.621  -1.866 -27.809  1.00  0.00      PROA   
ATOM   1941  HE1 HSD P 133     -10.542  -1.740 -28.378  1.00  0.00      PROA   
ATOM   1942  NE2 HSD P 133      -8.432  -1.443 -28.192  1.00  0.00      PROA   
ATOM   1943  CD2 HSD P 133      -7.583  -1.822 -27.168  1.00  0.00      PROA   
ATOM   1944  HD2 HSD P 133      -6.525  -1.599 -27.237  1.00  0.00      PROA   
ATOM   1945  C   HSD P 133      -7.777  -2.963 -22.416  1.00  0.00      PROA   
ATOM   1946  O   HSD P 133      -7.630  -4.169 -22.219  1.00  0.00      PROA   
ATOM   1947  N   THR P 134      -7.330  -2.022 -21.542  1.00  0.00      PROA   
ATOM   1948  HN  THR P 134      -7.452  -1.053 -21.742  1.00  0.00      PROA   
ATOM   1949  CA  THR P 134      -6.702  -2.297 -20.267  1.00  0.00      PROA   
ATOM   1950  HA  THR P 134      -5.891  -2.979 -20.474  1.00  0.00      PROA   
ATOM   1951  CB  THR P 134      -6.092  -1.072 -19.599  1.00  0.00      PROA   
ATOM   1952  HB  THR P 134      -5.742  -1.311 -18.572  1.00  0.00      PROA   
ATOM   1953  OG1 THR P 134      -7.028  -0.002 -19.511  1.00  0.00      PROA   
ATOM   1954  HG1 THR P 134      -7.414   0.083 -20.386  1.00  0.00      PROA   
ATOM   1955  CG2 THR P 134      -4.859  -0.623 -20.415  1.00  0.00      PROA   
ATOM   1956 HG21 THR P 134      -5.140  -0.369 -21.459  1.00  0.00      PROA   
ATOM   1957 HG22 THR P 134      -4.104  -1.437 -20.446  1.00  0.00      PROA   
ATOM   1958 HG23 THR P 134      -4.389   0.270 -19.949  1.00  0.00      PROA   
ATOM   1959  C   THR P 134      -7.642  -3.012 -19.321  1.00  0.00      PROA   
ATOM   1960  O   THR P 134      -8.852  -2.793 -19.338  1.00  0.00      PROA   
ATOM   1961  N   CYS P 135      -7.063  -3.915 -18.503  1.00 97.00      PROA   
ATOM   1962  HN  CYS P 135      -6.073  -4.035 -18.524  1.00 97.00      PROA   
ATOM   1963  CA  CYS P 135      -7.779  -4.834 -17.652  1.00 97.00      PROA   
ATOM   1964  HA  CYS P 135      -8.827  -4.572 -17.658  1.00 97.00      PROA   
ATOM   1965  CB  CYS P 135      -7.631  -6.296 -18.164  1.00 97.00      PROA   
ATOM   1966  HB1 CYS P 135      -8.370  -6.442 -18.981  1.00 97.00      PROA   
ATOM   1967  HB2 CYS P 135      -7.893  -7.003 -17.348  1.00 97.00      PROA   
ATOM   1968  SG  CYS P 135      -5.979  -6.710 -18.825  1.00 97.00      PROA   
ATOM   1969  C   CYS P 135      -7.293  -4.747 -16.214  1.00 97.00      PROA   
ATOM   1970  O   CYS P 135      -6.088  -4.784 -15.978  1.00 97.00      PROA   
ATOM   1971  N   PRO P 136      -8.193  -4.666 -15.225  1.00 97.00      PROA   
ATOM   1972  CD  PRO P 136      -9.341  -3.753 -15.345  1.00 97.00      PROA   
ATOM   1973  HD1 PRO P 136     -10.267  -4.347 -15.497  1.00 97.00      PROA   
ATOM   1974  HD2 PRO P 136      -9.201  -3.054 -16.197  1.00 97.00      PROA   
ATOM   1975  CA  PRO P 136      -7.772  -4.785 -13.839  1.00 97.00      PROA   
ATOM   1976  HA  PRO P 136      -6.723  -5.026 -13.745  1.00 97.00      PROA   
ATOM   1977  CB  PRO P 136      -8.132  -3.402 -13.263  1.00 97.00      PROA   
ATOM   1978  HB1 PRO P 136      -7.310  -2.682 -13.469  1.00 97.00      PROA   
ATOM   1979  HB2 PRO P 136      -8.309  -3.434 -12.167  1.00 97.00      PROA   
ATOM   1980  CG  PRO P 136      -9.398  -2.965 -14.026  1.00 97.00      PROA   
ATOM   1981  HG1 PRO P 136     -10.307  -3.242 -13.450  1.00 97.00      PROA   
ATOM   1982  HG2 PRO P 136      -9.407  -1.868 -14.207  1.00 97.00      PROA   
ATOM   1983  C   PRO P 136      -8.555  -5.912 -13.158  1.00 97.00      PROA   
ATOM   1984  O   PRO P 136      -9.677  -5.670 -12.714  1.00 97.00      PROA   
ATOM   1985  N   PRO P 137      -8.039  -7.131 -13.018  1.00 97.00      PROA   
ATOM   1986  CD  PRO P 137      -6.936  -7.652 -13.833  1.00 97.00      PROA   
ATOM   1987  HD1 PRO P 137      -5.969  -7.296 -13.418  1.00 97.00      PROA   
ATOM   1988  HD2 PRO P 137      -7.032  -7.332 -14.893  1.00 97.00      PROA   
ATOM   1989  CA  PRO P 137      -8.606  -8.169 -12.155  1.00 97.00      PROA   
ATOM   1990  HA  PRO P 137      -9.584  -8.417 -12.538  1.00 97.00      PROA   
ATOM   1991  CB  PRO P 137      -7.612  -9.329 -12.282  1.00 97.00      PROA   
ATOM   1992  HB1 PRO P 137      -8.107 -10.315 -12.148  1.00 97.00      PROA   
ATOM   1993  HB2 PRO P 137      -6.787  -9.229 -11.545  1.00 97.00      PROA   
ATOM   1994  CG  PRO P 137      -7.054  -9.170 -13.699  1.00 97.00      PROA   
ATOM   1995  HG1 PRO P 137      -6.078  -9.686 -13.818  1.00 97.00      PROA   
ATOM   1996  HG2 PRO P 137      -7.770  -9.571 -14.448  1.00 97.00      PROA   
ATOM   1997  C   PRO P 137      -8.914  -7.783 -10.722  1.00 97.00      PROA   
ATOM   1998  O   PRO P 137      -8.186  -6.995 -10.120  1.00 97.00      PROA   
ATOM   1999  N   CYS P 138     -10.019  -8.350 -10.184  1.00 97.00      PROA   
ATOM   2000  HN  CYS P 138     -10.519  -9.034 -10.709  1.00 97.00      PROA   
ATOM   2001  CA  CYS P 138     -10.584  -8.078  -8.871  1.00 97.00      PROA   
ATOM   2002  HA  CYS P 138     -11.454  -8.712  -8.789  1.00 97.00      PROA   
ATOM   2003  CB  CYS P 138      -9.604  -8.455  -7.715  1.00 97.00      PROA   
ATOM   2004  HB1 CYS P 138     -10.089  -8.237  -6.739  1.00 97.00      PROA   
ATOM   2005  HB2 CYS P 138      -8.696  -7.821  -7.793  1.00 97.00      PROA   
ATOM   2006  SG  CYS P 138      -9.102 -10.209  -7.701  1.00 97.00      PROA   
ATOM   2007  C   CYS P 138     -11.207  -6.696  -8.629  1.00 97.00      PROA   
ATOM   2008  O   CYS P 138     -10.971  -6.181  -7.539  1.00 97.00      PROA   
ATOM   2009  N   PRO P 139     -12.037  -6.069  -9.491  1.00 97.00      PROA   
ATOM   2010  CD  PRO P 139     -12.544  -6.739 -10.703  1.00 97.00      PROA   
ATOM   2011  HD1 PRO P 139     -12.535  -7.845 -10.595  1.00 97.00      PROA   
ATOM   2012  HD2 PRO P 139     -11.909  -6.442 -11.565  1.00 97.00      PROA   
ATOM   2013  CA  PRO P 139     -12.963  -4.994  -9.075  1.00 97.00      PROA   
ATOM   2014  HA  PRO P 139     -13.504  -5.317  -8.198  1.00 97.00      PROA   
ATOM   2015  CB  PRO P 139     -13.879  -4.831 -10.307  1.00 97.00      PROA   
ATOM   2016  HB1 PRO P 139     -13.419  -4.152 -11.058  1.00 97.00      PROA   
ATOM   2017  HB2 PRO P 139     -14.883  -4.446 -10.030  1.00 97.00      PROA   
ATOM   2018  CG  PRO P 139     -13.969  -6.236 -10.898  1.00 97.00      PROA   
ATOM   2019  HG1 PRO P 139     -14.687  -6.858 -10.322  1.00 97.00      PROA   
ATOM   2020  HG2 PRO P 139     -14.271  -6.227 -11.967  1.00 97.00      PROA   
ATOM   2021  C   PRO P 139     -12.442  -3.618  -8.676  1.00 97.00      PROA   
ATOM   2022  O   PRO P 139     -13.078  -2.635  -9.051  1.00 97.00      PROA   
ATOM   2023  N   ALA P 140     -11.366  -3.503  -7.866  1.00 97.00      PROA   
ATOM   2024  HN  ALA P 140     -10.814  -4.308  -7.660  1.00 97.00      PROA   
ATOM   2025  CA  ALA P 140     -10.925  -2.280  -7.217  1.00 97.00      PROA   
ATOM   2026  HA  ALA P 140     -10.233  -2.577  -6.442  1.00 97.00      PROA   
ATOM   2027  CB  ALA P 140     -10.179  -1.390  -8.236  1.00 97.00      PROA   
ATOM   2028  HB1 ALA P 140     -10.886  -0.988  -8.992  1.00 97.00      PROA   
ATOM   2029  HB2 ALA P 140      -9.413  -1.990  -8.772  1.00 97.00      PROA   
ATOM   2030  HB3 ALA P 140      -9.678  -0.542  -7.723  1.00 97.00      PROA   
ATOM   2031  C   ALA P 140     -11.973  -1.480  -6.435  1.00 97.00      PROA   
ATOM   2032  O   ALA P 140     -12.187  -0.313  -6.763  1.00 97.00      PROA   
ATOM   2033  N   PRO P 141     -12.648  -1.995  -5.401  1.00 97.00      PROA   
ATOM   2034  CD  PRO P 141     -12.491  -3.363  -4.889  1.00 97.00      PROA   
ATOM   2035  HD1 PRO P 141     -11.490  -3.486  -4.424  1.00 97.00      PROA   
ATOM   2036  HD2 PRO P 141     -12.619  -4.094  -5.716  1.00 97.00      PROA   
ATOM   2037  CA  PRO P 141     -13.839  -1.342  -4.874  1.00 97.00      PROA   
ATOM   2038  HA  PRO P 141     -14.359  -0.799  -5.650  1.00 97.00      PROA   
ATOM   2039  CB  PRO P 141     -14.662  -2.522  -4.316  1.00 97.00      PROA   
ATOM   2040  HB1 PRO P 141     -15.285  -2.967  -5.122  1.00 97.00      PROA   
ATOM   2041  HB2 PRO P 141     -15.330  -2.222  -3.481  1.00 97.00      PROA   
ATOM   2042  CG  PRO P 141     -13.612  -3.546  -3.863  1.00 97.00      PROA   
ATOM   2043  HG1 PRO P 141     -13.250  -3.295  -2.844  1.00 97.00      PROA   
ATOM   2044  HG2 PRO P 141     -14.012  -4.583  -3.859  1.00 97.00      PROA   
ATOM   2045  C   PRO P 141     -13.502  -0.334  -3.785  1.00 97.00      PROA   
ATOM   2046  O   PRO P 141     -13.550  -0.656  -2.598  1.00 97.00      PROA   
ATOM   2047  N   GLU P 142     -13.193   0.919  -4.188  1.00 97.00      PROA   
ATOM   2048  HN  GLU P 142     -13.085   1.120  -5.159  1.00 97.00      PROA   
ATOM   2049  CA  GLU P 142     -12.953   2.035  -3.300  1.00 97.00      PROA   
ATOM   2050  HA  GLU P 142     -12.879   1.668  -2.287  1.00 97.00      PROA   
ATOM   2051  CB  GLU P 142     -11.625   2.741  -3.700  1.00 97.00      PROA   
ATOM   2052  HB1 GLU P 142     -11.667   2.943  -4.792  1.00 97.00      PROA   
ATOM   2053  HB2 GLU P 142     -10.801   2.015  -3.532  1.00 97.00      PROA   
ATOM   2054  CG  GLU P 142     -11.283   4.042  -2.940  1.00 97.00      PROA   
ATOM   2055  HG1 GLU P 142     -10.342   3.893  -2.369  1.00 97.00      PROA   
ATOM   2056  HG2 GLU P 142     -12.096   4.284  -2.223  1.00 97.00      PROA   
ATOM   2057  CD  GLU P 142     -11.094   5.221  -3.900  1.00 97.00      PROA   
ATOM   2058  OE1 GLU P 142      -9.982   5.809  -3.919  1.00 97.00      PROA   
ATOM   2059  OE2 GLU P 142     -12.056   5.550  -4.636  1.00 97.00      PROA   
ATOM   2060  C   GLU P 142     -14.158   2.964  -3.325  1.00 97.00      PROA   
ATOM   2061  O   GLU P 142     -15.034   2.861  -2.467  1.00 97.00      PROA   
ATOM   2062  N   LEU P 143     -14.231   3.886  -4.316  1.00 97.00      PROA   
ATOM   2063  HN  LEU P 143     -13.427   4.065  -4.879  1.00 97.00      PROA   
ATOM   2064  CA  LEU P 143     -15.399   4.662  -4.686  1.00 97.00      PROA   
ATOM   2065  HA  LEU P 143     -15.178   5.063  -5.664  1.00 97.00      PROA   
ATOM   2066  CB  LEU P 143     -16.712   3.833  -4.793  1.00 97.00      PROA   
ATOM   2067  HB1 LEU P 143     -17.524   4.488  -5.176  1.00 97.00      PROA   
ATOM   2068  HB2 LEU P 143     -17.000   3.482  -3.780  1.00 97.00      PROA   
ATOM   2069  CG  LEU P 143     -16.637   2.596  -5.727  1.00 97.00      PROA   
ATOM   2070  HG  LEU P 143     -15.758   1.978  -5.445  1.00 97.00      PROA   
ATOM   2071  CD1 LEU P 143     -17.895   1.719  -5.578  1.00 97.00      PROA   
ATOM   2072 HD11 LEU P 143     -18.801   2.302  -5.849  1.00 97.00      PROA   
ATOM   2073 HD12 LEU P 143     -18.000   1.371  -4.528  1.00 97.00      PROA   
ATOM   2074 HD13 LEU P 143     -17.831   0.837  -6.250  1.00 97.00      PROA   
ATOM   2075  CD2 LEU P 143     -16.431   2.996  -7.196  1.00 97.00      PROA   
ATOM   2076 HD21 LEU P 143     -15.483   3.566  -7.309  1.00 97.00      PROA   
ATOM   2077 HD22 LEU P 143     -17.275   3.633  -7.537  1.00 97.00      PROA   
ATOM   2078 HD23 LEU P 143     -16.376   2.088  -7.833  1.00 97.00      PROA   
ATOM   2079  C   LEU P 143     -15.549   5.921  -3.858  1.00 97.00      PROA   
ATOM   2080  O   LEU P 143     -16.659   6.358  -3.570  1.00 97.00      PROA   
ATOM   2081  N   LEU P 144     -14.407   6.536  -3.462  1.00 97.00      PROA   
ATOM   2082  HN  LEU P 144     -13.532   6.126  -3.707  1.00 97.00      PROA   
ATOM   2083  CA  LEU P 144     -14.279   7.811  -2.773  1.00 97.00      PROA   
ATOM   2084  HA  LEU P 144     -13.239   7.903  -2.496  1.00 97.00      PROA   
ATOM   2085  CB  LEU P 144     -14.663   9.014  -3.672  1.00 97.00      PROA   
ATOM   2086  HB1 LEU P 144     -14.405   9.958  -3.145  1.00 97.00      PROA   
ATOM   2087  HB2 LEU P 144     -15.760   8.996  -3.845  1.00 97.00      PROA   
ATOM   2088  CG  LEU P 144     -13.969   9.050  -5.055  1.00 97.00      PROA   
ATOM   2089  HG  LEU P 144     -14.238   8.134  -5.623  1.00 97.00      PROA   
ATOM   2090  CD1 LEU P 144     -14.461  10.271  -5.840  1.00 97.00      PROA   
ATOM   2091 HD11 LEU P 144     -14.215  11.204  -5.289  1.00 97.00      PROA   
ATOM   2092 HD12 LEU P 144     -15.563  10.223  -5.977  1.00 97.00      PROA   
ATOM   2093 HD13 LEU P 144     -13.968  10.307  -6.835  1.00 97.00      PROA   
ATOM   2094  CD2 LEU P 144     -12.437   9.069  -4.957  1.00 97.00      PROA   
ATOM   2095 HD21 LEU P 144     -12.073   8.163  -4.427  1.00 97.00      PROA   
ATOM   2096 HD22 LEU P 144     -12.107   9.970  -4.398  1.00 97.00      PROA   
ATOM   2097 HD23 LEU P 144     -11.991   9.088  -5.975  1.00 97.00      PROA   
ATOM   2098  C   LEU P 144     -15.020   7.884  -1.455  1.00 97.00      PROA   
ATOM   2099  O   LEU P 144     -15.408   8.956  -1.001  1.00 97.00      PROA   
ATOM   2100  N   GLY P 145     -15.229   6.724  -0.795  1.00 97.00      PROA   
ATOM   2101  HN  GLY P 145     -14.842   5.872  -1.139  1.00 97.00      PROA   
ATOM   2102  CA  GLY P 145     -16.001   6.619   0.428  1.00 97.00      PROA   
ATOM   2103  HA1 GLY P 145     -15.650   7.379   1.111  1.00 97.00      PROA   
ATOM   2104  HA2 GLY P 145     -15.833   5.627   0.818  1.00 97.00      PROA   
ATOM   2105  C   GLY P 145     -17.492   6.806   0.229  1.00 97.00      PROA   
ATOM   2106  O   GLY P 145     -18.212   7.062   1.192  1.00 97.00      PROA   
ATOM   2107  N   GLY P 146     -17.996   6.664  -1.022  1.00 97.00      PROA   
ATOM   2108  HN  GLY P 146     -17.389   6.436  -1.779  1.00 97.00      PROA   
ATOM   2109  CA  GLY P 146     -19.398   6.807  -1.380  1.00 97.00      PROA   
ATOM   2110  HA1 GLY P 146     -19.943   6.047  -0.839  1.00 97.00      PROA   
ATOM   2111  HA2 GLY P 146     -19.457   6.641  -2.445  1.00 97.00      PROA   
ATOM   2112  C   GLY P 146     -19.974   8.184  -1.096  1.00 97.00      PROA   
ATOM   2113  O   GLY P 146     -19.506   9.146  -1.700  1.00 97.00      PROA   
ATOM   2114  N   PRO P 147     -20.986   8.376  -0.246  1.00 97.00      PROA   
ATOM   2115  CD  PRO P 147     -21.601   7.322   0.573  1.00 97.00      PROA   
ATOM   2116  HD1 PRO P 147     -20.824   6.805   1.176  1.00 97.00      PROA   
ATOM   2117  HD2 PRO P 147     -22.117   6.591  -0.085  1.00 97.00      PROA   
ATOM   2118  CA  PRO P 147     -21.541   9.693   0.050  1.00 97.00      PROA   
ATOM   2119  HA  PRO P 147     -21.627  10.283  -0.851  1.00 97.00      PROA   
ATOM   2120  CB  PRO P 147     -22.899   9.325   0.681  1.00 97.00      PROA   
ATOM   2121  HB1 PRO P 147     -23.644   9.109  -0.113  1.00 97.00      PROA   
ATOM   2122  HB2 PRO P 147     -23.308  10.126   1.333  1.00 97.00      PROA   
ATOM   2123  CG  PRO P 147     -22.607   8.044   1.470  1.00 97.00      PROA   
ATOM   2124  HG1 PRO P 147     -22.147   8.293   2.450  1.00 97.00      PROA   
ATOM   2125  HG2 PRO P 147     -23.523   7.438   1.641  1.00 97.00      PROA   
ATOM   2126  C   PRO P 147     -20.678  10.502   1.015  1.00 97.00      PROA   
ATOM   2127  O   PRO P 147     -21.230  11.148   1.893  1.00 97.00      PROA   
ATOM   2128  N   SER P 148     -19.336  10.496   0.879  1.00 97.00      PROA   
ATOM   2129  HN  SER P 148     -18.928   9.941   0.158  1.00 97.00      PROA   
ATOM   2130  CA  SER P 148     -18.372  11.236   1.678  1.00 97.00      PROA   
ATOM   2131  HA  SER P 148     -18.444  10.860   2.688  1.00 97.00      PROA   
ATOM   2132  CB  SER P 148     -16.936  10.977   1.142  1.00 97.00      PROA   
ATOM   2133  HB1 SER P 148     -16.657   9.919   1.332  1.00 97.00      PROA   
ATOM   2134  HB2 SER P 148     -16.202  11.634   1.655  1.00 97.00      PROA   
ATOM   2135  OG  SER P 148     -16.860  11.205  -0.265  1.00 97.00      PROA   
ATOM   2136  HG1 SER P 148     -16.301  10.512  -0.623  1.00 97.00      PROA   
ATOM   2137  C   SER P 148     -18.598  12.737   1.822  1.00 97.00      PROA   
ATOM   2138  O   SER P 148     -18.889  13.210   2.917  1.00 97.00      PROA   
ATOM   2139  N   VAL P 149     -18.477  13.485   0.700  1.00 97.00      PROA   
ATOM   2140  HN  VAL P 149     -18.319  12.983  -0.147  1.00 97.00      PROA   
ATOM   2141  CA  VAL P 149     -18.467  14.933   0.480  1.00 97.00      PROA   
ATOM   2142  HA  VAL P 149     -17.438  15.244   0.591  1.00 97.00      PROA   
ATOM   2143  CB  VAL P 149     -18.923  15.236  -0.949  1.00 97.00      PROA   
ATOM   2144  HB  VAL P 149     -18.788  16.318  -1.163  1.00 97.00      PROA   
ATOM   2145  CG1 VAL P 149     -18.056  14.416  -1.934  1.00 97.00      PROA   
ATOM   2146 HG11 VAL P 149     -18.304  13.335  -1.870  1.00 97.00      PROA   
ATOM   2147 HG12 VAL P 149     -16.977  14.549  -1.707  1.00 97.00      PROA   
ATOM   2148 HG13 VAL P 149     -18.250  14.744  -2.977  1.00 97.00      PROA   
ATOM   2149  CG2 VAL P 149     -20.415  14.893  -1.147  1.00 97.00      PROA   
ATOM   2150 HG21 VAL P 149     -21.047  15.488  -0.453  1.00 97.00      PROA   
ATOM   2151 HG22 VAL P 149     -20.593  13.813  -0.957  1.00 97.00      PROA   
ATOM   2152 HG23 VAL P 149     -20.721  15.129  -2.188  1.00 97.00      PROA   
ATOM   2153  C   VAL P 149     -19.154  15.855   1.480  1.00 97.00      PROA   
ATOM   2154  O   VAL P 149     -20.203  15.557   2.020  1.00 97.00      PROA   
ATOM   2155  N   PHE P 150     -18.561  17.032   1.781  1.00 97.00      PROA   
ATOM   2156  HN  PHE P 150     -17.801  17.384   1.241  1.00 97.00      PROA   
ATOM   2157  CA  PHE P 150     -18.906  17.802   2.966  1.00 97.00      PROA   
ATOM   2158  HA  PHE P 150     -19.685  17.287   3.508  1.00 97.00      PROA   
ATOM   2159  CB  PHE P 150     -17.678  17.996   3.896  1.00 97.00      PROA   
ATOM   2160  HB1 PHE P 150     -17.963  18.556   4.812  1.00 97.00      PROA   
ATOM   2161  HB2 PHE P 150     -16.872  18.546   3.364  1.00 97.00      PROA   
ATOM   2162  CG  PHE P 150     -17.133  16.652   4.312  1.00 97.00      PROA   
ATOM   2163  CD1 PHE P 150     -17.691  15.975   5.410  1.00 97.00      PROA   
ATOM   2164  HD1 PHE P 150     -18.505  16.425   5.958  1.00 97.00      PROA   
ATOM   2165  CE1 PHE P 150     -17.205  14.720   5.798  1.00 97.00      PROA   
ATOM   2166  HE1 PHE P 150     -17.645  14.207   6.641  1.00 97.00      PROA   
ATOM   2167  CZ  PHE P 150     -16.149  14.131   5.092  1.00 97.00      PROA   
ATOM   2168  HZ  PHE P 150     -15.777  13.160   5.387  1.00 97.00      PROA   
ATOM   2169  CD2 PHE P 150     -16.053  16.061   3.628  1.00 97.00      PROA   
ATOM   2170  HD2 PHE P 150     -15.600  16.578   2.795  1.00 97.00      PROA   
ATOM   2171  CE2 PHE P 150     -15.573  14.802   4.007  1.00 97.00      PROA   
ATOM   2172  HE2 PHE P 150     -14.758  14.347   3.463  1.00 97.00      PROA   
ATOM   2173  C   PHE P 150     -19.457  19.162   2.594  1.00 97.00      PROA   
ATOM   2174  O   PHE P 150     -18.931  19.836   1.720  1.00 97.00      PROA   
ATOM   2175  N   LEU P 151     -20.558  19.598   3.251  1.00 97.00      PROA   
ATOM   2176  HN  LEU P 151     -20.982  19.050   3.967  1.00 97.00      PROA   
ATOM   2177  CA  LEU P 151     -21.228  20.845   2.942  1.00 97.00      PROA   
ATOM   2178  HA  LEU P 151     -20.616  21.417   2.260  1.00 97.00      PROA   
ATOM   2179  CB  LEU P 151     -22.612  20.574   2.304  1.00 97.00      PROA   
ATOM   2180  HB1 LEU P 151     -23.197  19.932   2.996  1.00 97.00      PROA   
ATOM   2181  HB2 LEU P 151     -22.445  20.004   1.365  1.00 97.00      PROA   
ATOM   2182  CG  LEU P 151     -23.472  21.808   1.955  1.00 97.00      PROA   
ATOM   2183  HG  LEU P 151     -23.745  22.332   2.895  1.00 97.00      PROA   
ATOM   2184  CD1 LEU P 151     -22.733  22.795   1.043  1.00 97.00      PROA   
ATOM   2185 HD11 LEU P 151     -22.302  22.258   0.171  1.00 97.00      PROA   
ATOM   2186 HD12 LEU P 151     -21.907  23.288   1.597  1.00 97.00      PROA   
ATOM   2187 HD13 LEU P 151     -23.437  23.571   0.671  1.00 97.00      PROA   
ATOM   2188  CD2 LEU P 151     -24.774  21.362   1.279  1.00 97.00      PROA   
ATOM   2189 HD21 LEU P 151     -25.349  20.692   1.953  1.00 97.00      PROA   
ATOM   2190 HD22 LEU P 151     -24.539  20.810   0.344  1.00 97.00      PROA   
ATOM   2191 HD23 LEU P 151     -25.400  22.246   1.031  1.00 97.00      PROA   
ATOM   2192  C   LEU P 151     -21.383  21.654   4.211  1.00 97.00      PROA   
ATOM   2193  O   LEU P 151     -21.825  21.142   5.237  1.00 97.00      PROA   
ATOM   2194  N   PHE P 152     -21.002  22.952   4.163  1.00 97.00      PROA   
ATOM   2195  HN  PHE P 152     -20.673  23.351   3.310  1.00 97.00      PROA   
ATOM   2196  CA  PHE P 152     -20.959  23.847   5.297  1.00 97.00      PROA   
ATOM   2197  HA  PHE P 152     -21.320  23.305   6.158  1.00 97.00      PROA   
ATOM   2198  CB  PHE P 152     -19.519  24.359   5.570  1.00 97.00      PROA   
ATOM   2199  HB1 PHE P 152     -19.507  25.074   6.420  1.00 97.00      PROA   
ATOM   2200  HB2 PHE P 152     -19.104  24.855   4.666  1.00 97.00      PROA   
ATOM   2201  CG  PHE P 152     -18.634  23.190   5.921  1.00 97.00      PROA   
ATOM   2202  CD1 PHE P 152     -17.849  22.550   4.942  1.00 97.00      PROA   
ATOM   2203  HD1 PHE P 152     -17.871  22.905   3.922  1.00 97.00      PROA   
ATOM   2204  CE1 PHE P 152     -17.055  21.447   5.276  1.00 97.00      PROA   
ATOM   2205  HE1 PHE P 152     -16.470  20.951   4.516  1.00 97.00      PROA   
ATOM   2206  CZ  PHE P 152     -17.017  20.984   6.597  1.00 97.00      PROA   
ATOM   2207  HZ  PHE P 152     -16.402  20.134   6.854  1.00 97.00      PROA   
ATOM   2208  CD2 PHE P 152     -18.576  22.723   7.246  1.00 97.00      PROA   
ATOM   2209  HD2 PHE P 152     -19.160  23.214   8.010  1.00 97.00      PROA   
ATOM   2210  CE2 PHE P 152     -17.775  21.625   7.583  1.00 97.00      PROA   
ATOM   2211  HE2 PHE P 152     -17.743  21.273   8.604  1.00 97.00      PROA   
ATOM   2212  C   PHE P 152     -21.883  25.026   5.030  1.00 97.00      PROA   
ATOM   2213  O   PHE P 152     -21.883  25.557   3.920  1.00 97.00      PROA   
ATOM   2214  N   PRO P 153     -22.727  25.440   5.986  1.00 97.00      PROA   
ATOM   2215  CD  PRO P 153     -22.547  25.105   7.408  1.00 97.00      PROA   
ATOM   2216  HD1 PRO P 153     -21.475  25.182   7.691  1.00 97.00      PROA   
ATOM   2217  HD2 PRO P 153     -22.911  24.072   7.596  1.00 97.00      PROA   
ATOM   2218  CA  PRO P 153     -23.649  26.562   5.827  1.00 97.00      PROA   
ATOM   2219  HA  PRO P 153     -24.264  26.385   4.956  1.00 97.00      PROA   
ATOM   2220  CB  PRO P 153     -24.426  26.562   7.155  1.00 97.00      PROA   
ATOM   2221  HB1 PRO P 153     -25.256  25.825   7.114  1.00 97.00      PROA   
ATOM   2222  HB2 PRO P 153     -24.849  27.560   7.398  1.00 97.00      PROA   
ATOM   2223  CG  PRO P 153     -23.389  26.118   8.188  1.00 97.00      PROA   
ATOM   2224  HG1 PRO P 153     -22.767  26.983   8.501  1.00 97.00      PROA   
ATOM   2225  HG2 PRO P 153     -23.863  25.665   9.086  1.00 97.00      PROA   
ATOM   2226  C   PRO P 153     -22.951  27.894   5.587  1.00 97.00      PROA   
ATOM   2227  O   PRO P 153     -21.754  27.985   5.860  1.00 97.00      PROA   
ATOM   2228  N   PRO P 154     -23.624  28.938   5.110  1.00 97.00      PROA   
ATOM   2229  CD  PRO P 154     -24.970  28.859   4.535  1.00 97.00      PROA   
ATOM   2230  HD1 PRO P 154     -25.705  28.685   5.350  1.00 97.00      PROA   
ATOM   2231  HD2 PRO P 154     -25.041  28.048   3.779  1.00 97.00      PROA   
ATOM   2232  CA  PRO P 154     -23.240  30.325   5.347  1.00 97.00      PROA   
ATOM   2233  HA  PRO P 154     -22.344  30.527   4.779  1.00 97.00      PROA   
ATOM   2234  CB  PRO P 154     -24.457  31.147   4.895  1.00 97.00      PROA   
ATOM   2235  HB1 PRO P 154     -24.150  32.101   4.414  1.00 97.00      PROA   
ATOM   2236  HB2 PRO P 154     -25.127  31.370   5.753  1.00 97.00      PROA   
ATOM   2237  CG  PRO P 154     -25.187  30.235   3.911  1.00 97.00      PROA   
ATOM   2238  HG1 PRO P 154     -26.264  30.492   3.814  1.00 97.00      PROA   
ATOM   2239  HG2 PRO P 154     -24.707  30.290   2.911  1.00 97.00      PROA   
ATOM   2240  C   PRO P 154     -22.857  30.680   6.760  1.00 97.00      PROA   
ATOM   2241  O   PRO P 154     -23.349  30.079   7.712  1.00 97.00      PROA   
ATOM   2242  N   LYS P 155     -21.990  31.698   6.917  1.00 97.00      PROA   
ATOM   2243  HN  LYS P 155     -21.464  32.063   6.153  1.00 97.00      PROA   
ATOM   2244  CA  LYS P 155     -21.814  32.364   8.185  1.00 97.00      PROA   
ATOM   2245  HA  LYS P 155     -21.638  31.605   8.933  1.00 97.00      PROA   
ATOM   2246  CB  LYS P 155     -20.611  33.341   8.125  1.00 97.00      PROA   
ATOM   2247  HB1 LYS P 155     -20.398  33.713   9.150  1.00 97.00      PROA   
ATOM   2248  HB2 LYS P 155     -20.885  34.207   7.484  1.00 97.00      PROA   
ATOM   2249  CG  LYS P 155     -19.311  32.737   7.546  1.00 97.00      PROA   
ATOM   2250  HG1 LYS P 155     -19.526  32.285   6.554  1.00 97.00      PROA   
ATOM   2251  HG2 LYS P 155     -18.951  31.930   8.219  1.00 97.00      PROA   
ATOM   2252  CD  LYS P 155     -18.193  33.789   7.383  1.00 97.00      PROA   
ATOM   2253  HD1 LYS P 155     -17.552  33.763   8.290  1.00 97.00      PROA   
ATOM   2254  HD2 LYS P 155     -18.665  34.793   7.324  1.00 97.00      PROA   
ATOM   2255  CE  LYS P 155     -17.290  33.611   6.153  1.00 97.00      PROA   
ATOM   2256  HE1 LYS P 155     -16.823  32.603   6.145  1.00 97.00      PROA   
ATOM   2257  HE2 LYS P 155     -16.499  34.391   6.137  1.00 97.00      PROA   
ATOM   2258  NZ  LYS P 155     -18.069  33.750   4.914  1.00 97.00      PROA   
ATOM   2259  HZ1 LYS P 155     -18.504  34.694   4.879  1.00 97.00      PROA   
ATOM   2260  HZ2 LYS P 155     -18.819  33.031   4.883  1.00 97.00      PROA   
ATOM   2261  HZ3 LYS P 155     -17.450  33.639   4.085  1.00 97.00      PROA   
ATOM   2262  C   LYS P 155     -23.097  33.147   8.480  1.00 97.00      PROA   
ATOM   2263  O   LYS P 155     -23.502  33.906   7.603  1.00 97.00      PROA   
ATOM   2264  N   PRO P 156     -23.805  33.054   9.611  1.00 97.00      PROA   
ATOM   2265  CD  PRO P 156     -23.556  32.060  10.655  1.00 97.00      PROA   
ATOM   2266  HD1 PRO P 156     -22.494  32.082  10.978  1.00 97.00      PROA   
ATOM   2267  HD2 PRO P 156     -23.816  31.051  10.268  1.00 97.00      PROA   
ATOM   2268  CA  PRO P 156     -25.132  33.658   9.749  1.00 97.00      PROA   
ATOM   2269  HA  PRO P 156     -25.720  33.433   8.871  1.00 97.00      PROA   
ATOM   2270  CB  PRO P 156     -25.709  33.047  11.042  1.00 97.00      PROA   
ATOM   2271  HB1 PRO P 156     -26.416  32.228  10.790  1.00 97.00      PROA   
ATOM   2272  HB2 PRO P 156     -26.241  33.799  11.662  1.00 97.00      PROA   
ATOM   2273  CG  PRO P 156     -24.501  32.460  11.788  1.00 97.00      PROA   
ATOM   2274  HG1 PRO P 156     -24.031  33.239  12.425  1.00 97.00      PROA   
ATOM   2275  HG2 PRO P 156     -24.784  31.593  12.423  1.00 97.00      PROA   
ATOM   2276  C   PRO P 156     -25.006  35.164   9.802  1.00 97.00      PROA   
ATOM   2277  O   PRO P 156     -25.879  35.867   9.304  1.00 97.00      PROA   
ATOM   2278  N   LYS P 157     -23.883  35.655  10.351  1.00 97.00      PROA   
ATOM   2279  HN  LYS P 157     -23.267  35.032  10.827  1.00 97.00      PROA   
ATOM   2280  CA  LYS P 157     -23.436  37.028  10.330  1.00 97.00      PROA   
ATOM   2281  HA  LYS P 157     -24.143  37.625  10.887  1.00 97.00      PROA   
ATOM   2282  CB  LYS P 157     -22.044  37.046  11.018  1.00 97.00      PROA   
ATOM   2283  HB1 LYS P 157     -21.436  36.236  10.562  1.00 97.00      PROA   
ATOM   2284  HB2 LYS P 157     -22.196  36.794  12.089  1.00 97.00      PROA   
ATOM   2285  CG  LYS P 157     -21.223  38.341  10.944  1.00 97.00      PROA   
ATOM   2286  HG1 LYS P 157     -21.053  38.611   9.880  1.00 97.00      PROA   
ATOM   2287  HG2 LYS P 157     -20.233  38.146  11.409  1.00 97.00      PROA   
ATOM   2288  CD  LYS P 157     -21.891  39.520  11.665  1.00 97.00      PROA   
ATOM   2289  HD1 LYS P 157     -22.245  39.175  12.661  1.00 97.00      PROA   
ATOM   2290  HD2 LYS P 157     -22.775  39.839  11.073  1.00 97.00      PROA   
ATOM   2291  CE  LYS P 157     -20.977  40.735  11.856  1.00 97.00      PROA   
ATOM   2292  HE1 LYS P 157     -21.541  41.581  12.305  1.00 97.00      PROA   
ATOM   2293  HE2 LYS P 157     -20.522  41.052  10.893  1.00 97.00      PROA   
ATOM   2294  NZ  LYS P 157     -19.881  40.401  12.762  1.00 97.00      PROA   
ATOM   2295  HZ1 LYS P 157     -19.226  39.722  12.325  1.00 97.00      PROA   
ATOM   2296  HZ2 LYS P 157     -20.286  39.967  13.616  1.00 97.00      PROA   
ATOM   2297  HZ3 LYS P 157     -19.374  41.261  13.056  1.00 97.00      PROA   
ATOM   2298  C   LYS P 157     -23.368  37.639   8.939  1.00 97.00      PROA   
ATOM   2299  O   LYS P 157     -23.804  38.770   8.737  1.00 97.00      PROA   
ATOM   2300  N   ASP P 158     -22.855  36.897   7.932  1.00 97.00      PROA   
ATOM   2301  HN  ASP P 158     -22.418  36.017   8.104  1.00 97.00      PROA   
ATOM   2302  CA  ASP P 158     -22.931  37.290   6.539  1.00 97.00      PROA   
ATOM   2303  HA  ASP P 158     -22.497  38.275   6.455  1.00 97.00      PROA   
ATOM   2304  CB  ASP P 158     -22.155  36.284   5.649  1.00 97.00      PROA   
ATOM   2305  HB1 ASP P 158     -22.476  36.356   4.588  1.00 97.00      PROA   
ATOM   2306  HB2 ASP P 158     -22.351  35.249   6.000  1.00 97.00      PROA   
ATOM   2307  CG  ASP P 158     -20.649  36.515   5.689  1.00 97.00      PROA   
ATOM   2308  OD1 ASP P 158     -20.187  37.607   6.089  1.00 97.00      PROA   
ATOM   2309  OD2 ASP P 158     -19.937  35.600   5.222  1.00 97.00      PROA   
ATOM   2310  C   ASP P 158     -24.354  37.409   6.007  1.00 97.00      PROA   
ATOM   2311  O   ASP P 158     -24.695  38.399   5.362  1.00 97.00      PROA   
ATOM   2312  N   THR P 159     -25.237  36.423   6.287  1.00 97.00      PROA   
ATOM   2313  HN  THR P 159     -24.970  35.648   6.855  1.00 97.00      PROA   
ATOM   2314  CA  THR P 159     -26.596  36.385   5.749  1.00 97.00      PROA   
ATOM   2315  HA  THR P 159     -26.504  36.528   4.683  1.00 97.00      PROA   
ATOM   2316  CB  THR P 159     -27.323  35.063   5.979  1.00 97.00      PROA   
ATOM   2317  HB  THR P 159     -28.299  35.085   5.448  1.00 97.00      PROA   
ATOM   2318  OG1 THR P 159     -27.587  34.781   7.348  1.00 97.00      PROA   
ATOM   2319  HG1 THR P 159     -26.859  35.167   7.841  1.00 97.00      PROA   
ATOM   2320  CG2 THR P 159     -26.459  33.931   5.406  1.00 97.00      PROA   
ATOM   2321 HG21 THR P 159     -25.550  33.784   6.028  1.00 97.00      PROA   
ATOM   2322 HG22 THR P 159     -26.144  34.172   4.368  1.00 97.00      PROA   
ATOM   2323 HG23 THR P 159     -27.029  32.978   5.398  1.00 97.00      PROA   
ATOM   2324  C   THR P 159     -27.466  37.542   6.178  1.00 97.00      PROA   
ATOM   2325  O   THR P 159     -28.282  38.040   5.406  1.00 97.00      PROA   
ATOM   2326  N   LEU P 160     -27.295  38.001   7.426  1.00 97.00      PROA   
ATOM   2327  HN  LEU P 160     -26.644  37.566   8.043  1.00 97.00      PROA   
ATOM   2328  CA  LEU P 160     -28.043  39.092   7.994  1.00 97.00      PROA   
ATOM   2329  HA  LEU P 160     -29.073  39.013   7.677  1.00 97.00      PROA   
ATOM   2330  CB  LEU P 160     -27.954  38.986   9.532  1.00 97.00      PROA   
ATOM   2331  HB1 LEU P 160     -28.501  39.832  10.001  1.00 97.00      PROA   
ATOM   2332  HB2 LEU P 160     -26.884  39.049   9.827  1.00 97.00      PROA   
ATOM   2333  CG  LEU P 160     -28.529  37.665  10.101  1.00 97.00      PROA   
ATOM   2334  HG  LEU P 160     -28.218  36.810   9.463  1.00 97.00      PROA   
ATOM   2335  CD1 LEU P 160     -27.988  37.414  11.517  1.00 97.00      PROA   
ATOM   2336 HD11 LEU P 160     -28.283  38.255  12.180  1.00 97.00      PROA   
ATOM   2337 HD12 LEU P 160     -26.879  37.349  11.501  1.00 97.00      PROA   
ATOM   2338 HD13 LEU P 160     -28.405  36.469  11.927  1.00 97.00      PROA   
ATOM   2339  CD2 LEU P 160     -30.062  37.662  10.087  1.00 97.00      PROA   
ATOM   2340 HD21 LEU P 160     -30.435  37.780   9.047  1.00 97.00      PROA   
ATOM   2341 HD22 LEU P 160     -30.447  38.502  10.705  1.00 97.00      PROA   
ATOM   2342 HD23 LEU P 160     -30.445  36.701  10.494  1.00 97.00      PROA   
ATOM   2343  C   LEU P 160     -27.540  40.458   7.553  1.00 97.00      PROA   
ATOM   2344  O   LEU P 160     -28.280  41.439   7.612  1.00 97.00      PROA   
ATOM   2345  N   MET P 161     -26.277  40.557   7.075  1.00 97.00      PROA   
ATOM   2346  HN  MET P 161     -25.707  39.746   6.970  1.00 97.00      PROA   
ATOM   2347  CA  MET P 161     -25.635  41.817   6.750  1.00 97.00      PROA   
ATOM   2348  HA  MET P 161     -26.290  42.622   7.050  1.00 97.00      PROA   
ATOM   2349  CB  MET P 161     -24.288  41.993   7.494  1.00 97.00      PROA   
ATOM   2350  HB1 MET P 161     -23.783  42.910   7.120  1.00 97.00      PROA   
ATOM   2351  HB2 MET P 161     -23.637  41.119   7.278  1.00 97.00      PROA   
ATOM   2352  CG  MET P 161     -24.443  42.118   9.023  1.00 97.00      PROA   
ATOM   2353  HG1 MET P 161     -24.726  41.124   9.432  1.00 97.00      PROA   
ATOM   2354  HG2 MET P 161     -25.279  42.817   9.237  1.00 97.00      PROA   
ATOM   2355  SD  MET P 161     -22.942  42.707   9.861  1.00 97.00      PROA   
ATOM   2356  CE  MET P 161     -23.230  44.476   9.582  1.00 97.00      PROA   
ATOM   2357  HE1 MET P 161     -24.182  44.806  10.051  1.00 97.00      PROA   
ATOM   2358  HE2 MET P 161     -23.289  44.699   8.495  1.00 97.00      PROA   
ATOM   2359  HE3 MET P 161     -22.407  45.080  10.021  1.00 97.00      PROA   
ATOM   2360  C   MET P 161     -25.461  42.023   5.258  1.00 97.00      PROA   
ATOM   2361  O   MET P 161     -24.354  42.012   4.732  1.00 97.00      PROA   
ATOM   2362  N   ILE P 162     -26.597  42.268   4.571  1.00 97.00      PROA   
ATOM   2363  HN  ILE P 162     -27.433  42.327   5.111  1.00 97.00      PROA   
ATOM   2364  CA  ILE P 162     -26.870  42.448   3.146  1.00 97.00      PROA   
ATOM   2365  HA  ILE P 162     -26.973  41.455   2.736  1.00 97.00      PROA   
ATOM   2366  CB  ILE P 162     -28.226  43.172   2.987  1.00 97.00      PROA   
ATOM   2367  HB  ILE P 162     -28.324  43.910   3.812  1.00 97.00      PROA   
ATOM   2368  CG2 ILE P 162     -28.351  43.943   1.652  1.00 97.00      PROA   
ATOM   2369 HG21 ILE P 162     -28.266  43.241   0.795  1.00 97.00      PROA   
ATOM   2370 HG22 ILE P 162     -27.559  44.718   1.568  1.00 97.00      PROA   
ATOM   2371 HG23 ILE P 162     -29.341  44.445   1.595  1.00 97.00      PROA   
ATOM   2372  CG1 ILE P 162     -29.434  42.202   3.118  1.00 97.00      PROA   
ATOM   2373 HG11 ILE P 162     -29.355  41.447   2.307  1.00 97.00      PROA   
ATOM   2374 HG12 ILE P 162     -30.358  42.796   2.949  1.00 97.00      PROA   
ATOM   2375  CD  ILE P 162     -29.587  41.468   4.452  1.00 97.00      PROA   
ATOM   2376  HD1 ILE P 162     -29.528  42.185   5.299  1.00 97.00      PROA   
ATOM   2377  HD2 ILE P 162     -28.782  40.711   4.566  1.00 97.00      PROA   
ATOM   2378  HD3 ILE P 162     -30.571  40.953   4.493  1.00 97.00      PROA   
ATOM   2379  C   ILE P 162     -25.780  42.969   2.213  1.00 97.00      PROA   
ATOM   2380  O   ILE P 162     -25.684  42.498   1.081  1.00 97.00      PROA   
ATOM   2381  N   SER P 163     -24.949  43.955   2.606  1.00 97.00      PROA   
ATOM   2382  HN  SER P 163     -25.035  44.369   3.509  1.00 97.00      PROA   
ATOM   2383  CA  SER P 163     -23.915  44.511   1.742  1.00 97.00      PROA   
ATOM   2384  HA  SER P 163     -24.344  44.668   0.764  1.00 97.00      PROA   
ATOM   2385  CB  SER P 163     -23.406  45.865   2.303  1.00 97.00      PROA   
ATOM   2386  HB1 SER P 163     -22.700  46.335   1.586  1.00 97.00      PROA   
ATOM   2387  HB2 SER P 163     -22.890  45.704   3.273  1.00 97.00      PROA   
ATOM   2388  OG  SER P 163     -24.486  46.765   2.523  1.00 97.00      PROA   
ATOM   2389  HG1 SER P 163     -24.809  47.015   1.654  1.00 97.00      PROA   
ATOM   2390  C   SER P 163     -22.696  43.609   1.540  1.00 97.00      PROA   
ATOM   2391  O   SER P 163     -21.595  43.933   1.983  1.00 97.00      PROA   
ATOM   2392  N   ARG P 164     -22.863  42.463   0.832  1.00 97.00      PROA   
ATOM   2393  HN  ARG P 164     -23.769  42.196   0.513  1.00 97.00      PROA   
ATOM   2394  CA  ARG P 164     -21.794  41.549   0.495  1.00 97.00      PROA   
ATOM   2395  HA  ARG P 164     -20.987  42.121   0.060  1.00 97.00      PROA   
ATOM   2396  CB  ARG P 164     -21.291  40.742   1.722  1.00 97.00      PROA   
ATOM   2397  HB1 ARG P 164     -21.021  41.461   2.525  1.00 97.00      PROA   
ATOM   2398  HB2 ARG P 164     -20.372  40.185   1.442  1.00 97.00      PROA   
ATOM   2399  CG  ARG P 164     -22.334  39.749   2.266  1.00 97.00      PROA   
ATOM   2400  HG1 ARG P 164     -22.462  38.930   1.526  1.00 97.00      PROA   
ATOM   2401  HG2 ARG P 164     -23.301  40.287   2.366  1.00 97.00      PROA   
ATOM   2402  CD  ARG P 164     -21.995  39.103   3.607  1.00 97.00      PROA   
ATOM   2403  HD1 ARG P 164     -20.937  38.766   3.642  1.00 97.00      PROA   
ATOM   2404  HD2 ARG P 164     -22.674  38.245   3.799  1.00 97.00      PROA   
ATOM   2405  NE  ARG P 164     -22.261  40.120   4.662  1.00 97.00      PROA   
ATOM   2406  HE  ARG P 164     -23.201  40.424   4.810  1.00 97.00      PROA   
ATOM   2407  CZ  ARG P 164     -21.278  40.817   5.257  1.00 97.00      PROA   
ATOM   2408  NH1 ARG P 164     -20.099  40.258   5.556  1.00 97.00      PROA   
ATOM   2409 HH11 ARG P 164     -19.319  40.835   5.800  1.00 97.00      PROA   
ATOM   2410 HH12 ARG P 164     -20.040  39.261   5.592  1.00 97.00      PROA   
ATOM   2411  NH2 ARG P 164     -21.493  42.109   5.551  1.00 97.00      PROA   
ATOM   2412 HH21 ARG P 164     -22.362  42.523   5.282  1.00 97.00      PROA   
ATOM   2413 HH22 ARG P 164     -20.778  42.628   6.019  1.00 97.00      PROA   
ATOM   2414  C   ARG P 164     -22.332  40.554  -0.523  1.00 97.00      PROA   
ATOM   2415  O   ARG P 164     -23.516  40.554  -0.851  1.00 97.00      PROA   
ATOM   2416  N   THR P 165     -21.457  39.643  -1.021  1.00 97.00      PROA   
ATOM   2417  HN  THR P 165     -20.473  39.775  -0.928  1.00 97.00      PROA   
ATOM   2418  CA  THR P 165     -21.853  38.408  -1.678  1.00 97.00      PROA   
ATOM   2419  HA  THR P 165     -22.870  38.512  -2.027  1.00 97.00      PROA   
ATOM   2420  CB  THR P 165     -20.955  38.077  -2.872  1.00 97.00      PROA   
ATOM   2421  HB  THR P 165     -21.149  37.041  -3.224  1.00 97.00      PROA   
ATOM   2422  OG1 THR P 165     -19.571  38.188  -2.549  1.00 97.00      PROA   
ATOM   2423  HG1 THR P 165     -19.423  37.569  -1.830  1.00 97.00      PROA   
ATOM   2424  CG2 THR P 165     -21.240  39.073  -4.007  1.00 97.00      PROA   
ATOM   2425 HG21 THR P 165     -21.023  40.109  -3.670  1.00 97.00      PROA   
ATOM   2426 HG22 THR P 165     -22.305  39.015  -4.316  1.00 97.00      PROA   
ATOM   2427 HG23 THR P 165     -20.593  38.849  -4.883  1.00 97.00      PROA   
ATOM   2428  C   THR P 165     -21.756  37.252  -0.674  1.00 97.00      PROA   
ATOM   2429  O   THR P 165     -20.636  36.861  -0.348  1.00 97.00      PROA   
ATOM   2430  N   PRO P 166     -22.819  36.648  -0.138  1.00 97.00      PROA   
ATOM   2431  CD  PRO P 166     -24.206  37.069  -0.343  1.00 97.00      PROA   
ATOM   2432  HD1 PRO P 166     -24.507  36.896  -1.398  1.00 97.00      PROA   
ATOM   2433  HD2 PRO P 166     -24.306  38.147  -0.092  1.00 97.00      PROA   
ATOM   2434  CA  PRO P 166     -22.694  35.695   0.962  1.00 97.00      PROA   
ATOM   2435  HA  PRO P 166     -21.823  35.916   1.560  1.00 97.00      PROA   
ATOM   2436  CB  PRO P 166     -24.022  35.848   1.719  1.00 97.00      PROA   
ATOM   2437  HB1 PRO P 166     -23.951  36.679   2.452  1.00 97.00      PROA   
ATOM   2438  HB2 PRO P 166     -24.313  34.920   2.256  1.00 97.00      PROA   
ATOM   2439  CG  PRO P 166     -25.029  36.212   0.625  1.00 97.00      PROA   
ATOM   2440  HG1 PRO P 166     -25.381  35.288   0.119  1.00 97.00      PROA   
ATOM   2441  HG2 PRO P 166     -25.907  36.760   1.028  1.00 97.00      PROA   
ATOM   2442  C   PRO P 166     -22.541  34.297   0.399  1.00 97.00      PROA   
ATOM   2443  O   PRO P 166     -23.008  34.049  -0.704  1.00 97.00      PROA   
ATOM   2444  N   GLU P 167     -21.855  33.382   1.120  1.00 97.00      PROA   
ATOM   2445  HN  GLU P 167     -21.598  33.566   2.066  1.00 97.00      PROA   
ATOM   2446  CA  GLU P 167     -21.342  32.145   0.567  1.00 97.00      PROA   
ATOM   2447  HA  GLU P 167     -21.747  32.014  -0.426  1.00 97.00      PROA   
ATOM   2448  CB  GLU P 167     -19.789  32.202   0.483  1.00 97.00      PROA   
ATOM   2449  HB1 GLU P 167     -19.518  32.946  -0.296  1.00 97.00      PROA   
ATOM   2450  HB2 GLU P 167     -19.411  31.207   0.164  1.00 97.00      PROA   
ATOM   2451  CG  GLU P 167     -19.083  32.604   1.804  1.00 97.00      PROA   
ATOM   2452  HG1 GLU P 167     -19.345  31.872   2.597  1.00 97.00      PROA   
ATOM   2453  HG2 GLU P 167     -19.419  33.617   2.113  1.00 97.00      PROA   
ATOM   2454  CD  GLU P 167     -17.561  32.634   1.671  1.00 97.00      PROA   
ATOM   2455  OE1 GLU P 167     -17.068  32.454   0.536  1.00 97.00      PROA   
ATOM   2456  OE2 GLU P 167     -16.864  32.843   2.696  1.00 97.00      PROA   
ATOM   2457  C   GLU P 167     -21.752  30.899   1.335  1.00 97.00      PROA   
ATOM   2458  O   GLU P 167     -21.633  30.840   2.554  1.00 97.00      PROA   
ATOM   2459  N   VAL P 168     -22.223  29.846   0.615  1.00 97.00      PROA   
ATOM   2460  HN  VAL P 168     -22.483  29.971  -0.340  1.00 97.00      PROA   
ATOM   2461  CA  VAL P 168     -22.369  28.483   1.106  1.00 97.00      PROA   
ATOM   2462  HA  VAL P 168     -22.459  28.517   2.182  1.00 97.00      PROA   
ATOM   2463  CB  VAL P 168     -23.565  27.734   0.500  1.00 97.00      PROA   
ATOM   2464  HB  VAL P 168     -23.387  27.547  -0.581  1.00 97.00      PROA   
ATOM   2465  CG1 VAL P 168     -23.765  26.391   1.229  1.00 97.00      PROA   
ATOM   2466 HG11 VAL P 168     -23.958  26.566   2.309  1.00 97.00      PROA   
ATOM   2467 HG12 VAL P 168     -22.861  25.753   1.128  1.00 97.00      PROA   
ATOM   2468 HG13 VAL P 168     -24.636  25.851   0.800  1.00 97.00      PROA   
ATOM   2469  CG2 VAL P 168     -24.857  28.560   0.600  1.00 97.00      PROA   
ATOM   2470 HG21 VAL P 168     -24.705  29.591   0.215  1.00 97.00      PROA   
ATOM   2471 HG22 VAL P 168     -25.192  28.617   1.658  1.00 97.00      PROA   
ATOM   2472 HG23 VAL P 168     -25.662  28.077   0.005  1.00 97.00      PROA   
ATOM   2473  C   VAL P 168     -21.105  27.754   0.657  1.00 97.00      PROA   
ATOM   2474  O   VAL P 168     -20.702  27.930  -0.488  1.00 97.00      PROA   
ATOM   2475  N   THR P 169     -20.443  26.918   1.505  1.00 97.00      PROA   
ATOM   2476  HN  THR P 169     -20.807  26.696   2.407  1.00 97.00      PROA   
ATOM   2477  CA  THR P 169     -19.145  26.332   1.162  1.00 97.00      PROA   
ATOM   2478  HA  THR P 169     -18.874  26.653   0.167  1.00 97.00      PROA   
ATOM   2479  CB  THR P 169     -18.035  26.749   2.132  1.00 97.00      PROA   
ATOM   2480  HB  THR P 169     -18.338  26.520   3.176  1.00 97.00      PROA   
ATOM   2481  OG1 THR P 169     -17.794  28.145   2.033  1.00 97.00      PROA   
ATOM   2482  HG1 THR P 169     -18.623  28.578   2.253  1.00 97.00      PROA   
ATOM   2483  CG2 THR P 169     -16.696  26.052   1.825  1.00 97.00      PROA   
ATOM   2484 HG21 THR P 169     -16.444  26.171   0.749  1.00 97.00      PROA   
ATOM   2485 HG22 THR P 169     -16.751  24.968   2.063  1.00 97.00      PROA   
ATOM   2486 HG23 THR P 169     -15.882  26.507   2.429  1.00 97.00      PROA   
ATOM   2487  C   THR P 169     -19.207  24.819   1.112  1.00 97.00      PROA   
ATOM   2488  O   THR P 169     -19.667  24.185   2.050  1.00 97.00      PROA   
ATOM   2489  N   CYS P 170     -18.711  24.189   0.017  1.00 97.00      PROA   
ATOM   2490  HN  CYS P 170     -18.339  24.710  -0.747  1.00 97.00      PROA   
ATOM   2491  CA  CYS P 170     -18.696  22.745  -0.142  1.00 97.00      PROA   
ATOM   2492  HA  CYS P 170     -19.088  22.295   0.758  1.00 97.00      PROA   
ATOM   2493  CB  CYS P 170     -19.546  22.297  -1.358  1.00 97.00      PROA   
ATOM   2494  HB1 CYS P 170     -19.046  22.635  -2.290  1.00 97.00      PROA   
ATOM   2495  HB2 CYS P 170     -20.523  22.821  -1.287  1.00 97.00      PROA   
ATOM   2496  SG  CYS P 170     -19.885  20.515  -1.470  1.00 97.00      PROA   
ATOM   2497  C   CYS P 170     -17.272  22.263  -0.310  1.00 97.00      PROA   
ATOM   2498  O   CYS P 170     -16.473  22.874  -1.011  1.00 97.00      PROA   
ATOM   2499  N   VAL P 171     -16.917  21.148   0.369  1.00 97.00      PROA   
ATOM   2500  HN  VAL P 171     -17.599  20.644   0.892  1.00 97.00      PROA   
ATOM   2501  CA  VAL P 171     -15.573  20.625   0.457  1.00 97.00      PROA   
ATOM   2502  HA  VAL P 171     -14.948  21.170  -0.236  1.00 97.00      PROA   
ATOM   2503  CB  VAL P 171     -14.991  20.743   1.869  1.00 97.00      PROA   
ATOM   2504  HB  VAL P 171     -15.637  20.190   2.584  1.00 97.00      PROA   
ATOM   2505  CG1 VAL P 171     -13.565  20.158   1.935  1.00 97.00      PROA   
ATOM   2506 HG11 VAL P 171     -12.939  20.581   1.120  1.00 97.00      PROA   
ATOM   2507 HG12 VAL P 171     -13.589  19.052   1.832  1.00 97.00      PROA   
ATOM   2508 HG13 VAL P 171     -13.094  20.416   2.908  1.00 97.00      PROA   
ATOM   2509  CG2 VAL P 171     -14.977  22.222   2.304  1.00 97.00      PROA   
ATOM   2510 HG21 VAL P 171     -16.007  22.639   2.315  1.00 97.00      PROA   
ATOM   2511 HG22 VAL P 171     -14.355  22.820   1.604  1.00 97.00      PROA   
ATOM   2512 HG23 VAL P 171     -14.555  22.311   3.328  1.00 97.00      PROA   
ATOM   2513  C   VAL P 171     -15.564  19.169   0.040  1.00 97.00      PROA   
ATOM   2514  O   VAL P 171     -16.319  18.343   0.544  1.00 97.00      PROA   
ATOM   2515  N   VAL P 172     -14.656  18.817  -0.894  1.00 97.00      PROA   
ATOM   2516  HN  VAL P 172     -14.121  19.515  -1.363  1.00 97.00      PROA   
ATOM   2517  CA  VAL P 172     -14.369  17.460  -1.292  1.00 97.00      PROA   
ATOM   2518  HA  VAL P 172     -14.998  16.789  -0.726  1.00 97.00      PROA   
ATOM   2519  CB  VAL P 172     -14.597  17.234  -2.784  1.00 97.00      PROA   
ATOM   2520  HB  VAL P 172     -13.982  17.953  -3.367  1.00 97.00      PROA   
ATOM   2521  CG1 VAL P 172     -14.236  15.799  -3.219  1.00 97.00      PROA   
ATOM   2522 HG11 VAL P 172     -14.725  15.060  -2.548  1.00 97.00      PROA   
ATOM   2523 HG12 VAL P 172     -13.136  15.648  -3.181  1.00 97.00      PROA   
ATOM   2524 HG13 VAL P 172     -14.587  15.617  -4.257  1.00 97.00      PROA   
ATOM   2525  CG2 VAL P 172     -16.086  17.498  -3.069  1.00 97.00      PROA   
ATOM   2526 HG21 VAL P 172     -16.360  18.540  -2.798  1.00 97.00      PROA   
ATOM   2527 HG22 VAL P 172     -16.715  16.803  -2.474  1.00 97.00      PROA   
ATOM   2528 HG23 VAL P 172     -16.302  17.348  -4.148  1.00 97.00      PROA   
ATOM   2529  C   VAL P 172     -12.935  17.207  -0.892  1.00 97.00      PROA   
ATOM   2530  O   VAL P 172     -12.115  18.116  -0.859  1.00 97.00      PROA   
ATOM   2531  N   VAL P 173     -12.612  15.956  -0.515  1.00 97.00      PROA   
ATOM   2532  HN  VAL P 173     -13.286  15.222  -0.543  1.00 97.00      PROA   
ATOM   2533  CA  VAL P 173     -11.307  15.568  -0.045  1.00 97.00      PROA   
ATOM   2534  HA  VAL P 173     -10.564  16.095  -0.625  1.00 97.00      PROA   
ATOM   2535  CB  VAL P 173     -11.111  15.865   1.449  1.00 97.00      PROA   
ATOM   2536  HB  VAL P 173     -11.303  16.947   1.616  1.00 97.00      PROA   
ATOM   2537  CG1 VAL P 173     -12.093  15.056   2.318  1.00 97.00      PROA   
ATOM   2538 HG11 VAL P 173     -11.929  13.966   2.178  1.00 97.00      PROA   
ATOM   2539 HG12 VAL P 173     -13.143  15.298   2.047  1.00 97.00      PROA   
ATOM   2540 HG13 VAL P 173     -11.932  15.294   3.391  1.00 97.00      PROA   
ATOM   2541  CG2 VAL P 173      -9.655  15.629   1.884  1.00 97.00      PROA   
ATOM   2542 HG21 VAL P 173      -8.959  16.145   1.188  1.00 97.00      PROA   
ATOM   2543 HG22 VAL P 173      -9.425  14.543   1.882  1.00 97.00      PROA   
ATOM   2544 HG23 VAL P 173      -9.498  16.026   2.909  1.00 97.00      PROA   
ATOM   2545  C   VAL P 173     -11.242  14.102  -0.405  1.00 97.00      PROA   
ATOM   2546  O   VAL P 173     -12.268  13.496  -0.713  1.00 97.00      PROA   
ATOM   2547  N   ASP P 174     -10.025  13.513  -0.440  1.00 97.00      PROA   
ATOM   2548  HN  ASP P 174      -9.205  14.026  -0.197  1.00 97.00      PROA   
ATOM   2549  CA  ASP P 174      -9.799  12.113  -0.730  1.00 97.00      PROA   
ATOM   2550  HA  ASP P 174      -8.730  12.009  -0.839  1.00 97.00      PROA   
ATOM   2551  CB  ASP P 174     -10.220  11.159   0.429  1.00 97.00      PROA   
ATOM   2552  HB1 ASP P 174     -10.098  10.098   0.122  1.00 97.00      PROA   
ATOM   2553  HB2 ASP P 174     -11.281  11.341   0.704  1.00 97.00      PROA   
ATOM   2554  CG  ASP P 174      -9.352  11.399   1.674  1.00 97.00      PROA   
ATOM   2555  OD1 ASP P 174      -8.397  12.209   1.599  1.00 97.00      PROA   
ATOM   2556  OD2 ASP P 174      -9.616  10.750   2.720  1.00 97.00      PROA   
ATOM   2557  C   ASP P 174     -10.124  11.704  -2.144  1.00 97.00      PROA   
ATOM   2558  O   ASP P 174     -10.705  10.656  -2.416  1.00 97.00      PROA   
ATOM   2559  N   VAL P 175      -9.631  12.538  -3.090  1.00 97.00      PROA   
ATOM   2560  HN  VAL P 175      -9.332  13.456  -2.841  1.00 97.00      PROA   
ATOM   2561  CA  VAL P 175      -9.451  12.192  -4.481  1.00 97.00      PROA   
ATOM   2562  HA  VAL P 175      -9.826  11.193  -4.647  1.00 97.00      PROA   
ATOM   2563  CB  VAL P 175     -10.152  13.177  -5.415  1.00 97.00      PROA   
ATOM   2564  HB  VAL P 175      -9.772  14.205  -5.231  1.00 97.00      PROA   
ATOM   2565  CG1 VAL P 175      -9.900  12.802  -6.889  1.00 97.00      PROA   
ATOM   2566 HG11 VAL P 175     -10.288  11.782  -7.097  1.00 97.00      PROA   
ATOM   2567 HG12 VAL P 175      -8.814  12.827  -7.120  1.00 97.00      PROA   
ATOM   2568 HG13 VAL P 175     -10.423  13.520  -7.557  1.00 97.00      PROA   
ATOM   2569  CG2 VAL P 175     -11.663  13.162  -5.110  1.00 97.00      PROA   
ATOM   2570 HG21 VAL P 175     -11.858  13.462  -4.059  1.00 97.00      PROA   
ATOM   2571 HG22 VAL P 175     -12.072  12.142  -5.273  1.00 97.00      PROA   
ATOM   2572 HG23 VAL P 175     -12.192  13.872  -5.781  1.00 97.00      PROA   
ATOM   2573  C   VAL P 175      -7.946  12.237  -4.704  1.00 97.00      PROA   
ATOM   2574  O   VAL P 175      -7.303  13.216  -4.350  1.00 97.00      PROA   
ATOM   2575  N   SER P 176      -7.329  11.169  -5.272  1.00 97.00      PROA   
ATOM   2576  HN  SER P 176      -7.862  10.388  -5.586  1.00 97.00      PROA   
ATOM   2577  CA  SER P 176      -5.878  11.039  -5.414  1.00 97.00      PROA   
ATOM   2578  HA  SER P 176      -5.451  11.267  -4.448  1.00 97.00      PROA   
ATOM   2579  CB  SER P 176      -5.459   9.600  -5.810  1.00 97.00      PROA   
ATOM   2580  HB1 SER P 176      -5.648   9.433  -6.892  1.00 97.00      PROA   
ATOM   2581  HB2 SER P 176      -6.050   8.858  -5.232  1.00 97.00      PROA   
ATOM   2582  OG  SER P 176      -4.083   9.368  -5.527  1.00 97.00      PROA   
ATOM   2583  HG1 SER P 176      -3.743   8.874  -6.277  1.00 97.00      PROA   
ATOM   2584  C   SER P 176      -5.237  12.059  -6.353  1.00 97.00      PROA   
ATOM   2585  O   SER P 176      -5.912  12.717  -7.142  1.00 97.00      PROA   
ATOM   2586  N   HSD P 177      -3.894  12.251  -6.238  1.00 97.00      PROA   
ATOM   2587  HN  HSD P 177      -3.355  11.692  -5.613  1.00 97.00      PROA   
ATOM   2588  CA  HSD P 177      -3.143  13.257  -6.972  1.00 97.00      PROA   
ATOM   2589  HA  HSD P 177      -3.584  14.214  -6.732  1.00 97.00      PROA   
ATOM   2590  CB  HSD P 177      -1.643  13.269  -6.569  1.00 97.00      PROA   
ATOM   2591  HB1 HSD P 177      -1.071  13.890  -7.291  1.00 97.00      PROA   
ATOM   2592  HB2 HSD P 177      -1.255  12.229  -6.620  1.00 97.00      PROA   
ATOM   2593  ND1 HSD P 177      -1.056  15.127  -4.923  1.00 97.00      PROA   
ATOM   2594  HD1 HSD P 177      -1.199  15.893  -5.550  1.00 97.00      PROA   
ATOM   2595  CG  HSD P 177      -1.335  13.801  -5.191  1.00 97.00      PROA   
ATOM   2596  CE1 HSD P 177      -0.548  15.182  -3.668  1.00 97.00      PROA   
ATOM   2597  HE1 HSD P 177      -0.234  16.114  -3.197  1.00 97.00      PROA   
ATOM   2598  NE2 HSD P 177      -0.471  13.991  -3.114  1.00 97.00      PROA   
ATOM   2599  CD2 HSD P 177      -0.963  13.123  -4.073  1.00 97.00      PROA   
ATOM   2600  HD2 HSD P 177      -0.994  12.058  -3.878  1.00 97.00      PROA   
ATOM   2601  C   HSD P 177      -3.182  13.150  -8.489  1.00 97.00      PROA   
ATOM   2602  O   HSD P 177      -3.345  14.147  -9.187  1.00 97.00      PROA   
ATOM   2603  N   GLU P 178      -3.017  11.931  -9.027  1.00 97.00      PROA   
ATOM   2604  HN  GLU P 178      -2.893  11.145  -8.426  1.00 97.00      PROA   
ATOM   2605  CA  GLU P 178      -2.934  11.599 -10.433  1.00 97.00      PROA   
ATOM   2606  HA  GLU P 178      -2.213  12.274 -10.871  1.00 97.00      PROA   
ATOM   2607  CB  GLU P 178      -2.430  10.140 -10.643  1.00 97.00      PROA   
ATOM   2608  HB1 GLU P 178      -1.376  10.080 -10.296  1.00 97.00      PROA   
ATOM   2609  HB2 GLU P 178      -2.436   9.927 -11.734  1.00 97.00      PROA   
ATOM   2610  CG  GLU P 178      -3.240   9.023  -9.938  1.00 97.00      PROA   
ATOM   2611  HG1 GLU P 178      -2.984   8.052 -10.413  1.00 97.00      PROA   
ATOM   2612  HG2 GLU P 178      -4.325   9.213 -10.084  1.00 97.00      PROA   
ATOM   2613  CD  GLU P 178      -2.975   8.874  -8.435  1.00 97.00      PROA   
ATOM   2614  OE1 GLU P 178      -2.141   9.620  -7.861  1.00 97.00      PROA   
ATOM   2615  OE2 GLU P 178      -3.633   7.983  -7.835  1.00 97.00      PROA   
ATOM   2616  C   GLU P 178      -4.167  11.896 -11.251  1.00 97.00      PROA   
ATOM   2617  O   GLU P 178      -4.045  12.331 -12.396  1.00 97.00      PROA   
ATOM   2618  N   ASP P 179      -5.377  11.699 -10.682  1.00 97.00      PROA   
ATOM   2619  HN  ASP P 179      -5.462  11.295  -9.775  1.00 97.00      PROA   
ATOM   2620  CA  ASP P 179      -6.620  12.023 -11.347  1.00 97.00      PROA   
ATOM   2621  HA  ASP P 179      -6.399  12.494 -12.293  1.00 97.00      PROA   
ATOM   2622  CB  ASP P 179      -7.437  10.724 -11.599  1.00 97.00      PROA   
ATOM   2623  HB1 ASP P 179      -7.875  10.348 -10.649  1.00 97.00      PROA   
ATOM   2624  HB2 ASP P 179      -6.765   9.939 -12.007  1.00 97.00      PROA   
ATOM   2625  CG  ASP P 179      -8.552  10.946 -12.605  1.00 97.00      PROA   
ATOM   2626  OD1 ASP P 179      -8.473  11.948 -13.365  1.00 97.00      PROA   
ATOM   2627  OD2 ASP P 179      -9.452  10.065 -12.677  1.00 97.00      PROA   
ATOM   2628  C   ASP P 179      -7.392  13.035 -10.495  1.00 97.00      PROA   
ATOM   2629  O   ASP P 179      -8.347  12.656  -9.818  1.00 97.00      PROA   
ATOM   2630  N   PRO P 180      -7.005  14.315 -10.448  1.00 97.00      PROA   
ATOM   2631  CD  PRO P 180      -6.067  14.917 -11.403  1.00 97.00      PROA   
ATOM   2632  HD1 PRO P 180      -6.389  14.720 -12.448  1.00 97.00      PROA   
ATOM   2633  HD2 PRO P 180      -5.051  14.499 -11.234  1.00 97.00      PROA   
ATOM   2634  CA  PRO P 180      -7.458  15.280  -9.444  1.00 97.00      PROA   
ATOM   2635  HA  PRO P 180      -7.471  14.816  -8.469  1.00 97.00      PROA   
ATOM   2636  CB  PRO P 180      -6.410  16.401  -9.591  1.00 97.00      PROA   
ATOM   2637  HB1 PRO P 180      -5.496  16.145  -9.014  1.00 97.00      PROA   
ATOM   2638  HB2 PRO P 180      -6.778  17.391  -9.246  1.00 97.00      PROA   
ATOM   2639  CG  PRO P 180      -6.079  16.408 -11.084  1.00 97.00      PROA   
ATOM   2640  HG1 PRO P 180      -6.879  16.925 -11.656  1.00 97.00      PROA   
ATOM   2641  HG2 PRO P 180      -5.103  16.894 -11.300  1.00 97.00      PROA   
ATOM   2642  C   PRO P 180      -8.863  15.832  -9.663  1.00 97.00      PROA   
ATOM   2643  O   PRO P 180      -9.147  16.924  -9.171  1.00 97.00      PROA   
ATOM   2644  N   GLU P 181      -9.768  15.115 -10.360  1.00 97.00      PROA   
ATOM   2645  HN  GLU P 181      -9.533  14.218 -10.726  1.00 97.00      PROA   
ATOM   2646  CA  GLU P 181     -11.112  15.569 -10.642  1.00 97.00      PROA   
ATOM   2647  HA  GLU P 181     -11.032  16.508 -11.171  1.00 97.00      PROA   
ATOM   2648  CB  GLU P 181     -11.899  14.554 -11.509  1.00 97.00      PROA   
ATOM   2649  HB1 GLU P 181     -12.980  14.801 -11.445  1.00 97.00      PROA   
ATOM   2650  HB2 GLU P 181     -11.735  13.541 -11.081  1.00 97.00      PROA   
ATOM   2651  CG  GLU P 181     -11.540  14.507 -13.004  1.00 97.00      PROA   
ATOM   2652  HG1 GLU P 181     -10.495  14.151 -13.133  1.00 97.00      PROA   
ATOM   2653  HG2 GLU P 181     -11.640  15.521 -13.446  1.00 97.00      PROA   
ATOM   2654  CD  GLU P 181     -12.482  13.558 -13.748  1.00 97.00      PROA   
ATOM   2655  OE1 GLU P 181     -13.329  12.899 -13.099  1.00 97.00      PROA   
ATOM   2656  OE2 GLU P 181     -12.341  13.457 -14.995  1.00 97.00      PROA   
ATOM   2657  C   GLU P 181     -11.997  15.826  -9.442  1.00 97.00      PROA   
ATOM   2658  O   GLU P 181     -12.341  14.909  -8.704  1.00 97.00      PROA   
ATOM   2659  N   VAL P 182     -12.466  17.081  -9.273  1.00 97.00      PROA   
ATOM   2660  HN  VAL P 182     -12.006  17.874  -9.663  1.00 97.00      PROA   
ATOM   2661  CA  VAL P 182     -13.714  17.322  -8.587  1.00 97.00      PROA   
ATOM   2662  HA  VAL P 182     -14.268  16.396  -8.532  1.00 97.00      PROA   
ATOM   2663  CB  VAL P 182     -13.531  17.887  -7.178  1.00 97.00      PROA   
ATOM   2664  HB  VAL P 182     -12.950  18.832  -7.228  1.00 97.00      PROA   
ATOM   2665  CG1 VAL P 182     -14.897  18.167  -6.525  1.00 97.00      PROA   
ATOM   2666 HG11 VAL P 182     -15.484  17.227  -6.452  1.00 97.00      PROA   
ATOM   2667 HG12 VAL P 182     -15.477  18.907  -7.118  1.00 97.00      PROA   
ATOM   2668 HG13 VAL P 182     -14.749  18.570  -5.500  1.00 97.00      PROA   
ATOM   2669  CG2 VAL P 182     -12.743  16.884  -6.313  1.00 97.00      PROA   
ATOM   2670 HG21 VAL P 182     -11.739  16.691  -6.749  1.00 97.00      PROA   
ATOM   2671 HG22 VAL P 182     -13.297  15.923  -6.249  1.00 97.00      PROA   
ATOM   2672 HG23 VAL P 182     -12.606  17.290  -5.289  1.00 97.00      PROA   
ATOM   2673  C   VAL P 182     -14.509  18.300  -9.428  1.00 97.00      PROA   
ATOM   2674  O   VAL P 182     -14.168  19.480  -9.503  1.00 97.00      PROA   
ATOM   2675  N   LYS P 183     -15.629  17.854 -10.050  1.00 97.00      PROA   
ATOM   2676  HN  LYS P 183     -15.828  16.883 -10.160  1.00 97.00      PROA   
ATOM   2677  CA  LYS P 183     -16.623  18.774 -10.561  1.00 97.00      PROA   
ATOM   2678  HA  LYS P 183     -16.158  19.744 -10.653  1.00 97.00      PROA   
ATOM   2679  CB  LYS P 183     -17.210  18.423 -11.962  1.00 97.00      PROA   
ATOM   2680  HB1 LYS P 183     -17.418  17.333 -12.009  1.00 97.00      PROA   
ATOM   2681  HB2 LYS P 183     -16.445  18.660 -12.733  1.00 97.00      PROA   
ATOM   2682  CG  LYS P 183     -18.514  19.177 -12.299  1.00 97.00      PROA   
ATOM   2683  HG1 LYS P 183     -18.451  20.189 -11.844  1.00 97.00      PROA   
ATOM   2684  HG2 LYS P 183     -19.365  18.630 -11.839  1.00 97.00      PROA   
ATOM   2685  CD  LYS P 183     -18.800  19.364 -13.798  1.00 97.00      PROA   
ATOM   2686  HD1 LYS P 183     -18.705  18.380 -14.304  1.00 97.00      PROA   
ATOM   2687  HD2 LYS P 183     -18.032  20.051 -14.215  1.00 97.00      PROA   
ATOM   2688  CE  LYS P 183     -20.190  19.938 -14.127  1.00 97.00      PROA   
ATOM   2689  HE1 LYS P 183     -20.946  19.125 -14.166  1.00 97.00      PROA   
ATOM   2690  HE2 LYS P 183     -20.166  20.473 -15.101  1.00 97.00      PROA   
ATOM   2691  NZ  LYS P 183     -20.635  20.905 -13.109  1.00 97.00      PROA   
ATOM   2692  HZ1 LYS P 183     -19.818  21.383 -12.679  1.00 97.00      PROA   
ATOM   2693  HZ2 LYS P 183     -21.162  20.403 -12.366  1.00 97.00      PROA   
ATOM   2694  HZ3 LYS P 183     -21.266  21.610 -13.540  1.00 97.00      PROA   
ATOM   2695  C   LYS P 183     -17.725  18.988  -9.559  1.00 97.00      PROA   
ATOM   2696  O   LYS P 183     -18.379  18.057  -9.102  1.00 97.00      PROA   
ATOM   2697  N   PHE P 184     -17.964  20.267  -9.209  1.00 97.00      PROA   
ATOM   2698  HN  PHE P 184     -17.346  21.001  -9.481  1.00 97.00      PROA   
ATOM   2699  CA  PHE P 184     -19.103  20.671  -8.431  1.00 97.00      PROA   
ATOM   2700  HA  PHE P 184     -19.414  19.835  -7.822  1.00 97.00      PROA   
ATOM   2701  CB  PHE P 184     -18.773  21.867  -7.517  1.00 97.00      PROA   
ATOM   2702  HB1 PHE P 184     -19.684  22.222  -6.990  1.00 97.00      PROA   
ATOM   2703  HB2 PHE P 184     -18.344  22.703  -8.110  1.00 97.00      PROA   
ATOM   2704  CG  PHE P 184     -17.768  21.456  -6.477  1.00 97.00      PROA   
ATOM   2705  CD1 PHE P 184     -18.215  20.891  -5.272  1.00 97.00      PROA   
ATOM   2706  HD1 PHE P 184     -19.263  20.660  -5.151  1.00 97.00      PROA   
ATOM   2707  CE1 PHE P 184     -17.324  20.659  -4.220  1.00 97.00      PROA   
ATOM   2708  HE1 PHE P 184     -17.684  20.249  -3.289  1.00 97.00      PROA   
ATOM   2709  CZ  PHE P 184     -15.966  20.962  -4.373  1.00 97.00      PROA   
ATOM   2710  HZ  PHE P 184     -15.279  20.784  -3.559  1.00 97.00      PROA   
ATOM   2711  CD2 PHE P 184     -16.397  21.727  -6.634  1.00 97.00      PROA   
ATOM   2712  HD2 PHE P 184     -16.034  22.146  -7.561  1.00 97.00      PROA   
ATOM   2713  CE2 PHE P 184     -15.501  21.484  -5.585  1.00 97.00      PROA   
ATOM   2714  HE2 PHE P 184     -14.452  21.706  -5.710  1.00 97.00      PROA   
ATOM   2715  C   PHE P 184     -20.282  21.046  -9.300  1.00 97.00      PROA   
ATOM   2716  O   PHE P 184     -20.150  21.644 -10.364  1.00 97.00      PROA   
ATOM   2717  N   ASN P 185     -21.480  20.686  -8.806  1.00 97.00      PROA   
ATOM   2718  HN  ASN P 185     -21.514  20.076  -8.018  1.00 97.00      PROA   
ATOM   2719  CA  ASN P 185     -22.779  21.095  -9.260  1.00 97.00      PROA   
ATOM   2720  HA  ASN P 185     -22.671  21.859 -10.015  1.00 97.00      PROA   
ATOM   2721  CB  ASN P 185     -23.607  19.903  -9.795  1.00 97.00      PROA   
ATOM   2722  HB1 ASN P 185     -24.686  20.168  -9.814  1.00 97.00      PROA   
ATOM   2723  HB2 ASN P 185     -23.466  19.034  -9.117  1.00 97.00      PROA   
ATOM   2724  CG  ASN P 185     -23.160  19.473 -11.198  1.00 97.00      PROA   
ATOM   2725  OD1 ASN P 185     -21.989  19.194 -11.453  1.00 97.00      PROA   
ATOM   2726  ND2 ASN P 185     -24.137  19.395 -12.142  1.00 97.00      PROA   
ATOM   2727 HD21 ASN P 185     -25.051  19.743 -11.932  1.00 97.00      PROA   
ATOM   2728 HD22 ASN P 185     -23.940  19.002 -13.040  1.00 97.00      PROA   
ATOM   2729  C   ASN P 185     -23.438  21.651  -8.005  1.00 97.00      PROA   
ATOM   2730  O   ASN P 185     -23.060  21.293  -6.895  1.00 97.00      PROA   
ATOM   2731  N   TRP P 186     -24.414  22.576  -8.123  1.00 97.00      PROA   
ATOM   2732  HN  TRP P 186     -24.811  22.817  -9.005  1.00 97.00      PROA   
ATOM   2733  CA  TRP P 186     -24.895  23.310  -6.970  1.00 97.00      PROA   
ATOM   2734  HA  TRP P 186     -24.847  22.665  -6.105  1.00 97.00      PROA   
ATOM   2735  CB  TRP P 186     -24.073  24.595  -6.715  1.00 97.00      PROA   
ATOM   2736  HB1 TRP P 186     -24.706  25.352  -6.205  1.00 97.00      PROA   
ATOM   2737  HB2 TRP P 186     -23.766  25.016  -7.697  1.00 97.00      PROA   
ATOM   2738  CG  TRP P 186     -22.844  24.404  -5.882  1.00 97.00      PROA   
ATOM   2739  CD1 TRP P 186     -21.558  24.208  -6.315  1.00 97.00      PROA   
ATOM   2740  HD1 TRP P 186     -21.268  23.999  -7.335  1.00 97.00      PROA   
ATOM   2741  NE1 TRP P 186     -20.695  24.346  -5.264  1.00 97.00      PROA   
ATOM   2742  HE1 TRP P 186     -19.723  24.279  -5.314  1.00 97.00      PROA   
ATOM   2743  CE2 TRP P 186     -21.395  24.594  -4.124  1.00 97.00      PROA   
ATOM   2744  CD2 TRP P 186     -22.765  24.586  -4.459  1.00 97.00      PROA   
ATOM   2745  CE3 TRP P 186     -23.716  24.779  -3.458  1.00 97.00      PROA   
ATOM   2746  HE3 TRP P 186     -24.774  24.777  -3.675  1.00 97.00      PROA   
ATOM   2747  CZ3 TRP P 186     -23.281  24.994  -2.149  1.00 97.00      PROA   
ATOM   2748  HZ3 TRP P 186     -24.010  25.120  -1.362  1.00 97.00      PROA   
ATOM   2749  CZ2 TRP P 186     -20.961  24.882  -2.841  1.00 97.00      PROA   
ATOM   2750  HZ2 TRP P 186     -19.912  24.950  -2.596  1.00 97.00      PROA   
ATOM   2751  CH2 TRP P 186     -21.925  25.068  -1.851  1.00 97.00      PROA   
ATOM   2752  HH2 TRP P 186     -21.611  25.264  -0.836  1.00 97.00      PROA   
ATOM   2753  C   TRP P 186     -26.346  23.651  -7.153  1.00 97.00      PROA   
ATOM   2754  O   TRP P 186     -26.798  23.836  -8.271  1.00 97.00      PROA   
ATOM   2755  N   TYR P 187     -27.133  23.700  -6.053  1.00 97.00      PROA   
ATOM   2756  HN  TYR P 187     -26.744  23.672  -5.136  1.00 97.00      PROA   
ATOM   2757  CA  TYR P 187     -28.575  23.646  -6.124  1.00 97.00      PROA   
ATOM   2758  HA  TYR P 187     -28.877  23.976  -7.107  1.00 97.00      PROA   
ATOM   2759  CB  TYR P 187     -29.146  22.223  -5.851  1.00 97.00      PROA   
ATOM   2760  HB1 TYR P 187     -30.241  22.266  -5.670  1.00 97.00      PROA   
ATOM   2761  HB2 TYR P 187     -28.641  21.789  -4.961  1.00 97.00      PROA   
ATOM   2762  CG  TYR P 187     -28.909  21.291  -7.004  1.00 97.00      PROA   
ATOM   2763  CD1 TYR P 187     -27.648  20.716  -7.238  1.00 97.00      PROA   
ATOM   2764  HD1 TYR P 187     -26.839  20.888  -6.543  1.00 97.00      PROA   
ATOM   2765  CE1 TYR P 187     -27.423  19.964  -8.392  1.00 97.00      PROA   
ATOM   2766  HE1 TYR P 187     -26.430  19.598  -8.609  1.00 97.00      PROA   
ATOM   2767  CZ  TYR P 187     -28.480  19.685  -9.265  1.00 97.00      PROA   
ATOM   2768  OH  TYR P 187     -28.247  18.983 -10.461  1.00 97.00      PROA   
ATOM   2769  HH  TYR P 187     -27.576  19.468 -10.947  1.00 97.00      PROA   
ATOM   2770  CD2 TYR P 187     -29.972  20.952  -7.858  1.00 97.00      PROA   
ATOM   2771  HD2 TYR P 187     -30.959  21.337  -7.650  1.00 97.00      PROA   
ATOM   2772  CE2 TYR P 187     -29.767  20.140  -8.976  1.00 97.00      PROA   
ATOM   2773  HE2 TYR P 187     -30.592  19.894  -9.629  1.00 97.00      PROA   
ATOM   2774  C   TYR P 187     -29.225  24.567  -5.121  1.00 97.00      PROA   
ATOM   2775  O   TYR P 187     -28.766  24.713  -3.992  1.00 97.00      PROA   
ATOM   2776  N   VAL P 188     -30.352  25.194  -5.537  1.00 97.00      PROA   
ATOM   2777  HN  VAL P 188     -30.598  25.206  -6.503  1.00 97.00      PROA   
ATOM   2778  CA  VAL P 188     -31.296  25.846  -4.657  1.00 97.00      PROA   
ATOM   2779  HA  VAL P 188     -31.013  25.646  -3.634  1.00 97.00      PROA   
ATOM   2780  CB  VAL P 188     -31.403  27.351  -4.880  1.00 97.00      PROA   
ATOM   2781  HB  VAL P 188     -31.864  27.570  -5.867  1.00 97.00      PROA   
ATOM   2782  CG1 VAL P 188     -32.271  27.970  -3.765  1.00 97.00      PROA   
ATOM   2783 HG11 VAL P 188     -31.913  27.633  -2.769  1.00 97.00      PROA   
ATOM   2784 HG12 VAL P 188     -33.333  27.664  -3.885  1.00 97.00      PROA   
ATOM   2785 HG13 VAL P 188     -32.208  29.078  -3.805  1.00 97.00      PROA   
ATOM   2786  CG2 VAL P 188     -29.989  27.958  -4.885  1.00 97.00      PROA   
ATOM   2787 HG21 VAL P 188     -29.436  27.649  -5.798  1.00 97.00      PROA   
ATOM   2788 HG22 VAL P 188     -29.423  27.611  -3.994  1.00 97.00      PROA   
ATOM   2789 HG23 VAL P 188     -30.049  29.067  -4.871  1.00 97.00      PROA   
ATOM   2790  C   VAL P 188     -32.635  25.216  -4.985  1.00 97.00      PROA   
ATOM   2791  O   VAL P 188     -33.038  25.232  -6.142  1.00 97.00      PROA   
ATOM   2792  N   ASP P 189     -33.352  24.637  -3.990  1.00 97.00      PROA   
ATOM   2793  HN  ASP P 189     -33.001  24.641  -3.057  1.00 97.00      PROA   
ATOM   2794  CA  ASP P 189     -34.682  24.042  -4.128  1.00 97.00      PROA   
ATOM   2795  HA  ASP P 189     -34.817  23.380  -3.285  1.00 97.00      PROA   
ATOM   2796  CB  ASP P 189     -35.784  25.121  -4.078  1.00 97.00      PROA   
ATOM   2797  HB1 ASP P 189     -36.793  24.657  -4.096  1.00 97.00      PROA   
ATOM   2798  HB2 ASP P 189     -35.683  25.812  -4.942  1.00 97.00      PROA   
ATOM   2799  CG  ASP P 189     -35.668  25.928  -2.794  1.00 97.00      PROA   
ATOM   2800  OD1 ASP P 189     -35.432  25.358  -1.698  1.00 97.00      PROA   
ATOM   2801  OD2 ASP P 189     -35.922  27.144  -2.909  1.00 97.00      PROA   
ATOM   2802  C   ASP P 189     -34.879  23.114  -5.316  1.00 97.00      PROA   
ATOM   2803  O   ASP P 189     -35.850  23.220  -6.063  1.00 97.00      PROA   
ATOM   2804  N   GLY P 190     -33.939  22.163  -5.519  1.00 97.00      PROA   
ATOM   2805  HN  GLY P 190     -33.201  22.028  -4.863  1.00 97.00      PROA   
ATOM   2806  CA  GLY P 190     -33.961  21.236  -6.636  1.00 97.00      PROA   
ATOM   2807  HA1 GLY P 190     -34.969  20.861  -6.732  1.00 97.00      PROA   
ATOM   2808  HA2 GLY P 190     -33.269  20.444  -6.395  1.00 97.00      PROA   
ATOM   2809  C   GLY P 190     -33.546  21.814  -7.977  1.00 97.00      PROA   
ATOM   2810  O   GLY P 190     -33.586  21.104  -8.981  1.00 97.00      PROA   
ATOM   2811  N   VAL P 191     -33.097  23.091  -8.043  1.00 97.00      PROA   
ATOM   2812  HN  VAL P 191     -33.048  23.657  -7.223  1.00 97.00      PROA   
ATOM   2813  CA  VAL P 191     -32.741  23.754  -9.286  1.00 97.00      PROA   
ATOM   2814  HA  VAL P 191     -32.996  23.105 -10.111  1.00 97.00      PROA   
ATOM   2815  CB  VAL P 191     -33.465  25.093  -9.469  1.00 97.00      PROA   
ATOM   2816  HB  VAL P 191     -33.206  25.778  -8.634  1.00 97.00      PROA   
ATOM   2817  CG1 VAL P 191     -33.063  25.762 -10.801  1.00 97.00      PROA   
ATOM   2818 HG11 VAL P 191     -33.167  25.041 -11.640  1.00 97.00      PROA   
ATOM   2819 HG12 VAL P 191     -32.010  26.114 -10.759  1.00 97.00      PROA   
ATOM   2820 HG13 VAL P 191     -33.723  26.633 -11.004  1.00 97.00      PROA   
ATOM   2821  CG2 VAL P 191     -34.989  24.855  -9.431  1.00 97.00      PROA   
ATOM   2822 HG21 VAL P 191     -35.295  24.416  -8.458  1.00 97.00      PROA   
ATOM   2823 HG22 VAL P 191     -35.286  24.162 -10.247  1.00 97.00      PROA   
ATOM   2824 HG23 VAL P 191     -35.526  25.818  -9.562  1.00 97.00      PROA   
ATOM   2825  C   VAL P 191     -31.242  23.982  -9.332  1.00 97.00      PROA   
ATOM   2826  O   VAL P 191     -30.672  24.643  -8.469  1.00 97.00      PROA   
ATOM   2827  N   GLU P 192     -30.566  23.427 -10.369  1.00 97.00      PROA   
ATOM   2828  HN  GLU P 192     -31.046  22.851 -11.025  1.00 97.00      PROA   
ATOM   2829  CA  GLU P 192     -29.144  23.591 -10.632  1.00 97.00      PROA   
ATOM   2830  HA  GLU P 192     -28.621  23.306  -9.732  1.00 97.00      PROA   
ATOM   2831  CB  GLU P 192     -28.708  22.644 -11.789  1.00 97.00      PROA   
ATOM   2832  HB1 GLU P 192     -29.354  22.883 -12.661  1.00 97.00      PROA   
ATOM   2833  HB2 GLU P 192     -28.935  21.598 -11.489  1.00 97.00      PROA   
ATOM   2834  CG  GLU P 192     -27.243  22.740 -12.270  1.00 97.00      PROA   
ATOM   2835  HG1 GLU P 192     -26.882  23.789 -12.215  1.00 97.00      PROA   
ATOM   2836  HG2 GLU P 192     -27.188  22.403 -13.327  1.00 97.00      PROA   
ATOM   2837  CD  GLU P 192     -26.296  21.858 -11.465  1.00 97.00      PROA   
ATOM   2838  OE1 GLU P 192     -26.492  20.622 -11.496  1.00 97.00      PROA   
ATOM   2839  OE2 GLU P 192     -25.339  22.396 -10.854  1.00 97.00      PROA   
ATOM   2840  C   GLU P 192     -28.724  25.028 -10.923  1.00 97.00      PROA   
ATOM   2841  O   GLU P 192     -29.324  25.710 -11.750  1.00 97.00      PROA   
ATOM   2842  N   VAL P 193     -27.653  25.517 -10.247  1.00 97.00      PROA   
ATOM   2843  HN  VAL P 193     -27.175  24.953  -9.578  1.00 97.00      PROA   
ATOM   2844  CA  VAL P 193     -27.145  26.862 -10.403  1.00 97.00      PROA   
ATOM   2845  HA  VAL P 193     -27.479  27.228 -11.362  1.00 97.00      PROA   
ATOM   2846  CB  VAL P 193     -27.678  27.799  -9.306  1.00 97.00      PROA   
ATOM   2847  HB  VAL P 193     -28.772  27.925  -9.454  1.00 97.00      PROA   
ATOM   2848  CG1 VAL P 193     -27.455  27.212  -7.893  1.00 97.00      PROA   
ATOM   2849 HG11 VAL P 193     -26.399  26.895  -7.757  1.00 97.00      PROA   
ATOM   2850 HG12 VAL P 193     -28.112  26.332  -7.723  1.00 97.00      PROA   
ATOM   2851 HG13 VAL P 193     -27.680  27.982  -7.124  1.00 97.00      PROA   
ATOM   2852  CG2 VAL P 193     -27.078  29.208  -9.435  1.00 97.00      PROA   
ATOM   2853 HG21 VAL P 193     -27.189  29.576 -10.478  1.00 97.00      PROA   
ATOM   2854 HG22 VAL P 193     -26.001  29.192  -9.166  1.00 97.00      PROA   
ATOM   2855 HG23 VAL P 193     -27.609  29.906  -8.753  1.00 97.00      PROA   
ATOM   2856  C   VAL P 193     -25.626  26.876 -10.526  1.00 97.00      PROA   
ATOM   2857  O   VAL P 193     -24.874  26.693  -9.570  1.00 97.00      PROA   
ATOM   2858  N   HSD P 194     -25.112  27.169 -11.746  1.00 97.00      PROA   
ATOM   2859  HN  HSD P 194     -25.705  27.373 -12.521  1.00 97.00      PROA   
ATOM   2860  CA  HSD P 194     -23.686  27.137 -12.030  1.00 97.00      PROA   
ATOM   2861  HA  HSD P 194     -23.209  26.489 -11.309  1.00 97.00      PROA   
ATOM   2862  CB  HSD P 194     -23.390  26.583 -13.453  1.00 97.00      PROA   
ATOM   2863  HB1 HSD P 194     -22.462  27.033 -13.866  1.00 97.00      PROA   
ATOM   2864  HB2 HSD P 194     -24.232  26.845 -14.128  1.00 97.00      PROA   
ATOM   2865  ND1 HSD P 194     -23.912  24.183 -12.719  1.00 97.00      PROA   
ATOM   2866  HD1 HSD P 194     -24.657  24.405 -12.088  1.00 97.00      PROA   
ATOM   2867  CG  HSD P 194     -23.207  25.084 -13.488  1.00 97.00      PROA   
ATOM   2868  CE1 HSD P 194     -23.406  22.954 -12.980  1.00 97.00      PROA   
ATOM   2869  HE1 HSD P 194     -23.781  22.047 -12.506  1.00 97.00      PROA   
ATOM   2870  NE2 HSD P 194     -22.431  23.004 -13.862  1.00 97.00      PROA   
ATOM   2871  CD2 HSD P 194     -22.300  24.341 -14.178  1.00 97.00      PROA   
ATOM   2872  HD2 HSD P 194     -21.547  24.649 -14.893  1.00 97.00      PROA   
ATOM   2873  C   HSD P 194     -23.011  28.476 -11.795  1.00 97.00      PROA   
ATOM   2874  O   HSD P 194     -21.877  28.705 -12.212  1.00 97.00      PROA   
ATOM   2875  N   ASN P 195     -23.670  29.375 -11.029  1.00 97.00      PROA   
ATOM   2876  HN  ASN P 195     -24.630  29.229 -10.806  1.00 97.00      PROA   
ATOM   2877  CA  ASN P 195     -23.082  30.573 -10.451  1.00 97.00      PROA   
ATOM   2878  HA  ASN P 195     -22.678  31.159 -11.264  1.00 97.00      PROA   
ATOM   2879  CB  ASN P 195     -24.106  31.433  -9.656  1.00 97.00      PROA   
ATOM   2880  HB1 ASN P 195     -23.594  32.314  -9.214  1.00 97.00      PROA   
ATOM   2881  HB2 ASN P 195     -24.546  30.827  -8.835  1.00 97.00      PROA   
ATOM   2882  CG  ASN P 195     -25.240  31.929 -10.568  1.00 97.00      PROA   
ATOM   2883  OD1 ASN P 195     -25.315  31.613 -11.759  1.00 97.00      PROA   
ATOM   2884  ND2 ASN P 195     -26.159  32.751  -9.982  1.00 97.00      PROA   
ATOM   2885 HD21 ASN P 195     -26.917  33.105 -10.530  1.00 97.00      PROA   
ATOM   2886 HD22 ASN P 195     -26.071  32.996  -9.017  1.00 97.00      PROA   
ATOM   2887  C   ASN P 195     -21.930  30.222  -9.525  1.00 97.00      PROA   
ATOM   2888  O   ASN P 195     -20.902  30.896  -9.513  1.00 97.00      PROA   
ATOM   2889  N   ALA P 196     -22.079  29.121  -8.755  1.00 97.00      PROA   
ATOM   2890  HN  ALA P 196     -22.937  28.615  -8.775  1.00 97.00      PROA   
ATOM   2891  CA  ALA P 196     -21.089  28.577  -7.850  1.00 97.00      PROA   
ATOM   2892  HA  ALA P 196     -20.898  29.321  -7.091  1.00 97.00      PROA   
ATOM   2893  CB  ALA P 196     -21.651  27.303  -7.220  1.00 97.00      PROA   
ATOM   2894  HB1 ALA P 196     -21.737  26.497  -7.980  1.00 97.00      PROA   
ATOM   2895  HB2 ALA P 196     -22.668  27.497  -6.817  1.00 97.00      PROA   
ATOM   2896  HB3 ALA P 196     -20.998  26.954  -6.392  1.00 97.00      PROA   
ATOM   2897  C   ALA P 196     -19.753  28.235  -8.483  1.00 97.00      PROA   
ATOM   2898  O   ALA P 196     -19.686  27.789  -9.623  1.00 97.00      PROA   
ATOM   2899  N   LYS P 197     -18.636  28.455  -7.750  1.00 97.00      PROA   
ATOM   2900  HN  LYS P 197     -18.677  28.672  -6.778  1.00 97.00      PROA   
ATOM   2901  CA  LYS P 197     -17.331  28.471  -8.364  1.00 97.00      PROA   
ATOM   2902  HA  LYS P 197     -17.312  27.723  -9.143  1.00 97.00      PROA   
ATOM   2903  CB  LYS P 197     -17.025  29.884  -8.940  1.00 97.00      PROA   
ATOM   2904  HB1 LYS P 197     -16.487  30.487  -8.178  1.00 97.00      PROA   
ATOM   2905  HB2 LYS P 197     -17.991  30.394  -9.146  1.00 97.00      PROA   
ATOM   2906  CG  LYS P 197     -16.208  29.897 -10.246  1.00 97.00      PROA   
ATOM   2907  HG1 LYS P 197     -15.232  29.411 -10.030  1.00 97.00      PROA   
ATOM   2908  HG2 LYS P 197     -16.014  30.955 -10.524  1.00 97.00      PROA   
ATOM   2909  CD  LYS P 197     -16.830  29.183 -11.469  1.00 97.00      PROA   
ATOM   2910  HD1 LYS P 197     -17.172  28.173 -11.157  1.00 97.00      PROA   
ATOM   2911  HD2 LYS P 197     -16.020  29.052 -12.218  1.00 97.00      PROA   
ATOM   2912  CE  LYS P 197     -17.989  29.898 -12.190  1.00 97.00      PROA   
ATOM   2913  HE1 LYS P 197     -18.112  29.477 -13.211  1.00 97.00      PROA   
ATOM   2914  HE2 LYS P 197     -17.802  30.992 -12.254  1.00 97.00      PROA   
ATOM   2915  NZ  LYS P 197     -19.275  29.712 -11.506  1.00 97.00      PROA   
ATOM   2916  HZ1 LYS P 197     -19.420  30.467 -10.805  1.00 97.00      PROA   
ATOM   2917  HZ2 LYS P 197     -19.276  28.797 -11.011  1.00 97.00      PROA   
ATOM   2918  HZ3 LYS P 197     -20.059  29.721 -12.189  1.00 97.00      PROA   
ATOM   2919  C   LYS P 197     -16.312  28.064  -7.315  1.00 97.00      PROA   
ATOM   2920  O   LYS P 197     -16.541  28.158  -6.115  1.00 97.00      PROA   
ATOM   2921  N   THR P 198     -15.157  27.532  -7.768  1.00 97.00      PROA   
ATOM   2922  HN  THR P 198     -14.989  27.462  -8.749  1.00 97.00      PROA   
ATOM   2923  CA  THR P 198     -14.089  27.001  -6.938  1.00 97.00      PROA   
ATOM   2924  HA  THR P 198     -14.560  26.354  -6.213  1.00 97.00      PROA   
ATOM   2925  CB  THR P 198     -13.085  26.166  -7.742  1.00 97.00      PROA   
ATOM   2926  HB  THR P 198     -12.052  26.294  -7.353  1.00 97.00      PROA   
ATOM   2927  OG1 THR P 198     -13.081  26.530  -9.119  1.00 97.00      PROA   
ATOM   2928  HG1 THR P 198     -12.578  27.345  -9.183  1.00 97.00      PROA   
ATOM   2929  CG2 THR P 198     -13.508  24.687  -7.680  1.00 97.00      PROA   
ATOM   2930 HG21 THR P 198     -14.520  24.560  -8.121  1.00 97.00      PROA   
ATOM   2931 HG22 THR P 198     -13.534  24.333  -6.627  1.00 97.00      PROA   
ATOM   2932 HG23 THR P 198     -12.795  24.058  -8.255  1.00 97.00      PROA   
ATOM   2933  C   THR P 198     -13.358  27.994  -6.050  1.00 97.00      PROA   
ATOM   2934  O   THR P 198     -12.978  29.089  -6.451  1.00 97.00      PROA   
ATOM   2935  N   LYS P 199     -13.102  27.562  -4.798  1.00 97.00      PROA   
ATOM   2936  HN  LYS P 199     -13.544  26.733  -4.464  1.00 97.00      PROA   
ATOM   2937  CA  LYS P 199     -12.179  28.140  -3.849  1.00 97.00      PROA   
ATOM   2938  HA  LYS P 199     -12.061  29.186  -4.088  1.00 97.00      PROA   
ATOM   2939  CB  LYS P 199     -12.748  27.976  -2.412  1.00 97.00      PROA   
ATOM   2940  HB1 LYS P 199     -11.944  28.118  -1.659  1.00 97.00      PROA   
ATOM   2941  HB2 LYS P 199     -13.124  26.935  -2.312  1.00 97.00      PROA   
ATOM   2942  CG  LYS P 199     -13.903  28.935  -2.050  1.00 97.00      PROA   
ATOM   2943  HG1 LYS P 199     -14.343  28.604  -1.085  1.00 97.00      PROA   
ATOM   2944  HG2 LYS P 199     -14.691  28.869  -2.830  1.00 97.00      PROA   
ATOM   2945  CD  LYS P 199     -13.453  30.402  -1.909  1.00 97.00      PROA   
ATOM   2946  HD1 LYS P 199     -13.112  30.757  -2.904  1.00 97.00      PROA   
ATOM   2947  HD2 LYS P 199     -12.592  30.442  -1.208  1.00 97.00      PROA   
ATOM   2948  CE  LYS P 199     -14.533  31.370  -1.406  1.00 97.00      PROA   
ATOM   2949  HE1 LYS P 199     -15.477  31.232  -1.975  1.00 97.00      PROA   
ATOM   2950  HE2 LYS P 199     -14.189  32.421  -1.512  1.00 97.00      PROA   
ATOM   2951  NZ  LYS P 199     -14.821  31.145   0.026  1.00 97.00      PROA   
ATOM   2952  HZ1 LYS P 199     -14.023  31.460   0.614  1.00 97.00      PROA   
ATOM   2953  HZ2 LYS P 199     -15.024  30.140   0.195  1.00 97.00      PROA   
ATOM   2954  HZ3 LYS P 199     -15.664  31.698   0.283  1.00 97.00      PROA   
ATOM   2955  C   LYS P 199     -10.812  27.478  -4.028  1.00 97.00      PROA   
ATOM   2956  O   LYS P 199     -10.697  26.674  -4.940  1.00 97.00      PROA   
ATOM   2957  N   PRO P 200      -9.741  27.759  -3.283  1.00 97.00      PROA   
ATOM   2958  CD  PRO P 200      -9.573  29.031  -2.580  1.00 97.00      PROA   
ATOM   2959  HD1 PRO P 200     -10.542  29.471  -2.258  1.00 97.00      PROA   
ATOM   2960  HD2 PRO P 200      -9.050  29.753  -3.244  1.00 97.00      PROA   
ATOM   2961  CA  PRO P 200      -8.500  26.974  -3.203  1.00 97.00      PROA   
ATOM   2962  HA  PRO P 200      -7.943  27.169  -4.108  1.00 97.00      PROA   
ATOM   2963  CB  PRO P 200      -7.802  27.521  -1.933  1.00 97.00      PROA   
ATOM   2964  HB1 PRO P 200      -6.801  27.928  -2.192  1.00 97.00      PROA   
ATOM   2965  HB2 PRO P 200      -7.679  26.733  -1.160  1.00 97.00      PROA   
ATOM   2966  CG  PRO P 200      -8.697  28.656  -1.390  1.00 97.00      PROA   
ATOM   2967  HG1 PRO P 200      -9.330  28.282  -0.557  1.00 97.00      PROA   
ATOM   2968  HG2 PRO P 200      -8.098  29.520  -1.029  1.00 97.00      PROA   
ATOM   2969  C   PRO P 200      -8.514  25.449  -3.244  1.00 97.00      PROA   
ATOM   2970  O   PRO P 200      -9.541  24.805  -3.032  1.00 97.00      PROA   
ATOM   2971  N   ARG P 201      -7.329  24.875  -3.567  1.00 97.00      PROA   
ATOM   2972  HN  ARG P 201      -6.568  25.443  -3.871  1.00 97.00      PROA   
ATOM   2973  CA  ARG P 201      -7.012  23.468  -3.472  1.00 97.00      PROA   
ATOM   2974  HA  ARG P 201      -7.864  22.959  -3.048  1.00 97.00      PROA   
ATOM   2975  CB  ARG P 201      -6.652  22.822  -4.841  1.00 97.00      PROA   
ATOM   2976  HB1 ARG P 201      -5.870  22.044  -4.707  1.00 97.00      PROA   
ATOM   2977  HB2 ARG P 201      -6.236  23.612  -5.501  1.00 97.00      PROA   
ATOM   2978  CG  ARG P 201      -7.860  22.162  -5.530  1.00 97.00      PROA   
ATOM   2979  HG1 ARG P 201      -8.782  22.516  -5.022  1.00 97.00      PROA   
ATOM   2980  HG2 ARG P 201      -7.788  21.065  -5.368  1.00 97.00      PROA   
ATOM   2981  CD  ARG P 201      -8.012  22.406  -7.045  1.00 97.00      PROA   
ATOM   2982  HD1 ARG P 201      -8.943  21.932  -7.423  1.00 97.00      PROA   
ATOM   2983  HD2 ARG P 201      -7.137  21.991  -7.590  1.00 97.00      PROA   
ATOM   2984  NE  ARG P 201      -8.075  23.870  -7.356  1.00 97.00      PROA   
ATOM   2985  HE  ARG P 201      -7.350  24.268  -7.919  1.00 97.00      PROA   
ATOM   2986  CZ  ARG P 201      -9.014  24.711  -6.877  1.00 97.00      PROA   
ATOM   2987  NH1 ARG P 201     -10.084  24.300  -6.179  1.00 97.00      PROA   
ATOM   2988 HH11 ARG P 201     -10.657  24.992  -5.739  1.00 97.00      PROA   
ATOM   2989 HH12 ARG P 201     -10.265  23.322  -6.072  1.00 97.00      PROA   
ATOM   2990  NH2 ARG P 201      -8.891  26.035  -7.086  1.00 97.00      PROA   
ATOM   2991 HH21 ARG P 201      -8.177  26.377  -7.697  1.00 97.00      PROA   
ATOM   2992 HH22 ARG P 201      -9.523  26.651  -6.618  1.00 97.00      PROA   
ATOM   2993  C   ARG P 201      -5.855  23.292  -2.520  1.00 97.00      PROA   
ATOM   2994  O   ARG P 201      -4.950  24.123  -2.484  1.00 97.00      PROA   
ATOM   2995  N   GLU P 202      -5.871  22.201  -1.716  1.00 97.00      PROA   
ATOM   2996  HN  GLU P 202      -6.639  21.565  -1.722  1.00 97.00      PROA   
ATOM   2997  CA  GLU P 202      -4.807  21.887  -0.793  1.00 97.00      PROA   
ATOM   2998  HA  GLU P 202      -3.926  22.457  -1.047  1.00 97.00      PROA   
ATOM   2999  CB  GLU P 202      -5.259  22.193   0.663  1.00 97.00      PROA   
ATOM   3000  HB1 GLU P 202      -6.066  21.480   0.938  1.00 97.00      PROA   
ATOM   3001  HB2 GLU P 202      -5.695  23.215   0.669  1.00 97.00      PROA   
ATOM   3002  CG  GLU P 202      -4.148  22.142   1.732  1.00 97.00      PROA   
ATOM   3003  HG1 GLU P 202      -3.491  23.032   1.642  1.00 97.00      PROA   
ATOM   3004  HG2 GLU P 202      -3.536  21.224   1.597  1.00 97.00      PROA   
ATOM   3005  CD  GLU P 202      -4.765  22.125   3.127  1.00 97.00      PROA   
ATOM   3006  OE1 GLU P 202      -5.596  23.020   3.421  1.00 97.00      PROA   
ATOM   3007  OE2 GLU P 202      -4.445  21.202   3.917  1.00 97.00      PROA   
ATOM   3008  C   GLU P 202      -4.530  20.403  -0.931  1.00 97.00      PROA   
ATOM   3009  O   GLU P 202      -5.419  19.584  -0.727  1.00 97.00      PROA   
ATOM   3010  N   GLU P 203      -3.290  19.990  -1.287  1.00 97.00      PROA   
ATOM   3011  HN  GLU P 203      -2.607  20.623  -1.645  1.00 97.00      PROA   
ATOM   3012  CA  GLU P 203      -2.849  18.614  -1.118  1.00 97.00      PROA   
ATOM   3013  HA  GLU P 203      -3.689  18.003  -1.412  1.00 97.00      PROA   
ATOM   3014  CB  GLU P 203      -1.657  18.176  -2.020  1.00 97.00      PROA   
ATOM   3015  HB1 GLU P 203      -2.089  17.920  -3.011  1.00 97.00      PROA   
ATOM   3016  HB2 GLU P 203      -1.205  17.250  -1.602  1.00 97.00      PROA   
ATOM   3017  CG  GLU P 203      -0.533  19.222  -2.223  1.00 97.00      PROA   
ATOM   3018  HG1 GLU P 203       0.214  19.111  -1.408  1.00 97.00      PROA   
ATOM   3019  HG2 GLU P 203      -0.958  20.248  -2.185  1.00 97.00      PROA   
ATOM   3020  CD  GLU P 203       0.196  19.083  -3.566  1.00 97.00      PROA   
ATOM   3021  OE1 GLU P 203      -0.125  18.152  -4.344  1.00 97.00      PROA   
ATOM   3022  OE2 GLU P 203       1.090  19.929  -3.832  1.00 97.00      PROA   
ATOM   3023  C   GLU P 203      -2.711  18.182   0.322  1.00 97.00      PROA   
ATOM   3024  O   GLU P 203      -2.329  18.951   1.199  1.00 97.00      PROA   
ATOM   3025  N   GLN P 204      -3.097  16.921   0.600  1.00 97.00      PROA   
ATOM   3026  HN  GLN P 204      -3.333  16.288  -0.133  1.00 97.00      PROA   
ATOM   3027  CA  GLN P 204      -3.354  16.428   1.925  1.00 97.00      PROA   
ATOM   3028  HA  GLN P 204      -3.280  17.250   2.621  1.00 97.00      PROA   
ATOM   3029  CB  GLN P 204      -4.758  15.786   2.036  1.00 97.00      PROA   
ATOM   3030  HB1 GLN P 204      -4.892  15.380   3.061  1.00 97.00      PROA   
ATOM   3031  HB2 GLN P 204      -4.814  14.944   1.313  1.00 97.00      PROA   
ATOM   3032  CG  GLN P 204      -5.950  16.726   1.739  1.00 97.00      PROA   
ATOM   3033  HG1 GLN P 204      -6.895  16.154   1.857  1.00 97.00      PROA   
ATOM   3034  HG2 GLN P 204      -5.886  17.092   0.692  1.00 97.00      PROA   
ATOM   3035  CD  GLN P 204      -6.017  17.932   2.678  1.00 97.00      PROA   
ATOM   3036  OE1 GLN P 204      -6.858  17.973   3.580  1.00 97.00      PROA   
ATOM   3037  NE2 GLN P 204      -5.135  18.936   2.440  1.00 97.00      PROA   
ATOM   3038 HE21 GLN P 204      -5.130  19.746   3.028  1.00 97.00      PROA   
ATOM   3039 HE22 GLN P 204      -4.465  18.850   1.703  1.00 97.00      PROA   
ATOM   3040  C   GLN P 204      -2.289  15.463   2.358  1.00 97.00      PROA   
ATOM   3041  O   GLN P 204      -1.448  15.014   1.585  1.00 97.00      PROA   
ATOM   3042  N   TYR P 205      -2.290  15.147   3.668  1.00 97.00      PROA   
ATOM   3043  HN  TYR P 205      -3.070  15.380   4.244  1.00 97.00      PROA   
ATOM   3044  CA  TYR P 205      -1.161  14.590   4.384  1.00 97.00      PROA   
ATOM   3045  HA  TYR P 205      -0.250  14.863   3.871  1.00 97.00      PROA   
ATOM   3046  CB  TYR P 205      -1.152  15.162   5.835  1.00 97.00      PROA   
ATOM   3047  HB1 TYR P 205      -0.181  14.959   6.336  1.00 97.00      PROA   
ATOM   3048  HB2 TYR P 205      -1.982  14.726   6.431  1.00 97.00      PROA   
ATOM   3049  CG  TYR P 205      -1.357  16.666   5.755  1.00 97.00      PROA   
ATOM   3050  CD1 TYR P 205      -0.317  17.489   5.288  1.00 97.00      PROA   
ATOM   3051  HD1 TYR P 205       0.658  17.064   5.098  1.00 97.00      PROA   
ATOM   3052  CE1 TYR P 205      -0.538  18.848   5.036  1.00 97.00      PROA   
ATOM   3053  HE1 TYR P 205       0.266  19.466   4.664  1.00 97.00      PROA   
ATOM   3054  CZ  TYR P 205      -1.804  19.402   5.242  1.00 97.00      PROA   
ATOM   3055  OH  TYR P 205      -2.007  20.760   4.928  1.00 97.00      PROA   
ATOM   3056  HH  TYR P 205      -2.931  20.870   4.694  1.00 97.00      PROA   
ATOM   3057  CD2 TYR P 205      -2.610  17.254   6.030  1.00 97.00      PROA   
ATOM   3058  HD2 TYR P 205      -3.411  16.647   6.426  1.00 97.00      PROA   
ATOM   3059  CE2 TYR P 205      -2.843  18.608   5.746  1.00 97.00      PROA   
ATOM   3060  HE2 TYR P 205      -3.820  19.035   5.918  1.00 97.00      PROA   
ATOM   3061  C   TYR P 205      -1.262  13.073   4.359  1.00 97.00      PROA   
ATOM   3062  O   TYR P 205      -0.456  12.355   4.949  1.00 97.00      PROA   
ATOM   3063  N   ASN P 206      -2.250  12.577   3.590  1.00 97.00      PROA   
ATOM   3064  HN  ASN P 206      -2.954  13.202   3.261  1.00 97.00      PROA   
ATOM   3065  CA  ASN P 206      -2.462  11.221   3.153  1.00 97.00      PROA   
ATOM   3066  HA  ASN P 206      -1.715  10.587   3.608  1.00 97.00      PROA   
ATOM   3067  CB  ASN P 206      -3.892  10.733   3.557  1.00 97.00      PROA   
ATOM   3068  HB1 ASN P 206      -3.948  10.680   4.666  1.00 97.00      PROA   
ATOM   3069  HB2 ASN P 206      -4.065   9.715   3.149  1.00 97.00      PROA   
ATOM   3070  CG  ASN P 206      -5.023  11.664   3.075  1.00 97.00      PROA   
ATOM   3071  OD1 ASN P 206      -4.822  12.824   2.708  1.00 97.00      PROA   
ATOM   3072  ND2 ASN P 206      -6.268  11.114   3.044  1.00 97.00      PROA   
ATOM   3073 HD21 ASN P 206      -7.009  11.618   2.600  1.00 97.00      PROA   
ATOM   3074 HD22 ASN P 206      -6.438  10.215   3.446  1.00 97.00      PROA   
ATOM   3075  C   ASN P 206      -2.301  11.128   1.630  1.00 97.00      PROA   
ATOM   3076  O   ASN P 206      -2.592  10.086   1.045  1.00 97.00      PROA   
ATOM   3077  N   SER P 207      -1.818  12.203   0.952  1.00 97.00      PROA   
ATOM   3078  HN  SER P 207      -1.556  13.028   1.446  1.00 97.00      PROA   
ATOM   3079  CA  SER P 207      -1.622  12.261  -0.493  1.00 97.00      PROA   
ATOM   3080  HA  SER P 207      -1.307  13.277  -0.682  1.00 97.00      PROA   
ATOM   3081  CB  SER P 207      -0.505  11.323  -1.049  1.00 97.00      PROA   
ATOM   3082  HB1 SER P 207      -0.748  10.961  -2.070  1.00 97.00      PROA   
ATOM   3083  HB2 SER P 207      -0.384  10.436  -0.391  1.00 97.00      PROA   
ATOM   3084  OG  SER P 207       0.746  12.001  -1.109  1.00 97.00      PROA   
ATOM   3085  HG1 SER P 207       0.614  12.737  -1.710  1.00 97.00      PROA   
ATOM   3086  C   SER P 207      -2.874  12.283  -1.341  1.00 97.00      PROA   
ATOM   3087  O   SER P 207      -3.019  11.535  -2.307  1.00 97.00      PROA   
ATOM   3088  N   THR P 208      -3.810  13.203  -1.017  1.00 97.00      PROA   
ATOM   3089  HN  THR P 208      -3.695  13.793  -0.222  1.00 97.00      PROA   
ATOM   3090  CA  THR P 208      -5.032  13.385  -1.780  1.00 97.00      PROA   
ATOM   3091  HA  THR P 208      -4.905  12.918  -2.745  1.00 97.00      PROA   
ATOM   3092  CB  THR P 208      -6.269  12.800  -1.091  1.00 97.00      PROA   
ATOM   3093  HB  THR P 208      -7.098  12.757  -1.830  1.00 97.00      PROA   
ATOM   3094  OG1 THR P 208      -6.710  13.572   0.023  1.00 97.00      PROA   
ATOM   3095  HG1 THR P 208      -7.280  12.989   0.531  1.00 97.00      PROA   
ATOM   3096  CG2 THR P 208      -5.989  11.366  -0.608  1.00 97.00      PROA   
ATOM   3097 HG21 THR P 208      -5.280  11.378   0.247  1.00 97.00      PROA   
ATOM   3098 HG22 THR P 208      -5.549  10.763  -1.431  1.00 97.00      PROA   
ATOM   3099 HG23 THR P 208      -6.932  10.885  -0.271  1.00 97.00      PROA   
ATOM   3100  C   THR P 208      -5.225  14.873  -1.996  1.00 97.00      PROA   
ATOM   3101  O   THR P 208      -4.605  15.685  -1.327  1.00 97.00      PROA   
ATOM   3102  N   TYR P 209      -6.104  15.286  -2.933  1.00 97.00      PROA   
ATOM   3103  HN  TYR P 209      -6.528  14.644  -3.567  1.00 97.00      PROA   
ATOM   3104  CA  TYR P 209      -6.495  16.672  -3.080  1.00 97.00      PROA   
ATOM   3105  HA  TYR P 209      -5.729  17.285  -2.629  1.00 97.00      PROA   
ATOM   3106  CB  TYR P 209      -6.670  17.097  -4.567  1.00 97.00      PROA   
ATOM   3107  HB1 TYR P 209      -7.260  18.035  -4.647  1.00 97.00      PROA   
ATOM   3108  HB2 TYR P 209      -7.179  16.292  -5.138  1.00 97.00      PROA   
ATOM   3109  CG  TYR P 209      -5.325  17.357  -5.191  1.00 97.00      PROA   
ATOM   3110  CD1 TYR P 209      -4.858  16.589  -6.271  1.00 97.00      PROA   
ATOM   3111  HD1 TYR P 209      -5.477  15.806  -6.682  1.00 97.00      PROA   
ATOM   3112  CE1 TYR P 209      -3.586  16.823  -6.811  1.00 97.00      PROA   
ATOM   3113  HE1 TYR P 209      -3.231  16.229  -7.640  1.00 97.00      PROA   
ATOM   3114  CZ  TYR P 209      -2.759  17.799  -6.252  1.00 97.00      PROA   
ATOM   3115  OH  TYR P 209      -1.420  17.897  -6.678  1.00 97.00      PROA   
ATOM   3116  HH  TYR P 209      -0.890  18.095  -5.902  1.00 97.00      PROA   
ATOM   3117  CD2 TYR P 209      -4.525  18.410  -4.712  1.00 97.00      PROA   
ATOM   3118  HD2 TYR P 209      -4.894  19.045  -3.920  1.00 97.00      PROA   
ATOM   3119  CE2 TYR P 209      -3.245  18.627  -5.234  1.00 97.00      PROA   
ATOM   3120  HE2 TYR P 209      -2.629  19.419  -4.836  1.00 97.00      PROA   
ATOM   3121  C   TYR P 209      -7.765  17.016  -2.334  1.00 97.00      PROA   
ATOM   3122  O   TYR P 209      -8.829  16.446  -2.568  1.00 97.00      PROA   
ATOM   3123  N   ARG P 210      -7.684  18.026  -1.436  1.00 97.00      PROA   
ATOM   3124  HN  ARG P 210      -6.805  18.354  -1.101  1.00 97.00      PROA   
ATOM   3125  CA  ARG P 210      -8.841  18.735  -0.941  1.00 97.00      PROA   
ATOM   3126  HA  ARG P 210      -9.679  18.056  -0.993  1.00 97.00      PROA   
ATOM   3127  CB  ARG P 210      -8.688  19.190   0.537  1.00 97.00      PROA   
ATOM   3128  HB1 ARG P 210      -7.672  19.620   0.670  1.00 97.00      PROA   
ATOM   3129  HB2 ARG P 210      -8.760  18.287   1.181  1.00 97.00      PROA   
ATOM   3130  CG  ARG P 210      -9.713  20.232   1.026  1.00 97.00      PROA   
ATOM   3131  HG1 ARG P 210     -10.649  20.109   0.440  1.00 97.00      PROA   
ATOM   3132  HG2 ARG P 210      -9.303  21.246   0.828  1.00 97.00      PROA   
ATOM   3133  CD  ARG P 210     -10.099  20.144   2.512  1.00 97.00      PROA   
ATOM   3134  HD1 ARG P 210     -10.736  19.253   2.695  1.00 97.00      PROA   
ATOM   3135  HD2 ARG P 210     -10.636  21.060   2.837  1.00 97.00      PROA   
ATOM   3136  NE  ARG P 210      -8.889  19.975   3.359  1.00 97.00      PROA   
ATOM   3137  HE  ARG P 210      -8.609  19.047   3.605  1.00 97.00      PROA   
ATOM   3138  CZ  ARG P 210      -8.082  20.968   3.773  1.00 97.00      PROA   
ATOM   3139  NH1 ARG P 210      -8.204  22.246   3.393  1.00 97.00      PROA   
ATOM   3140 HH11 ARG P 210      -9.040  22.564   2.946  1.00 97.00      PROA   
ATOM   3141 HH12 ARG P 210      -7.421  22.852   3.535  1.00 97.00      PROA   
ATOM   3142  NH2 ARG P 210      -7.072  20.641   4.598  1.00 97.00      PROA   
ATOM   3143 HH21 ARG P 210      -6.367  21.322   4.795  1.00 97.00      PROA   
ATOM   3144 HH22 ARG P 210      -6.985  19.696   4.913  1.00 97.00      PROA   
ATOM   3145  C   ARG P 210      -9.217  19.871  -1.867  1.00 97.00      PROA   
ATOM   3146  O   ARG P 210      -8.403  20.729  -2.194  1.00 97.00      PROA   
ATOM   3147  N   VAL P 211     -10.486  19.870  -2.339  1.00 97.00      PROA   
ATOM   3148  HN  VAL P 211     -11.134  19.175  -2.038  1.00 97.00      PROA   
ATOM   3149  CA  VAL P 211     -10.998  20.807  -3.310  1.00 97.00      PROA   
ATOM   3150  HA  VAL P 211     -10.238  21.549  -3.506  1.00 97.00      PROA   
ATOM   3151  CB  VAL P 211     -11.422  20.135  -4.617  1.00 97.00      PROA   
ATOM   3152  HB  VAL P 211     -12.360  19.559  -4.468  1.00 97.00      PROA   
ATOM   3153  CG1 VAL P 211     -11.652  21.208  -5.697  1.00 97.00      PROA   
ATOM   3154 HG11 VAL P 211     -10.682  21.660  -5.998  1.00 97.00      PROA   
ATOM   3155 HG12 VAL P 211     -12.315  22.015  -5.318  1.00 97.00      PROA   
ATOM   3156 HG13 VAL P 211     -12.115  20.752  -6.598  1.00 97.00      PROA   
ATOM   3157  CG2 VAL P 211     -10.331  19.145  -5.074  1.00 97.00      PROA   
ATOM   3158 HG21 VAL P 211     -10.296  18.260  -4.403  1.00 97.00      PROA   
ATOM   3159 HG22 VAL P 211      -9.335  19.639  -5.064  1.00 97.00      PROA   
ATOM   3160 HG23 VAL P 211     -10.545  18.793  -6.106  1.00 97.00      PROA   
ATOM   3161  C   VAL P 211     -12.199  21.476  -2.678  1.00 97.00      PROA   
ATOM   3162  O   VAL P 211     -13.087  20.810  -2.158  1.00 97.00      PROA   
ATOM   3163  N   VAL P 212     -12.255  22.827  -2.698  1.00 97.00      PROA   
ATOM   3164  HN  VAL P 212     -11.534  23.368  -3.124  1.00 97.00      PROA   
ATOM   3165  CA  VAL P 212     -13.314  23.580  -2.056  1.00 97.00      PROA   
ATOM   3166  HA  VAL P 212     -14.027  22.892  -1.626  1.00 97.00      PROA   
ATOM   3167  CB  VAL P 212     -12.756  24.487  -0.955  1.00 97.00      PROA   
ATOM   3168  HB  VAL P 212     -12.077  25.246  -1.400  1.00 97.00      PROA   
ATOM   3169  CG1 VAL P 212     -13.893  25.206  -0.203  1.00 97.00      PROA   
ATOM   3170 HG11 VAL P 212     -14.662  24.472   0.121  1.00 97.00      PROA   
ATOM   3171 HG12 VAL P 212     -14.378  25.963  -0.856  1.00 97.00      PROA   
ATOM   3172 HG13 VAL P 212     -13.492  25.716   0.699  1.00 97.00      PROA   
ATOM   3173  CG2 VAL P 212     -11.928  23.639   0.034  1.00 97.00      PROA   
ATOM   3174 HG21 VAL P 212     -10.987  23.287  -0.440  1.00 97.00      PROA   
ATOM   3175 HG22 VAL P 212     -12.516  22.755   0.362  1.00 97.00      PROA   
ATOM   3176 HG23 VAL P 212     -11.663  24.245   0.926  1.00 97.00      PROA   
ATOM   3177  C   VAL P 212     -14.030  24.390  -3.125  1.00 97.00      PROA   
ATOM   3178  O   VAL P 212     -13.401  24.859  -4.067  1.00 97.00      PROA   
ATOM   3179  N   SER P 213     -15.375  24.566  -3.021  1.00 97.00      PROA   
ATOM   3180  HN  SER P 213     -15.906  24.072  -2.337  1.00 97.00      PROA   
ATOM   3181  CA  SER P 213     -16.123  25.484  -3.862  1.00 97.00      PROA   
ATOM   3182  HA  SER P 213     -15.430  26.221  -4.240  1.00 97.00      PROA   
ATOM   3183  CB  SER P 213     -16.853  24.824  -5.061  1.00 97.00      PROA   
ATOM   3184  HB1 SER P 213     -16.113  24.273  -5.680  1.00 97.00      PROA   
ATOM   3185  HB2 SER P 213     -17.326  25.605  -5.693  1.00 97.00      PROA   
ATOM   3186  OG  SER P 213     -17.861  23.912  -4.646  1.00 97.00      PROA   
ATOM   3187  HG1 SER P 213     -17.414  23.095  -4.413  1.00 97.00      PROA   
ATOM   3188  C   SER P 213     -17.139  26.246  -3.046  1.00 97.00      PROA   
ATOM   3189  O   SER P 213     -17.440  25.893  -1.911  1.00 97.00      PROA   
ATOM   3190  N   VAL P 214     -17.676  27.341  -3.632  1.00 97.00      PROA   
ATOM   3191  HN  VAL P 214     -17.382  27.619  -4.543  1.00 97.00      PROA   
ATOM   3192  CA  VAL P 214     -18.646  28.212  -3.012  1.00 97.00      PROA   
ATOM   3193  HA  VAL P 214     -19.094  27.676  -2.188  1.00 97.00      PROA   
ATOM   3194  CB  VAL P 214     -17.987  29.496  -2.494  1.00 97.00      PROA   
ATOM   3195  HB  VAL P 214     -17.087  29.709  -3.109  1.00 97.00      PROA   
ATOM   3196  CG1 VAL P 214     -18.894  30.746  -2.542  1.00 97.00      PROA   
ATOM   3197 HG11 VAL P 214     -19.871  30.530  -2.060  1.00 97.00      PROA   
ATOM   3198 HG12 VAL P 214     -19.067  31.064  -3.592  1.00 97.00      PROA   
ATOM   3199 HG13 VAL P 214     -18.412  31.583  -1.993  1.00 97.00      PROA   
ATOM   3200  CG2 VAL P 214     -17.541  29.225  -1.050  1.00 97.00      PROA   
ATOM   3201 HG21 VAL P 214     -16.817  28.384  -1.013  1.00 97.00      PROA   
ATOM   3202 HG22 VAL P 214     -18.423  28.970  -0.425  1.00 97.00      PROA   
ATOM   3203 HG23 VAL P 214     -17.061  30.132  -0.625  1.00 97.00      PROA   
ATOM   3204  C   VAL P 214     -19.786  28.517  -3.953  1.00 97.00      PROA   
ATOM   3205  O   VAL P 214     -19.570  28.900  -5.096  1.00 97.00      PROA   
ATOM   3206  N   LEU P 215     -21.046  28.390  -3.466  1.00 97.00      PROA   
ATOM   3207  HN  LEU P 215     -21.222  27.897  -2.618  1.00 97.00      PROA   
ATOM   3208  CA  LEU P 215     -22.205  28.997  -4.088  1.00 97.00      PROA   
ATOM   3209  HA  LEU P 215     -21.966  29.228  -5.115  1.00 97.00      PROA   
ATOM   3210  CB  LEU P 215     -23.445  28.066  -4.042  1.00 97.00      PROA   
ATOM   3211  HB1 LEU P 215     -23.577  27.721  -2.995  1.00 97.00      PROA   
ATOM   3212  HB2 LEU P 215     -23.223  27.180  -4.675  1.00 97.00      PROA   
ATOM   3213  CG  LEU P 215     -24.800  28.652  -4.515  1.00 97.00      PROA   
ATOM   3214  HG  LEU P 215     -25.024  29.549  -3.898  1.00 97.00      PROA   
ATOM   3215  CD1 LEU P 215     -24.796  29.077  -5.994  1.00 97.00      PROA   
ATOM   3216 HD11 LEU P 215     -24.760  28.179  -6.647  1.00 97.00      PROA   
ATOM   3217 HD12 LEU P 215     -23.912  29.713  -6.214  1.00 97.00      PROA   
ATOM   3218 HD13 LEU P 215     -25.722  29.645  -6.229  1.00 97.00      PROA   
ATOM   3219  CD2 LEU P 215     -25.945  27.658  -4.258  1.00 97.00      PROA   
ATOM   3220 HD21 LEU P 215     -25.909  27.293  -3.210  1.00 97.00      PROA   
ATOM   3221 HD22 LEU P 215     -25.852  26.787  -4.942  1.00 97.00      PROA   
ATOM   3222 HD23 LEU P 215     -26.924  28.154  -4.431  1.00 97.00      PROA   
ATOM   3223  C   LEU P 215     -22.526  30.284  -3.368  1.00 97.00      PROA   
ATOM   3224  O   LEU P 215     -22.668  30.295  -2.149  1.00 97.00      PROA   
ATOM   3225  N   THR P 216     -22.665  31.416  -4.106  1.00 97.00      PROA   
ATOM   3226  HN  THR P 216     -22.453  31.428  -5.080  1.00 97.00      PROA   
ATOM   3227  CA  THR P 216     -23.147  32.662  -3.530  1.00 97.00      PROA   
ATOM   3228  HA  THR P 216     -23.014  32.578  -2.462  1.00 97.00      PROA   
ATOM   3229  CB  THR P 216     -22.401  33.914  -3.998  1.00 97.00      PROA   
ATOM   3230  HB  THR P 216     -21.310  33.764  -3.849  1.00 97.00      PROA   
ATOM   3231  OG1 THR P 216     -22.788  35.066  -3.258  1.00 97.00      PROA   
ATOM   3232  HG1 THR P 216     -22.718  34.820  -2.333  1.00 97.00      PROA   
ATOM   3233  CG2 THR P 216     -22.640  34.206  -5.487  1.00 97.00      PROA   
ATOM   3234 HG21 THR P 216     -23.721  34.373  -5.680  1.00 97.00      PROA   
ATOM   3235 HG22 THR P 216     -22.289  33.354  -6.108  1.00 97.00      PROA   
ATOM   3236 HG23 THR P 216     -22.087  35.124  -5.783  1.00 97.00      PROA   
ATOM   3237  C   THR P 216     -24.648  32.760  -3.706  1.00 97.00      PROA   
ATOM   3238  O   THR P 216     -25.201  32.300  -4.702  1.00 97.00      PROA   
ATOM   3239  N   VAL P 217     -25.345  33.322  -2.684  1.00 97.00      PROA   
ATOM   3240  HN  VAL P 217     -24.885  33.855  -1.978  1.00 97.00      PROA   
ATOM   3241  CA  VAL P 217     -26.760  33.092  -2.470  1.00 97.00      PROA   
ATOM   3242  HA  VAL P 217     -27.182  32.717  -3.390  1.00 97.00      PROA   
ATOM   3243  CB  VAL P 217     -27.036  32.092  -1.339  1.00 97.00      PROA   
ATOM   3244  HB  VAL P 217     -28.132  31.945  -1.226  1.00 97.00      PROA   
ATOM   3245  CG1 VAL P 217     -26.393  30.746  -1.714  1.00 97.00      PROA   
ATOM   3246 HG11 VAL P 217     -25.286  30.816  -1.666  1.00 97.00      PROA   
ATOM   3247 HG12 VAL P 217     -26.687  30.451  -2.745  1.00 97.00      PROA   
ATOM   3248 HG13 VAL P 217     -26.721  29.958  -1.003  1.00 97.00      PROA   
ATOM   3249  CG2 VAL P 217     -26.500  32.581   0.022  1.00 97.00      PROA   
ATOM   3250 HG21 VAL P 217     -26.982  33.539   0.312  1.00 97.00      PROA   
ATOM   3251 HG22 VAL P 217     -25.400  32.730  -0.027  1.00 97.00      PROA   
ATOM   3252 HG23 VAL P 217     -26.725  31.828   0.807  1.00 97.00      PROA   
ATOM   3253  C   VAL P 217     -27.469  34.390  -2.168  1.00 97.00      PROA   
ATOM   3254  O   VAL P 217     -26.855  35.410  -1.871  1.00 97.00      PROA   
ATOM   3255  N   LEU P 218     -28.819  34.394  -2.248  1.00 97.00      PROA   
ATOM   3256  HN  LEU P 218     -29.334  33.605  -2.575  1.00 97.00      PROA   
ATOM   3257  CA  LEU P 218     -29.597  35.552  -1.865  1.00 97.00      PROA   
ATOM   3258  HA  LEU P 218     -29.044  36.439  -2.139  1.00 97.00      PROA   
ATOM   3259  CB  LEU P 218     -30.975  35.574  -2.569  1.00 97.00      PROA   
ATOM   3260  HB1 LEU P 218     -31.528  36.485  -2.253  1.00 97.00      PROA   
ATOM   3261  HB2 LEU P 218     -31.554  34.681  -2.250  1.00 97.00      PROA   
ATOM   3262  CG  LEU P 218     -30.918  35.565  -4.118  1.00 97.00      PROA   
ATOM   3263  HG  LEU P 218     -30.386  34.650  -4.457  1.00 97.00      PROA   
ATOM   3264  CD1 LEU P 218     -32.342  35.541  -4.702  1.00 97.00      PROA   
ATOM   3265 HD11 LEU P 218     -32.903  36.441  -4.370  1.00 97.00      PROA   
ATOM   3266 HD12 LEU P 218     -32.886  34.637  -4.352  1.00 97.00      PROA   
ATOM   3267 HD13 LEU P 218     -32.302  35.538  -5.812  1.00 97.00      PROA   
ATOM   3268  CD2 LEU P 218     -30.128  36.756  -4.685  1.00 97.00      PROA   
ATOM   3269 HD21 LEU P 218     -29.081  36.735  -4.315  1.00 97.00      PROA   
ATOM   3270 HD22 LEU P 218     -30.603  37.710  -4.371  1.00 97.00      PROA   
ATOM   3271 HD23 LEU P 218     -30.110  36.704  -5.795  1.00 97.00      PROA   
ATOM   3272  C   LEU P 218     -29.797  35.578  -0.359  1.00 97.00      PROA   
ATOM   3273  O   LEU P 218     -30.331  34.631   0.209  1.00 97.00      PROA   
ATOM   3274  N   HSD P 219     -29.361  36.673   0.321  1.00 97.00      PROA   
ATOM   3275  HN  HSD P 219     -28.922  37.418  -0.175  1.00 97.00      PROA   
ATOM   3276  CA  HSD P 219     -29.424  36.881   1.767  1.00 97.00      PROA   
ATOM   3277  HA  HSD P 219     -28.641  36.288   2.215  1.00 97.00      PROA   
ATOM   3278  CB  HSD P 219     -29.196  38.374   2.106  1.00 97.00      PROA   
ATOM   3279  HB1 HSD P 219     -29.385  38.551   3.186  1.00 97.00      PROA   
ATOM   3280  HB2 HSD P 219     -29.898  39.004   1.519  1.00 97.00      PROA   
ATOM   3281  ND1 HSD P 219     -27.384  39.457   0.661  1.00 97.00      PROA   
ATOM   3282  HD1 HSD P 219     -27.954  39.663  -0.134  1.00 97.00      PROA   
ATOM   3283  CG  HSD P 219     -27.792  38.812   1.810  1.00 97.00      PROA   
ATOM   3284  CE1 HSD P 219     -26.076  39.764   0.833  1.00 97.00      PROA   
ATOM   3285  HE1 HSD P 219     -25.487  40.285   0.079  1.00 97.00      PROA   
ATOM   3286  NE2 HSD P 219     -25.626  39.380   2.010  1.00 97.00      PROA   
ATOM   3287  CD2 HSD P 219     -26.708  38.793   2.627  1.00 97.00      PROA   
ATOM   3288  HD2 HSD P 219     -26.602  38.404   3.632  1.00 97.00      PROA   
ATOM   3289  C   HSD P 219     -30.692  36.429   2.460  1.00 97.00      PROA   
ATOM   3290  O   HSD P 219     -30.649  35.574   3.341  1.00 97.00      PROA   
ATOM   3291  N   GLN P 220     -31.855  36.962   2.029  1.00 97.00      PROA   
ATOM   3292  HN  GLN P 220     -31.849  37.670   1.327  1.00 97.00      PROA   
ATOM   3293  CA  GLN P 220     -33.172  36.608   2.515  1.00 97.00      PROA   
ATOM   3294  HA  GLN P 220     -33.192  36.793   3.579  1.00 97.00      PROA   
ATOM   3295  CB  GLN P 220     -34.251  37.462   1.800  1.00 97.00      PROA   
ATOM   3296  HB1 GLN P 220     -34.188  37.265   0.708  1.00 97.00      PROA   
ATOM   3297  HB2 GLN P 220     -34.001  38.533   1.962  1.00 97.00      PROA   
ATOM   3298  CG  GLN P 220     -35.707  37.225   2.257  1.00 97.00      PROA   
ATOM   3299  HG1 GLN P 220     -36.026  36.202   1.963  1.00 97.00      PROA   
ATOM   3300  HG2 GLN P 220     -36.379  37.959   1.762  1.00 97.00      PROA   
ATOM   3301  CD  GLN P 220     -35.813  37.396   3.778  1.00 97.00      PROA   
ATOM   3302  OE1 GLN P 220     -35.309  38.384   4.321  1.00 97.00      PROA   
ATOM   3303  NE2 GLN P 220     -36.471  36.426   4.476  1.00 97.00      PROA   
ATOM   3304 HE21 GLN P 220     -36.856  35.638   3.997  1.00 97.00      PROA   
ATOM   3305 HE22 GLN P 220     -36.557  36.504   5.470  1.00 97.00      PROA   
ATOM   3306  C   GLN P 220     -33.516  35.149   2.315  1.00 97.00      PROA   
ATOM   3307  O   GLN P 220     -34.224  34.545   3.110  1.00 97.00      PROA   
ATOM   3308  N   ASP P 221     -33.047  34.533   1.220  1.00 97.00      PROA   
ATOM   3309  HN  ASP P 221     -32.403  34.977   0.601  1.00 97.00      PROA   
ATOM   3310  CA  ASP P 221     -33.470  33.213   0.845  1.00 97.00      PROA   
ATOM   3311  HA  ASP P 221     -34.522  33.126   1.077  1.00 97.00      PROA   
ATOM   3312  CB  ASP P 221     -33.246  33.054  -0.671  1.00 97.00      PROA   
ATOM   3313  HB1 ASP P 221     -32.190  32.782  -0.886  1.00 97.00      PROA   
ATOM   3314  HB2 ASP P 221     -33.468  34.017  -1.179  1.00 97.00      PROA   
ATOM   3315  CG  ASP P 221     -34.192  32.010  -1.217  1.00 97.00      PROA   
ATOM   3316  OD1 ASP P 221     -33.721  31.071  -1.905  1.00 97.00      PROA   
ATOM   3317  OD2 ASP P 221     -35.417  32.162  -0.984  1.00 97.00      PROA   
ATOM   3318  C   ASP P 221     -32.818  32.118   1.674  1.00 97.00      PROA   
ATOM   3319  O   ASP P 221     -33.395  31.050   1.866  1.00 97.00      PROA   
ATOM   3320  N   TRP P 222     -31.636  32.367   2.281  1.00 97.00      PROA   
ATOM   3321  HN  TRP P 222     -31.058  33.136   2.019  1.00 97.00      PROA   
ATOM   3322  CA  TRP P 222     -31.174  31.545   3.385  1.00 97.00      PROA   
ATOM   3323  HA  TRP P 222     -31.191  30.518   3.053  1.00 97.00      PROA   
ATOM   3324  CB  TRP P 222     -29.724  31.917   3.804  1.00 97.00      PROA   
ATOM   3325  HB1 TRP P 222     -29.700  32.994   4.078  1.00 97.00      PROA   
ATOM   3326  HB2 TRP P 222     -29.056  31.774   2.927  1.00 97.00      PROA   
ATOM   3327  CG  TRP P 222     -29.180  31.119   4.948  1.00 97.00      PROA   
ATOM   3328  CD1 TRP P 222     -29.039  31.545   6.242  1.00 97.00      PROA   
ATOM   3329  HD1 TRP P 222     -29.237  32.547   6.592  1.00 97.00      PROA   
ATOM   3330  NE1 TRP P 222     -28.601  30.511   7.014  1.00 97.00      PROA   
ATOM   3331  HE1 TRP P 222     -28.440  30.559   7.976  1.00 97.00      PROA   
ATOM   3332  CE2 TRP P 222     -28.471  29.386   6.261  1.00 97.00      PROA   
ATOM   3333  CD2 TRP P 222     -28.835  29.723   4.940  1.00 97.00      PROA   
ATOM   3334  CE3 TRP P 222     -28.813  28.737   3.951  1.00 97.00      PROA   
ATOM   3335  HE3 TRP P 222     -29.097  28.952   2.932  1.00 97.00      PROA   
ATOM   3336  CZ3 TRP P 222     -28.405  27.446   4.297  1.00 97.00      PROA   
ATOM   3337  HZ3 TRP P 222     -28.379  26.673   3.543  1.00 97.00      PROA   
ATOM   3338  CZ2 TRP P 222     -28.073  28.103   6.609  1.00 97.00      PROA   
ATOM   3339  HZ2 TRP P 222     -27.800  27.844   7.621  1.00 97.00      PROA   
ATOM   3340  CH2 TRP P 222     -28.029  27.138   5.602  1.00 97.00      PROA   
ATOM   3341  HH2 TRP P 222     -27.704  26.136   5.842  1.00 97.00      PROA   
ATOM   3342  C   TRP P 222     -32.115  31.599   4.586  1.00 97.00      PROA   
ATOM   3343  O   TRP P 222     -32.472  30.561   5.140  1.00 97.00      PROA   
ATOM   3344  N   LEU P 223     -32.574  32.816   4.964  1.00 97.00      PROA   
ATOM   3345  HN  LEU P 223     -32.269  33.633   4.480  1.00 97.00      PROA   
ATOM   3346  CA  LEU P 223     -33.492  33.077   6.059  1.00 97.00      PROA   
ATOM   3347  HA  LEU P 223     -33.064  32.640   6.949  1.00 97.00      PROA   
ATOM   3348  CB  LEU P 223     -33.663  34.597   6.310  1.00 97.00      PROA   
ATOM   3349  HB1 LEU P 223     -34.274  34.749   7.225  1.00 97.00      PROA   
ATOM   3350  HB2 LEU P 223     -34.208  35.049   5.454  1.00 97.00      PROA   
ATOM   3351  CG  LEU P 223     -32.336  35.381   6.495  1.00 97.00      PROA   
ATOM   3352  HG  LEU P 223     -31.730  35.286   5.569  1.00 97.00      PROA   
ATOM   3353  CD1 LEU P 223     -32.619  36.874   6.732  1.00 97.00      PROA   
ATOM   3354 HD11 LEU P 223     -33.231  37.001   7.650  1.00 97.00      PROA   
ATOM   3355 HD12 LEU P 223     -33.177  37.303   5.872  1.00 97.00      PROA   
ATOM   3356 HD13 LEU P 223     -31.666  37.429   6.863  1.00 97.00      PROA   
ATOM   3357  CD2 LEU P 223     -31.466  34.825   7.634  1.00 97.00      PROA   
ATOM   3358 HD21 LEU P 223     -31.200  33.765   7.435  1.00 97.00      PROA   
ATOM   3359 HD22 LEU P 223     -32.021  34.882   8.594  1.00 97.00      PROA   
ATOM   3360 HD23 LEU P 223     -30.528  35.415   7.718  1.00 97.00      PROA   
ATOM   3361  C   LEU P 223     -34.825  32.368   5.877  1.00 97.00      PROA   
ATOM   3362  O   LEU P 223     -35.348  31.753   6.800  1.00 97.00      PROA   
ATOM   3363  N   ASN P 224     -35.353  32.350   4.637  1.00 97.00      PROA   
ATOM   3364  HN  ASN P 224     -34.945  32.919   3.927  1.00 97.00      PROA   
ATOM   3365  CA  ASN P 224     -36.503  31.574   4.196  1.00 97.00      PROA   
ATOM   3366  HA  ASN P 224     -37.365  31.943   4.732  1.00 97.00      PROA   
ATOM   3367  CB  ASN P 224     -36.731  31.733   2.666  1.00 97.00      PROA   
ATOM   3368  HB1 ASN P 224     -37.556  31.065   2.339  1.00 97.00      PROA   
ATOM   3369  HB2 ASN P 224     -35.803  31.446   2.128  1.00 97.00      PROA   
ATOM   3370  CG  ASN P 224     -37.105  33.171   2.269  1.00 97.00      PROA   
ATOM   3371  OD1 ASN P 224     -37.430  34.025   3.096  1.00 97.00      PROA   
ATOM   3372  ND2 ASN P 224     -37.054  33.448   0.934  1.00 97.00      PROA   
ATOM   3373 HD21 ASN P 224     -36.642  32.789   0.305  1.00 97.00      PROA   
ATOM   3374 HD22 ASN P 224     -37.401  34.321   0.591  1.00 97.00      PROA   
ATOM   3375  C   ASN P 224     -36.432  30.075   4.513  1.00 97.00      PROA   
ATOM   3376  O   ASN P 224     -37.468  29.427   4.653  1.00 97.00      PROA   
ATOM   3377  N   GLY P 225     -35.224  29.474   4.647  1.00 97.00      PROA   
ATOM   3378  HN  GLY P 225     -34.378  29.957   4.436  1.00 97.00      PROA   
ATOM   3379  CA  GLY P 225     -35.075  28.138   5.209  1.00 97.00      PROA   
ATOM   3380  HA1 GLY P 225     -35.823  28.000   5.976  1.00 97.00      PROA   
ATOM   3381  HA2 GLY P 225     -34.077  28.075   5.619  1.00 97.00      PROA   
ATOM   3382  C   GLY P 225     -35.228  27.038   4.191  1.00 97.00      PROA   
ATOM   3383  O   GLY P 225     -35.567  25.913   4.523  1.00 97.00      PROA   
ATOM   3384  N   LYS P 226     -34.986  27.365   2.915  1.00 97.00      PROA   
ATOM   3385  HN  LYS P 226     -34.856  28.335   2.722  1.00 97.00      PROA   
ATOM   3386  CA  LYS P 226     -34.854  26.557   1.717  1.00 97.00      PROA   
ATOM   3387  HA  LYS P 226     -35.834  26.205   1.430  1.00 97.00      PROA   
ATOM   3388  CB  LYS P 226     -34.271  27.506   0.653  1.00 97.00      PROA   
ATOM   3389  HB1 LYS P 226     -34.205  26.986  -0.327  1.00 97.00      PROA   
ATOM   3390  HB2 LYS P 226     -33.246  27.799   0.966  1.00 97.00      PROA   
ATOM   3391  CG  LYS P 226     -35.097  28.791   0.465  1.00 97.00      PROA   
ATOM   3392  HG1 LYS P 226     -34.545  29.448  -0.241  1.00 97.00      PROA   
ATOM   3393  HG2 LYS P 226     -35.179  29.341   1.427  1.00 97.00      PROA   
ATOM   3394  CD  LYS P 226     -36.511  28.521  -0.068  1.00 97.00      PROA   
ATOM   3395  HD1 LYS P 226     -37.217  28.510   0.790  1.00 97.00      PROA   
ATOM   3396  HD2 LYS P 226     -36.519  27.511  -0.531  1.00 97.00      PROA   
ATOM   3397  CE  LYS P 226     -37.020  29.531  -1.105  1.00 97.00      PROA   
ATOM   3398  HE1 LYS P 226     -37.146  30.532  -0.641  1.00 97.00      PROA   
ATOM   3399  HE2 LYS P 226     -37.987  29.192  -1.533  1.00 97.00      PROA   
ATOM   3400  NZ  LYS P 226     -36.066  29.665  -2.221  1.00 97.00      PROA   
ATOM   3401  HZ1 LYS P 226     -35.804  28.717  -2.560  1.00 97.00      PROA   
ATOM   3402  HZ2 LYS P 226     -35.202  30.131  -1.877  1.00 97.00      PROA   
ATOM   3403  HZ3 LYS P 226     -36.477  30.215  -3.002  1.00 97.00      PROA   
ATOM   3404  C   LYS P 226     -33.949  25.336   1.792  1.00 97.00      PROA   
ATOM   3405  O   LYS P 226     -33.265  25.128   2.790  1.00 97.00      PROA   
ATOM   3406  N   GLU P 227     -33.885  24.500   0.712  1.00 97.00      PROA   
ATOM   3407  HN  GLU P 227     -34.573  24.497  -0.010  1.00 97.00      PROA   
ATOM   3408  CA  GLU P 227     -32.730  23.634   0.524  1.00 97.00      PROA   
ATOM   3409  HA  GLU P 227     -32.282  23.492   1.497  1.00 97.00      PROA   
ATOM   3410  CB  GLU P 227     -32.993  22.195  -0.053  1.00 97.00      PROA   
ATOM   3411  HB1 GLU P 227     -33.767  21.713   0.582  1.00 97.00      PROA   
ATOM   3412  HB2 GLU P 227     -32.048  21.623   0.065  1.00 97.00      PROA   
ATOM   3413  CG  GLU P 227     -33.456  22.070  -1.524  1.00 97.00      PROA   
ATOM   3414  HG1 GLU P 227     -33.045  22.921  -2.108  1.00 97.00      PROA   
ATOM   3415  HG2 GLU P 227     -34.566  22.106  -1.560  1.00 97.00      PROA   
ATOM   3416  CD  GLU P 227     -33.004  20.788  -2.229  1.00 97.00      PROA   
ATOM   3417  OE1 GLU P 227     -33.224  19.685  -1.666  1.00 97.00      PROA   
ATOM   3418  OE2 GLU P 227     -32.440  20.902  -3.352  1.00 97.00      PROA   
ATOM   3419  C   GLU P 227     -31.676  24.371  -0.275  1.00 97.00      PROA   
ATOM   3420  O   GLU P 227     -31.900  24.862  -1.378  1.00 97.00      PROA   
ATOM   3421  N   TYR P 228     -30.463  24.472   0.302  1.00 97.00      PROA   
ATOM   3422  HN  TYR P 228     -30.326  24.232   1.260  1.00 97.00      PROA   
ATOM   3423  CA  TYR P 228     -29.285  24.904  -0.404  1.00 97.00      PROA   
ATOM   3424  HA  TYR P 228     -29.555  25.155  -1.419  1.00 97.00      PROA   
ATOM   3425  CB  TYR P 228     -28.593  26.116   0.270  1.00 97.00      PROA   
ATOM   3426  HB1 TYR P 228     -27.515  26.159   0.005  1.00 97.00      PROA   
ATOM   3427  HB2 TYR P 228     -28.699  26.059   1.375  1.00 97.00      PROA   
ATOM   3428  CG  TYR P 228     -29.252  27.385  -0.214  1.00 97.00      PROA   
ATOM   3429  CD1 TYR P 228     -30.400  27.928   0.396  1.00 97.00      PROA   
ATOM   3430  HD1 TYR P 228     -30.825  27.445   1.264  1.00 97.00      PROA   
ATOM   3431  CE1 TYR P 228     -31.008  29.082  -0.127  1.00 97.00      PROA   
ATOM   3432  HE1 TYR P 228     -31.900  29.481   0.333  1.00 97.00      PROA   
ATOM   3433  CZ  TYR P 228     -30.454  29.712  -1.249  1.00 97.00      PROA   
ATOM   3434  OH  TYR P 228     -31.038  30.839  -1.852  1.00 97.00      PROA   
ATOM   3435  HH  TYR P 228     -31.984  30.802  -1.694  1.00 97.00      PROA   
ATOM   3436  CD2 TYR P 228     -28.701  28.049  -1.321  1.00 97.00      PROA   
ATOM   3437  HD2 TYR P 228     -27.811  27.658  -1.791  1.00 97.00      PROA   
ATOM   3438  CE2 TYR P 228     -29.295  29.205  -1.829  1.00 97.00      PROA   
ATOM   3439  HE2 TYR P 228     -28.865  29.701  -2.687  1.00 97.00      PROA   
ATOM   3440  C   TYR P 228     -28.389  23.693  -0.448  1.00 97.00      PROA   
ATOM   3441  O   TYR P 228     -28.237  23.003   0.549  1.00 97.00      PROA   
ATOM   3442  N   LYS P 229     -27.820  23.346  -1.621  1.00 97.00      PROA   
ATOM   3443  HN  LYS P 229     -27.799  23.957  -2.408  1.00 97.00      PROA   
ATOM   3444  CA  LYS P 229     -27.344  21.996  -1.827  1.00 97.00      PROA   
ATOM   3445  HA  LYS P 229     -26.968  21.628  -0.884  1.00 97.00      PROA   
ATOM   3446  CB  LYS P 229     -28.501  21.071  -2.306  1.00 97.00      PROA   
ATOM   3447  HB1 LYS P 229     -29.190  21.692  -2.918  1.00 97.00      PROA   
ATOM   3448  HB2 LYS P 229     -29.064  20.739  -1.408  1.00 97.00      PROA   
ATOM   3449  CG  LYS P 229     -28.144  19.826  -3.137  1.00 97.00      PROA   
ATOM   3450  HG1 LYS P 229     -27.639  19.080  -2.487  1.00 97.00      PROA   
ATOM   3451  HG2 LYS P 229     -27.447  20.106  -3.957  1.00 97.00      PROA   
ATOM   3452  CD  LYS P 229     -29.379  19.180  -3.779  1.00 97.00      PROA   
ATOM   3453  HD1 LYS P 229     -29.040  18.373  -4.463  1.00 97.00      PROA   
ATOM   3454  HD2 LYS P 229     -29.902  19.951  -4.384  1.00 97.00      PROA   
ATOM   3455  CE  LYS P 229     -30.369  18.590  -2.774  1.00 97.00      PROA   
ATOM   3456  HE1 LYS P 229     -30.603  19.327  -1.976  1.00 97.00      PROA   
ATOM   3457  HE2 LYS P 229     -29.968  17.660  -2.318  1.00 97.00      PROA   
ATOM   3458  NZ  LYS P 229     -31.635  18.252  -3.457  1.00 97.00      PROA   
ATOM   3459  HZ1 LYS P 229     -31.449  17.563  -4.213  1.00 97.00      PROA   
ATOM   3460  HZ2 LYS P 229     -32.032  19.118  -3.875  1.00 97.00      PROA   
ATOM   3461  HZ3 LYS P 229     -32.313  17.859  -2.773  1.00 97.00      PROA   
ATOM   3462  C   LYS P 229     -26.148  21.919  -2.727  1.00 97.00      PROA   
ATOM   3463  O   LYS P 229     -26.027  22.648  -3.701  1.00 97.00      PROA   
ATOM   3464  N   CYS P 230     -25.227  20.983  -2.410  1.00 97.00      PROA   
ATOM   3465  HN  CYS P 230     -25.341  20.418  -1.597  1.00 97.00      PROA   
ATOM   3466  CA  CYS P 230     -24.027  20.736  -3.166  1.00 97.00      PROA   
ATOM   3467  HA  CYS P 230     -23.941  21.470  -3.953  1.00 97.00      PROA   
ATOM   3468  CB  CYS P 230     -22.781  20.800  -2.243  1.00 97.00      PROA   
ATOM   3469  HB1 CYS P 230     -22.937  20.097  -1.397  1.00 97.00      PROA   
ATOM   3470  HB2 CYS P 230     -22.737  21.829  -1.826  1.00 97.00      PROA   
ATOM   3471  SG  CYS P 230     -21.180  20.432  -3.029  1.00 97.00      PROA   
ATOM   3472  C   CYS P 230     -24.146  19.361  -3.783  1.00 97.00      PROA   
ATOM   3473  O   CYS P 230     -24.619  18.419  -3.154  1.00 97.00      PROA   
ATOM   3474  N   LYS P 231     -23.722  19.236  -5.060  1.00 97.00      PROA   
ATOM   3475  HN  LYS P 231     -23.443  20.041  -5.578  1.00 97.00      PROA   
ATOM   3476  CA  LYS P 231     -23.635  17.992  -5.785  1.00 97.00      PROA   
ATOM   3477  HA  LYS P 231     -23.758  17.189  -5.074  1.00 97.00      PROA   
ATOM   3478  CB  LYS P 231     -24.734  17.888  -6.874  1.00 97.00      PROA   
ATOM   3479  HB1 LYS P 231     -24.759  18.856  -7.419  1.00 97.00      PROA   
ATOM   3480  HB2 LYS P 231     -25.703  17.773  -6.343  1.00 97.00      PROA   
ATOM   3481  CG  LYS P 231     -24.593  16.757  -7.913  1.00 97.00      PROA   
ATOM   3482  HG1 LYS P 231     -24.554  15.787  -7.373  1.00 97.00      PROA   
ATOM   3483  HG2 LYS P 231     -23.641  16.890  -8.468  1.00 97.00      PROA   
ATOM   3484  CD  LYS P 231     -25.749  16.704  -8.937  1.00 97.00      PROA   
ATOM   3485  HD1 LYS P 231     -25.544  15.901  -9.676  1.00 97.00      PROA   
ATOM   3486  HD2 LYS P 231     -25.799  17.673  -9.479  1.00 97.00      PROA   
ATOM   3487  CE  LYS P 231     -27.093  16.427  -8.259  1.00 97.00      PROA   
ATOM   3488  HE1 LYS P 231     -27.288  17.208  -7.493  1.00 97.00      PROA   
ATOM   3489  HE2 LYS P 231     -27.064  15.423  -7.784  1.00 97.00      PROA   
ATOM   3490  NZ  LYS P 231     -28.255  16.440  -9.172  1.00 97.00      PROA   
ATOM   3491  HZ1 LYS P 231     -28.155  15.710  -9.906  1.00 97.00      PROA   
ATOM   3492  HZ2 LYS P 231     -28.345  17.382  -9.605  1.00 97.00      PROA   
ATOM   3493  HZ3 LYS P 231     -29.113  16.256  -8.613  1.00 97.00      PROA   
ATOM   3494  C   LYS P 231     -22.246  17.816  -6.346  1.00 97.00      PROA   
ATOM   3495  O   LYS P 231     -21.625  18.768  -6.799  1.00 97.00      PROA   
ATOM   3496  N   VAL P 232     -21.689  16.584  -6.294  1.00 97.00      PROA   
ATOM   3497  HN  VAL P 232     -22.193  15.803  -5.934  1.00 97.00      PROA   
ATOM   3498  CA  VAL P 232     -20.317  16.335  -6.694  1.00 97.00      PROA   
ATOM   3499  HA  VAL P 232     -19.904  17.239  -7.116  1.00 97.00      PROA   
ATOM   3500  CB  VAL P 232     -19.451  15.902  -5.507  1.00 97.00      PROA   
ATOM   3501  HB  VAL P 232     -19.867  14.974  -5.059  1.00 97.00      PROA   
ATOM   3502  CG1 VAL P 232     -17.993  15.642  -5.935  1.00 97.00      PROA   
ATOM   3503 HG11 VAL P 232     -17.608  16.506  -6.518  1.00 97.00      PROA   
ATOM   3504 HG12 VAL P 232     -17.927  14.728  -6.564  1.00 97.00      PROA   
ATOM   3505 HG13 VAL P 232     -17.350  15.506  -5.039  1.00 97.00      PROA   
ATOM   3506  CG2 VAL P 232     -19.487  17.024  -4.446  1.00 97.00      PROA   
ATOM   3507 HG21 VAL P 232     -20.524  17.205  -4.091  1.00 97.00      PROA   
ATOM   3508 HG22 VAL P 232     -19.087  17.967  -4.878  1.00 97.00      PROA   
ATOM   3509 HG23 VAL P 232     -18.867  16.743  -3.568  1.00 97.00      PROA   
ATOM   3510  C   VAL P 232     -20.327  15.305  -7.806  1.00 97.00      PROA   
ATOM   3511  O   VAL P 232     -21.183  14.427  -7.835  1.00 97.00      PROA   
ATOM   3512  N   SER P 233     -19.393  15.410  -8.787  1.00 97.00      PROA   
ATOM   3513  HN  SER P 233     -18.782  16.196  -8.838  1.00 97.00      PROA   
ATOM   3514  CA  SER P 233     -19.215  14.401  -9.812  1.00 97.00      PROA   
ATOM   3515  HA  SER P 233     -19.435  13.440  -9.370  1.00 97.00      PROA   
ATOM   3516  CB  SER P 233     -20.118  14.625 -11.047  1.00 97.00      PROA   
ATOM   3517  HB1 SER P 233     -19.848  13.918 -11.860  1.00 97.00      PROA   
ATOM   3518  HB2 SER P 233     -20.006  15.666 -11.419  1.00 97.00      PROA   
ATOM   3519  OG  SER P 233     -21.479  14.398 -10.707  1.00 97.00      PROA   
ATOM   3520  HG1 SER P 233     -21.530  14.505  -9.754  1.00 97.00      PROA   
ATOM   3521  C   SER P 233     -17.779  14.340 -10.280  1.00 97.00      PROA   
ATOM   3522  O   SER P 233     -17.090  15.351 -10.364  1.00 97.00      PROA   
ATOM   3523  N   ASN P 234     -17.305  13.113 -10.595  1.00 97.00      PROA   
ATOM   3524  HN  ASN P 234     -17.869  12.303 -10.452  1.00 97.00      PROA   
ATOM   3525  CA  ASN P 234     -16.004  12.835 -11.161  1.00 97.00      PROA   
ATOM   3526  HA  ASN P 234     -15.895  13.442 -12.048  1.00 97.00      PROA   
ATOM   3527  CB  ASN P 234     -14.819  13.135 -10.190  1.00 97.00      PROA   
ATOM   3528  HB1 ASN P 234     -14.843  14.214  -9.928  1.00 97.00      PROA   
ATOM   3529  HB2 ASN P 234     -13.863  12.924 -10.715  1.00 97.00      PROA   
ATOM   3530  CG  ASN P 234     -14.815  12.321  -8.892  1.00 97.00      PROA   
ATOM   3531  OD1 ASN P 234     -15.542  11.343  -8.719  1.00 97.00      PROA   
ATOM   3532  ND2 ASN P 234     -13.958  12.761  -7.929  1.00 97.00      PROA   
ATOM   3533 HD21 ASN P 234     -13.381  13.559  -8.103  1.00 97.00      PROA   
ATOM   3534 HD22 ASN P 234     -13.904  12.275  -7.056  1.00 97.00      PROA   
ATOM   3535  C   ASN P 234     -16.078  11.380 -11.596  1.00 97.00      PROA   
ATOM   3536  O   ASN P 234     -17.114  10.741 -11.432  1.00 97.00      PROA   
ATOM   3537  N   LYS P 235     -14.985  10.814 -12.162  1.00 97.00      PROA   
ATOM   3538  HN  LYS P 235     -14.172  11.358 -12.352  1.00 97.00      PROA   
ATOM   3539  CA  LYS P 235     -14.895   9.423 -12.576  1.00 97.00      PROA   
ATOM   3540  HA  LYS P 235     -15.664   9.261 -13.317  1.00 97.00      PROA   
ATOM   3541  CB  LYS P 235     -13.511   9.106 -13.206  1.00 97.00      PROA   
ATOM   3542  HB1 LYS P 235     -13.400   8.005 -13.309  1.00 97.00      PROA   
ATOM   3543  HB2 LYS P 235     -12.717   9.475 -12.523  1.00 97.00      PROA   
ATOM   3544  CG  LYS P 235     -13.261   9.715 -14.600  1.00 97.00      PROA   
ATOM   3545  HG1 LYS P 235     -13.276  10.823 -14.522  1.00 97.00      PROA   
ATOM   3546  HG2 LYS P 235     -14.079   9.411 -15.288  1.00 97.00      PROA   
ATOM   3547  CD  LYS P 235     -11.912   9.252 -15.190  1.00 97.00      PROA   
ATOM   3548  HD1 LYS P 235     -12.112   8.512 -15.994  1.00 97.00      PROA   
ATOM   3549  HD2 LYS P 235     -11.338   8.744 -14.386  1.00 97.00      PROA   
ATOM   3550  CE  LYS P 235     -11.029  10.356 -15.779  1.00 97.00      PROA   
ATOM   3551  HE1 LYS P 235     -11.550  10.904 -16.592  1.00 97.00      PROA   
ATOM   3552  HE2 LYS P 235     -10.071   9.936 -16.154  1.00 97.00      PROA   
ATOM   3553  NZ  LYS P 235     -10.704  11.319 -14.738  1.00 97.00      PROA   
ATOM   3554  HZ1 LYS P 235     -10.514  10.819 -13.846  1.00 97.00      PROA   
ATOM   3555  HZ2 LYS P 235     -11.503  11.968 -14.585  1.00 97.00      PROA   
ATOM   3556  HZ3 LYS P 235      -9.860  11.870 -14.993  1.00 97.00      PROA   
ATOM   3557  C   LYS P 235     -15.176   8.364 -11.516  1.00 97.00      PROA   
ATOM   3558  O   LYS P 235     -15.740   7.319 -11.840  1.00 97.00      PROA   
ATOM   3559  N   ALA P 236     -14.774   8.574 -10.241  1.00 97.00      PROA   
ATOM   3560  HN  ALA P 236     -14.395   9.448  -9.947  1.00 97.00      PROA   
ATOM   3561  CA  ALA P 236     -14.785   7.515  -9.250  1.00 97.00      PROA   
ATOM   3562  HA  ALA P 236     -14.907   6.561  -9.743  1.00 97.00      PROA   
ATOM   3563  CB  ALA P 236     -13.440   7.527  -8.495  1.00 97.00      PROA   
ATOM   3564  HB1 ALA P 236     -13.278   8.512  -8.008  1.00 97.00      PROA   
ATOM   3565  HB2 ALA P 236     -12.605   7.359  -9.208  1.00 97.00      PROA   
ATOM   3566  HB3 ALA P 236     -13.411   6.734  -7.717  1.00 97.00      PROA   
ATOM   3567  C   ALA P 236     -15.923   7.608  -8.245  1.00 97.00      PROA   
ATOM   3568  O   ALA P 236     -16.113   6.693  -7.444  1.00 97.00      PROA   
ATOM   3569  N   LEU P 237     -16.752   8.675  -8.275  1.00 97.00      PROA   
ATOM   3570  HN  LEU P 237     -16.603   9.431  -8.908  1.00 97.00      PROA   
ATOM   3571  CA  LEU P 237     -17.867   8.820  -7.354  1.00 97.00      PROA   
ATOM   3572  HA  LEU P 237     -17.542   8.450  -6.393  1.00 97.00      PROA   
ATOM   3573  CB  LEU P 237     -18.275  10.308  -7.218  1.00 97.00      PROA   
ATOM   3574  HB1 LEU P 237     -18.789  10.629  -8.150  1.00 97.00      PROA   
ATOM   3575  HB2 LEU P 237     -17.352  10.918  -7.116  1.00 97.00      PROA   
ATOM   3576  CG  LEU P 237     -19.178  10.647  -6.014  1.00 97.00      PROA   
ATOM   3577  HG  LEU P 237     -20.045   9.952  -6.017  1.00 97.00      PROA   
ATOM   3578  CD1 LEU P 237     -18.438  10.504  -4.673  1.00 97.00      PROA   
ATOM   3579 HD11 LEU P 237     -17.571  11.198  -4.640  1.00 97.00      PROA   
ATOM   3580 HD12 LEU P 237     -18.065   9.465  -4.544  1.00 97.00      PROA   
ATOM   3581 HD13 LEU P 237     -19.122  10.752  -3.834  1.00 97.00      PROA   
ATOM   3582  CD2 LEU P 237     -19.726  12.073  -6.151  1.00 97.00      PROA   
ATOM   3583 HD21 LEU P 237     -20.312  12.168  -7.090  1.00 97.00      PROA   
ATOM   3584 HD22 LEU P 237     -18.885  12.798  -6.180  1.00 97.00      PROA   
ATOM   3585 HD23 LEU P 237     -20.386  12.315  -5.290  1.00 97.00      PROA   
ATOM   3586  C   LEU P 237     -19.059   7.999  -7.846  1.00 97.00      PROA   
ATOM   3587  O   LEU P 237     -19.488   8.222  -8.976  1.00 97.00      PROA   
ATOM   3588  N   PRO P 238     -19.613   7.034  -7.098  1.00 97.00      PROA   
ATOM   3589  CD  PRO P 238     -19.327   6.843  -5.672  1.00 97.00      PROA   
ATOM   3590  HD1 PRO P 238     -19.513   7.783  -5.108  1.00 97.00      PROA   
ATOM   3591  HD2 PRO P 238     -18.267   6.535  -5.551  1.00 97.00      PROA   
ATOM   3592  CA  PRO P 238     -20.507   5.995  -7.621  1.00 97.00      PROA   
ATOM   3593  HA  PRO P 238     -20.139   5.642  -8.573  1.00 97.00      PROA   
ATOM   3594  CB  PRO P 238     -20.463   4.928  -6.509  1.00 97.00      PROA   
ATOM   3595  HB1 PRO P 238     -19.592   4.255  -6.662  1.00 97.00      PROA   
ATOM   3596  HB2 PRO P 238     -21.383   4.306  -6.465  1.00 97.00      PROA   
ATOM   3597  CG  PRO P 238     -20.266   5.729  -5.219  1.00 97.00      PROA   
ATOM   3598  HG1 PRO P 238     -21.234   6.152  -4.875  1.00 97.00      PROA   
ATOM   3599  HG2 PRO P 238     -19.825   5.115  -4.405  1.00 97.00      PROA   
ATOM   3600  C   PRO P 238     -21.936   6.451  -7.892  1.00 97.00      PROA   
ATOM   3601  O   PRO P 238     -22.821   5.596  -7.937  1.00 97.00      PROA   
ATOM   3602  N   ALA P 239     -22.159   7.761  -8.131  1.00 97.00      PROA   
ATOM   3603  HN  ALA P 239     -21.379   8.380  -8.173  1.00 97.00      PROA   
ATOM   3604  CA  ALA P 239     -23.433   8.404  -8.335  1.00 97.00      PROA   
ATOM   3605  HA  ALA P 239     -23.748   8.181  -9.344  1.00 97.00      PROA   
ATOM   3606  CB  ALA P 239     -24.533   7.988  -7.333  1.00 97.00      PROA   
ATOM   3607  HB1 ALA P 239     -24.152   8.044  -6.291  1.00 97.00      PROA   
ATOM   3608  HB2 ALA P 239     -24.854   6.943  -7.532  1.00 97.00      PROA   
ATOM   3609  HB3 ALA P 239     -25.420   8.651  -7.427  1.00 97.00      PROA   
ATOM   3610  C   ALA P 239     -23.185   9.888  -8.132  1.00 97.00      PROA   
ATOM   3611  O   ALA P 239     -22.364  10.228  -7.285  1.00 97.00      PROA   
ATOM   3612  N   PRO P 240     -23.817  10.819  -8.850  1.00 97.00      PROA   
ATOM   3613  CD  PRO P 240     -24.304  10.577 -10.214  1.00 97.00      PROA   
ATOM   3614  HD1 PRO P 240     -25.346  10.192 -10.172  1.00 97.00      PROA   
ATOM   3615  HD2 PRO P 240     -23.654   9.851 -10.747  1.00 97.00      PROA   
ATOM   3616  CA  PRO P 240     -23.811  12.247  -8.514  1.00 97.00      PROA   
ATOM   3617  HA  PRO P 240     -22.789  12.586  -8.430  1.00 97.00      PROA   
ATOM   3618  CB  PRO P 240     -24.543  12.897  -9.707  1.00 97.00      PROA   
ATOM   3619  HB1 PRO P 240     -24.167  13.922  -9.915  1.00 97.00      PROA   
ATOM   3620  HB2 PRO P 240     -25.640  12.942  -9.537  1.00 97.00      PROA   
ATOM   3621  CG  PRO P 240     -24.262  11.951 -10.882  1.00 97.00      PROA   
ATOM   3622  HG1 PRO P 240     -25.018  12.047 -11.691  1.00 97.00      PROA   
ATOM   3623  HG2 PRO P 240     -23.252  12.145 -11.304  1.00 97.00      PROA   
ATOM   3624  C   PRO P 240     -24.450  12.598  -7.175  1.00 97.00      PROA   
ATOM   3625  O   PRO P 240     -25.598  13.035  -7.147  1.00 97.00      PROA   
ATOM   3626  N   ILE P 241     -23.712  12.428  -6.050  1.00 97.00      PROA   
ATOM   3627  HN  ILE P 241     -22.772  12.102  -6.123  1.00 97.00      PROA   
ATOM   3628  CA  ILE P 241     -24.183  12.599  -4.684  1.00 97.00      PROA   
ATOM   3629  HA  ILE P 241     -25.026  11.938  -4.549  1.00 97.00      PROA   
ATOM   3630  CB  ILE P 241     -23.079  12.246  -3.671  1.00 97.00      PROA   
ATOM   3631  HB  ILE P 241     -22.200  12.899  -3.862  1.00 97.00      PROA   
ATOM   3632  CG2 ILE P 241     -23.548  12.485  -2.217  1.00 97.00      PROA   
ATOM   3633 HG21 ILE P 241     -24.527  11.989  -2.040  1.00 97.00      PROA   
ATOM   3634 HG22 ILE P 241     -23.655  13.571  -2.012  1.00 97.00      PROA   
ATOM   3635 HG23 ILE P 241     -22.807  12.063  -1.504  1.00 97.00      PROA   
ATOM   3636  CG1 ILE P 241     -22.539  10.802  -3.851  1.00 97.00      PROA   
ATOM   3637 HG11 ILE P 241     -21.737  10.640  -3.100  1.00 97.00      PROA   
ATOM   3638 HG12 ILE P 241     -22.078  10.718  -4.858  1.00 97.00      PROA   
ATOM   3639  CD  ILE P 241     -23.582   9.695  -3.696  1.00 97.00      PROA   
ATOM   3640  HD1 ILE P 241     -24.385   9.812  -4.454  1.00 97.00      PROA   
ATOM   3641  HD2 ILE P 241     -24.037   9.732  -2.683  1.00 97.00      PROA   
ATOM   3642  HD3 ILE P 241     -23.105   8.702  -3.840  1.00 97.00      PROA   
ATOM   3643  C   ILE P 241     -24.705  13.994  -4.398  1.00 97.00      PROA   
ATOM   3644  O   ILE P 241     -24.001  14.977  -4.599  1.00 97.00      PROA   
ATOM   3645  N   GLU P 242     -25.957  14.089  -3.879  1.00 97.00      PROA   
ATOM   3646  HN  GLU P 242     -26.536  13.281  -3.805  1.00 97.00      PROA   
ATOM   3647  CA  GLU P 242     -26.565  15.319  -3.419  1.00 97.00      PROA   
ATOM   3648  HA  GLU P 242     -26.033  16.153  -3.853  1.00 97.00      PROA   
ATOM   3649  CB  GLU P 242     -28.073  15.410  -3.798  1.00 97.00      PROA   
ATOM   3650  HB1 GLU P 242     -28.511  16.309  -3.313  1.00 97.00      PROA   
ATOM   3651  HB2 GLU P 242     -28.603  14.510  -3.420  1.00 97.00      PROA   
ATOM   3652  CG  GLU P 242     -28.275  15.504  -5.323  1.00 97.00      PROA   
ATOM   3653  HG1 GLU P 242     -28.119  14.497  -5.765  1.00 97.00      PROA   
ATOM   3654  HG2 GLU P 242     -27.499  16.200  -5.710  1.00 97.00      PROA   
ATOM   3655  CD  GLU P 242     -29.638  16.019  -5.795  1.00 97.00      PROA   
ATOM   3656  OE1 GLU P 242     -30.503  16.339  -4.954  1.00 97.00      PROA   
ATOM   3657  OE2 GLU P 242     -29.834  16.104  -7.031  1.00 97.00      PROA   
ATOM   3658  C   GLU P 242     -26.482  15.425  -1.913  1.00 97.00      PROA   
ATOM   3659  O   GLU P 242     -26.752  14.459  -1.201  1.00 97.00      PROA   
ATOM   3660  N   LYS P 243     -26.129  16.621  -1.381  1.00 97.00      PROA   
ATOM   3661  HN  LYS P 243     -25.726  17.347  -1.932  1.00 97.00      PROA   
ATOM   3662  CA  LYS P 243     -26.336  16.914   0.021  1.00 97.00      PROA   
ATOM   3663  HA  LYS P 243     -27.042  16.195   0.411  1.00 97.00      PROA   
ATOM   3664  CB  LYS P 243     -25.040  16.828   0.861  1.00 97.00      PROA   
ATOM   3665  HB1 LYS P 243     -25.237  17.195   1.891  1.00 97.00      PROA   
ATOM   3666  HB2 LYS P 243     -24.253  17.467   0.405  1.00 97.00      PROA   
ATOM   3667  CG  LYS P 243     -24.520  15.385   0.952  1.00 97.00      PROA   
ATOM   3668  HG1 LYS P 243     -24.141  15.076  -0.045  1.00 97.00      PROA   
ATOM   3669  HG2 LYS P 243     -25.364  14.717   1.226  1.00 97.00      PROA   
ATOM   3670  CD  LYS P 243     -23.402  15.197   1.982  1.00 97.00      PROA   
ATOM   3671  HD1 LYS P 243     -23.792  15.444   2.992  1.00 97.00      PROA   
ATOM   3672  HD2 LYS P 243     -22.579  15.903   1.741  1.00 97.00      PROA   
ATOM   3673  CE  LYS P 243     -22.870  13.762   1.981  1.00 97.00      PROA   
ATOM   3674  HE1 LYS P 243     -22.476  13.502   0.975  1.00 97.00      PROA   
ATOM   3675  HE2 LYS P 243     -23.674  13.050   2.265  1.00 97.00      PROA   
ATOM   3676  NZ  LYS P 243     -21.775  13.598   2.955  1.00 97.00      PROA   
ATOM   3677  HZ1 LYS P 243     -22.134  13.660   3.929  1.00 97.00      PROA   
ATOM   3678  HZ2 LYS P 243     -21.066  14.342   2.796  1.00 97.00      PROA   
ATOM   3679  HZ3 LYS P 243     -21.316  12.677   2.803  1.00 97.00      PROA   
ATOM   3680  C   LYS P 243     -27.011  18.245   0.229  1.00 97.00      PROA   
ATOM   3681  O   LYS P 243     -26.509  19.289  -0.170  1.00 97.00      PROA   
ATOM   3682  N   THR P 244     -28.199  18.214   0.873  1.00 97.00      PROA   
ATOM   3683  HN  THR P 244     -28.655  17.341   1.025  1.00 97.00      PROA   
ATOM   3684  CA  THR P 244     -28.911  19.348   1.430  1.00 97.00      PROA   
ATOM   3685  HA  THR P 244     -28.994  20.098   0.657  1.00 97.00      PROA   
ATOM   3686  CB  THR P 244     -30.301  18.951   1.923  1.00 97.00      PROA   
ATOM   3687  HB  THR P 244     -30.756  19.772   2.517  1.00 97.00      PROA   
ATOM   3688  OG1 THR P 244     -30.243  17.779   2.730  1.00 97.00      PROA   
ATOM   3689  HG1 THR P 244     -29.549  17.940   3.373  1.00 97.00      PROA   
ATOM   3690  CG2 THR P 244     -31.200  18.621   0.725  1.00 97.00      PROA   
ATOM   3691 HG21 THR P 244     -30.774  17.773   0.147  1.00 97.00      PROA   
ATOM   3692 HG22 THR P 244     -31.285  19.502   0.054  1.00 97.00      PROA   
ATOM   3693 HG23 THR P 244     -32.213  18.331   1.076  1.00 97.00      PROA   
ATOM   3694  C   THR P 244     -28.226  19.973   2.632  1.00 97.00      PROA   
ATOM   3695  O   THR P 244     -27.711  19.266   3.496  1.00 97.00      PROA   
ATOM   3696  N   ILE P 245     -28.308  21.315   2.768  1.00 97.00      PROA   
ATOM   3697  HN  ILE P 245     -28.501  21.911   1.993  1.00 97.00      PROA   
ATOM   3698  CA  ILE P 245     -28.168  21.964   4.052  1.00 97.00      PROA   
ATOM   3699  HA  ILE P 245     -28.410  21.236   4.813  1.00 97.00      PROA   
ATOM   3700  CB  ILE P 245     -26.759  22.508   4.301  1.00 97.00      PROA   
ATOM   3701  HB  ILE P 245     -26.036  21.724   3.989  1.00 97.00      PROA   
ATOM   3702  CG2 ILE P 245     -26.469  23.787   3.481  1.00 97.00      PROA   
ATOM   3703 HG21 ILE P 245     -27.060  24.642   3.873  1.00 97.00      PROA   
ATOM   3704 HG22 ILE P 245     -26.732  23.635   2.412  1.00 97.00      PROA   
ATOM   3705 HG23 ILE P 245     -25.392  24.049   3.550  1.00 97.00      PROA   
ATOM   3706  CG1 ILE P 245     -26.483  22.712   5.806  1.00 97.00      PROA   
ATOM   3707 HG11 ILE P 245     -27.022  21.927   6.380  1.00 97.00      PROA   
ATOM   3708 HG12 ILE P 245     -26.869  23.706   6.118  1.00 97.00      PROA   
ATOM   3709  CD  ILE P 245     -24.992  22.618   6.131  1.00 97.00      PROA   
ATOM   3710  HD1 ILE P 245     -24.429  23.397   5.574  1.00 97.00      PROA   
ATOM   3711  HD2 ILE P 245     -24.595  21.622   5.837  1.00 97.00      PROA   
ATOM   3712  HD3 ILE P 245     -24.828  22.769   7.220  1.00 97.00      PROA   
ATOM   3713  C   ILE P 245     -29.233  23.037   4.141  1.00 97.00      PROA   
ATOM   3714  O   ILE P 245     -29.727  23.541   3.133  1.00 97.00      PROA   
ATOM   3715  N   SER P 246     -29.645  23.398   5.378  1.00 97.00      PROA   
ATOM   3716  HN  SER P 246     -29.271  22.978   6.201  1.00 97.00      PROA   
ATOM   3717  CA  SER P 246     -30.643  24.419   5.575  1.00 97.00      PROA   
ATOM   3718  HA  SER P 246     -30.577  25.127   4.762  1.00 97.00      PROA   
ATOM   3719  CB  SER P 246     -32.107  23.926   5.730  1.00 97.00      PROA   
ATOM   3720  HB1 SER P 246     -32.769  24.807   5.868  1.00 97.00      PROA   
ATOM   3721  HB2 SER P 246     -32.187  23.268   6.622  1.00 97.00      PROA   
ATOM   3722  OG  SER P 246     -32.586  23.183   4.619  1.00 97.00      PROA   
ATOM   3723  HG1 SER P 246     -32.605  23.795   3.879  1.00 97.00      PROA   
ATOM   3724  C   SER P 246     -30.425  25.058   6.920  1.00 97.00      PROA   
ATOM   3725  O   SER P 246     -29.974  24.421   7.869  1.00 97.00      PROA   
ATOM   3726  N   LYS P 247     -30.870  26.319   7.044  1.00 97.00      PROA   
ATOM   3727  HN  LYS P 247     -30.936  26.913   6.246  1.00 97.00      PROA   
ATOM   3728  CA  LYS P 247     -31.355  26.907   8.271  1.00 97.00      PROA   
ATOM   3729  HA  LYS P 247     -30.570  26.814   9.006  1.00 97.00      PROA   
ATOM   3730  CB  LYS P 247     -31.621  28.404   8.000  1.00 97.00      PROA   
ATOM   3731  HB1 LYS P 247     -31.969  28.504   6.950  1.00 97.00      PROA   
ATOM   3732  HB2 LYS P 247     -30.649  28.936   8.085  1.00 97.00      PROA   
ATOM   3733  CG  LYS P 247     -32.637  29.130   8.881  1.00 97.00      PROA   
ATOM   3734  HG1 LYS P 247     -32.402  28.951   9.951  1.00 97.00      PROA   
ATOM   3735  HG2 LYS P 247     -33.660  28.749   8.675  1.00 97.00      PROA   
ATOM   3736  CD  LYS P 247     -32.569  30.628   8.578  1.00 97.00      PROA   
ATOM   3737  HD1 LYS P 247     -33.001  30.780   7.566  1.00 97.00      PROA   
ATOM   3738  HD2 LYS P 247     -31.502  30.936   8.549  1.00 97.00      PROA   
ATOM   3739  CE  LYS P 247     -33.291  31.523   9.574  1.00 97.00      PROA   
ATOM   3740  HE1 LYS P 247     -33.080  32.591   9.350  1.00 97.00      PROA   
ATOM   3741  HE2 LYS P 247     -32.983  31.292  10.616  1.00 97.00      PROA   
ATOM   3742  NZ  LYS P 247     -34.740  31.304   9.471  1.00 97.00      PROA   
ATOM   3743  HZ1 LYS P 247     -35.002  30.369   9.843  1.00 97.00      PROA   
ATOM   3744  HZ2 LYS P 247     -35.030  31.393   8.476  1.00 97.00      PROA   
ATOM   3745  HZ3 LYS P 247     -35.226  32.046  10.014  1.00 97.00      PROA   
ATOM   3746  C   LYS P 247     -32.538  26.205   8.929  1.00 97.00      PROA   
ATOM   3747  O   LYS P 247     -33.372  25.581   8.275  1.00 97.00      PROA   
ATOM   3748  N   ALA P 248     -32.601  26.275  10.283  1.00 97.00      PROA   
ATOM   3749  HN  ALA P 248     -31.868  26.711  10.798  1.00 97.00      PROA   
ATOM   3750  CA  ALA P 248     -33.683  25.767  11.103  1.00 97.00      PROA   
ATOM   3751  HA  ALA P 248     -33.811  24.726  10.844  1.00 97.00      PROA   
ATOM   3752  CB  ALA P 248     -33.322  25.873  12.596  1.00 97.00      PROA   
ATOM   3753  HB1 ALA P 248     -33.301  26.936  12.920  1.00 97.00      PROA   
ATOM   3754  HB2 ALA P 248     -32.314  25.440  12.775  1.00 97.00      PROA   
ATOM   3755  HB3 ALA P 248     -34.060  25.322  13.218  1.00 97.00      PROA   
ATOM   3756  C   ALA P 248     -35.037  26.405  10.830  1.00 97.00      PROA   
ATOM   3757  O   ALA P 248     -35.144  27.564  10.436  1.00 97.00      PROA   
ATOM   3758  N   LYS P 249     -36.120  25.608  10.996  1.00 97.00      PROA   
ATOM   3759  HN  LYS P 249     -36.035  24.704  11.406  1.00 97.00      PROA   
ATOM   3760  CA  LYS P 249     -37.443  25.954  10.523  1.00 97.00      PROA   
ATOM   3761  HA  LYS P 249     -37.430  26.956  10.122  1.00 97.00      PROA   
ATOM   3762  CB  LYS P 249     -37.919  24.952   9.431  1.00 97.00      PROA   
ATOM   3763  HB1 LYS P 249     -38.772  25.400   8.879  1.00 97.00      PROA   
ATOM   3764  HB2 LYS P 249     -38.266  24.014   9.914  1.00 97.00      PROA   
ATOM   3765  CG  LYS P 249     -36.817  24.574   8.414  1.00 97.00      PROA   
ATOM   3766  HG1 LYS P 249     -36.039  23.973   8.932  1.00 97.00      PROA   
ATOM   3767  HG2 LYS P 249     -36.343  25.504   8.033  1.00 97.00      PROA   
ATOM   3768  CD  LYS P 249     -37.340  23.762   7.212  1.00 97.00      PROA   
ATOM   3769  HD1 LYS P 249     -37.799  24.467   6.486  1.00 97.00      PROA   
ATOM   3770  HD2 LYS P 249     -38.128  23.068   7.573  1.00 97.00      PROA   
ATOM   3771  CE  LYS P 249     -36.280  22.923   6.484  1.00 97.00      PROA   
ATOM   3772  HE1 LYS P 249     -36.711  22.462   5.570  1.00 97.00      PROA   
ATOM   3773  HE2 LYS P 249     -35.877  22.131   7.152  1.00 97.00      PROA   
ATOM   3774  NZ  LYS P 249     -35.150  23.759   6.069  1.00 97.00      PROA   
ATOM   3775  HZ1 LYS P 249     -34.709  24.207   6.897  1.00 97.00      PROA   
ATOM   3776  HZ2 LYS P 249     -35.489  24.504   5.427  1.00 97.00      PROA   
ATOM   3777  HZ3 LYS P 249     -34.441  23.187   5.566  1.00 97.00      PROA   
ATOM   3778  C   LYS P 249     -38.364  25.899  11.730  1.00 97.00      PROA   
ATOM   3779  O   LYS P 249     -38.241  25.006  12.563  1.00 97.00      PROA   
ATOM   3780  N   GLY P 250     -39.306  26.866  11.880  1.00 97.00      PROA   
ATOM   3781  HN  GLY P 250     -39.437  27.577  11.193  1.00 97.00      PROA   
ATOM   3782  CA  GLY P 250     -40.174  26.935  13.047  1.00 97.00      PROA   
ATOM   3783  HA1 GLY P 250     -39.669  26.516  13.905  1.00 97.00      PROA   
ATOM   3784  HA2 GLY P 250     -41.088  26.406  12.820  1.00 97.00      PROA   
ATOM   3785  C   GLY P 250     -40.498  28.379  13.327  1.00 97.00      PROA   
ATOM   3786  O   GLY P 250     -40.527  29.189  12.405  1.00 97.00      PROA   
ATOM   3787  N   GLN P 251     -40.776  28.742  14.606  1.00 97.00      PROA   
ATOM   3788  HN  GLN P 251     -40.707  28.092  15.359  1.00 97.00      PROA   
ATOM   3789  CA  GLN P 251     -41.272  30.062  14.957  1.00 97.00      PROA   
ATOM   3790  HA  GLN P 251     -41.788  30.468  14.099  1.00 97.00      PROA   
ATOM   3791  CB  GLN P 251     -42.275  29.980  16.144  1.00 97.00      PROA   
ATOM   3792  HB1 GLN P 251     -41.719  29.641  17.044  1.00 97.00      PROA   
ATOM   3793  HB2 GLN P 251     -43.036  29.206  15.910  1.00 97.00      PROA   
ATOM   3794  CG  GLN P 251     -43.003  31.307  16.454  1.00 97.00      PROA   
ATOM   3795  HG1 GLN P 251     -43.957  31.346  15.886  1.00 97.00      PROA   
ATOM   3796  HG2 GLN P 251     -42.375  32.165  16.134  1.00 97.00      PROA   
ATOM   3797  CD  GLN P 251     -43.314  31.438  17.954  1.00 97.00      PROA   
ATOM   3798  OE1 GLN P 251     -44.157  30.719  18.499  1.00 97.00      PROA   
ATOM   3799  NE2 GLN P 251     -42.610  32.385  18.639  1.00 97.00      PROA   
ATOM   3800 HE21 GLN P 251     -41.933  32.944  18.160  1.00 97.00      PROA   
ATOM   3801 HE22 GLN P 251     -42.774  32.516  19.617  1.00 97.00      PROA   
ATOM   3802  C   GLN P 251     -40.149  31.010  15.380  1.00 97.00      PROA   
ATOM   3803  O   GLN P 251     -39.456  30.717  16.353  1.00 97.00      PROA   
ATOM   3804  N   PRO P 252     -39.939  32.160  14.734  1.00 97.00      PROA   
ATOM   3805  CD  PRO P 252     -40.365  32.401  13.347  1.00 97.00      PROA   
ATOM   3806  HD1 PRO P 252     -41.475  32.438  13.296  1.00 97.00      PROA   
ATOM   3807  HD2 PRO P 252     -39.981  31.601  12.678  1.00 97.00      PROA   
ATOM   3808  CA  PRO P 252     -39.267  33.338  15.293  1.00 97.00      PROA   
ATOM   3809  HA  PRO P 252     -38.202  33.161  15.265  1.00 97.00      PROA   
ATOM   3810  CB  PRO P 252     -39.712  34.455  14.338  1.00 97.00      PROA   
ATOM   3811  HB1 PRO P 252     -39.000  35.308  14.324  1.00 97.00      PROA   
ATOM   3812  HB2 PRO P 252     -40.722  34.831  14.609  1.00 97.00      PROA   
ATOM   3813  CG  PRO P 252     -39.771  33.759  12.977  1.00 97.00      PROA   
ATOM   3814  HG1 PRO P 252     -40.403  34.310  12.247  1.00 97.00      PROA   
ATOM   3815  HG2 PRO P 252     -38.750  33.637  12.557  1.00 97.00      PROA   
ATOM   3816  C   PRO P 252     -39.480  33.709  16.749  1.00 97.00      PROA   
ATOM   3817  O   PRO P 252     -40.616  33.882  17.175  1.00 97.00      PROA   
ATOM   3818  N   ARG P 253     -38.374  33.911  17.503  1.00 97.00      PROA   
ATOM   3819  HN  ARG P 253     -37.485  33.577  17.201  1.00 97.00      PROA   
ATOM   3820  CA  ARG P 253     -38.364  34.637  18.753  1.00 97.00      PROA   
ATOM   3821  HA  ARG P 253     -39.297  35.172  18.854  1.00 97.00      PROA   
ATOM   3822  CB  ARG P 253     -38.142  33.719  19.992  1.00 97.00      PROA   
ATOM   3823  HB1 ARG P 253     -37.928  34.353  20.879  1.00 97.00      PROA   
ATOM   3824  HB2 ARG P 253     -37.259  33.074  19.797  1.00 97.00      PROA   
ATOM   3825  CG  ARG P 253     -39.340  32.809  20.332  1.00 97.00      PROA   
ATOM   3826  HG1 ARG P 253     -39.663  32.290  19.404  1.00 97.00      PROA   
ATOM   3827  HG2 ARG P 253     -40.176  33.450  20.685  1.00 97.00      PROA   
ATOM   3828  CD  ARG P 253     -39.072  31.732  21.399  1.00 97.00      PROA   
ATOM   3829  HD1 ARG P 253     -38.215  31.089  21.105  1.00 97.00      PROA   
ATOM   3830  HD2 ARG P 253     -39.978  31.103  21.538  1.00 97.00      PROA   
ATOM   3831  NE  ARG P 253     -38.751  32.405  22.697  1.00 97.00      PROA   
ATOM   3832  HE  ARG P 253     -38.321  33.307  22.681  1.00 97.00      PROA   
ATOM   3833  CZ  ARG P 253     -38.901  31.798  23.891  1.00 97.00      PROA   
ATOM   3834  NH1 ARG P 253     -39.524  30.618  24.016  1.00 97.00      PROA   
ATOM   3835 HH11 ARG P 253     -39.489  30.161  24.906  1.00 97.00      PROA   
ATOM   3836 HH12 ARG P 253     -39.942  30.188  23.216  1.00 97.00      PROA   
ATOM   3837  NH2 ARG P 253     -38.404  32.330  25.020  1.00 97.00      PROA   
ATOM   3838 HH21 ARG P 253     -37.985  33.238  25.007  1.00 97.00      PROA   
ATOM   3839 HH22 ARG P 253     -38.446  31.788  25.858  1.00 97.00      PROA   
ATOM   3840  C   ARG P 253     -37.215  35.624  18.701  1.00 97.00      PROA   
ATOM   3841  O   ARG P 253     -36.093  35.209  18.430  1.00 97.00      PROA   
ATOM   3842  N   GLU P 254     -37.434  36.944  18.972  1.00 97.00      PROA   
ATOM   3843  HN  GLU P 254     -38.355  37.322  19.030  1.00 97.00      PROA   
ATOM   3844  CA  GLU P 254     -36.343  37.883  19.232  1.00 97.00      PROA   
ATOM   3845  HA  GLU P 254     -35.675  37.814  18.386  1.00 97.00      PROA   
ATOM   3846  CB  GLU P 254     -36.797  39.381  19.349  1.00 97.00      PROA   
ATOM   3847  HB1 GLU P 254     -37.717  39.413  19.971  1.00 97.00      PROA   
ATOM   3848  HB2 GLU P 254     -37.066  39.739  18.332  1.00 97.00      PROA   
ATOM   3849  CG  GLU P 254     -35.764  40.358  19.978  1.00 97.00      PROA   
ATOM   3850  HG1 GLU P 254     -34.746  39.932  19.853  1.00 97.00      PROA   
ATOM   3851  HG2 GLU P 254     -35.975  40.459  21.064  1.00 97.00      PROA   
ATOM   3852  CD  GLU P 254     -35.756  41.763  19.359  1.00 97.00      PROA   
ATOM   3853  OE1 GLU P 254     -36.818  42.438  19.376  1.00 97.00      PROA   
ATOM   3854  OE2 GLU P 254     -34.672  42.189  18.877  1.00 97.00      PROA   
ATOM   3855  C   GLU P 254     -35.549  37.491  20.468  1.00 97.00      PROA   
ATOM   3856  O   GLU P 254     -36.173  37.368  21.516  1.00 97.00      PROA   
ATOM   3857  N   PRO P 255     -34.227  37.276  20.437  1.00 97.00      PROA   
ATOM   3858  CD  PRO P 255     -33.483  36.950  19.218  1.00 97.00      PROA   
ATOM   3859  HD1 PRO P 255     -33.605  37.758  18.465  1.00 97.00      PROA   
ATOM   3860  HD2 PRO P 255     -33.862  35.993  18.799  1.00 97.00      PROA   
ATOM   3861  CA  PRO P 255     -33.373  37.131  21.605  1.00 97.00      PROA   
ATOM   3862  HA  PRO P 255     -33.505  36.129  21.987  1.00 97.00      PROA   
ATOM   3863  CB  PRO P 255     -31.972  37.381  21.039  1.00 97.00      PROA   
ATOM   3864  HB1 PRO P 255     -31.197  36.872  21.650  1.00 97.00      PROA   
ATOM   3865  HB2 PRO P 255     -31.752  38.469  20.992  1.00 97.00      PROA   
ATOM   3866  CG  PRO P 255     -32.013  36.804  19.620  1.00 97.00      PROA   
ATOM   3867  HG1 PRO P 255     -31.343  37.361  18.930  1.00 97.00      PROA   
ATOM   3868  HG2 PRO P 255     -31.709  35.735  19.623  1.00 97.00      PROA   
ATOM   3869  C   PRO P 255     -33.662  37.980  22.812  1.00 97.00      PROA   
ATOM   3870  O   PRO P 255     -33.697  39.204  22.720  1.00 97.00      PROA   
ATOM   3871  N   GLN P 256     -33.815  37.333  23.980  1.00 97.00      PROA   
ATOM   3872  HN  GLN P 256     -33.865  36.338  24.020  1.00 97.00      PROA   
ATOM   3873  CA  GLN P 256     -33.914  38.002  25.240  1.00 97.00      PROA   
ATOM   3874  HA  GLN P 256     -34.373  38.966  25.077  1.00 97.00      PROA   
ATOM   3875  CB  GLN P 256     -34.767  37.192  26.259  1.00 97.00      PROA   
ATOM   3876  HB1 GLN P 256     -34.703  37.717  27.236  1.00 97.00      PROA   
ATOM   3877  HB2 GLN P 256     -34.327  36.179  26.377  1.00 97.00      PROA   
ATOM   3878  CG  GLN P 256     -36.280  37.049  25.922  1.00 97.00      PROA   
ATOM   3879  HG1 GLN P 256     -36.608  37.932  25.333  1.00 97.00      PROA   
ATOM   3880  HG2 GLN P 256     -36.851  37.026  26.874  1.00 97.00      PROA   
ATOM   3881  CD  GLN P 256     -36.656  35.771  25.149  1.00 97.00      PROA   
ATOM   3882  OE1 GLN P 256     -37.138  34.793  25.726  1.00 97.00      PROA   
ATOM   3883  NE2 GLN P 256     -36.472  35.793  23.804  1.00 97.00      PROA   
ATOM   3884 HE21 GLN P 256     -36.228  36.648  23.345  1.00 97.00      PROA   
ATOM   3885 HE22 GLN P 256     -36.568  34.950  23.276  1.00 97.00      PROA   
ATOM   3886  C   GLN P 256     -32.487  38.237  25.711  1.00 97.00      PROA   
ATOM   3887  O   GLN P 256     -31.782  37.315  26.112  1.00 97.00      PROA   
ATOM   3888  N   VAL P 257     -32.008  39.501  25.608  1.00 97.00      PROA   
ATOM   3889  HN  VAL P 257     -32.606  40.255  25.347  1.00 97.00      PROA   
ATOM   3890  CA  VAL P 257     -30.604  39.836  25.749  1.00 97.00      PROA   
ATOM   3891  HA  VAL P 257     -30.019  38.930  25.693  1.00 97.00      PROA   
ATOM   3892  CB  VAL P 257     -30.131  40.810  24.667  1.00 97.00      PROA   
ATOM   3893  HB  VAL P 257     -30.751  41.732  24.706  1.00 97.00      PROA   
ATOM   3894  CG1 VAL P 257     -28.650  41.197  24.858  1.00 97.00      PROA   
ATOM   3895 HG11 VAL P 257     -28.029  40.284  24.978  1.00 97.00      PROA   
ATOM   3896 HG12 VAL P 257     -28.525  41.837  25.758  1.00 97.00      PROA   
ATOM   3897 HG13 VAL P 257     -28.285  41.755  23.969  1.00 97.00      PROA   
ATOM   3898  CG2 VAL P 257     -30.343  40.180  23.280  1.00 97.00      PROA   
ATOM   3899 HG21 VAL P 257     -31.418  39.958  23.110  1.00 97.00      PROA   
ATOM   3900 HG22 VAL P 257     -29.765  39.235  23.199  1.00 97.00      PROA   
ATOM   3901 HG23 VAL P 257     -30.007  40.883  22.488  1.00 97.00      PROA   
ATOM   3902  C   VAL P 257     -30.394  40.464  27.105  1.00 97.00      PROA   
ATOM   3903  O   VAL P 257     -30.834  41.585  27.359  1.00 97.00      PROA   
ATOM   3904  N   TYR P 258     -29.698  39.745  28.013  1.00 97.00      PROA   
ATOM   3905  HN  TYR P 258     -29.324  38.848  27.790  1.00 97.00      PROA   
ATOM   3906  CA  TYR P 258     -29.499  40.187  29.373  1.00 97.00      PROA   
ATOM   3907  HA  TYR P 258     -29.878  41.194  29.477  1.00 97.00      PROA   
ATOM   3908  CB  TYR P 258     -30.196  39.259  30.394  1.00 97.00      PROA   
ATOM   3909  HB1 TYR P 258     -30.066  39.652  31.425  1.00 97.00      PROA   
ATOM   3910  HB2 TYR P 258     -29.771  38.234  30.332  1.00 97.00      PROA   
ATOM   3911  CG  TYR P 258     -31.673  39.170  30.119  1.00 97.00      PROA   
ATOM   3912  CD1 TYR P 258     -32.486  40.313  30.211  1.00 97.00      PROA   
ATOM   3913  HD1 TYR P 258     -32.045  41.267  30.460  1.00 97.00      PROA   
ATOM   3914  CE1 TYR P 258     -33.864  40.226  29.979  1.00 97.00      PROA   
ATOM   3915  HE1 TYR P 258     -34.478  41.113  30.038  1.00 97.00      PROA   
ATOM   3916  CZ  TYR P 258     -34.449  38.986  29.694  1.00 97.00      PROA   
ATOM   3917  OH  TYR P 258     -35.843  38.886  29.504  1.00 97.00      PROA   
ATOM   3918  HH  TYR P 258     -36.235  39.726  29.752  1.00 97.00      PROA   
ATOM   3919  CD2 TYR P 258     -32.270  37.937  29.806  1.00 97.00      PROA   
ATOM   3920  HD2 TYR P 258     -31.657  37.051  29.725  1.00 97.00      PROA   
ATOM   3921  CE2 TYR P 258     -33.650  37.841  29.614  1.00 97.00      PROA   
ATOM   3922  HE2 TYR P 258     -34.100  36.883  29.394  1.00 97.00      PROA   
ATOM   3923  C   TYR P 258     -28.027  40.195  29.698  1.00 97.00      PROA   
ATOM   3924  O   TYR P 258     -27.335  39.206  29.487  1.00 97.00      PROA   
ATOM   3925  N   THR P 259     -27.502  41.317  30.244  1.00 97.00      PROA   
ATOM   3926  HN  THR P 259     -28.059  42.129  30.397  1.00 97.00      PROA   
ATOM   3927  CA  THR P 259     -26.103  41.410  30.622  1.00 97.00      PROA   
ATOM   3928  HA  THR P 259     -25.690  40.414  30.557  1.00 97.00      PROA   
ATOM   3929  CB  THR P 259     -25.262  42.319  29.711  1.00 97.00      PROA   
ATOM   3930  HB  THR P 259     -25.239  41.884  28.689  1.00 97.00      PROA   
ATOM   3931  OG1 THR P 259     -23.914  42.462  30.151  1.00 97.00      PROA   
ATOM   3932  HG1 THR P 259     -23.591  41.571  30.304  1.00 97.00      PROA   
ATOM   3933  CG2 THR P 259     -25.881  43.723  29.615  1.00 97.00      PROA   
ATOM   3934 HG21 THR P 259     -25.928  44.192  30.621  1.00 97.00      PROA   
ATOM   3935 HG22 THR P 259     -26.908  43.669  29.194  1.00 97.00      PROA   
ATOM   3936 HG23 THR P 259     -25.259  44.364  28.955  1.00 97.00      PROA   
ATOM   3937  C   THR P 259     -25.956  41.702  32.097  1.00 97.00      PROA   
ATOM   3938  O   THR P 259     -26.774  42.384  32.709  1.00 97.00      PROA   
ATOM   3939  N   LEU P 260     -24.893  41.115  32.698  1.00 97.00      PROA   
ATOM   3940  HN  LEU P 260     -24.265  40.557  32.161  1.00 97.00      PROA   
ATOM   3941  CA  LEU P 260     -24.586  41.167  34.100  1.00 97.00      PROA   
ATOM   3942  HA  LEU P 260     -25.368  41.730  34.589  1.00 97.00      PROA   
ATOM   3943  CB  LEU P 260     -24.522  39.749  34.729  1.00 97.00      PROA   
ATOM   3944  HB1 LEU P 260     -24.346  39.850  35.822  1.00 97.00      PROA   
ATOM   3945  HB2 LEU P 260     -23.666  39.197  34.286  1.00 97.00      PROA   
ATOM   3946  CG  LEU P 260     -25.790  38.874  34.534  1.00 97.00      PROA   
ATOM   3947  HG  LEU P 260     -25.993  38.767  33.447  1.00 97.00      PROA   
ATOM   3948  CD1 LEU P 260     -25.570  37.467  35.122  1.00 97.00      PROA   
ATOM   3949 HD11 LEU P 260     -25.357  37.540  36.210  1.00 97.00      PROA   
ATOM   3950 HD12 LEU P 260     -24.708  36.971  34.625  1.00 97.00      PROA   
ATOM   3951 HD13 LEU P 260     -26.480  36.846  34.983  1.00 97.00      PROA   
ATOM   3952  CD2 LEU P 260     -27.044  39.512  35.153  1.00 97.00      PROA   
ATOM   3953 HD21 LEU P 260     -27.243  40.500  34.685  1.00 97.00      PROA   
ATOM   3954 HD22 LEU P 260     -26.896  39.654  36.244  1.00 97.00      PROA   
ATOM   3955 HD23 LEU P 260     -27.926  38.858  34.985  1.00 97.00      PROA   
ATOM   3956  C   LEU P 260     -23.229  41.847  34.283  1.00 97.00      PROA   
ATOM   3957  O   LEU P 260     -22.284  41.507  33.571  1.00 97.00      PROA   
ATOM   3958  N   PRO P 261     -23.088  42.802  35.216  1.00 97.00      PROA   
ATOM   3959  CD  PRO P 261     -24.235  43.549  35.753  1.00 97.00      PROA   
ATOM   3960  HD1 PRO P 261     -24.814  42.890  36.434  1.00 97.00      PROA   
ATOM   3961  HD2 PRO P 261     -24.888  43.905  34.928  1.00 97.00      PROA   
ATOM   3962  CA  PRO P 261     -21.825  43.288  35.797  1.00 97.00      PROA   
ATOM   3963  HA  PRO P 261     -21.319  43.861  35.034  1.00 97.00      PROA   
ATOM   3964  CB  PRO P 261     -22.306  44.133  36.994  1.00 97.00      PROA   
ATOM   3965  HB1 PRO P 261     -21.585  44.938  37.251  1.00 97.00      PROA   
ATOM   3966  HB2 PRO P 261     -22.473  43.493  37.887  1.00 97.00      PROA   
ATOM   3967  CG  PRO P 261     -23.637  44.718  36.527  1.00 97.00      PROA   
ATOM   3968  HG1 PRO P 261     -24.281  45.034  37.375  1.00 97.00      PROA   
ATOM   3969  HG2 PRO P 261     -23.469  45.587  35.855  1.00 97.00      PROA   
ATOM   3970  C   PRO P 261     -20.790  42.248  36.213  1.00 97.00      PROA   
ATOM   3971  O   PRO P 261     -21.158  41.079  36.324  1.00 97.00      PROA   
ATOM   3972  N   PRO P 262     -19.518  42.616  36.430  1.00 97.00      PROA   
ATOM   3973  CD  PRO P 262     -18.992  43.957  36.114  1.00 97.00      PROA   
ATOM   3974  HD1 PRO P 262     -19.522  44.727  36.715  1.00 97.00      PROA   
ATOM   3975  HD2 PRO P 262     -19.112  44.177  35.031  1.00 97.00      PROA   
ATOM   3976  CA  PRO P 262     -18.477  41.776  37.026  1.00 97.00      PROA   
ATOM   3977  HA  PRO P 262     -18.083  41.138  36.249  1.00 97.00      PROA   
ATOM   3978  CB  PRO P 262     -17.452  42.795  37.530  1.00 97.00      PROA   
ATOM   3979  HB1 PRO P 262     -16.434  42.356  37.598  1.00 97.00      PROA   
ATOM   3980  HB2 PRO P 262     -17.748  43.186  38.527  1.00 97.00      PROA   
ATOM   3981  CG  PRO P 262     -17.512  43.929  36.505  1.00 97.00      PROA   
ATOM   3982  HG1 PRO P 262     -17.172  44.896  36.933  1.00 97.00      PROA   
ATOM   3983  HG2 PRO P 262     -16.879  43.685  35.625  1.00 97.00      PROA   
ATOM   3984  C   PRO P 262     -18.837  40.783  38.107  1.00 97.00      PROA   
ATOM   3985  O   PRO P 262     -19.422  41.164  39.118  1.00 97.00      PROA   
ATOM   3986  N   SER P 263     -18.429  39.501  37.934  1.00 97.00      PROA   
ATOM   3987  HN  SER P 263     -18.068  39.193  37.057  1.00 97.00      PROA   
ATOM   3988  CA  SER P 263     -18.456  38.502  38.985  1.00 97.00      PROA   
ATOM   3989  HA  SER P 263     -19.465  38.484  39.370  1.00 97.00      PROA   
ATOM   3990  CB  SER P 263     -18.065  37.079  38.529  1.00 97.00      PROA   
ATOM   3991  HB1 SER P 263     -18.214  36.362  39.364  1.00 97.00      PROA   
ATOM   3992  HB2 SER P 263     -16.995  37.060  38.232  1.00 97.00      PROA   
ATOM   3993  OG  SER P 263     -18.847  36.646  37.424  1.00 97.00      PROA   
ATOM   3994  HG1 SER P 263     -18.463  37.059  36.647  1.00 97.00      PROA   
ATOM   3995  C   SER P 263     -17.526  38.846  40.131  1.00 97.00      PROA   
ATOM   3996  O   SER P 263     -16.509  39.507  39.949  1.00 97.00      PROA   
ATOM   3997  N   ARG P 264     -17.854  38.384  41.356  1.00 97.00      PROA   
ATOM   3998  HN  ARG P 264     -18.694  37.866  41.502  1.00 97.00      PROA   
ATOM   3999  CA  ARG P 264     -17.049  38.615  42.540  1.00 97.00      PROA   
ATOM   4000  HA  ARG P 264     -16.923  39.684  42.628  1.00 97.00      PROA   
ATOM   4001  CB  ARG P 264     -17.765  38.094  43.814  1.00 97.00      PROA   
ATOM   4002  HB1 ARG P 264     -17.035  38.022  44.649  1.00 97.00      PROA   
ATOM   4003  HB2 ARG P 264     -18.171  37.079  43.615  1.00 97.00      PROA   
ATOM   4004  CG  ARG P 264     -18.919  39.015  44.258  1.00 97.00      PROA   
ATOM   4005  HG1 ARG P 264     -19.722  38.980  43.492  1.00 97.00      PROA   
ATOM   4006  HG2 ARG P 264     -18.532  40.055  44.304  1.00 97.00      PROA   
ATOM   4007  CD  ARG P 264     -19.514  38.677  45.631  1.00 97.00      PROA   
ATOM   4008  HD1 ARG P 264     -20.001  39.571  46.073  1.00 97.00      PROA   
ATOM   4009  HD2 ARG P 264     -18.739  38.297  46.331  1.00 97.00      PROA   
ATOM   4010  NE  ARG P 264     -20.574  37.646  45.441  1.00 97.00      PROA   
ATOM   4011  HE  ARG P 264     -21.404  37.910  44.950  1.00 97.00      PROA   
ATOM   4012  CZ  ARG P 264     -20.550  36.407  45.968  1.00 97.00      PROA   
ATOM   4013  NH1 ARG P 264     -19.405  35.741  46.160  1.00 97.00      PROA   
ATOM   4014 HH11 ARG P 264     -18.544  36.169  45.886  1.00 97.00      PROA   
ATOM   4015 HH12 ARG P 264     -19.444  34.814  46.534  1.00 97.00      PROA   
ATOM   4016  NH2 ARG P 264     -21.714  35.813  46.280  1.00 97.00      PROA   
ATOM   4017 HH21 ARG P 264     -21.724  34.857  46.572  1.00 97.00      PROA   
ATOM   4018 HH22 ARG P 264     -22.543  36.372  46.304  1.00 97.00      PROA   
ATOM   4019  C   ARG P 264     -15.611  38.137  42.487  1.00 97.00      PROA   
ATOM   4020  O   ARG P 264     -14.714  38.840  42.950  1.00 97.00      PROA   
ATOM   4021  N   ASP P 265     -15.330  36.950  41.918  1.00 97.00      PROA   
ATOM   4022  HN  ASP P 265     -16.048  36.321  41.631  1.00 97.00      PROA   
ATOM   4023  CA  ASP P 265     -13.977  36.519  41.628  1.00 97.00      PROA   
ATOM   4024  HA  ASP P 265     -13.396  36.627  42.532  1.00 97.00      PROA   
ATOM   4025  CB  ASP P 265     -14.000  35.021  41.215  1.00 97.00      PROA   
ATOM   4026  HB1 ASP P 265     -14.579  34.436  41.961  1.00 97.00      PROA   
ATOM   4027  HB2 ASP P 265     -12.964  34.622  41.180  1.00 97.00      PROA   
ATOM   4028  CG  ASP P 265     -14.659  34.850  39.852  1.00 97.00      PROA   
ATOM   4029  OD1 ASP P 265     -15.873  35.145  39.717  1.00 97.00      PROA   
ATOM   4030  OD2 ASP P 265     -13.916  34.509  38.907  1.00 97.00      PROA   
ATOM   4031  C   ASP P 265     -13.286  37.401  40.583  1.00 97.00      PROA   
ATOM   4032  O   ASP P 265     -12.140  37.794  40.755  1.00 97.00      PROA   
ATOM   4033  N   GLU P 266     -13.981  37.761  39.480  1.00 97.00      PROA   
ATOM   4034  HN  GLU P 266     -14.917  37.439  39.359  1.00 97.00      PROA   
ATOM   4035  CA  GLU P 266     -13.460  38.543  38.374  1.00 97.00      PROA   
ATOM   4036  HA  GLU P 266     -12.523  38.095  38.080  1.00 97.00      PROA   
ATOM   4037  CB  GLU P 266     -14.408  38.517  37.143  1.00 97.00      PROA   
ATOM   4038  HB1 GLU P 266     -13.973  39.146  36.337  1.00 97.00      PROA   
ATOM   4039  HB2 GLU P 266     -15.382  38.959  37.444  1.00 97.00      PROA   
ATOM   4040  CG  GLU P 266     -14.666  37.082  36.593  1.00 97.00      PROA   
ATOM   4041  HG1 GLU P 266     -15.749  36.853  36.687  1.00 97.00      PROA   
ATOM   4042  HG2 GLU P 266     -14.101  36.355  37.215  1.00 97.00      PROA   
ATOM   4043  CD  GLU P 266     -14.297  36.846  35.125  1.00 97.00      PROA   
ATOM   4044  OE1 GLU P 266     -14.878  37.545  34.272  1.00 97.00      PROA   
ATOM   4045  OE2 GLU P 266     -13.474  35.949  34.815  1.00 97.00      PROA   
ATOM   4046  C   GLU P 266     -13.060  39.943  38.799  1.00 97.00      PROA   
ATOM   4047  O   GLU P 266     -12.059  40.477  38.329  1.00 97.00      PROA   
ATOM   4048  N   LEU P 267     -13.788  40.541  39.765  1.00 97.00      PROA   
ATOM   4049  HN  LEU P 267     -14.665  40.161  40.049  1.00 97.00      PROA   
ATOM   4050  CA  LEU P 267     -13.381  41.739  40.471  1.00 97.00      PROA   
ATOM   4051  HA  LEU P 267     -13.234  42.513  39.731  1.00 97.00      PROA   
ATOM   4052  CB  LEU P 267     -14.464  42.191  41.480  1.00 97.00      PROA   
ATOM   4053  HB1 LEU P 267     -14.044  42.960  42.162  1.00 97.00      PROA   
ATOM   4054  HB2 LEU P 267     -14.767  41.312  42.088  1.00 97.00      PROA   
ATOM   4055  CG  LEU P 267     -15.733  42.790  40.827  1.00 97.00      PROA   
ATOM   4056  HG  LEU P 267     -16.079  42.108  40.022  1.00 97.00      PROA   
ATOM   4057  CD1 LEU P 267     -16.868  42.931  41.857  1.00 97.00      PROA   
ATOM   4058 HD11 LEU P 267     -16.550  43.605  42.681  1.00 97.00      PROA   
ATOM   4059 HD12 LEU P 267     -17.124  41.939  42.288  1.00 97.00      PROA   
ATOM   4060 HD13 LEU P 267     -17.771  43.363  41.375  1.00 97.00      PROA   
ATOM   4061  CD2 LEU P 267     -15.445  44.150  40.170  1.00 97.00      PROA   
ATOM   4062 HD21 LEU P 267     -14.674  44.040  39.378  1.00 97.00      PROA   
ATOM   4063 HD22 LEU P 267     -15.078  44.869  40.933  1.00 97.00      PROA   
ATOM   4064 HD23 LEU P 267     -16.372  44.553  39.708  1.00 97.00      PROA   
ATOM   4065  C   LEU P 267     -12.042  41.629  41.189  1.00 97.00      PROA   
ATOM   4066  O   LEU P 267     -11.280  42.587  41.175  1.00 97.00      PROA   
ATOM   4067  N   THR P 268     -11.703  40.487  41.839  1.00 97.00      PROA   
ATOM   4068  HN  THR P 268     -12.374  39.765  41.988  1.00 97.00      PROA   
ATOM   4069  CA  THR P 268     -10.345  40.226  42.328  1.00 97.00      PROA   
ATOM   4070  HA  THR P 268     -10.050  41.110  42.875  1.00 97.00      PROA   
ATOM   4071  CB  THR P 268     -10.227  39.026  43.291  1.00 97.00      PROA   
ATOM   4072  HB  THR P 268      -9.255  39.098  43.824  1.00 97.00      PROA   
ATOM   4073  OG1 THR P 268     -10.254  37.749  42.662  1.00 97.00      PROA   
ATOM   4074  HG1 THR P 268     -11.031  37.758  42.098  1.00 97.00      PROA   
ATOM   4075  CG2 THR P 268     -11.341  39.062  44.348  1.00 97.00      PROA   
ATOM   4076 HG21 THR P 268     -12.325  38.839  43.883  1.00 97.00      PROA   
ATOM   4077 HG22 THR P 268     -11.386  40.065  44.824  1.00 97.00      PROA   
ATOM   4078 HG23 THR P 268     -11.145  38.296  45.129  1.00 97.00      PROA   
ATOM   4079  C   THR P 268      -9.307  40.125  41.213  1.00 97.00      PROA   
ATOM   4080  O   THR P 268      -8.227  40.701  41.313  1.00 97.00      PROA   
ATOM   4081  N   LYS P 269      -9.632  39.408  40.117  1.00 97.00      PROA   
ATOM   4082  HN  LYS P 269     -10.511  38.938  40.096  1.00 97.00      PROA   
ATOM   4083  CA  LYS P 269      -8.829  39.196  38.922  1.00 97.00      PROA   
ATOM   4084  HA  LYS P 269      -7.862  38.847  39.254  1.00 97.00      PROA   
ATOM   4085  CB  LYS P 269      -9.476  38.094  38.037  1.00 97.00      PROA   
ATOM   4086  HB1 LYS P 269      -8.996  38.083  37.035  1.00 97.00      PROA   
ATOM   4087  HB2 LYS P 269     -10.550  38.347  37.902  1.00 97.00      PROA   
ATOM   4088  CG  LYS P 269      -9.374  36.673  38.639  1.00 97.00      PROA   
ATOM   4089  HG1 LYS P 269      -9.229  36.762  39.737  1.00 97.00      PROA   
ATOM   4090  HG2 LYS P 269      -8.475  36.181  38.210  1.00 97.00      PROA   
ATOM   4091  CD  LYS P 269     -10.589  35.746  38.409  1.00 97.00      PROA   
ATOM   4092  HD1 LYS P 269     -11.434  36.114  39.029  1.00 97.00      PROA   
ATOM   4093  HD2 LYS P 269     -10.321  34.728  38.764  1.00 97.00      PROA   
ATOM   4094  CE  LYS P 269     -11.068  35.641  36.958  1.00 97.00      PROA   
ATOM   4095  HE1 LYS P 269     -10.263  35.244  36.304  1.00 97.00      PROA   
ATOM   4096  HE2 LYS P 269     -11.406  36.634  36.591  1.00 97.00      PROA   
ATOM   4097  NZ  LYS P 269     -12.209  34.713  36.850  1.00 97.00      PROA   
ATOM   4098  HZ1 LYS P 269     -12.765  34.745  37.728  1.00 97.00      PROA   
ATOM   4099  HZ2 LYS P 269     -11.888  33.739  36.679  1.00 97.00      PROA   
ATOM   4100  HZ3 LYS P 269     -12.830  35.015  36.072  1.00 97.00      PROA   
ATOM   4101  C   LYS P 269      -8.442  40.435  38.122  1.00 97.00      PROA   
ATOM   4102  O   LYS P 269      -9.049  41.492  38.236  1.00 97.00      PROA   
ATOM   4103  N   ASN P 270      -7.362  40.345  37.305  1.00 97.00      PROA   
ATOM   4104  HN  ASN P 270      -6.874  39.482  37.207  1.00 97.00      PROA   
ATOM   4105  CA  ASN P 270      -6.794  41.455  36.540  1.00 97.00      PROA   
ATOM   4106  HA  ASN P 270      -6.564  42.245  37.239  1.00 97.00      PROA   
ATOM   4107  CB  ASN P 270      -5.499  41.036  35.789  1.00 97.00      PROA   
ATOM   4108  HB1 ASN P 270      -5.134  41.874  35.158  1.00 97.00      PROA   
ATOM   4109  HB2 ASN P 270      -5.710  40.160  35.139  1.00 97.00      PROA   
ATOM   4110  CG  ASN P 270      -4.398  40.661  36.793  1.00 97.00      PROA   
ATOM   4111  OD1 ASN P 270      -4.563  40.768  38.013  1.00 97.00      PROA   
ATOM   4112  ND2 ASN P 270      -3.228  40.204  36.261  1.00 97.00      PROA   
ATOM   4113 HD21 ASN P 270      -2.480  39.948  36.873  1.00 97.00      PROA   
ATOM   4114 HD22 ASN P 270      -3.123  40.130  35.269  1.00 97.00      PROA   
ATOM   4115  C   ASN P 270      -7.751  42.083  35.542  1.00 97.00      PROA   
ATOM   4116  O   ASN P 270      -7.794  43.305  35.403  1.00 97.00      PROA   
ATOM   4117  N   GLN P 271      -8.554  41.250  34.847  1.00 97.00      PROA   
ATOM   4118  HN  GLN P 271      -8.441  40.262  34.913  1.00 97.00      PROA   
ATOM   4119  CA  GLN P 271      -9.616  41.695  33.979  1.00 97.00      PROA   
ATOM   4120  HA  GLN P 271      -9.601  42.774  33.938  1.00 97.00      PROA   
ATOM   4121  CB  GLN P 271      -9.495  41.128  32.537  1.00 97.00      PROA   
ATOM   4122  HB1 GLN P 271     -10.409  41.413  31.974  1.00 97.00      PROA   
ATOM   4123  HB2 GLN P 271      -9.451  40.020  32.603  1.00 97.00      PROA   
ATOM   4124  CG  GLN P 271      -8.268  41.615  31.734  1.00 97.00      PROA   
ATOM   4125  HG1 GLN P 271      -7.339  41.180  32.159  1.00 97.00      PROA   
ATOM   4126  HG2 GLN P 271      -8.202  42.723  31.784  1.00 97.00      PROA   
ATOM   4127  CD  GLN P 271      -8.402  41.172  30.268  1.00 97.00      PROA   
ATOM   4128  OE1 GLN P 271      -8.849  40.054  29.995  1.00 97.00      PROA   
ATOM   4129  NE2 GLN P 271      -8.010  42.055  29.306  1.00 97.00      PROA   
ATOM   4130 HE21 GLN P 271      -7.653  42.951  29.568  1.00 97.00      PROA   
ATOM   4131 HE22 GLN P 271      -8.080  41.807  28.340  1.00 97.00      PROA   
ATOM   4132  C   GLN P 271     -10.937  41.255  34.591  1.00 97.00      PROA   
ATOM   4133  O   GLN P 271     -11.052  40.152  35.122  1.00 97.00      PROA   
ATOM   4134  N   VAL P 272     -11.966  42.137  34.539  1.00 97.00      PROA   
ATOM   4135  HN  VAL P 272     -11.846  43.007  34.067  1.00 97.00      PROA   
ATOM   4136  CA  VAL P 272     -13.270  41.965  35.143  1.00 97.00      PROA   
ATOM   4137  HA  VAL P 272     -13.198  41.163  35.862  1.00 97.00      PROA   
ATOM   4138  CB  VAL P 272     -13.754  43.236  35.849  1.00 97.00      PROA   
ATOM   4139  HB  VAL P 272     -14.716  43.024  36.363  1.00 97.00      PROA   
ATOM   4140  CG1 VAL P 272     -12.716  43.659  36.907  1.00 97.00      PROA   
ATOM   4141 HG11 VAL P 272     -11.795  44.040  36.416  1.00 97.00      PROA   
ATOM   4142 HG12 VAL P 272     -12.442  42.796  37.551  1.00 97.00      PROA   
ATOM   4143 HG13 VAL P 272     -13.129  44.469  37.544  1.00 97.00      PROA   
ATOM   4144  CG2 VAL P 272     -14.016  44.391  34.862  1.00 97.00      PROA   
ATOM   4145 HG21 VAL P 272     -14.802  44.112  34.128  1.00 97.00      PROA   
ATOM   4146 HG22 VAL P 272     -13.085  44.653  34.316  1.00 97.00      PROA   
ATOM   4147 HG23 VAL P 272     -14.368  45.283  35.422  1.00 97.00      PROA   
ATOM   4148  C   VAL P 272     -14.283  41.546  34.092  1.00 97.00      PROA   
ATOM   4149  O   VAL P 272     -14.114  41.814  32.908  1.00 97.00      PROA   
ATOM   4150  N   SER P 273     -15.374  40.851  34.498  1.00 97.00      PROA   
ATOM   4151  HN  SER P 273     -15.506  40.607  35.456  1.00 97.00      PROA   
ATOM   4152  CA  SER P 273     -16.401  40.378  33.580  1.00 97.00      PROA   
ATOM   4153  HA  SER P 273     -15.896  39.848  32.785  1.00 97.00      PROA   
ATOM   4154  CB  SER P 273     -17.474  39.443  34.210  1.00 97.00      PROA   
ATOM   4155  HB1 SER P 273     -17.802  38.691  33.461  1.00 97.00      PROA   
ATOM   4156  HB2 SER P 273     -18.365  40.011  34.551  1.00 97.00      PROA   
ATOM   4157  OG  SER P 273     -16.978  38.759  35.344  1.00 97.00      PROA   
ATOM   4158  HG1 SER P 273     -16.226  38.250  35.031  1.00 97.00      PROA   
ATOM   4159  C   SER P 273     -17.222  41.476  32.960  1.00 97.00      PROA   
ATOM   4160  O   SER P 273     -17.604  42.440  33.614  1.00 97.00      PROA   
ATOM   4161  N   LEU P 274     -17.631  41.285  31.696  1.00 97.00      PROA   
ATOM   4162  HN  LEU P 274     -17.093  40.783  31.024  1.00 97.00      PROA   
ATOM   4163  CA  LEU P 274     -18.949  41.701  31.301  1.00 97.00      PROA   
ATOM   4164  HA  LEU P 274     -19.509  41.980  32.182  1.00 97.00      PROA   
ATOM   4165  CB  LEU P 274     -18.953  42.877  30.315  1.00 97.00      PROA   
ATOM   4166  HB1 LEU P 274     -19.960  42.943  29.850  1.00 97.00      PROA   
ATOM   4167  HB2 LEU P 274     -18.203  42.685  29.518  1.00 97.00      PROA   
ATOM   4168  CG  LEU P 274     -18.643  44.252  30.944  1.00 97.00      PROA   
ATOM   4169  HG  LEU P 274     -19.026  44.263  31.987  1.00 97.00      PROA   
ATOM   4170  CD1 LEU P 274     -17.144  44.573  30.968  1.00 97.00      PROA   
ATOM   4171 HD11 LEU P 274     -16.741  44.589  29.932  1.00 97.00      PROA   
ATOM   4172 HD12 LEU P 274     -16.591  43.806  31.551  1.00 97.00      PROA   
ATOM   4173 HD13 LEU P 274     -16.972  45.570  31.426  1.00 97.00      PROA   
ATOM   4174  CD2 LEU P 274     -19.379  45.336  30.155  1.00 97.00      PROA   
ATOM   4175 HD21 LEU P 274     -20.474  45.147  30.175  1.00 97.00      PROA   
ATOM   4176 HD22 LEU P 274     -19.039  45.320  29.097  1.00 97.00      PROA   
ATOM   4177 HD23 LEU P 274     -19.179  46.337  30.594  1.00 97.00      PROA   
ATOM   4178  C   LEU P 274     -19.621  40.492  30.703  1.00 97.00      PROA   
ATOM   4179  O   LEU P 274     -19.148  39.905  29.739  1.00 97.00      PROA   
ATOM   4180  N   THR P 275     -20.753  40.053  31.283  1.00 97.00      PROA   
ATOM   4181  HN  THR P 275     -21.213  40.575  31.997  1.00 97.00      PROA   
ATOM   4182  CA  THR P 275     -21.317  38.761  30.954  1.00 97.00      PROA   
ATOM   4183  HA  THR P 275     -20.658  38.237  30.277  1.00 97.00      PROA   
ATOM   4184  CB  THR P 275     -21.526  37.908  32.206  1.00 97.00      PROA   
ATOM   4185  HB  THR P 275     -21.988  38.519  33.010  1.00 97.00      PROA   
ATOM   4186  OG1 THR P 275     -20.267  37.436  32.669  1.00 97.00      PROA   
ATOM   4187  HG1 THR P 275     -20.406  37.172  33.581  1.00 97.00      PROA   
ATOM   4188  CG2 THR P 275     -22.408  36.674  31.948  1.00 97.00      PROA   
ATOM   4189 HG21 THR P 275     -22.032  36.112  31.067  1.00 97.00      PROA   
ATOM   4190 HG22 THR P 275     -23.460  36.978  31.760  1.00 97.00      PROA   
ATOM   4191 HG23 THR P 275     -22.387  36.000  32.831  1.00 97.00      PROA   
ATOM   4192  C   THR P 275     -22.608  39.003  30.231  1.00 97.00      PROA   
ATOM   4193  O   THR P 275     -23.469  39.690  30.755  1.00 97.00      PROA   
ATOM   4194  N   CYS P 276     -22.786  38.462  29.001  1.00 97.00      PROA   
ATOM   4195  HN  CYS P 276     -22.061  37.956  28.540  1.00 97.00      PROA   
ATOM   4196  CA  CYS P 276     -24.026  38.620  28.268  1.00 97.00      PROA   
ATOM   4197  HA  CYS P 276     -24.727  39.175  28.874  1.00 97.00      PROA   
ATOM   4198  CB  CYS P 276     -23.833  39.358  26.918  1.00 97.00      PROA   
ATOM   4199  HB1 CYS P 276     -23.245  38.714  26.229  1.00 97.00      PROA   
ATOM   4200  HB2 CYS P 276     -23.237  40.274  27.115  1.00 97.00      PROA   
ATOM   4201  SG  CYS P 276     -25.371  39.867  26.095  1.00 97.00      PROA   
ATOM   4202  C   CYS P 276     -24.621  37.261  28.007  1.00 97.00      PROA   
ATOM   4203  O   CYS P 276     -24.037  36.423  27.326  1.00 97.00      PROA   
ATOM   4204  N   LEU P 277     -25.836  37.033  28.547  1.00 97.00      PROA   
ATOM   4205  HN  LEU P 277     -26.251  37.705  29.155  1.00 97.00      PROA   
ATOM   4206  CA  LEU P 277     -26.637  35.866  28.303  1.00 97.00      PROA   
ATOM   4207  HA  LEU P 277     -26.002  35.085  27.913  1.00 97.00      PROA   
ATOM   4208  CB  LEU P 277     -27.336  35.380  29.599  1.00 97.00      PROA   
ATOM   4209  HB1 LEU P 277     -27.916  36.224  30.031  1.00 97.00      PROA   
ATOM   4210  HB2 LEU P 277     -26.543  35.106  30.327  1.00 97.00      PROA   
ATOM   4211  CG  LEU P 277     -28.283  34.165  29.455  1.00 97.00      PROA   
ATOM   4212  HG  LEU P 277     -29.201  34.501  28.928  1.00 97.00      PROA   
ATOM   4213  CD1 LEU P 277     -27.657  33.018  28.652  1.00 97.00      PROA   
ATOM   4214 HD11 LEU P 277     -26.653  32.770  29.059  1.00 97.00      PROA   
ATOM   4215 HD12 LEU P 277     -27.549  33.302  27.583  1.00 97.00      PROA   
ATOM   4216 HD13 LEU P 277     -28.302  32.117  28.726  1.00 97.00      PROA   
ATOM   4217  CD2 LEU P 277     -28.712  33.633  30.831  1.00 97.00      PROA   
ATOM   4218 HD21 LEU P 277     -29.241  34.425  31.403  1.00 97.00      PROA   
ATOM   4219 HD22 LEU P 277     -27.820  33.311  31.409  1.00 97.00      PROA   
ATOM   4220 HD23 LEU P 277     -29.398  32.768  30.708  1.00 97.00      PROA   
ATOM   4221  C   LEU P 277     -27.666  36.244  27.267  1.00 97.00      PROA   
ATOM   4222  O   LEU P 277     -28.485  37.135  27.474  1.00 97.00      PROA   
ATOM   4223  N   VAL P 278     -27.632  35.572  26.100  1.00 97.00      PROA   
ATOM   4224  HN  VAL P 278     -26.948  34.867  25.929  1.00 97.00      PROA   
ATOM   4225  CA  VAL P 278     -28.540  35.842  25.014  1.00 97.00      PROA   
ATOM   4226  HA  VAL P 278     -29.164  36.687  25.266  1.00 97.00      PROA   
ATOM   4227  CB  VAL P 278     -27.779  36.133  23.730  1.00 97.00      PROA   
ATOM   4228  HB  VAL P 278     -27.073  35.305  23.508  1.00 97.00      PROA   
ATOM   4229  CG1 VAL P 278     -28.740  36.300  22.546  1.00 97.00      PROA   
ATOM   4230 HG11 VAL P 278     -29.538  37.025  22.816  1.00 97.00      PROA   
ATOM   4231 HG12 VAL P 278     -29.206  35.327  22.280  1.00 97.00      PROA   
ATOM   4232 HG13 VAL P 278     -28.193  36.693  21.663  1.00 97.00      PROA   
ATOM   4233  CG2 VAL P 278     -26.992  37.437  23.951  1.00 97.00      PROA   
ATOM   4234 HG21 VAL P 278     -26.162  37.280  24.673  1.00 97.00      PROA   
ATOM   4235 HG22 VAL P 278     -27.668  38.224  24.348  1.00 97.00      PROA   
ATOM   4236 HG23 VAL P 278     -26.562  37.791  22.990  1.00 97.00      PROA   
ATOM   4237  C   VAL P 278     -29.409  34.621  24.896  1.00 97.00      PROA   
ATOM   4238  O   VAL P 278     -28.935  33.555  24.530  1.00 97.00      PROA   
ATOM   4239  N   LYS P 279     -30.711  34.734  25.241  1.00 97.00      PROA   
ATOM   4240  HN  LYS P 279     -31.149  35.621  25.366  1.00 97.00      PROA   
ATOM   4241  CA  LYS P 279     -31.498  33.574  25.592  1.00 97.00      PROA   
ATOM   4242  HA  LYS P 279     -31.054  32.710  25.121  1.00 97.00      PROA   
ATOM   4243  CB  LYS P 279     -31.541  33.353  27.132  1.00 97.00      PROA   
ATOM   4244  HB1 LYS P 279     -30.494  33.301  27.500  1.00 97.00      PROA   
ATOM   4245  HB2 LYS P 279     -32.013  32.368  27.332  1.00 97.00      PROA   
ATOM   4246  CG  LYS P 279     -32.272  34.426  27.952  1.00 97.00      PROA   
ATOM   4247  HG1 LYS P 279     -33.299  34.546  27.544  1.00 97.00      PROA   
ATOM   4248  HG2 LYS P 279     -31.732  35.391  27.844  1.00 97.00      PROA   
ATOM   4249  CD  LYS P 279     -32.390  34.106  29.457  1.00 97.00      PROA   
ATOM   4250  HD1 LYS P 279     -32.936  34.939  29.949  1.00 97.00      PROA   
ATOM   4251  HD2 LYS P 279     -31.370  34.064  29.894  1.00 97.00      PROA   
ATOM   4252  CE  LYS P 279     -33.137  32.803  29.773  1.00 97.00      PROA   
ATOM   4253  HE1 LYS P 279     -33.738  32.477  28.897  1.00 97.00      PROA   
ATOM   4254  HE2 LYS P 279     -33.810  32.940  30.646  1.00 97.00      PROA   
ATOM   4255  NZ  LYS P 279     -32.195  31.714  30.106  1.00 97.00      PROA   
ATOM   4256  HZ1 LYS P 279     -32.154  31.598  31.139  1.00 97.00      PROA   
ATOM   4257  HZ2 LYS P 279     -31.245  31.932  29.743  1.00 97.00      PROA   
ATOM   4258  HZ3 LYS P 279     -32.533  30.824  29.688  1.00 97.00      PROA   
ATOM   4259  C   LYS P 279     -32.876  33.640  24.983  1.00 97.00      PROA   
ATOM   4260  O   LYS P 279     -33.274  34.640  24.401  1.00 97.00      PROA   
ATOM   4261  N   GLY P 280     -33.618  32.510  25.038  1.00 97.00      PROA   
ATOM   4262  HN  GLY P 280     -33.276  31.714  25.531  1.00 97.00      PROA   
ATOM   4263  CA  GLY P 280     -34.948  32.343  24.491  1.00 97.00      PROA   
ATOM   4264  HA1 GLY P 280     -35.598  33.022  25.024  1.00 97.00      PROA   
ATOM   4265  HA2 GLY P 280     -35.228  31.315  24.671  1.00 97.00      PROA   
ATOM   4266  C   GLY P 280     -35.104  32.611  23.013  1.00 97.00      PROA   
ATOM   4267  O   GLY P 280     -36.075  33.244  22.616  1.00 97.00      PROA   
ATOM   4268  N   PHE P 281     -34.172  32.147  22.148  1.00 97.00      PROA   
ATOM   4269  HN  PHE P 281     -33.391  31.611  22.458  1.00 97.00      PROA   
ATOM   4270  CA  PHE P 281     -34.230  32.462  20.732  1.00 97.00      PROA   
ATOM   4271  HA  PHE P 281     -35.143  33.006  20.539  1.00 97.00      PROA   
ATOM   4272  CB  PHE P 281     -33.041  33.346  20.250  1.00 97.00      PROA   
ATOM   4273  HB1 PHE P 281     -32.975  34.241  20.905  1.00 97.00      PROA   
ATOM   4274  HB2 PHE P 281     -33.227  33.680  19.207  1.00 97.00      PROA   
ATOM   4275  CG  PHE P 281     -31.694  32.671  20.279  1.00 97.00      PROA   
ATOM   4276  CD1 PHE P 281     -31.233  31.978  19.144  1.00 97.00      PROA   
ATOM   4277  HD1 PHE P 281     -31.864  31.910  18.270  1.00 97.00      PROA   
ATOM   4278  CE1 PHE P 281     -29.974  31.370  19.140  1.00 97.00      PROA   
ATOM   4279  HE1 PHE P 281     -29.642  30.819  18.273  1.00 97.00      PROA   
ATOM   4280  CZ  PHE P 281     -29.149  31.478  20.265  1.00 97.00      PROA   
ATOM   4281  HZ  PHE P 281     -28.180  31.001  20.274  1.00 97.00      PROA   
ATOM   4282  CD2 PHE P 281     -30.842  32.801  21.388  1.00 97.00      PROA   
ATOM   4283  HD2 PHE P 281     -31.167  33.359  22.254  1.00 97.00      PROA   
ATOM   4284  CE2 PHE P 281     -29.573  32.213  21.376  1.00 97.00      PROA   
ATOM   4285  HE2 PHE P 281     -28.916  32.331  22.226  1.00 97.00      PROA   
ATOM   4286  C   PHE P 281     -34.366  31.227  19.873  1.00 97.00      PROA   
ATOM   4287  O   PHE P 281     -33.963  30.124  20.230  1.00 97.00      PROA   
ATOM   4288  N   TYR P 282     -34.985  31.419  18.691  1.00 97.00      PROA   
ATOM   4289  HN  TYR P 282     -35.391  32.301  18.466  1.00 97.00      PROA   
ATOM   4290  CA  TYR P 282     -35.088  30.421  17.661  1.00 97.00      PROA   
ATOM   4291  HA  TYR P 282     -34.141  29.909  17.577  1.00 97.00      PROA   
ATOM   4292  CB  TYR P 282     -36.241  29.425  17.978  1.00 97.00      PROA   
ATOM   4293  HB1 TYR P 282     -37.225  29.935  17.898  1.00 97.00      PROA   
ATOM   4294  HB2 TYR P 282     -36.120  29.043  19.014  1.00 97.00      PROA   
ATOM   4295  CG  TYR P 282     -36.236  28.239  17.055  1.00 97.00      PROA   
ATOM   4296  CD1 TYR P 282     -35.428  27.120  17.324  1.00 97.00      PROA   
ATOM   4297  HD1 TYR P 282     -34.808  27.108  18.208  1.00 97.00      PROA   
ATOM   4298  CE1 TYR P 282     -35.418  26.023  16.454  1.00 97.00      PROA   
ATOM   4299  HE1 TYR P 282     -34.793  25.168  16.668  1.00 97.00      PROA   
ATOM   4300  CZ  TYR P 282     -36.224  26.030  15.311  1.00 97.00      PROA   
ATOM   4301  OH  TYR P 282     -36.236  24.909  14.457  1.00 97.00      PROA   
ATOM   4302  HH  TYR P 282     -37.024  24.963  13.912  1.00 97.00      PROA   
ATOM   4303  CD2 TYR P 282     -37.056  28.225  15.914  1.00 97.00      PROA   
ATOM   4304  HD2 TYR P 282     -37.695  29.069  15.702  1.00 97.00      PROA   
ATOM   4305  CE2 TYR P 282     -37.030  27.140  15.035  1.00 97.00      PROA   
ATOM   4306  HE2 TYR P 282     -37.634  27.166  14.140  1.00 97.00      PROA   
ATOM   4307  C   TYR P 282     -35.404  31.255  16.427  1.00 97.00      PROA   
ATOM   4308  O   TYR P 282     -36.015  32.309  16.606  1.00 97.00      PROA   
ATOM   4309  N   PRO P 283     -35.102  30.907  15.176  1.00 97.00      PROA   
ATOM   4310  CD  PRO P 283     -35.868  31.506  14.075  1.00 97.00      PROA   
ATOM   4311  HD1 PRO P 283     -35.402  32.471  13.781  1.00 97.00      PROA   
ATOM   4312  HD2 PRO P 283     -36.930  31.671  14.358  1.00 97.00      PROA   
ATOM   4313  CA  PRO P 283     -34.204  29.852  14.690  1.00 97.00      PROA   
ATOM   4314  HA  PRO P 283     -34.555  28.900  15.061  1.00 97.00      PROA   
ATOM   4315  CB  PRO P 283     -34.330  29.976  13.157  1.00 97.00      PROA   
ATOM   4316  HB1 PRO P 283     -34.172  29.003  12.644  1.00 97.00      PROA   
ATOM   4317  HB2 PRO P 283     -33.609  30.721  12.756  1.00 97.00      PROA   
ATOM   4318  CG  PRO P 283     -35.756  30.486  12.949  1.00 97.00      PROA   
ATOM   4319  HG1 PRO P 283     -35.906  30.939  11.946  1.00 97.00      PROA   
ATOM   4320  HG2 PRO P 283     -36.493  29.666  13.088  1.00 97.00      PROA   
ATOM   4321  C   PRO P 283     -32.752  29.871  15.124  1.00 97.00      PROA   
ATOM   4322  O   PRO P 283     -32.369  30.535  16.082  1.00 97.00      PROA   
ATOM   4323  N   SER P 284     -31.932  29.090  14.395  1.00 97.00      PROA   
ATOM   4324  HN  SER P 284     -32.318  28.573  13.635  1.00 97.00      PROA   
ATOM   4325  CA  SER P 284     -30.511  28.870  14.561  1.00 97.00      PROA   
ATOM   4326  HA  SER P 284     -30.353  28.505  15.565  1.00 97.00      PROA   
ATOM   4327  CB  SER P 284     -30.023  27.798  13.538  1.00 97.00      PROA   
ATOM   4328  HB1 SER P 284     -30.174  26.785  13.967  1.00 97.00      PROA   
ATOM   4329  HB2 SER P 284     -28.945  27.931  13.305  1.00 97.00      PROA   
ATOM   4330  OG  SER P 284     -30.750  27.843  12.313  1.00 97.00      PROA   
ATOM   4331  HG1 SER P 284     -30.612  28.721  11.950  1.00 97.00      PROA   
ATOM   4332  C   SER P 284     -29.593  30.074  14.461  1.00 97.00      PROA   
ATOM   4333  O   SER P 284     -28.570  30.134  15.139  1.00 97.00      PROA   
ATOM   4334  N   ASP P 285     -29.899  31.029  13.570  1.00 97.00      PROA   
ATOM   4335  HN  ASP P 285     -30.821  31.098  13.196  1.00 97.00      PROA   
ATOM   4336  CA  ASP P 285     -28.915  31.864  12.916  1.00 97.00      PROA   
ATOM   4337  HA  ASP P 285     -27.978  31.329  12.860  1.00 97.00      PROA   
ATOM   4338  CB  ASP P 285     -29.400  32.204  11.479  1.00 97.00      PROA   
ATOM   4339  HB1 ASP P 285     -28.625  32.783  10.932  1.00 97.00      PROA   
ATOM   4340  HB2 ASP P 285     -30.335  32.803  11.524  1.00 97.00      PROA   
ATOM   4341  CG  ASP P 285     -29.698  30.918  10.704  1.00 97.00      PROA   
ATOM   4342  OD1 ASP P 285     -30.664  30.206  11.070  1.00 97.00      PROA   
ATOM   4343  OD2 ASP P 285     -28.958  30.626   9.736  1.00 97.00      PROA   
ATOM   4344  C   ASP P 285     -28.622  33.122  13.709  1.00 97.00      PROA   
ATOM   4345  O   ASP P 285     -29.410  34.065  13.734  1.00 97.00      PROA   
ATOM   4346  N   ILE P 286     -27.443  33.154  14.386  1.00 97.00      PROA   
ATOM   4347  HN  ILE P 286     -26.769  32.427  14.286  1.00 97.00      PROA   
ATOM   4348  CA  ILE P 286     -27.128  34.189  15.350  1.00 97.00      PROA   
ATOM   4349  HA  ILE P 286     -27.571  35.106  14.992  1.00 97.00      PROA   
ATOM   4350  CB  ILE P 286     -27.686  33.858  16.743  1.00 97.00      PROA   
ATOM   4351  HB  ILE P 286     -28.782  33.699  16.652  1.00 97.00      PROA   
ATOM   4352  CG2 ILE P 286     -27.047  32.556  17.267  1.00 97.00      PROA   
ATOM   4353 HG21 ILE P 286     -25.945  32.666  17.357  1.00 97.00      PROA   
ATOM   4354 HG22 ILE P 286     -27.263  31.706  16.585  1.00 97.00      PROA   
ATOM   4355 HG23 ILE P 286     -27.448  32.314  18.275  1.00 97.00      PROA   
ATOM   4356  CG1 ILE P 286     -27.546  35.010  17.766  1.00 97.00      PROA   
ATOM   4357 HG11 ILE P 286     -27.755  35.971  17.249  1.00 97.00      PROA   
ATOM   4358 HG12 ILE P 286     -26.504  35.033  18.149  1.00 97.00      PROA   
ATOM   4359  CD  ILE P 286     -28.511  34.877  18.947  1.00 97.00      PROA   
ATOM   4360  HD1 ILE P 286     -28.206  34.030  19.598  1.00 97.00      PROA   
ATOM   4361  HD2 ILE P 286     -29.544  34.693  18.583  1.00 97.00      PROA   
ATOM   4362  HD3 ILE P 286     -28.501  35.808  19.554  1.00 97.00      PROA   
ATOM   4363  C   ILE P 286     -25.632  34.447  15.430  1.00 97.00      PROA   
ATOM   4364  O   ILE P 286     -24.803  33.568  15.200  1.00 97.00      PROA   
ATOM   4365  N   ALA P 287     -25.262  35.700  15.787  1.00 97.00      PROA   
ATOM   4366  HN  ALA P 287     -25.927  36.443  15.771  1.00 97.00      PROA   
ATOM   4367  CA  ALA P 287     -23.945  36.080  16.225  1.00 97.00      PROA   
ATOM   4368  HA  ALA P 287     -23.419  35.199  16.561  1.00 97.00      PROA   
ATOM   4369  CB  ALA P 287     -23.162  36.777  15.096  1.00 97.00      PROA   
ATOM   4370  HB1 ALA P 287     -23.700  37.685  14.747  1.00 97.00      PROA   
ATOM   4371  HB2 ALA P 287     -23.056  36.085  14.234  1.00 97.00      PROA   
ATOM   4372  HB3 ALA P 287     -22.150  37.072  15.447  1.00 97.00      PROA   
ATOM   4373  C   ALA P 287     -24.119  37.033  17.394  1.00 97.00      PROA   
ATOM   4374  O   ALA P 287     -25.001  37.884  17.370  1.00 97.00      PROA   
ATOM   4375  N   VAL P 288     -23.308  36.898  18.478  1.00 97.00      PROA   
ATOM   4376  HN  VAL P 288     -22.642  36.158  18.542  1.00 97.00      PROA   
ATOM   4377  CA  VAL P 288     -23.361  37.812  19.610  1.00 97.00      PROA   
ATOM   4378  HA  VAL P 288     -23.994  38.647  19.350  1.00 97.00      PROA   
ATOM   4379  CB  VAL P 288     -23.882  37.186  20.899  1.00 97.00      PROA   
ATOM   4380  HB  VAL P 288     -23.227  36.337  21.191  1.00 97.00      PROA   
ATOM   4381  CG1 VAL P 288     -23.892  38.229  22.038  1.00 97.00      PROA   
ATOM   4382 HG11 VAL P 288     -24.545  39.087  21.770  1.00 97.00      PROA   
ATOM   4383 HG12 VAL P 288     -22.870  38.619  22.232  1.00 97.00      PROA   
ATOM   4384 HG13 VAL P 288     -24.276  37.768  22.973  1.00 97.00      PROA   
ATOM   4385  CG2 VAL P 288     -25.300  36.643  20.657  1.00 97.00      PROA   
ATOM   4386 HG21 VAL P 288     -25.295  35.872  19.857  1.00 97.00      PROA   
ATOM   4387 HG22 VAL P 288     -25.976  37.471  20.354  1.00 97.00      PROA   
ATOM   4388 HG23 VAL P 288     -25.693  36.178  21.586  1.00 97.00      PROA   
ATOM   4389  C   VAL P 288     -21.973  38.343  19.870  1.00 97.00      PROA   
ATOM   4390  O   VAL P 288     -21.088  37.638  20.349  1.00 97.00      PROA   
ATOM   4391  N   GLU P 289     -21.779  39.642  19.590  1.00 97.00      PROA   
ATOM   4392  HN  GLU P 289     -22.539  40.209  19.284  1.00 97.00      PROA   
ATOM   4393  CA  GLU P 289     -20.508  40.309  19.617  1.00 97.00      PROA   
ATOM   4394  HA  GLU P 289     -19.744  39.605  19.910  1.00 97.00      PROA   
ATOM   4395  CB  GLU P 289     -20.180  40.875  18.210  1.00 97.00      PROA   
ATOM   4396  HB1 GLU P 289     -19.321  41.576  18.268  1.00 97.00      PROA   
ATOM   4397  HB2 GLU P 289     -21.065  41.432  17.835  1.00 97.00      PROA   
ATOM   4398  CG  GLU P 289     -19.830  39.729  17.232  1.00 97.00      PROA   
ATOM   4399  HG1 GLU P 289     -20.472  38.848  17.447  1.00 97.00      PROA   
ATOM   4400  HG2 GLU P 289     -18.768  39.436  17.375  1.00 97.00      PROA   
ATOM   4401  CD  GLU P 289     -20.029  40.090  15.771  1.00 97.00      PROA   
ATOM   4402  OE1 GLU P 289     -19.504  41.148  15.333  1.00 97.00      PROA   
ATOM   4403  OE2 GLU P 289     -20.693  39.279  15.068  1.00 97.00      PROA   
ATOM   4404  C   GLU P 289     -20.539  41.368  20.687  1.00 97.00      PROA   
ATOM   4405  O   GLU P 289     -21.586  41.658  21.254  1.00 97.00      PROA   
ATOM   4406  N   TRP P 290     -19.370  41.935  21.049  1.00 97.00      PROA   
ATOM   4407  HN  TRP P 290     -18.498  41.627  20.677  1.00 97.00      PROA   
ATOM   4408  CA  TRP P 290     -19.309  43.018  22.003  1.00 97.00      PROA   
ATOM   4409  HA  TRP P 290     -20.315  43.331  22.241  1.00 97.00      PROA   
ATOM   4410  CB  TRP P 290     -18.582  42.629  23.315  1.00 97.00      PROA   
ATOM   4411  HB1 TRP P 290     -18.185  43.546  23.801  1.00 97.00      PROA   
ATOM   4412  HB2 TRP P 290     -17.718  41.982  23.055  1.00 97.00      PROA   
ATOM   4413  CG  TRP P 290     -19.415  41.909  24.331  1.00 97.00      PROA   
ATOM   4414  CD1 TRP P 290     -19.588  40.559  24.500  1.00 97.00      PROA   
ATOM   4415  HD1 TRP P 290     -19.246  39.798  23.815  1.00 97.00      PROA   
ATOM   4416  NE1 TRP P 290     -20.263  40.323  25.670  1.00 97.00      PROA   
ATOM   4417  HE1 TRP P 290     -20.491  39.442  26.024  1.00 97.00      PROA   
ATOM   4418  CE2 TRP P 290     -20.571  41.511  26.266  1.00 97.00      PROA   
ATOM   4419  CD2 TRP P 290     -20.083  42.542  25.433  1.00 97.00      PROA   
ATOM   4420  CE3 TRP P 290     -20.285  43.873  25.797  1.00 97.00      PROA   
ATOM   4421  HE3 TRP P 290     -19.903  44.687  25.200  1.00 97.00      PROA   
ATOM   4422  CZ3 TRP P 290     -21.025  44.150  26.948  1.00 97.00      PROA   
ATOM   4423  HZ3 TRP P 290     -21.241  45.175  27.211  1.00 97.00      PROA   
ATOM   4424  CZ2 TRP P 290     -21.208  41.791  27.466  1.00 97.00      PROA   
ATOM   4425  HZ2 TRP P 290     -21.511  41.010  28.148  1.00 97.00      PROA   
ATOM   4426  CH2 TRP P 290     -21.480  43.125  27.766  1.00 97.00      PROA   
ATOM   4427  HH2 TRP P 290     -22.035  43.368  28.660  1.00 97.00      PROA   
ATOM   4428  C   TRP P 290     -18.644  44.218  21.380  1.00 97.00      PROA   
ATOM   4429  O   TRP P 290     -17.675  44.095  20.639  1.00 97.00      PROA   
ATOM   4430  N   GLU P 291     -19.181  45.420  21.687  1.00 97.00      PROA   
ATOM   4431  HN  GLU P 291     -20.013  45.470  22.234  1.00 97.00      PROA   
ATOM   4432  CA  GLU P 291     -18.666  46.697  21.259  1.00 97.00      PROA   
ATOM   4433  HA  GLU P 291     -17.735  46.547  20.732  1.00 97.00      PROA   
ATOM   4434  CB  GLU P 291     -19.682  47.441  20.351  1.00 97.00      PROA   
ATOM   4435  HB1 GLU P 291     -19.296  48.460  20.136  1.00 97.00      PROA   
ATOM   4436  HB2 GLU P 291     -20.642  47.535  20.902  1.00 97.00      PROA   
ATOM   4437  CG  GLU P 291     -19.951  46.726  19.009  1.00 97.00      PROA   
ATOM   4438  HG1 GLU P 291     -20.253  45.673  19.193  1.00 97.00      PROA   
ATOM   4439  HG2 GLU P 291     -19.032  46.732  18.386  1.00 97.00      PROA   
ATOM   4440  CD  GLU P 291     -21.066  47.432  18.241  1.00 97.00      PROA   
ATOM   4441  OE1 GLU P 291     -22.089  46.766  17.949  1.00 97.00      PROA   
ATOM   4442  OE2 GLU P 291     -20.915  48.643  17.936  1.00 97.00      PROA   
ATOM   4443  C   GLU P 291     -18.418  47.527  22.506  1.00 97.00      PROA   
ATOM   4444  O   GLU P 291     -19.015  47.277  23.546  1.00 97.00      PROA   
ATOM   4445  N   SER P 292     -17.519  48.539  22.460  1.00 97.00      PROA   
ATOM   4446  HN  SER P 292     -16.909  48.668  21.682  1.00 97.00      PROA   
ATOM   4447  CA  SER P 292     -17.447  49.523  23.521  1.00 97.00      PROA   
ATOM   4448  HA  SER P 292     -18.452  49.684  23.882  1.00 97.00      PROA   
ATOM   4449  CB  SER P 292     -16.530  49.131  24.717  1.00 97.00      PROA   
ATOM   4450  HB1 SER P 292     -16.748  48.075  24.988  1.00 97.00      PROA   
ATOM   4451  HB2 SER P 292     -16.758  49.785  25.585  1.00 97.00      PROA   
ATOM   4452  OG  SER P 292     -15.136  49.240  24.459  1.00 97.00      PROA   
ATOM   4453  HG1 SER P 292     -14.833  48.349  24.270  1.00 97.00      PROA   
ATOM   4454  C   SER P 292     -16.959  50.825  22.950  1.00 97.00      PROA   
ATOM   4455  O   SER P 292     -16.162  50.821  22.021  1.00 97.00      PROA   
ATOM   4456  N   ASN P 293     -17.412  51.970  23.521  1.00 97.00      PROA   
ATOM   4457  HN  ASN P 293     -18.137  51.925  24.204  1.00 97.00      PROA   
ATOM   4458  CA  ASN P 293     -16.850  53.302  23.331  1.00 97.00      PROA   
ATOM   4459  HA  ASN P 293     -17.442  53.970  23.939  1.00 97.00      PROA   
ATOM   4460  CB  ASN P 293     -15.366  53.376  23.804  1.00 97.00      PROA   
ATOM   4461  HB1 ASN P 293     -15.002  54.424  23.736  1.00 97.00      PROA   
ATOM   4462  HB2 ASN P 293     -14.740  52.738  23.145  1.00 97.00      PROA   
ATOM   4463  CG  ASN P 293     -15.187  52.907  25.260  1.00 97.00      PROA   
ATOM   4464  OD1 ASN P 293     -16.085  52.982  26.104  1.00 97.00      PROA   
ATOM   4465  ND2 ASN P 293     -13.966  52.370  25.547  1.00 97.00      PROA   
ATOM   4466 HD21 ASN P 293     -13.777  52.040  26.472  1.00 97.00      PROA   
ATOM   4467 HD22 ASN P 293     -13.267  52.310  24.835  1.00 97.00      PROA   
ATOM   4468  C   ASN P 293     -16.965  53.907  21.933  1.00 97.00      PROA   
ATOM   4469  O   ASN P 293     -16.815  55.120  21.784  1.00 97.00      PROA   
ATOM   4470  N   GLY P 294     -17.250  53.097  20.884  1.00 97.00      PROA   
ATOM   4471  HN  GLY P 294     -17.509  52.149  21.052  1.00 97.00      PROA   
ATOM   4472  CA  GLY P 294     -17.167  53.476  19.489  1.00 97.00      PROA   
ATOM   4473  HA1 GLY P 294     -16.672  54.433  19.412  1.00 97.00      PROA   
ATOM   4474  HA2 GLY P 294     -18.178  53.518  19.111  1.00 97.00      PROA   
ATOM   4475  C   GLY P 294     -16.391  52.477  18.650  1.00 97.00      PROA   
ATOM   4476  O   GLY P 294     -16.143  52.735  17.473  1.00 97.00      PROA   
ATOM   4477  N   GLN P 295     -15.993  51.306  19.210  1.00 97.00      PROA   
ATOM   4478  HN  GLN P 295     -16.140  51.124  20.179  1.00 97.00      PROA   
ATOM   4479  CA  GLN P 295     -15.294  50.267  18.476  1.00 97.00      PROA   
ATOM   4480  HA  GLN P 295     -15.432  50.447  17.420  1.00 97.00      PROA   
ATOM   4481  CB  GLN P 295     -13.773  50.241  18.817  1.00 97.00      PROA   
ATOM   4482  HB1 GLN P 295     -13.324  51.191  18.455  1.00 97.00      PROA   
ATOM   4483  HB2 GLN P 295     -13.301  49.403  18.261  1.00 97.00      PROA   
ATOM   4484  CG  GLN P 295     -13.455  50.098  20.326  1.00 97.00      PROA   
ATOM   4485  HG1 GLN P 295     -14.065  49.276  20.760  1.00 97.00      PROA   
ATOM   4486  HG2 GLN P 295     -13.712  51.043  20.850  1.00 97.00      PROA   
ATOM   4487  CD  GLN P 295     -11.973  49.786  20.594  1.00 97.00      PROA   
ATOM   4488  OE1 GLN P 295     -11.219  50.632  21.086  1.00 97.00      PROA   
ATOM   4489  NE2 GLN P 295     -11.555  48.526  20.284  1.00 97.00      PROA   
ATOM   4490 HE21 GLN P 295     -12.206  47.865  19.910  1.00 97.00      PROA   
ATOM   4491 HE22 GLN P 295     -10.605  48.261  20.446  1.00 97.00      PROA   
ATOM   4492  C   GLN P 295     -15.858  48.892  18.815  1.00 97.00      PROA   
ATOM   4493  O   GLN P 295     -16.387  48.716  19.906  1.00 97.00      PROA   
ATOM   4494  N   PRO P 296     -15.766  47.864  17.968  1.00 97.00      PROA   
ATOM   4495  CD  PRO P 296     -15.615  48.022  16.519  1.00 97.00      PROA   
ATOM   4496  HD1 PRO P 296     -14.586  48.375  16.291  1.00 97.00      PROA   
ATOM   4497  HD2 PRO P 296     -16.360  48.744  16.123  1.00 97.00      PROA   
ATOM   4498  CA  PRO P 296     -15.680  46.453  18.370  1.00 97.00      PROA   
ATOM   4499  HA  PRO P 296     -16.644  46.151  18.753  1.00 97.00      PROA   
ATOM   4500  CB  PRO P 296     -15.289  45.720  17.077  1.00 97.00      PROA   
ATOM   4501  HB1 PRO P 296     -15.728  44.701  17.033  1.00 97.00      PROA   
ATOM   4502  HB2 PRO P 296     -14.185  45.646  16.980  1.00 97.00      PROA   
ATOM   4503  CG  PRO P 296     -15.841  46.617  15.960  1.00 97.00      PROA   
ATOM   4504  HG1 PRO P 296     -15.312  46.461  14.996  1.00 97.00      PROA   
ATOM   4505  HG2 PRO P 296     -16.927  46.429  15.815  1.00 97.00      PROA   
ATOM   4506  C   PRO P 296     -14.728  46.170  19.519  1.00 97.00      PROA   
ATOM   4507  O   PRO P 296     -13.651  46.751  19.557  1.00 97.00      PROA   
ATOM   4508  N   GLU P 297     -15.103  45.286  20.465  1.00 97.00      PROA   
ATOM   4509  HN  GLU P 297     -15.969  44.797  20.392  1.00 97.00      PROA   
ATOM   4510  CA  GLU P 297     -14.350  45.034  21.676  1.00 97.00      PROA   
ATOM   4511  HA  GLU P 297     -13.795  45.931  21.909  1.00 97.00      PROA   
ATOM   4512  CB  GLU P 297     -15.321  44.717  22.840  1.00 97.00      PROA   
ATOM   4513  HB1 GLU P 297     -15.877  43.788  22.586  1.00 97.00      PROA   
ATOM   4514  HB2 GLU P 297     -16.059  45.544  22.904  1.00 97.00      PROA   
ATOM   4515  CG  GLU P 297     -14.695  44.519  24.229  1.00 97.00      PROA   
ATOM   4516  HG1 GLU P 297     -14.146  43.553  24.252  1.00 97.00      PROA   
ATOM   4517  HG2 GLU P 297     -15.499  44.509  24.995  1.00 97.00      PROA   
ATOM   4518  CD  GLU P 297     -13.729  45.633  24.569  1.00 97.00      PROA   
ATOM   4519  OE1 GLU P 297     -14.176  46.795  24.490  1.00 97.00      PROA   
ATOM   4520  OE2 GLU P 297     -12.547  45.349  24.887  1.00 97.00      PROA   
ATOM   4521  C   GLU P 297     -13.292  43.955  21.495  1.00 97.00      PROA   
ATOM   4522  O   GLU P 297     -13.292  43.201  20.526  1.00 97.00      PROA   
ATOM   4523  N   ASN P 298     -12.312  43.889  22.422  1.00 97.00      PROA   
ATOM   4524  HN  ASN P 298     -12.410  44.351  23.300  1.00 97.00      PROA   
ATOM   4525  CA  ASN P 298     -11.021  43.290  22.199  1.00 97.00      PROA   
ATOM   4526  HA  ASN P 298     -10.866  43.179  21.136  1.00 97.00      PROA   
ATOM   4527  CB  ASN P 298      -9.914  44.214  22.795  1.00 97.00      PROA   
ATOM   4528  HB1 ASN P 298      -8.909  43.820  22.530  1.00 97.00      PROA   
ATOM   4529  HB2 ASN P 298     -10.005  44.238  23.902  1.00 97.00      PROA   
ATOM   4530  CG  ASN P 298     -10.019  45.656  22.256  1.00 97.00      PROA   
ATOM   4531  OD1 ASN P 298      -9.422  45.992  21.229  1.00 97.00      PROA   
ATOM   4532  ND2 ASN P 298     -10.748  46.543  22.994  1.00 97.00      PROA   
ATOM   4533 HD21 ASN P 298     -11.306  46.217  23.757  1.00 97.00      PROA   
ATOM   4534 HD22 ASN P 298     -10.739  47.514  22.756  1.00 97.00      PROA   
ATOM   4535  C   ASN P 298     -10.879  41.909  22.825  1.00 97.00      PROA   
ATOM   4536  O   ASN P 298      -9.873  41.241  22.587  1.00 97.00      PROA   
ATOM   4537  N   ASN P 299     -11.872  41.402  23.607  1.00 97.00      PROA   
ATOM   4538  HN  ASN P 299     -12.730  41.885  23.762  1.00 97.00      PROA   
ATOM   4539  CA  ASN P 299     -11.669  40.146  24.316  1.00 97.00      PROA   
ATOM   4540  HA  ASN P 299     -11.246  39.441  23.616  1.00 97.00      PROA   
ATOM   4541  CB  ASN P 299     -10.700  40.331  25.531  1.00 97.00      PROA   
ATOM   4542  HB1 ASN P 299     -11.200  40.952  26.305  1.00 97.00      PROA   
ATOM   4543  HB2 ASN P 299      -9.790  40.870  25.191  1.00 97.00      PROA   
ATOM   4544  CG  ASN P 299     -10.250  39.002  26.155  1.00 97.00      PROA   
ATOM   4545  OD1 ASN P 299     -10.284  37.945  25.522  1.00 97.00      PROA   
ATOM   4546  ND2 ASN P 299      -9.860  39.055  27.457  1.00 97.00      PROA   
ATOM   4547 HD21 ASN P 299      -9.875  39.926  27.947  1.00 97.00      PROA   
ATOM   4548 HD22 ASN P 299      -9.565  38.218  27.918  1.00 97.00      PROA   
ATOM   4549  C   ASN P 299     -12.984  39.525  24.768  1.00 97.00      PROA   
ATOM   4550  O   ASN P 299     -13.206  39.290  25.956  1.00 97.00      PROA   
ATOM   4551  N   TYR P 300     -13.883  39.196  23.812  1.00 97.00      PROA   
ATOM   4552  HN  TYR P 300     -13.723  39.419  22.853  1.00 97.00      PROA   
ATOM   4553  CA  TYR P 300     -15.138  38.530  24.107  1.00 97.00      PROA   
ATOM   4554  HA  TYR P 300     -15.209  38.394  25.176  1.00 97.00      PROA   
ATOM   4555  CB  TYR P 300     -16.389  39.325  23.637  1.00 97.00      PROA   
ATOM   4556  HB1 TYR P 300     -16.430  40.295  24.178  1.00 97.00      PROA   
ATOM   4557  HB2 TYR P 300     -17.310  38.749  23.867  1.00 97.00      PROA   
ATOM   4558  CG  TYR P 300     -16.378  39.628  22.159  1.00 97.00      PROA   
ATOM   4559  CD1 TYR P 300     -17.020  38.761  21.258  1.00 97.00      PROA   
ATOM   4560  HD1 TYR P 300     -17.499  37.866  21.627  1.00 97.00      PROA   
ATOM   4561  CE1 TYR P 300     -17.036  39.041  19.888  1.00 97.00      PROA   
ATOM   4562  HE1 TYR P 300     -17.512  38.355  19.203  1.00 97.00      PROA   
ATOM   4563  CZ  TYR P 300     -16.444  40.215  19.410  1.00 97.00      PROA   
ATOM   4564  OH  TYR P 300     -16.464  40.506  18.031  1.00 97.00      PROA   
ATOM   4565  HH  TYR P 300     -16.013  41.343  17.901  1.00 97.00      PROA   
ATOM   4566  CD2 TYR P 300     -15.787  40.805  21.665  1.00 97.00      PROA   
ATOM   4567  HD2 TYR P 300     -15.302  41.488  22.347  1.00 97.00      PROA   
ATOM   4568  CE2 TYR P 300     -15.833  41.105  20.300  1.00 97.00      PROA   
ATOM   4569  HE2 TYR P 300     -15.396  42.021  19.931  1.00 97.00      PROA   
ATOM   4570  C   TYR P 300     -15.141  37.128  23.538  1.00 97.00      PROA   
ATOM   4571  O   TYR P 300     -14.552  36.857  22.494  1.00 97.00      PROA   
ATOM   4572  N   LYS P 301     -15.787  36.186  24.266  1.00 97.00      PROA   
ATOM   4573  HN  LYS P 301     -16.289  36.435  25.090  1.00 97.00      PROA   
ATOM   4574  CA  LYS P 301     -15.713  34.768  23.999  1.00 97.00      PROA   
ATOM   4575  HA  LYS P 301     -15.228  34.606  23.049  1.00 97.00      PROA   
ATOM   4576  CB  LYS P 301     -14.938  34.056  25.134  1.00 97.00      PROA   
ATOM   4577  HB1 LYS P 301     -14.847  32.975  24.894  1.00 97.00      PROA   
ATOM   4578  HB2 LYS P 301     -15.519  34.159  26.076  1.00 97.00      PROA   
ATOM   4579  CG  LYS P 301     -13.524  34.619  25.399  1.00 97.00      PROA   
ATOM   4580  HG1 LYS P 301     -13.232  34.361  26.440  1.00 97.00      PROA   
ATOM   4581  HG2 LYS P 301     -13.537  35.728  25.335  1.00 97.00      PROA   
ATOM   4582  CD  LYS P 301     -12.432  34.084  24.456  1.00 97.00      PROA   
ATOM   4583  HD1 LYS P 301     -12.603  32.999  24.292  1.00 97.00      PROA   
ATOM   4584  HD2 LYS P 301     -11.451  34.207  24.963  1.00 97.00      PROA   
ATOM   4585  CE  LYS P 301     -12.380  34.785  23.095  1.00 97.00      PROA   
ATOM   4586  HE1 LYS P 301     -12.435  35.887  23.229  1.00 97.00      PROA   
ATOM   4587  HE2 LYS P 301     -13.209  34.433  22.444  1.00 97.00      PROA   
ATOM   4588  NZ  LYS P 301     -11.116  34.494  22.394  1.00 97.00      PROA   
ATOM   4589  HZ1 LYS P 301     -10.943  33.468  22.409  1.00 97.00      PROA   
ATOM   4590  HZ2 LYS P 301     -10.338  34.965  22.897  1.00 97.00      PROA   
ATOM   4591  HZ3 LYS P 301     -11.152  34.836  21.413  1.00 97.00      PROA   
ATOM   4592  C   LYS P 301     -17.129  34.229  23.924  1.00 97.00      PROA   
ATOM   4593  O   LYS P 301     -17.902  34.380  24.864  1.00 97.00      PROA   
ATOM   4594  N   THR P 302     -17.513  33.593  22.787  1.00 97.00      PROA   
ATOM   4595  HN  THR P 302     -16.841  33.312  22.106  1.00 97.00      PROA   
ATOM   4596  CA  THR P 302     -18.909  33.369  22.431  1.00 97.00      PROA   
ATOM   4597  HA  THR P 302     -19.528  33.701  23.252  1.00 97.00      PROA   
ATOM   4598  CB  THR P 302     -19.307  34.123  21.164  1.00 97.00      PROA   
ATOM   4599  HB  THR P 302     -18.851  33.644  20.271  1.00 97.00      PROA   
ATOM   4600  OG1 THR P 302     -18.838  35.463  21.213  1.00 97.00      PROA   
ATOM   4601  HG1 THR P 302     -19.256  35.855  21.983  1.00 97.00      PROA   
ATOM   4602  CG2 THR P 302     -20.834  34.162  20.978  1.00 97.00      PROA   
ATOM   4603 HG21 THR P 302     -21.324  34.515  21.910  1.00 97.00      PROA   
ATOM   4604 HG22 THR P 302     -21.219  33.150  20.732  1.00 97.00      PROA   
ATOM   4605 HG23 THR P 302     -21.100  34.858  20.154  1.00 97.00      PROA   
ATOM   4606  C   THR P 302     -19.172  31.893  22.205  1.00 97.00      PROA   
ATOM   4607  O   THR P 302     -18.435  31.233  21.476  1.00 97.00      PROA   
ATOM   4608  N   THR P 303     -20.247  31.331  22.821  1.00 97.00      PROA   
ATOM   4609  HN  THR P 303     -20.825  31.873  23.426  1.00 97.00      PROA   
ATOM   4610  CA  THR P 303     -20.623  29.930  22.676  1.00 97.00      PROA   
ATOM   4611  HA  THR P 303     -19.703  29.390  22.510  1.00 97.00      PROA   
ATOM   4612  CB  THR P 303     -21.321  29.322  23.911  1.00 97.00      PROA   
ATOM   4613  HB  THR P 303     -21.312  28.215  23.813  1.00 97.00      PROA   
ATOM   4614  OG1 THR P 303     -22.681  29.710  24.085  1.00 97.00      PROA   
ATOM   4615  HG1 THR P 303     -23.174  29.304  23.369  1.00 97.00      PROA   
ATOM   4616  CG2 THR P 303     -20.561  29.700  25.188  1.00 97.00      PROA   
ATOM   4617 HG21 THR P 303     -20.685  30.782  25.406  1.00 97.00      PROA   
ATOM   4618 HG22 THR P 303     -19.479  29.478  25.071  1.00 97.00      PROA   
ATOM   4619 HG23 THR P 303     -20.963  29.123  26.047  1.00 97.00      PROA   
ATOM   4620  C   THR P 303     -21.507  29.715  21.456  1.00 97.00      PROA   
ATOM   4621  O   THR P 303     -22.188  30.642  21.024  1.00 97.00      PROA   
ATOM   4622  N   PRO P 304     -21.568  28.514  20.882  1.00 97.00      PROA   
ATOM   4623  CD  PRO P 304     -20.499  27.511  20.960  1.00 97.00      PROA   
ATOM   4624  HD1 PRO P 304     -20.523  27.015  21.954  1.00 97.00      PROA   
ATOM   4625  HD2 PRO P 304     -19.504  27.979  20.796  1.00 97.00      PROA   
ATOM   4626  CA  PRO P 304     -22.704  28.038  20.088  1.00 97.00      PROA   
ATOM   4627  HA  PRO P 304     -22.743  28.641  19.192  1.00 97.00      PROA   
ATOM   4628  CB  PRO P 304     -22.364  26.561  19.818  1.00 97.00      PROA   
ATOM   4629  HB1 PRO P 304     -22.757  26.225  18.834  1.00 97.00      PROA   
ATOM   4630  HB2 PRO P 304     -22.774  25.907  20.617  1.00 97.00      PROA   
ATOM   4631  CG  PRO P 304     -20.832  26.511  19.854  1.00 97.00      PROA   
ATOM   4632  HG1 PRO P 304     -20.450  25.492  20.081  1.00 97.00      PROA   
ATOM   4633  HG2 PRO P 304     -20.409  26.851  18.885  1.00 97.00      PROA   
ATOM   4634  C   PRO P 304     -24.074  28.187  20.749  1.00 97.00      PROA   
ATOM   4635  O   PRO P 304     -24.106  28.162  21.978  1.00 97.00      PROA   
ATOM   4636  N   PRO P 305     -25.194  28.340  20.033  1.00 97.00      PROA   
ATOM   4637  CD  PRO P 305     -25.196  28.711  18.613  1.00 97.00      PROA   
ATOM   4638  HD1 PRO P 305     -24.815  27.861  18.008  1.00 97.00      PROA   
ATOM   4639  HD2 PRO P 305     -24.568  29.611  18.438  1.00 97.00      PROA   
ATOM   4640  CA  PRO P 305     -26.546  28.005  20.502  1.00 97.00      PROA   
ATOM   4641  HA  PRO P 305     -26.847  28.749  21.225  1.00 97.00      PROA   
ATOM   4642  CB  PRO P 305     -27.404  28.031  19.223  1.00 97.00      PROA   
ATOM   4643  HB1 PRO P 305     -28.435  28.388  19.427  1.00 97.00      PROA   
ATOM   4644  HB2 PRO P 305     -27.454  27.024  18.756  1.00 97.00      PROA   
ATOM   4645  CG  PRO P 305     -26.661  28.987  18.284  1.00 97.00      PROA   
ATOM   4646  HG1 PRO P 305     -26.894  28.792  17.215  1.00 97.00      PROA   
ATOM   4647  HG2 PRO P 305     -26.919  30.041  18.526  1.00 97.00      PROA   
ATOM   4648  C   PRO P 305     -26.699  26.695  21.256  1.00 97.00      PROA   
ATOM   4649  O   PRO P 305     -26.354  25.648  20.712  1.00 97.00      PROA   
ATOM   4650  N   VAL P 306     -27.255  26.730  22.490  1.00 97.00      PROA   
ATOM   4651  HN  VAL P 306     -27.515  27.598  22.906  1.00 97.00      PROA   
ATOM   4652  CA  VAL P 306     -27.478  25.558  23.313  1.00 97.00      PROA   
ATOM   4653  HA  VAL P 306     -27.650  24.722  22.650  1.00 97.00      PROA   
ATOM   4654  CB  VAL P 306     -26.296  25.242  24.242  1.00 97.00      PROA   
ATOM   4655  HB  VAL P 306     -26.639  24.613  25.091  1.00 97.00      PROA   
ATOM   4656  CG1 VAL P 306     -25.218  24.455  23.468  1.00 97.00      PROA   
ATOM   4657 HG11 VAL P 306     -24.836  25.058  22.617  1.00 97.00      PROA   
ATOM   4658 HG12 VAL P 306     -25.641  23.507  23.072  1.00 97.00      PROA   
ATOM   4659 HG13 VAL P 306     -24.360  24.221  24.134  1.00 97.00      PROA   
ATOM   4660  CG2 VAL P 306     -25.695  26.543  24.816  1.00 97.00      PROA   
ATOM   4661 HG21 VAL P 306     -26.490  27.188  25.248  1.00 97.00      PROA   
ATOM   4662 HG22 VAL P 306     -25.167  27.110  24.021  1.00 97.00      PROA   
ATOM   4663 HG23 VAL P 306     -24.968  26.305  25.622  1.00 97.00      PROA   
ATOM   4664  C   VAL P 306     -28.747  25.736  24.143  1.00 97.00      PROA   
ATOM   4665  O   VAL P 306     -28.931  26.760  24.787  1.00 97.00      PROA   
ATOM   4666  N   LEU P 307     -29.651  24.721  24.157  1.00 97.00      PROA   
ATOM   4667  HN  LEU P 307     -29.459  23.907  23.614  1.00 97.00      PROA   
ATOM   4668  CA  LEU P 307     -30.928  24.639  24.881  1.00 97.00      PROA   
ATOM   4669  HA  LEU P 307     -31.669  25.096  24.242  1.00 97.00      PROA   
ATOM   4670  CB  LEU P 307     -31.282  23.140  25.083  1.00 97.00      PROA   
ATOM   4671  HB1 LEU P 307     -30.444  22.667  25.638  1.00 97.00      PROA   
ATOM   4672  HB2 LEU P 307     -31.339  22.662  24.082  1.00 97.00      PROA   
ATOM   4673  CG  LEU P 307     -32.590  22.805  25.836  1.00 97.00      PROA   
ATOM   4674  HG  LEU P 307     -32.560  23.279  26.841  1.00 97.00      PROA   
ATOM   4675  CD1 LEU P 307     -33.827  23.320  25.086  1.00 97.00      PROA   
ATOM   4676 HD11 LEU P 307     -33.887  22.847  24.083  1.00 97.00      PROA   
ATOM   4677 HD12 LEU P 307     -33.771  24.421  24.955  1.00 97.00      PROA   
ATOM   4678 HD13 LEU P 307     -34.748  23.067  25.653  1.00 97.00      PROA   
ATOM   4679  CD2 LEU P 307     -32.710  21.288  26.056  1.00 97.00      PROA   
ATOM   4680 HD21 LEU P 307     -31.849  20.915  26.650  1.00 97.00      PROA   
ATOM   4681 HD22 LEU P 307     -32.721  20.765  25.076  1.00 97.00      PROA   
ATOM   4682 HD23 LEU P 307     -33.649  21.057  26.603  1.00 97.00      PROA   
ATOM   4683  C   LEU P 307     -31.096  25.395  26.198  1.00 97.00      PROA   
ATOM   4684  O   LEU P 307     -30.308  25.255  27.123  1.00 97.00      PROA   
ATOM   4685  N   ASP P 308     -32.178  26.201  26.311  1.00 97.00      PROA   
ATOM   4686  HN  ASP P 308     -32.837  26.254  25.565  1.00 97.00      PROA   
ATOM   4687  CA  ASP P 308     -32.458  27.115  27.394  1.00 97.00      PROA   
ATOM   4688  HA  ASP P 308     -31.554  27.269  27.963  1.00 97.00      PROA   
ATOM   4689  CB  ASP P 308     -32.913  28.457  26.740  1.00 97.00      PROA   
ATOM   4690  HB1 ASP P 308     -33.829  28.270  26.141  1.00 97.00      PROA   
ATOM   4691  HB2 ASP P 308     -32.109  28.796  26.052  1.00 97.00      PROA   
ATOM   4692  CG  ASP P 308     -33.211  29.600  27.698  1.00 97.00      PROA   
ATOM   4693  OD1 ASP P 308     -33.012  29.424  28.923  1.00 97.00      PROA   
ATOM   4694  OD2 ASP P 308     -33.637  30.672  27.204  1.00 97.00      PROA   
ATOM   4695  C   ASP P 308     -33.462  26.559  28.403  1.00 97.00      PROA   
ATOM   4696  O   ASP P 308     -33.091  25.814  29.309  1.00 97.00      PROA   
ATOM   4697  N   SER P 309     -34.758  26.945  28.296  1.00 97.00      PROA   
ATOM   4698  HN  SER P 309     -35.100  27.382  27.468  1.00 97.00      PROA   
ATOM   4699  CA  SER P 309     -35.680  26.878  29.415  1.00 97.00      PROA   
ATOM   4700  HA  SER P 309     -35.513  25.937  29.918  1.00 97.00      PROA   
ATOM   4701  CB  SER P 309     -35.504  28.048  30.436  1.00 97.00      PROA   
ATOM   4702  HB1 SER P 309     -34.511  27.964  30.927  1.00 97.00      PROA   
ATOM   4703  HB2 SER P 309     -36.288  27.993  31.221  1.00 97.00      PROA   
ATOM   4704  OG  SER P 309     -35.572  29.333  29.829  1.00 97.00      PROA   
ATOM   4705  HG1 SER P 309     -34.723  29.483  29.406  1.00 97.00      PROA   
ATOM   4706  C   SER P 309     -37.119  26.854  28.945  1.00 97.00      PROA   
ATOM   4707  O   SER P 309     -38.037  27.112  29.722  1.00 97.00      PROA   
ATOM   4708  N   ASP P 310     -37.351  26.523  27.657  1.00 97.00      PROA   
ATOM   4709  HN  ASP P 310     -36.596  26.374  27.023  1.00 97.00      PROA   
ATOM   4710  CA  ASP P 310     -38.682  26.393  27.100  1.00 97.00      PROA   
ATOM   4711  HA  ASP P 310     -39.253  25.745  27.749  1.00 97.00      PROA   
ATOM   4712  CB  ASP P 310     -39.408  27.770  26.985  1.00 97.00      PROA   
ATOM   4713  HB1 ASP P 310     -39.698  28.113  28.001  1.00 97.00      PROA   
ATOM   4714  HB2 ASP P 310     -40.335  27.668  26.381  1.00 97.00      PROA   
ATOM   4715  CG  ASP P 310     -38.534  28.850  26.352  1.00 97.00      PROA   
ATOM   4716  OD1 ASP P 310     -37.748  28.531  25.430  1.00 97.00      PROA   
ATOM   4717  OD2 ASP P 310     -38.718  30.039  26.717  1.00 97.00      PROA   
ATOM   4718  C   ASP P 310     -38.621  25.688  25.751  1.00 97.00      PROA   
ATOM   4719  O   ASP P 310     -39.599  25.677  25.003  1.00 97.00      PROA   
ATOM   4720  N   GLY P 311     -37.463  25.071  25.408  1.00 97.00      PROA   
ATOM   4721  HN  GLY P 311     -36.711  25.009  26.059  1.00 97.00      PROA   
ATOM   4722  CA  GLY P 311     -37.234  24.430  24.125  1.00 97.00      PROA   
ATOM   4723  HA1 GLY P 311     -38.175  24.309  23.609  1.00 97.00      PROA   
ATOM   4724  HA2 GLY P 311     -36.763  23.475  24.309  1.00 97.00      PROA   
ATOM   4725  C   GLY P 311     -36.316  25.253  23.255  1.00 97.00      PROA   
ATOM   4726  O   GLY P 311     -35.672  24.725  22.350  1.00 97.00      PROA   
ATOM   4727  N   SER P 312     -36.212  26.576  23.518  1.00 97.00      PROA   
ATOM   4728  HN  SER P 312     -36.712  26.982  24.279  1.00 97.00      PROA   
ATOM   4729  CA  SER P 312     -35.460  27.504  22.691  1.00 97.00      PROA   
ATOM   4730  HA  SER P 312     -35.585  27.211  21.659  1.00 97.00      PROA   
ATOM   4731  CB  SER P 312     -35.930  28.965  22.868  1.00 97.00      PROA   
ATOM   4732  HB1 SER P 312     -35.537  29.600  22.046  1.00 97.00      PROA   
ATOM   4733  HB2 SER P 312     -35.578  29.368  23.842  1.00 97.00      PROA   
ATOM   4734  OG  SER P 312     -37.345  29.048  22.831  1.00 97.00      PROA   
ATOM   4735  HG1 SER P 312     -37.640  28.797  23.710  1.00 97.00      PROA   
ATOM   4736  C   SER P 312     -33.982  27.468  23.015  1.00 97.00      PROA   
ATOM   4737  O   SER P 312     -33.556  26.834  23.970  1.00 97.00      PROA   
ATOM   4738  N   PHE P 313     -33.149  28.155  22.206  1.00 97.00      PROA   
ATOM   4739  HN  PHE P 313     -33.492  28.622  21.395  1.00 97.00      PROA   
ATOM   4740  CA  PHE P 313     -31.720  28.261  22.416  1.00 97.00      PROA   
ATOM   4741  HA  PHE P 313     -31.364  27.326  22.822  1.00 97.00      PROA   
ATOM   4742  CB  PHE P 313     -30.977  28.580  21.092  1.00 97.00      PROA   
ATOM   4743  HB1 PHE P 313     -29.880  28.618  21.266  1.00 97.00      PROA   
ATOM   4744  HB2 PHE P 313     -31.324  29.561  20.703  1.00 97.00      PROA   
ATOM   4745  CG  PHE P 313     -31.228  27.550  20.022  1.00 97.00      PROA   
ATOM   4746  CD1 PHE P 313     -31.739  27.930  18.766  1.00 97.00      PROA   
ATOM   4747  HD1 PHE P 313     -31.992  28.963  18.580  1.00 97.00      PROA   
ATOM   4748  CE1 PHE P 313     -31.921  26.983  17.752  1.00 97.00      PROA   
ATOM   4749  HE1 PHE P 313     -32.319  27.285  16.795  1.00 97.00      PROA   
ATOM   4750  CZ  PHE P 313     -31.590  25.642  17.982  1.00 97.00      PROA   
ATOM   4751  HZ  PHE P 313     -31.736  24.909  17.203  1.00 97.00      PROA   
ATOM   4752  CD2 PHE P 313     -30.883  26.204  20.234  1.00 97.00      PROA   
ATOM   4753  HD2 PHE P 313     -30.467  25.901  21.184  1.00 97.00      PROA   
ATOM   4754  CE2 PHE P 313     -31.068  25.254  19.222  1.00 97.00      PROA   
ATOM   4755  HE2 PHE P 313     -30.805  24.221  19.397  1.00 97.00      PROA   
ATOM   4756  C   PHE P 313     -31.350  29.374  23.383  1.00 97.00      PROA   
ATOM   4757  O   PHE P 313     -32.064  30.364  23.524  1.00 97.00      PROA   
ATOM   4758  N   PHE P 314     -30.175  29.252  24.049  1.00 97.00      PROA   
ATOM   4759  HN  PHE P 314     -29.733  28.369  24.188  1.00 97.00      PROA   
ATOM   4760  CA  PHE P 314     -29.458  30.409  24.539  1.00 97.00      PROA   
ATOM   4761  HA  PHE P 314     -29.828  31.270  24.002  1.00 97.00      PROA   
ATOM   4762  CB  PHE P 314     -29.617  30.668  26.080  1.00 97.00      PROA   
ATOM   4763  HB1 PHE P 314     -30.693  30.530  26.319  1.00 97.00      PROA   
ATOM   4764  HB2 PHE P 314     -29.353  31.731  26.262  1.00 97.00      PROA   
ATOM   4765  CG  PHE P 314     -28.828  29.893  27.125  1.00 97.00      PROA   
ATOM   4766  CD1 PHE P 314     -29.531  29.332  28.205  1.00 97.00      PROA   
ATOM   4767  HD1 PHE P 314     -30.608  29.265  28.161  1.00 97.00      PROA   
ATOM   4768  CE1 PHE P 314     -28.870  28.904  29.358  1.00 97.00      PROA   
ATOM   4769  HE1 PHE P 314     -29.436  28.476  30.173  1.00 97.00      PROA   
ATOM   4770  CZ  PHE P 314     -27.480  29.007  29.452  1.00 97.00      PROA   
ATOM   4771  HZ  PHE P 314     -26.970  28.691  30.349  1.00 97.00      PROA   
ATOM   4772  CD2 PHE P 314     -27.423  29.947  27.224  1.00 97.00      PROA   
ATOM   4773  HD2 PHE P 314     -26.835  30.380  26.429  1.00 97.00      PROA   
ATOM   4774  CE2 PHE P 314     -26.753  29.502  28.368  1.00 97.00      PROA   
ATOM   4775  HE2 PHE P 314     -25.675  29.546  28.415  1.00 97.00      PROA   
ATOM   4776  C   PHE P 314     -28.017  30.239  24.141  1.00 97.00      PROA   
ATOM   4777  O   PHE P 314     -27.560  29.138  23.870  1.00 97.00      PROA   
ATOM   4778  N   LEU P 315     -27.240  31.344  24.119  1.00 97.00      PROA   
ATOM   4779  HN  LEU P 315     -27.627  32.260  24.191  1.00 97.00      PROA   
ATOM   4780  CA  LEU P 315     -25.805  31.263  24.047  1.00 97.00      PROA   
ATOM   4781  HA  LEU P 315     -25.498  30.318  24.470  1.00 97.00      PROA   
ATOM   4782  CB  LEU P 315     -25.284  31.349  22.590  1.00 97.00      PROA   
ATOM   4783  HB1 LEU P 315     -25.860  30.607  21.995  1.00 97.00      PROA   
ATOM   4784  HB2 LEU P 315     -24.217  31.040  22.580  1.00 97.00      PROA   
ATOM   4785  CG  LEU P 315     -25.372  32.696  21.840  1.00 97.00      PROA   
ATOM   4786  HG  LEU P 315     -26.347  33.179  22.065  1.00 97.00      PROA   
ATOM   4787  CD1 LEU P 315     -24.236  33.648  22.232  1.00 97.00      PROA   
ATOM   4788 HD11 LEU P 315     -23.283  33.084  22.323  1.00 97.00      PROA   
ATOM   4789 HD12 LEU P 315     -24.459  34.144  23.201  1.00 97.00      PROA   
ATOM   4790 HD13 LEU P 315     -24.106  34.423  21.447  1.00 97.00      PROA   
ATOM   4791  CD2 LEU P 315     -25.281  32.442  20.326  1.00 97.00      PROA   
ATOM   4792 HD21 LEU P 315     -26.108  31.779  19.993  1.00 97.00      PROA   
ATOM   4793 HD22 LEU P 315     -24.316  31.949  20.084  1.00 97.00      PROA   
ATOM   4794 HD23 LEU P 315     -25.346  33.402  19.770  1.00 97.00      PROA   
ATOM   4795  C   LEU P 315     -25.223  32.315  24.958  1.00 97.00      PROA   
ATOM   4796  O   LEU P 315     -25.896  33.261  25.360  1.00 97.00      PROA   
ATOM   4797  N   TYR P 316     -23.934  32.153  25.329  1.00 97.00      PROA   
ATOM   4798  HN  TYR P 316     -23.421  31.339  25.069  1.00 97.00      PROA   
ATOM   4799  CA  TYR P 316     -23.205  33.115  26.121  1.00 97.00      PROA   
ATOM   4800  HA  TYR P 316     -23.903  33.833  26.526  1.00 97.00      PROA   
ATOM   4801  CB  TYR P 316     -22.398  32.446  27.270  1.00 97.00      PROA   
ATOM   4802  HB1 TYR P 316     -21.425  32.955  27.442  1.00 97.00      PROA   
ATOM   4803  HB2 TYR P 316     -22.211  31.376  27.039  1.00 97.00      PROA   
ATOM   4804  CG  TYR P 316     -23.173  32.530  28.548  1.00 97.00      PROA   
ATOM   4805  CD1 TYR P 316     -23.719  31.390  29.161  1.00 97.00      PROA   
ATOM   4806  HD1 TYR P 316     -23.580  30.420  28.707  1.00 97.00      PROA   
ATOM   4807  CE1 TYR P 316     -24.437  31.506  30.357  1.00 97.00      PROA   
ATOM   4808  HE1 TYR P 316     -24.864  30.624  30.812  1.00 97.00      PROA   
ATOM   4809  CZ  TYR P 316     -24.598  32.764  30.957  1.00 97.00      PROA   
ATOM   4810  OH  TYR P 316     -25.299  32.919  32.168  1.00 97.00      PROA   
ATOM   4811  HH  TYR P 316     -25.470  32.042  32.520  1.00 97.00      PROA   
ATOM   4812  CD2 TYR P 316     -23.325  33.779  29.171  1.00 97.00      PROA   
ATOM   4813  HD2 TYR P 316     -22.884  34.657  28.724  1.00 97.00      PROA   
ATOM   4814  CE2 TYR P 316     -24.042  33.896  30.362  1.00 97.00      PROA   
ATOM   4815  HE2 TYR P 316     -24.169  34.865  30.823  1.00 97.00      PROA   
ATOM   4816  C   TYR P 316     -22.235  33.865  25.251  1.00 97.00      PROA   
ATOM   4817  O   TYR P 316     -21.549  33.265  24.433  1.00 97.00      PROA   
ATOM   4818  N   SER P 317     -22.128  35.204  25.419  1.00 97.00      PROA   
ATOM   4819  HN  SER P 317     -22.812  35.731  25.918  1.00 97.00      PROA   
ATOM   4820  CA  SER P 317     -20.972  35.925  24.932  1.00 97.00      PROA   
ATOM   4821  HA  SER P 317     -20.246  35.213  24.568  1.00 97.00      PROA   
ATOM   4822  CB  SER P 317     -21.308  36.933  23.807  1.00 97.00      PROA   
ATOM   4823  HB1 SER P 317     -21.787  37.845  24.223  1.00 97.00      PROA   
ATOM   4824  HB2 SER P 317     -22.013  36.451  23.097  1.00 97.00      PROA   
ATOM   4825  OG  SER P 317     -20.144  37.318  23.083  1.00 97.00      PROA   
ATOM   4826  HG1 SER P 317     -20.453  37.650  22.237  1.00 97.00      PROA   
ATOM   4827  C   SER P 317     -20.386  36.632  26.132  1.00 97.00      PROA   
ATOM   4828  O   SER P 317     -20.972  37.561  26.684  1.00 97.00      PROA   
ATOM   4829  N   LYS P 318     -19.196  36.183  26.580  1.00 97.00      PROA   
ATOM   4830  HN  LYS P 318     -18.694  35.477  26.086  1.00 97.00      PROA   
ATOM   4831  CA  LYS P 318     -18.609  36.613  27.822  1.00 97.00      PROA   
ATOM   4832  HA  LYS P 318     -19.288  37.300  28.305  1.00 97.00      PROA   
ATOM   4833  CB  LYS P 318     -18.340  35.429  28.790  1.00 97.00      PROA   
ATOM   4834  HB1 LYS P 318     -17.706  34.678  28.270  1.00 97.00      PROA   
ATOM   4835  HB2 LYS P 318     -19.316  34.949  29.015  1.00 97.00      PROA   
ATOM   4836  CG  LYS P 318     -17.664  35.802  30.124  1.00 97.00      PROA   
ATOM   4837  HG1 LYS P 318     -18.162  35.239  30.942  1.00 97.00      PROA   
ATOM   4838  HG2 LYS P 318     -17.812  36.887  30.313  1.00 97.00      PROA   
ATOM   4839  CD  LYS P 318     -16.159  35.479  30.159  1.00 97.00      PROA   
ATOM   4840  HD1 LYS P 318     -15.643  36.079  29.380  1.00 97.00      PROA   
ATOM   4841  HD2 LYS P 318     -16.025  34.403  29.914  1.00 97.00      PROA   
ATOM   4842  CE  LYS P 318     -15.497  35.739  31.515  1.00 97.00      PROA   
ATOM   4843  HE1 LYS P 318     -14.537  35.187  31.595  1.00 97.00      PROA   
ATOM   4844  HE2 LYS P 318     -16.172  35.443  32.347  1.00 97.00      PROA   
ATOM   4845  NZ  LYS P 318     -15.198  37.168  31.670  1.00 97.00      PROA   
ATOM   4846  HZ1 LYS P 318     -15.976  37.751  31.300  1.00 97.00      PROA   
ATOM   4847  HZ2 LYS P 318     -14.320  37.400  31.164  1.00 97.00      PROA   
ATOM   4848  HZ3 LYS P 318     -15.058  37.386  32.678  1.00 97.00      PROA   
ATOM   4849  C   LYS P 318     -17.360  37.397  27.543  1.00 97.00      PROA   
ATOM   4850  O   LYS P 318     -16.370  36.905  27.013  1.00 97.00      PROA   
ATOM   4851  N   LEU P 319     -17.412  38.683  27.915  1.00 97.00      PROA   
ATOM   4852  HN  LEU P 319     -18.245  39.050  28.322  1.00 97.00      PROA   
ATOM   4853  CA  LEU P 319     -16.359  39.644  27.775  1.00 97.00      PROA   
ATOM   4854  HA  LEU P 319     -15.685  39.317  26.997  1.00 97.00      PROA   
ATOM   4855  CB  LEU P 319     -17.014  40.992  27.378  1.00 97.00      PROA   
ATOM   4856  HB1 LEU P 319     -17.870  41.174  28.063  1.00 97.00      PROA   
ATOM   4857  HB2 LEU P 319     -17.425  40.875  26.353  1.00 97.00      PROA   
ATOM   4858  CG  LEU P 319     -16.137  42.251  27.387  1.00 97.00      PROA   
ATOM   4859  HG  LEU P 319     -15.755  42.407  28.418  1.00 97.00      PROA   
ATOM   4860  CD1 LEU P 319     -14.960  42.098  26.423  1.00 97.00      PROA   
ATOM   4861 HD11 LEU P 319     -15.330  41.941  25.388  1.00 97.00      PROA   
ATOM   4862 HD12 LEU P 319     -14.331  41.230  26.714  1.00 97.00      PROA   
ATOM   4863 HD13 LEU P 319     -14.332  43.015  26.440  1.00 97.00      PROA   
ATOM   4864  CD2 LEU P 319     -16.960  43.491  27.009  1.00 97.00      PROA   
ATOM   4865 HD21 LEU P 319     -17.893  43.544  27.610  1.00 97.00      PROA   
ATOM   4866 HD22 LEU P 319     -17.237  43.446  25.934  1.00 97.00      PROA   
ATOM   4867 HD23 LEU P 319     -16.363  44.410  27.193  1.00 97.00      PROA   
ATOM   4868  C   LEU P 319     -15.552  39.695  29.055  1.00 97.00      PROA   
ATOM   4869  O   LEU P 319     -16.062  39.426  30.138  1.00 97.00      PROA   
ATOM   4870  N   THR P 320     -14.235  39.994  28.952  1.00 97.00      PROA   
ATOM   4871  HN  THR P 320     -13.795  40.082  28.061  1.00 97.00      PROA   
ATOM   4872  CA  THR P 320     -13.388  40.232  30.103  1.00 97.00      PROA   
ATOM   4873  HA  THR P 320     -14.026  40.480  30.939  1.00 97.00      PROA   
ATOM   4874  CB  THR P 320     -12.476  39.061  30.479  1.00 97.00      PROA   
ATOM   4875  HB  THR P 320     -11.466  39.176  30.031  1.00 97.00      PROA   
ATOM   4876  OG1 THR P 320     -12.985  37.819  30.011  1.00 97.00      PROA   
ATOM   4877  HG1 THR P 320     -12.940  37.844  29.053  1.00 97.00      PROA   
ATOM   4878  CG2 THR P 320     -12.363  38.985  32.010  1.00 97.00      PROA   
ATOM   4879 HG21 THR P 320     -13.365  38.839  32.467  1.00 97.00      PROA   
ATOM   4880 HG22 THR P 320     -11.939  39.932  32.409  1.00 97.00      PROA   
ATOM   4881 HG23 THR P 320     -11.711  38.137  32.309  1.00 97.00      PROA   
ATOM   4882  C   THR P 320     -12.546  41.433  29.729  1.00 97.00      PROA   
ATOM   4883  O   THR P 320     -11.917  41.427  28.674  1.00 97.00      PROA   
ATOM   4884  N   VAL P 321     -12.521  42.501  30.569  1.00 97.00      PROA   
ATOM   4885  HN  VAL P 321     -13.011  42.488  31.437  1.00 97.00      PROA   
ATOM   4886  CA  VAL P 321     -11.822  43.737  30.252  1.00 97.00      PROA   
ATOM   4887  HA  VAL P 321     -11.094  43.518  29.485  1.00 97.00      PROA   
ATOM   4888  CB  VAL P 321     -12.716  44.880  29.772  1.00 97.00      PROA   
ATOM   4889  HB  VAL P 321     -12.116  45.802  29.615  1.00 97.00      PROA   
ATOM   4890  CG1 VAL P 321     -13.332  44.475  28.426  1.00 97.00      PROA   
ATOM   4891 HG11 VAL P 321     -13.942  43.555  28.550  1.00 97.00      PROA   
ATOM   4892 HG12 VAL P 321     -12.536  44.274  27.678  1.00 97.00      PROA   
ATOM   4893 HG13 VAL P 321     -13.996  45.280  28.045  1.00 97.00      PROA   
ATOM   4894  CG2 VAL P 321     -13.792  45.212  30.822  1.00 97.00      PROA   
ATOM   4895 HG21 VAL P 321     -13.323  45.531  31.777  1.00 97.00      PROA   
ATOM   4896 HG22 VAL P 321     -14.426  44.321  31.014  1.00 97.00      PROA   
ATOM   4897 HG23 VAL P 321     -14.433  46.042  30.456  1.00 97.00      PROA   
ATOM   4898  C   VAL P 321     -11.050  44.238  31.442  1.00 97.00      PROA   
ATOM   4899  O   VAL P 321     -11.321  43.920  32.587  1.00 97.00      PROA   
ATOM   4900  N   ASP P 322     -10.038  45.065  31.167  1.00 97.00      PROA   
ATOM   4901  HN  ASP P 322      -9.914  45.383  30.230  1.00 97.00      PROA   
ATOM   4902  CA  ASP P 322      -8.998  45.528  32.062  1.00 97.00      PROA   
ATOM   4903  HA  ASP P 322      -8.546  44.659  32.518  1.00 97.00      PROA   
ATOM   4904  CB  ASP P 322      -7.925  46.294  31.232  1.00 97.00      PROA   
ATOM   4905  HB1 ASP P 322      -6.925  46.202  31.709  1.00 97.00      PROA   
ATOM   4906  HB2 ASP P 322      -8.183  47.371  31.149  1.00 97.00      PROA   
ATOM   4907  CG  ASP P 322      -7.868  45.702  29.815  1.00 97.00      PROA   
ATOM   4908  OD1 ASP P 322      -7.150  44.689  29.635  1.00 97.00      PROA   
ATOM   4909  OD2 ASP P 322      -8.665  46.160  28.950  1.00 97.00      PROA   
ATOM   4910  C   ASP P 322      -9.548  46.339  33.220  1.00 97.00      PROA   
ATOM   4911  O   ASP P 322     -10.343  47.250  33.038  1.00 97.00      PROA   
ATOM   4912  N   LYS P 323      -9.174  45.993  34.472  1.00 97.00      PROA   
ATOM   4913  HN  LYS P 323      -8.491  45.285  34.634  1.00 97.00      PROA   
ATOM   4914  CA  LYS P 323      -9.782  46.564  35.662  1.00 97.00      PROA   
ATOM   4915  HA  LYS P 323     -10.852  46.460  35.553  1.00 97.00      PROA   
ATOM   4916  CB  LYS P 323      -9.332  45.779  36.913  1.00 97.00      PROA   
ATOM   4917  HB1 LYS P 323      -8.227  45.854  37.002  1.00 97.00      PROA   
ATOM   4918  HB2 LYS P 323      -9.589  44.709  36.758  1.00 97.00      PROA   
ATOM   4919  CG  LYS P 323      -9.964  46.240  38.233  1.00 97.00      PROA   
ATOM   4920  HG1 LYS P 323     -11.000  46.590  38.033  1.00 97.00      PROA   
ATOM   4921  HG2 LYS P 323      -9.377  47.090  38.643  1.00 97.00      PROA   
ATOM   4922  CD  LYS P 323     -10.022  45.110  39.271  1.00 97.00      PROA   
ATOM   4923  HD1 LYS P 323     -10.600  44.269  38.830  1.00 97.00      PROA   
ATOM   4924  HD2 LYS P 323     -10.567  45.473  40.168  1.00 97.00      PROA   
ATOM   4925  CE  LYS P 323      -8.646  44.598  39.708  1.00 97.00      PROA   
ATOM   4926  HE1 LYS P 323      -8.205  45.263  40.481  1.00 97.00      PROA   
ATOM   4927  HE2 LYS P 323      -7.952  44.505  38.845  1.00 97.00      PROA   
ATOM   4928  NZ  LYS P 323      -8.789  43.267  40.301  1.00 97.00      PROA   
ATOM   4929  HZ1 LYS P 323      -8.878  42.563  39.541  1.00 97.00      PROA   
ATOM   4930  HZ2 LYS P 323      -9.657  43.231  40.872  1.00 97.00      PROA   
ATOM   4931  HZ3 LYS P 323      -7.969  43.027  40.894  1.00 97.00      PROA   
ATOM   4932  C   LYS P 323      -9.604  48.061  35.840  1.00 97.00      PROA   
ATOM   4933  O   LYS P 323     -10.542  48.763  36.207  1.00 97.00      PROA   
ATOM   4934  N   SER P 324      -8.405  48.603  35.547  1.00 97.00      PROA   
ATOM   4935  HN  SER P 324      -7.623  48.022  35.334  1.00 97.00      PROA   
ATOM   4936  CA  SER P 324      -8.151  50.034  35.493  1.00 97.00      PROA   
ATOM   4937  HA  SER P 324      -8.427  50.453  36.449  1.00 97.00      PROA   
ATOM   4938  CB  SER P 324      -6.652  50.315  35.214  1.00 97.00      PROA   
ATOM   4939  HB1 SER P 324      -6.057  50.084  36.123  1.00 97.00      PROA   
ATOM   4940  HB2 SER P 324      -6.497  51.384  34.952  1.00 97.00      PROA   
ATOM   4941  OG  SER P 324      -6.171  49.500  34.147  1.00 97.00      PROA   
ATOM   4942  HG1 SER P 324      -5.295  49.827  33.928  1.00 97.00      PROA   
ATOM   4943  C   SER P 324      -8.987  50.773  34.462  1.00 97.00      PROA   
ATOM   4944  O   SER P 324      -9.538  51.836  34.737  1.00 97.00      PROA   
ATOM   4945  N   ARG P 325      -9.111  50.196  33.252  1.00 97.00      PROA   
ATOM   4946  HN  ARG P 325      -8.579  49.380  33.041  1.00 97.00      PROA   
ATOM   4947  CA  ARG P 325      -9.961  50.645  32.172  1.00 97.00      PROA   
ATOM   4948  HA  ARG P 325      -9.715  51.674  31.957  1.00 97.00      PROA   
ATOM   4949  CB  ARG P 325      -9.640  49.772  30.944  1.00 97.00      PROA   
ATOM   4950  HB1 ARG P 325      -9.733  48.710  31.256  1.00 97.00      PROA   
ATOM   4951  HB2 ARG P 325      -8.584  49.951  30.651  1.00 97.00      PROA   
ATOM   4952  CG  ARG P 325     -10.517  49.952  29.712  1.00 97.00      PROA   
ATOM   4953  HG1 ARG P 325     -10.292  50.934  29.243  1.00 97.00      PROA   
ATOM   4954  HG2 ARG P 325     -11.588  49.937  30.008  1.00 97.00      PROA   
ATOM   4955  CD  ARG P 325     -10.267  48.836  28.703  1.00 97.00      PROA   
ATOM   4956  HD1 ARG P 325     -10.458  47.840  29.156  1.00 97.00      PROA   
ATOM   4957  HD2 ARG P 325      -9.241  48.880  28.278  1.00 97.00      PROA   
ATOM   4958  NE  ARG P 325     -11.235  49.079  27.610  1.00 97.00      PROA   
ATOM   4959  HE  ARG P 325     -11.627  49.993  27.506  1.00 97.00      PROA   
ATOM   4960  CZ  ARG P 325     -11.687  48.116  26.798  1.00 97.00      PROA   
ATOM   4961  NH1 ARG P 325     -11.176  46.877  26.768  1.00 97.00      PROA   
ATOM   4962 HH11 ARG P 325     -10.424  46.633  27.380  1.00 97.00      PROA   
ATOM   4963 HH12 ARG P 325     -11.558  46.217  26.121  1.00 97.00      PROA   
ATOM   4964  NH2 ARG P 325     -12.701  48.435  25.988  1.00 97.00      PROA   
ATOM   4965 HH21 ARG P 325     -13.117  49.343  26.041  1.00 97.00      PROA   
ATOM   4966 HH22 ARG P 325     -13.063  47.734  25.374  1.00 97.00      PROA   
ATOM   4967  C   ARG P 325     -11.443  50.651  32.503  1.00 97.00      PROA   
ATOM   4968  O   ARG P 325     -12.164  51.591  32.177  1.00 97.00      PROA   
ATOM   4969  N   TRP P 326     -11.939  49.613  33.204  1.00 97.00      PROA   
ATOM   4970  HN  TRP P 326     -11.377  48.808  33.377  1.00 97.00      PROA   
ATOM   4971  CA  TRP P 326     -13.280  49.552  33.748  1.00 97.00      PROA   
ATOM   4972  HA  TRP P 326     -13.978  49.681  32.934  1.00 97.00      PROA   
ATOM   4973  CB  TRP P 326     -13.493  48.152  34.397  1.00 97.00      PROA   
ATOM   4974  HB1 TRP P 326     -12.609  47.939  35.034  1.00 97.00      PROA   
ATOM   4975  HB2 TRP P 326     -13.508  47.394  33.584  1.00 97.00      PROA   
ATOM   4976  CG  TRP P 326     -14.715  47.963  35.234  1.00 97.00      PROA   
ATOM   4977  CD1 TRP P 326     -14.756  47.977  36.603  1.00 97.00      PROA   
ATOM   4978  HD1 TRP P 326     -13.899  48.117  37.245  1.00 97.00      PROA   
ATOM   4979  NE1 TRP P 326     -16.042  47.796  37.024  1.00 97.00      PROA   
ATOM   4980  HE1 TRP P 326     -16.332  47.770  37.956  1.00 97.00      PROA   
ATOM   4981  CE2 TRP P 326     -16.865  47.664  35.943  1.00 97.00      PROA   
ATOM   4982  CD2 TRP P 326     -16.062  47.757  34.785  1.00 97.00      PROA   
ATOM   4983  CE3 TRP P 326     -16.653  47.642  33.527  1.00 97.00      PROA   
ATOM   4984  HE3 TRP P 326     -16.070  47.698  32.619  1.00 97.00      PROA   
ATOM   4985  CZ3 TRP P 326     -18.034  47.446  33.451  1.00 97.00      PROA   
ATOM   4986  HZ3 TRP P 326     -18.508  47.359  32.484  1.00 97.00      PROA   
ATOM   4987  CZ2 TRP P 326     -18.238  47.477  35.867  1.00 97.00      PROA   
ATOM   4988  HZ2 TRP P 326     -18.855  47.417  36.752  1.00 97.00      PROA   
ATOM   4989  CH2 TRP P 326     -18.811  47.363  34.602  1.00 97.00      PROA   
ATOM   4990  HH2 TRP P 326     -19.877  47.210  34.516  1.00 97.00      PROA   
ATOM   4991  C   TRP P 326     -13.572  50.698  34.709  1.00 97.00      PROA   
ATOM   4992  O   TRP P 326     -14.620  51.336  34.622  1.00 97.00      PROA   
ATOM   4993  N   GLN P 327     -12.604  51.034  35.590  1.00 97.00      PROA   
ATOM   4994  HN  GLN P 327     -11.771  50.489  35.654  1.00 97.00      PROA   
ATOM   4995  CA  GLN P 327     -12.679  52.150  36.513  1.00 97.00      PROA   
ATOM   4996  HA  GLN P 327     -13.646  52.108  36.993  1.00 97.00      PROA   
ATOM   4997  CB  GLN P 327     -11.569  52.058  37.594  1.00 97.00      PROA   
ATOM   4998  HB1 GLN P 327     -11.536  53.014  38.160  1.00 97.00      PROA   
ATOM   4999  HB2 GLN P 327     -10.590  51.927  37.085  1.00 97.00      PROA
[truncated: 471,445 more chars]
