# Supplementary material for: The solution structure of the heavy chain–only C5-Fc nanobody reveals exposed variable regions that are optimal for COVID-19 antigen interactions
Source: J Biol Chem. 2023 Oct 12;299(11):105337. doi: 10.1016/j.jbc.2023.105337 (PMC10682267; doi:10.1016/j.jbc.2023.105337)
Supplement: SAXS_C5_Fc_DeGlycosylated_5.0mgml_Top1_Best_fit_theoretical.dat [file mmc8.zip › jbc_105337_mmc08.dat]

0.000000  1.000000  0.000000    7308347.01259 139372538.59392  82850395.20984
0.000130  0.999990  0.000000    7308274.70259 139371173.34599  82849586.12762
0.000261  0.999960  0.000000    7308057.77768 139367077.69813  82847158.93775
0.000391  0.999911  0.000000    7307696.25313 139360251.93784  82843113.81052
0.000522  0.999842  0.000000    7307190.15437 139350696.54434  82837451.02972
0.000652  0.999753  0.000000    7306539.51702 139338412.18841  82830170.99262
0.000783  0.999644  0.000000    7305744.38684 139323399.73238  82821274.20993
0.000913  0.999515  0.000000    7304804.81978 139305660.23000  82810761.30572
0.001044  0.999367  0.000000    7303720.88193 139285194.92634  82798633.01736
0.001174  0.999199  0.000000    7302492.64953 139262005.25761  82784890.19542
0.001305  0.999011  0.000000    7301120.20896 139236092.85104  82769533.80362
0.001435  0.998804  0.000000    7299603.65673 139207459.52465  82752564.91866
0.001565  0.998576  0.000000    7297943.09946 139176107.28711  82733984.73014
0.001696  0.998330  0.000000    7296138.65389 139142038.33743  82713794.54039
0.001826  0.998063  0.000000    7294190.44685 139105255.06476  82691995.76437
0.001957  0.997777  0.000000    7292098.61524 139065760.04809  82668589.92944
0.002087  0.997471  0.000000    7289863.30602 139023556.05600  82643578.67526
0.002218  0.997145  0.000000    7287484.67622 138978646.04628  82616963.75355
0.002348  0.996800  0.000000    7284962.89286 138931033.16564  82588747.02790
0.002479  0.996436  0.000000    7282298.13301 138880720.74935  82558930.47359
0.002609  0.996052  0.000000    7279490.58369 138827712.32083  82527516.17730
0.002740  0.995648  0.000000    7276540.44192 138772011.59125  82494506.33694
0.002870  0.995225  0.000000    7273447.91464 138713622.45916  82459903.26137
0.003000  0.994782  0.000000    7270213.21872 138652549.00997  82423709.37012
0.003131  0.994320  0.000000    7266836.58095 138588795.51555  82385927.19315
0.003261  0.993839  0.000000    7263318.23794 138522366.43369  82346559.37054
0.003392  0.993338  0.000000    7259658.43619 138453266.40764  82305608.65217
0.003522  0.992818  0.000000    7255857.43199 138381500.26554  82263077.89746
0.003653  0.992278  0.000000    7251915.49144 138307073.01988  82218970.07499
0.003783  0.991720  0.000000    7247832.89036 138229989.86698  82173288.26220
0.003914  0.991142  0.000000    7243609.91434 138150256.18630  82126035.64503
0.004044  0.990545  0.000000    7239246.85861 138067877.53992  82077215.51753
0.004175  0.989929  0.000000    7234744.02811 137982859.67187  82026831.28152
0.004305  0.989294  0.000000    7230101.73737 137895208.50747  81974886.44621
0.004435  0.988639  0.000000    7225320.31053 137804930.15266  81921384.62775
0.004566  0.987966  0.000000    7220400.08126 137712030.89332  81866329.54887
0.004696  0.987274  0.000000    7215341.39276 137616517.19455  81809725.03845
0.004827  0.986563  0.000000    7210144.59770 137518395.69993  81751575.03104
0.004957  0.985833  0.000000    7204810.05818 137417673.23076  81691883.56649
0.005088  0.985084  0.000000    7199338.14570 137314356.78531  81630654.78942
0.005218  0.984317  0.000000    7193729.24110 137208453.53800  81567892.94879
0.005349  0.983531  0.000000    7187983.73456 137099970.83861  81503602.39740
0.005479  0.982726  0.000000    7182102.02548 136988916.21144  81437787.59142
0.005610  0.981903  0.000000    7176084.52251 136875297.35443  81370453.08985
0.005740  0.981061  0.000000    7169931.64347 136759122.13834  81301603.55404
0.005870  0.980200  0.000000    7163643.81528 136640398.60582  81231243.74713
0.006001  0.979322  0.000000    7157221.47396 136519134.97051  81159378.53356
0.006131  0.978424  0.000000    7150665.06457 136395339.61611  81086012.87845
0.006262  0.977509  0.000000    7143975.04110 136269021.09545  81011151.84711
0.006392  0.976575  0.000000    7137151.86653 136140188.12950  80934800.60439
0.006523  0.975624  0.000000    7130196.01265 136008849.60641  80856964.41419
0.006653  0.974654  0.000000    7123107.96013 135875014.58048  80777648.63880
0.006784  0.973666  0.000000    7115888.19835 135738692.27115  80696858.73830
0.006914  0.972660  0.000000    7108537.22545 135599892.06198  80614600.26997
0.007045  0.971636  0.000000    7101055.54819 135458623.49957  80530878.88765
0.007175  0.970595  0.000000    7093443.68195 135314896.29249  80445700.34112
0.007305  0.969536  0.000000    7085702.15064 135168720.31019  80359070.47542
0.007436  0.968459  0.000000    7077831.48665 135020105.58190  80270995.23021
0.007566  0.967364  0.000000    7069832.23080 134869062.29549  80181480.63911
0.007697  0.966252  0.000000    7061704.93227 134715600.79631  80090532.82904
0.007827  0.965123  0.000000    7053450.14853 134559731.58609  79998158.01947
0.007958  0.963976  0.000000    7045068.44530 134401465.32170  79904362.52179
0.008088  0.962811  0.000000    7036560.39645 134240812.81396  79809152.73856
0.008219  0.961630  0.000000    7027926.58398 134077785.02648  79712535.16282
0.008349  0.960432  0.000000    7019167.59794 133912393.07438  79614516.37735
0.008480  0.959216  0.000000    7010284.03633 133744648.22307  79515103.05391
0.008610  0.957984  0.000000    7001276.50508 133574561.88700  79414301.95256
0.008740  0.956734  0.000000    6992145.61797 133402145.62836  79312119.92083
0.008871  0.955468  0.000000    6982891.99654 133227411.15581  79208563.89301
0.009001  0.954185  0.000000    6973516.27004 133050370.32317  79103640.88936
0.009132  0.952886  0.000000    6964019.07535 132871035.12808  78997358.01530
0.009262  0.951570  0.000000    6954401.05693 132689417.71071  78889722.46067
0.009393  0.950237  0.000000    6944662.86673 132505530.35237  78780741.49890
0.009523  0.948888  0.000000    6934805.16410 132319385.47414  78670422.48620
0.009654  0.947523  0.000000    6924828.61575 132130995.63554  78558772.86075
0.009784  0.946142  0.000000    6914733.89568 131940373.53307  78445800.14186
0.009915  0.944745  0.000000    6904521.68506 131747531.99885  78331511.92919
0.010045  0.943331  0.000000    6894192.67221 131552483.99920  78215915.90183
0.010175  0.941902  0.000000    6883747.55247 131355242.63316  78099019.81749
0.010306  0.940457  0.000000    6873187.02816 131155821.13110  77980831.51167
0.010436  0.938996  0.000000    6862511.80851 130954232.85320  77861358.89674
0.010567  0.937520  0.000000    6851722.60954 130750491.28804  77740609.96110
0.010697  0.936028  0.000000    6840820.15402 130544610.05105  77618592.76829
0.010828  0.934521  0.000000    6829805.17136 130336602.88305  77495315.45610
0.010958  0.932999  0.000000    6818678.39757 130126483.64872  77370786.23568
0.011089  0.931461  0.000000    6807440.57513 129914266.33509  77245013.39063
0.011219  0.929908  0.000000    6796092.45295 129699965.04999  77118005.27611
0.011350  0.928341  0.000000    6784634.78625 129483594.02051  76989770.31789
0.011480  0.926758  0.000000    6773068.33653 129265167.59144  76860317.01145
0.011610  0.925160  0.000000    6761393.87142 129044700.22369  76729653.92105
0.011741  0.923548  0.000000    6749612.16465 128822206.49272  76597789.67878
0.011871  0.921922  0.000000    6737723.99595 128597701.08695  76464732.98363
0.012002  0.920281  0.000000    6725730.15095 128371198.80615  76330492.60053
0.012132  0.918625  0.000000    6713631.42109 128142714.55982  76195077.35940
0.012263  0.916955  0.000000    6701428.60360 127912263.36557  76058496.15419
0.012393  0.915272  0.000000    6689122.50130 127679860.34750  75920757.94192
0.012524  0.913574  0.000000    6676713.92262 127445520.73456  75781871.74169
0.012654  0.911862  0.000000    6664203.68145 127209259.85885  75641846.63369
0.012785  0.910136  0.000000    6651592.59706 126971093.15404  75500691.75827
0.012915  0.908397  0.000000    6638881.49405 126731036.15360  75358416.31490
0.013046  0.906644  0.000000    6626071.20220 126489104.48922  75215029.56118
0.013176  0.904878  0.000000    6613162.55643 126245313.88904  75070540.81187
0.013306  0.903098  0.000000    6600156.39669 125999680.17603  74924959.43785
0.013437  0.901306  0.000000    6587053.56785 125752219.26620  74778294.86514
0.013567  0.899500  0.000000    6573854.91967 125502947.16696  74630556.57388
0.013698  0.897681  0.000000    6560561.30663 125251879.97537  74481754.09728
0.013828  0.895849  0.000000    6547173.58790 124999033.87642  74331897.02064
0.013959  0.894004  0.000000    6533692.62722 124744425.14129  74180994.98032
0.014089  0.892147  0.000000    6520119.29281 124488070.12561  74029057.66266
0.014220  0.890277  0.000000    6506454.45728 124229985.26772  73876094.80302
0.014350  0.888395  0.000000    6492698.99755 123970187.08691  73722116.18466
0.014481  0.886501  0.000000    6478853.79472 123708692.18165  73567131.63778
0.014611  0.884594  0.000000    6464919.73403 123445517.22787  73411151.03841
0.014741  0.882675  0.000000    6450897.70469 123180678.97713  73254184.30739
0.014872  0.880745  0.000000    6436788.59989 122914194.25486  73096241.40932
0.015002  0.878802  0.000000    6422593.31660 122646079.95862  72937332.35148
0.015133  0.876848  0.000000    6408312.75554 122376353.05625  72777467.18282
0.015263  0.874883  0.000000    6393947.82107 122105030.58413  72616655.99284
0.015394  0.872906  0.000000    6379499.42109 121832129.64536  72454908.91057
0.015524  0.870918  0.000000    6364968.46694 121557667.40795  72292236.10350
0.015655  0.868918  0.000000    6350355.87332 121281661.10306  72128647.77647
0.015785  0.866908  0.000000    6335662.55816 121004128.02313  71964154.17067
0.015916  0.864886  0.000000    6320889.44259 120725085.52014  71798765.56250
0.016046  0.862854  0.000000    6306037.45077 120444551.00374  71632492.26255
0.016176  0.860811  0.000000    6291107.50983 120162541.93944  71465344.61448
0.016307  0.858758  0.000000    6276100.54978 119879075.84683  71297332.99397
0.016437  0.856694  0.000000    6261017.50339 119594170.29773  71128467.80763
0.016568  0.854620  0.000000    6245859.30612 119307842.91435  70958759.49194
0.016698  0.852536  0.000000    6230626.89599 119020111.36750  70788218.51213
0.016829  0.850441  0.000000    6215321.21352 118730993.37474  70616855.36114
0.016959  0.848337  0.000000    6199943.20160 118440506.69857  70444680.55850
0.017090  0.846223  0.000000    6184493.80541 118148669.14456  70271704.64927
0.017220  0.844100  0.000000    6168973.97233 117855498.55957  70097938.20295
0.017351  0.841967  0.000000    6153384.65183 117561012.82989  69923391.81240
0.017481  0.839824  0.000000    6137726.79536 117265229.87942  69748076.09275
0.017611  0.837673  0.000000    6122001.35628 116968167.66780  69572001.68030
0.017742  0.835512  0.000000    6106209.28975 116669844.18866  69395179.23146
0.017872  0.833342  0.000000    6090351.55265 116370277.46769  69217619.42167
0.018003  0.831163  0.000000    6074429.10344 116069485.56089  69039332.94427
0.018133  0.828976  0.000000    6058442.90209 115767486.55268  68860330.50947
0.018264  0.826780  0.000000    6042393.91001 115464298.55413  68680622.84324
0.018394  0.824575  0.000000    6026283.08990 115159939.70107  68500220.68623
0.018525  0.822363  0.000000    6010111.40568 114854428.15230  68319134.79269
0.018655  0.820142  0.000000    5993879.82241 114547782.08777  68137375.92938
0.018786  0.817913  0.000000    5977589.30615 114240019.70673  67954954.87450
0.018916  0.815676  0.000000    5961240.82391 113931159.22593  67771882.41664
0.019046  0.813431  0.000000    5944835.34352 113621218.87782  67588169.35365
0.019177  0.811178  0.000000    5928373.83354 113310216.90866  67403826.49158
0.019307  0.808919  0.000000    5911857.26317 112998171.57682  67218864.64364
0.019438  0.806651  0.000000    5895286.60217 112685101.15088  67033294.62910
0.019568  0.804377  0.000000    5878662.82073 112371023.90785  66847127.27222
0.019699  0.802095  0.000000    5861986.88940 112055958.13139  66660373.40120
0.019829  0.799806  0.000000    5845259.77897 111739922.10999  66473043.84710
0.019960  0.797510  0.000000    5828482.46041 111422934.13519  66285149.44278
0.020090  0.795208  0.000000    5811655.90474 111105012.49978  66096701.02184
0.020221  0.792899  0.000000    5794781.08298 110786175.49600  65907709.41757
0.020351  0.790584  0.000000    5777858.96598 110466441.41381  65718185.46191
0.020481  0.788262  0.000000    5760890.52441 110145828.53906  65528139.98436
0.020612  0.785934  0.000000    5743876.72860 109824355.15176  65337583.81095
0.020742  0.783600  0.000000    5726818.54851 109502039.52430  65146527.76322
0.020873  0.781260  0.000000    5709716.95357 109178899.91969  64954982.65714
0.021003  0.778914  0.000000    5692572.91262 108854954.58980  64762959.30211
0.021134  0.776562  0.000000    5675387.39384 108530221.77363  64570468.49987
0.021264  0.774205  0.000000    5658161.36460 108204719.69559  64377521.04355
0.021395  0.771843  0.000000    5640895.79143 107878466.56370  64184127.71657
0.021525  0.769475  0.000000    5623591.63988 107551480.56795  63990299.29166
0.021656  0.767102  0.000000    5606249.87445 107223779.87849  63796046.52984
0.021786  0.764724  0.000000    5588871.45851 106895382.64402  63601380.17936
0.021916  0.762342  0.000000    5571457.35419 106566306.98999  63406310.97477
0.022047  0.759954  0.000000    5554008.52228 106236571.01696  63210849.63586
0.022177  0.757562  0.000000    5536525.92219 105906192.79891  63015006.86665
0.022308  0.755165  0.000000    5519010.51179 105575190.38151  62818793.35445
0.022438  0.752764  0.000000    5501463.24739 105243581.78053  62622219.76882
0.022569  0.750359  0.000000    5483885.08361 104911384.98011  62425296.76061
0.022699  0.747950  0.000000    5466276.97330 104578617.93111  62228034.96097
0.022830  0.745537  0.000000    5448639.86745 104245298.54952  62030444.98038
0.022960  0.743119  0.000000    5430974.71512 103911444.71476  61832537.40767
0.023091  0.740699  0.000000    5413282.46333 103577074.26807  61634322.80908
0.023221  0.738274  0.000000    5395564.05701 103242205.01093  61435811.72729
0.023351  0.735846  0.000000    5377820.43885 102906854.70340  61237014.68045
0.023482  0.733415  0.000000    5360052.54930 102571041.06254  61037942.16127
0.023612  0.730981  0.000000    5342261.32640 102234781.76085  60838604.63604
0.023743  0.728543  0.000000    5324447.70578 101898094.42466  60639012.54373
0.023873  0.726103  0.000000    5306612.62050 101560996.63257  60439176.29505
0.024004  0.723660  0.000000    5288757.00102 101223505.91389  60239106.27151
0.024134  0.721214  0.000000    5270881.77509 100885639.74711  60038812.82454
0.024265  0.718766  0.000000    5252987.86769 100547415.55837  59838306.27455
0.024395  0.716315  0.000000    5235076.20092 100208850.71991  59637596.91005
0.024526  0.713862  0.000000    5217147.69396  99869962.54857  59436694.98675
0.024656  0.711406  0.000000    5199203.26295  99530768.30431  59235610.72665
0.024786  0.708949  0.000000    5181243.82094  99191285.18869  59034354.31720
0.024917  0.706489  0.000000    5163270.27778  98851530.34341  58832935.91039
0.025047  0.704028  0.000000    5145283.54009  98511520.84887  58631365.62190
0.025178  0.701566  0.000000    5127284.51114  98171273.72266  58429653.53023
0.025308  0.699101  0.000000    5109274.09079  97830805.91817  58227809.67586
0.025439  0.696635  0.000000    5091253.17541  97490134.32316  58025844.06041
0.025569  0.694168  0.000000    5073222.65781  97149275.75831  57823766.64577
0.025700  0.691700  0.000000    5055183.42717  96808246.97586  57621587.35332
0.025830  0.689231  0.000000    5037136.36895  96467064.65821  57419316.06306
0.025961  0.686760  0.000000    5019082.36485  96125745.41652  57216962.61282
0.026091  0.684289  0.000000    5001022.29267  95784305.78939  57014536.79747
0.026221  0.681817  0.000000    4982957.02633  95442762.24148  56812048.36807
0.026352  0.679345  0.000000    4964887.43573  95101131.16220  56609507.03114
0.026482  0.676872  0.000000    4946814.38669  94759428.86436  56406922.44784
0.026613  0.674399  0.000000    4928738.74092  94417671.58289  56204304.23323
0.026743  0.671925  0.000000    4910661.35591  94075875.47355  56001661.95544
0.026874  0.669451  0.000000    4892583.08486  93734056.61163  55799005.13500
0.027004  0.666978  0.000000    4874504.77667  93392230.99070  55596343.24402
0.027135  0.664504  0.000000    4856427.27579  93050414.52135  55393685.70550
0.027265  0.662031  0.000000    4838351.42222  92708623.02999  55191041.89255
0.027396  0.659558  0.000000    4820278.05142  92366872.25758  54988421.12773
0.027526  0.657085  0.000000    4802207.99425  92025177.85847  54785832.68228
0.027656  0.654613  0.000000    4784142.07689  91683555.39916  54583285.77543
0.027787  0.652142  0.000000    4766081.12082  91342020.35720  54380789.57375
0.027917  0.649672  0.000000    4748025.94269  91000588.11995  54178353.19038
0.028048  0.647202  0.000000    4729977.35435  90659273.98349  53975985.68443
0.028178  0.644734  0.000000    4711936.16270  90318093.15146  53773696.06027
0.028309  0.642266  0.000000    4693903.16969  89977060.73399  53571493.26689
0.028439  0.639800  0.000000    4675879.17225  89636191.74654  53369386.19722
0.028570  0.637335  0.000000    4657864.96220  89295501.10887  53167383.68753
0.028700  0.634872  0.000000    4639861.32624  88955003.64396  52965494.51679
0.028831  0.632410  0.000000    4621869.04588  88614714.07694  52763727.40600
0.028961  0.629949  0.000000    4603888.89734  88274647.03408  52562091.01767
0.029091  0.627491  0.000000    4585921.65158  87934817.04178  52360593.95511
0.029222  0.625034  0.000000    4567968.07417  87595238.52553  52159244.76194
0.029352  0.622580  0.000000    4550028.92529  87255925.80897  51958051.92142
0.029483  0.620127  0.000000    4532104.95963  86916893.11289  51757023.85595
0.029613  0.617677  0.000000    4514196.92640  86578154.55429  51556168.92643
0.029744  0.615229  0.000000    4496305.56922  86239724.14543  51355495.43178
0.029874  0.612783  0.000000    4478431.62610  85901615.79296  51155011.60836
0.030005  0.610340  0.000000    4460575.82942  85563843.29695  50954725.62942
0.030135  0.607899  0.000000    4442738.90581  85226420.35003  50754645.60462
0.030266  0.605461  0.000000    4424921.57618  84889360.53657  50554779.57948
0.030396  0.603026  0.000000    4407124.55562  84552677.33175  50355135.53488
0.030526  0.600594  0.000000    4389348.55339  84216384.10076  50155721.38658
0.030657  0.598165  0.000000    4371594.27287  83880494.09802  49956544.98473
0.030787  0.595738  0.000000    4353862.41149  83545020.46631  49757614.11339
0.030918  0.593315  0.000000    4336153.66072  83209976.23602  49558936.49007
0.031048  0.590895  0.000000    4318468.70603  82875374.32442  49360519.76529
0.031179  0.588479  0.000000    4300808.22682  82541227.53483  49162371.52212
0.031309  0.586066  0.000000    4283172.89642  82207548.55597  48964499.27574
0.031440  0.583656  0.000000    4265563.38201  81874349.96119  48766910.47303
0.031570  0.581250  0.000000    4247980.34463  81541644.20779  48569612.49217
0.031701  0.578848  0.000000    4230424.43910  81209443.63636  48372612.64222
0.031831  0.576450  0.000000    4212896.31400  80877760.47010  48175918.16271
0.031961  0.574055  0.000000    4195396.61167  80546606.81415  47979536.22331
0.032092  0.571665  0.000000    4177925.96812  80215994.65502  47783473.92341
0.032222  0.569279  0.000000    4160485.01302  79885935.85994  47587738.29179
0.032353  0.566896  0.000000    4143074.36969  79556442.17626  47392336.28625
0.032483  0.564518  0.000000    4125694.65505  79227525.23093  47197274.79328
0.032614  0.562144  0.000000    4108346.47957  78899196.52987  47002560.62771
0.032744  0.559775  0.000000    4091030.44730  78571467.45749  46808200.53245
0.032875  0.557410  0.000000    4073747.15578  78244349.27614  46614201.17811
0.033005  0.555050  0.000000    4056497.19605  77917853.12561  46420569.16272
0.033136  0.552694  0.000000    4039281.15259  77591990.02263  46227311.01150
0.033266  0.550343  0.000000    4022099.60335  77266770.86044  46034433.17648
0.033396  0.547997  0.000000    4004953.11969  76942206.40831  45841942.03634
0.033527  0.545656  0.000000    3987842.26634  76618307.31110  45649843.89606
0.033657  0.543320  0.000000    3970767.60141  76295084.08886  45458144.98675
0.033788  0.540988  0.000000    3953729.67637  75972547.13642  45266851.46536
0.033918  0.538662  0.000000    3936729.03600  75650706.72305  45075969.41449
0.034049  0.536341  0.000000    3919766.21839  75329572.99201  44885504.84214
0.034179  0.534025  0.000000    3902841.75494  75009155.96029  44695463.68155
0.034310  0.531715  0.000000    3885956.17029  74689465.51825  44505851.79096
0.034440  0.529410  0.000000    3869109.98237  74370511.42930  44316674.95347
0.034571  0.527110  0.000000    3852303.70233  74052303.32962  44127938.87683
0.034701  0.524816  0.000000    3835537.83454  73734850.72786  43939649.19330
0.034831  0.522528  0.000000    3818812.87659  73418163.00494  43751811.45947
0.034962  0.520245  0.000000    3802129.31929  73102249.41373  43564431.15617
0.035092  0.517968  0.000000    3785487.64659  72787119.07890  43377513.68828
0.035223  0.515696  0.000000    3768888.33567  72472780.99667  43191064.38463
0.035353  0.513431  0.000000    3752331.85683  72159244.03462  43005088.49791
0.035484  0.511171  0.000000    3735818.67356  71846516.93156  42819591.20454
0.035614  0.508918  0.000000    3719349.24248  71534608.29732  42634577.60459
0.035745  0.506671  0.000000    3702924.01335  71223526.61266  42450052.72170
0.035875  0.504429  0.000000    3686543.42909  70913280.22912  42266021.50300
0.036006  0.502194  0.000000    3670207.92571  70603877.36892  42082488.81907
0.036136  0.499965  0.000000    3653917.93238  70295326.12491  41899459.46386
0.036267  0.497742  0.000000    3637673.87137  69987634.46045  41716938.15467
0.036397  0.495526  0.000000    3621476.15808  69680810.20938  41534929.53213
0.036527  0.493316  0.000000    3605325.20102  69374861.07601  41353438.16014
0.036658  0.491113  0.000000    3589221.40183  69069794.63504  41172468.52591
0.036788  0.488916  0.000000    3573165.15523  68765618.33163  40992025.03990
0.036919  0.486725  0.000000    3557156.84910  68462339.48137  40812112.03590
0.037049  0.484541  0.000000    3541196.86440  68159965.27032  40632733.77098
0.037180  0.482364  0.000000    3525285.57524  67858502.75506  40453894.42556
0.037310  0.480194  0.000000    3509423.34883  67557958.86277  40275598.10345
0.037441  0.478030  0.000000    3493610.54554  67258340.39127  40097848.83186
0.037571  0.475873  0.000000    3477847.51882  66959654.00916  39920650.56150
0.037702  0.473723  0.000000    3462134.61532  66661906.25592  39744007.16664
0.037832  0.471580  0.000000    3446472.17479  66365103.54204  39567922.44516
0.037962  0.469444  0.000000    3430860.53016  66069252.14914  39392400.11867
0.038093  0.467315  0.000000    3415300.00750  65774358.23017  39217443.83256
0.038223  0.465193  0.000000    3399790.92607  65480427.80956  39043057.15617
0.038354  0.463078  0.000000    3384333.59831  65187466.78343  38869243.58285
0.038484  0.460970  0.000000    3368928.32983  64895480.91980  38696006.53011
0.038615  0.458869  0.000000    3353575.41949  64604475.85879  38523349.33973
0.038745  0.456776  0.000000    3338275.15931  64314457.11286  38351275.27795
0.038876  0.454689  0.000000    3323027.83459  64025430.06713  38179787.53556
0.039006  0.452610  0.000000    3307833.72385  63737399.97954  38008889.22809
0.039137  0.450539  0.000000    3292693.09887  63450371.98123  37838583.39599
0.039267  0.448474  0.000000    3277606.22471  63164351.07680  37668873.00479
0.039397  0.446417  0.000000    3262573.35973  62879342.14463  37499760.94530
0.039528  0.444368  0.000000    3247594.75558  62595349.93720  37331250.03378
0.039658  0.442326  0.000000    3232670.65727  62312379.08144  37163343.01218
0.039789  0.440291  0.000000    3217801.30312  62030434.07912  36996042.54831
0.039919  0.438264  0.000000    3202986.92485  61749519.30716  36829351.23613
0.040050  0.436245  0.000000    3188227.74755  61469639.01808  36663271.59588
0.040180  0.434233  0.000000    3173523.98972  61190797.34037  36497806.07443
0.040311  0.432228  0.000000    3158875.86329  60912998.27890  36332957.04542
0.040441  0.430232  0.000000    3144283.57365  60636245.71538  36168726.80961
0.040572  0.428243  0.000000    3129747.31967  60360543.40878  36005117.59505
0.040702  0.426262  0.000000    3115267.29371  60085894.99578  35842131.55746
0.040832  0.424288  0.000000    3100843.68166  59812303.99127  35679770.78039
0.040963  0.422322  0.000000    3086476.66297  59539773.78881  35518037.27559
0.041093  0.420364  0.000000    3072166.41067  59268307.66114  35356932.98330
0.041224  0.418414  0.000000    3057913.09138  58997908.76070  35196459.77251
0.041354  0.416471  0.000000    3043716.86536  58728580.12012  35036619.44129
0.041485  0.414537  0.000000    3029577.88654  58460324.65278  34877413.71712
0.041615  0.412610  0.000000    3015496.30254  58193145.15338  34718844.25721
0.041746  0.410691  0.000000    3001472.25470  57927044.29846  34560912.64884
0.041876  0.408780  0.000000    2987505.87809  57662024.64699  34403620.40967
0.042007  0.406877  0.000000    2973597.30160  57398088.64099  34246968.98812
0.042137  0.404982  0.000000    2959746.64791  57135238.60607  34090959.76371
0.042267  0.403094  0.000000    2945954.03355  56873476.75209  33935594.04744
0.042398  0.401215  0.000000    2932219.56893  56612805.17375  33780873.08212
0.042528  0.399344  0.000000    2918543.35838  56353225.85127  33626798.04279
0.042659  0.397481  0.000000    2904925.50017  56094740.65098  33473370.03707
0.042789  0.395625  0.000000    2891366.08656  55837351.32599  33320590.10559
0.042920  0.393778  0.000000    2877865.20382  55581059.51692  33168459.22233
0.043050  0.391939  0.000000    2864422.93229  55325866.75249  33016978.29507
0.043181  0.390107  0.000000    2851039.34637  55071774.45028  32866148.16577
0.043311  0.388284  0.000000    2837714.51462  54818783.91739  32715969.61102
0.043442  0.386469  0.000000    2824448.49976  54566896.35118  32566443.34240
0.043572  0.384662  0.000000    2811241.35869  54316112.83998  32417570.00700
0.043702  0.382863  0.000000    2798093.14259  54066434.36381  32269350.18777
0.043833  0.381072  0.000000    2785003.89690  53817861.79515  32121784.40399
0.043963  0.379289  0.000000    2771973.66137  53570395.89970  31974873.11174
0.044094  0.377514  0.000000    2759002.47015  53324037.33710  31828616.70431
0.044224  0.375747  0.000000    2746090.35177  53078786.66173  31683015.51271
0.044355  0.373988  0.000000    2733237.32920  52834644.32350  31538069.80607
0.044485  0.372238  0.000000    2720443.41991  52591610.66863  31393779.79216
0.044616  0.370495  0.000000    2707708.63591  52349685.94046  31250145.61784
0.044746  0.368761  0.000000    2695032.98377  52108870.28024  31107167.36957
0.044877  0.367035  0.000000    2682416.46466  51869163.72798  30964845.07382
0.045007  0.365316  0.000000    2669859.07445  51630566.22324  30823178.69767
0.045137  0.363606  0.000000    2657360.80368  51393077.60600  30682168.14921
0.045268  0.361904  0.000000    2644921.63766  51156697.61750  30541813.27809
0.045398  0.360210  0.000000    2632541.55649  50921425.90105  30402113.87601
0.045529  0.358524  0.000000    2620220.53511  50687262.00295  30263069.67723
0.045659  0.356847  0.000000    2607958.54334  50454205.37334  30124680.35910
0.045790  0.355177  0.000000    2595755.54594  50222255.36705  29986945.54253
0.045920  0.353515  0.000000    2583611.50265  49991411.24450  29849864.79259
0.046051  0.351862  0.000000    2571526.36825  49761672.17260  29713437.61897
0.046181  0.350216  0.000000    2559500.09257  49533037.22564  29577663.47655
0.046312  0.348578  0.000000    2547532.62058  49305505.38620  29442541.76591
0.046442  0.346949  0.000000    2535623.89241  49079075.54605  29308071.83390
0.046572  0.345328  0.000000    2523773.84343  48853746.50707  29174252.97416
0.046703  0.343714  0.000000    2511982.40427  48629516.98218  29041084.42767
0.046833  0.342109  0.000000    2500249.50086  48406385.59629  28908565.38332
0.046964  0.340511  0.000000    2488575.05453  48184350.88720  28776694.97842
0.047094  0.338922  0.000000    2476958.98200  47963411.30656  28645472.29934
0.047225  0.337340  0.000000    2465401.19549  47743565.22081  28514896.38197
0.047355  0.335767  0.000000    2453901.60271  47524810.91218  28384966.21237
0.047486  0.334201  0.000000    2442460.10695  47307146.57956  28255680.72730
0.047616  0.332644  0.000000    2431076.60714  47090570.33956  28127038.81478
0.047747  0.331094  0.000000    2419750.99785  46875080.22742  27999039.31469
0.047877  0.329552  0.000000    2408483.16940  46660674.19800  27871681.01935
0.048007  0.328018  0.000000    2397273.00789  46447350.12676  27744962.67407
0.048138  0.326492  0.000000    2386120.39523  46235105.81074  27618882.97775
0.048268  0.324974  0.000000    2375025.20921  46023938.96957  27493440.58348
0.048399  0.323464  0.000000    2363987.32359  45813847.24642  27368634.09910
0.048529  0.321962  0.000000    2353006.60807  45604828.20904  27244462.08780
0.048660  0.320467  0.000000    2342082.92843  45396879.35073  27120923.06873
0.048790  0.318980  0.000000    2331216.14652  45189998.09135  26998015.51757
0.048921  0.317501  0.000000    2320406.12034  44984181.77834  26875737.86713
0.049051  0.316029  0.000000    2309652.70410  44779427.68771  26754088.50795
0.049182  0.314566  0.000000    2298955.74826  44575733.02507  26633065.78893
0.049312  0.313110  0.000000    2288315.09958  44373094.92664  26512668.01787
0.049442  0.311662  0.000000    2277730.60120  44171510.46027  26392893.46213
0.049573  0.310221  0.000000    2267202.09266  43970976.62645  26273740.34921
0.049703  0.308788  0.000000    2256729.40997  43771490.35934  26155206.86735
0.049834  0.307363  0.000000    2246312.38570  43573048.52782  26037291.16617
0.049964  0.305945  0.000000    2235950.84895  43375647.93648  25919991.35722
0.050095  0.304535  0.000000    2225644.62548  43179285.32667  25803305.51465
0.050225  0.303132  0.000000    2215393.53775  42983957.37753  25687231.67580
0.050356  0.301737  0.000000    2205197.40495  42789660.70702  25571767.84180
0.050486  0.300349  0.000000    2195056.04307  42596391.87296  25456911.97818
0.050617  0.298969  0.000000    2184969.26496  42404147.37405  25342662.01551
0.050747  0.297596  0.000000    2174936.88038  42212923.65093  25229015.84998
0.050877  0.296231  0.000000    2164958.69604  42022717.08719  25115971.34406
0.051008  0.294873  0.000000    2155034.51569  41833524.01045  25003526.32706
0.051138  0.293522  0.000000    2145164.14014  41645340.69334  24891678.59578
0.051269  0.292179  0.000000    2135347.36734  41458163.35458  24780425.91512
0.051399  0.290843  0.000000    2125583.99243  41271988.16002  24669766.01868
0.051530  0.289515  0.000000    2115873.80776  41086811.22365  24559696.60941
0.051660  0.288193  0.000000    2106216.60302  40902628.60867  24450215.36017
0.051791  0.286879  0.000000    2096612.16521  40719436.32852  24341319.91441
0.051921  0.285572  0.000000    2087060.27877  40537230.34790  24233007.88672
0.052052  0.284272  0.000000    2077560.72558  40356006.58381  24125276.86351
0.052182  0.282980  0.000000    2068113.28503  40175760.90663  24018124.40355
0.052312  0.281694  0.000000    2058717.73411  39996489.14109  23911548.03865
0.052443  0.280416  0.000000    2049373.84740  39818187.06736  23805545.27424
0.052573  0.279144  0.000000    2040081.39719  39640850.42203  23700113.58999
0.052704  0.277880  0.000000    2030840.15350  39464474.89921  23595250.44039
0.052834  0.276622  0.000000    2021649.88412  39289056.15149  23490953.25544
0.052965  0.275371  0.000000    2012510.35471  39114589.79100  23387219.44115
0.053095  0.274128  0.000000    2003421.32882  38941071.39046  23284046.38023
0.053226  0.272891  0.000000    1994382.56795  38768496.48416  23181431.43269
0.053356  0.271661  0.000000    1985393.83161  38596860.56900  23079371.93637
0.053487  0.270438  0.000000    1976454.87738  38426159.10552  22977865.20766
0.053617  0.269222  0.000000    1967565.46095  38256387.51890  22876908.54201
0.053747  0.268012  0.000000    1958725.33618  38087541.19998  22776499.21455
0.053878  0.266809  0.000000    1949934.25514  37919615.50629  22676634.48072
0.054008  0.265613  0.000000    1941191.96822  37752605.76303  22577311.57685
0.054139  0.264423  0.000000    1932498.22409  37586507.26408  22478527.72074
0.054269  0.263240  0.000000    1923852.76983  37421315.27302  22380280.11227
0.054400  0.262064  0.000000    1915255.35097  37257025.02411  22282565.93400
0.054530  0.260894  0.000000    1906705.71151  37093631.72332  22185382.35172
0.054661  0.259731  0.000000    1898203.59399  36931130.54926  22088726.51508
0.054791  0.258574  0.000000    1889748.73956  36769516.65421  21992595.55817
0.054922  0.257424  0.000000    1881340.88800  36608785.16512  21896986.60008
0.055052  0.256280  0.000000    1872979.77782  36448931.18454  21801896.74547
0.055182  0.255142  0.000000    1864665.14625  36289949.79163  21707323.08520
0.055313  0.254010  0.000000    1856396.72934  36131836.04311  21613262.69686
0.055443  0.252885  0.000000    1848174.26198  35974584.97428  21519712.64535
0.055574  0.251767  0.000000    1839997.47799  35818191.59988  21426669.98347
0.055704  0.250654  0.000000    1831866.11012  35662650.91515  21334131.75245
0.055835  0.249548  0.000000    1823779.89014  35507957.89673  21242094.98256
0.055965  0.248447  0.000000    1815738.54889  35354107.50362  21150556.69362
0.056096  0.247353  0.000000    1807741.81628  35201094.67810  21059513.89560
0.056226  0.246265  0.000000    1799789.42143  35048914.34670  20968963.58915
0.056357  0.245183  0.000000    1791881.09261  34897561.42112  20878902.76617
0.056487  0.244107  0.000000    1784016.55739  34747030.79915  20789328.41034
0.056617  0.243037  0.000000    1776195.54263  34597317.36558  20700237.49767
0.056748  0.241972  0.000000    1768417.77453  34448415.99315  20611626.99705
0.056878  0.240914  0.000000    1760682.97871  34300321.54343  20523493.87077
0.057009  0.239861  0.000000    1752990.88023  34153028.86771  20435835.07509
0.057139  0.238815  0.000000    1745341.20366  34006532.80793  20348647.56072
0.057270  0.237774  0.000000    1737733.67309  33860828.19756  20261928.27338
0.057400  0.236739  0.000000    1730168.01224  33715909.86249  20175674.15435
0.057531  0.235709  0.000000    1722643.94442  33571772.62186  20089882.14090
0.057661  0.234685  0.000000    1715161.19267  33428411.28900  20004549.16691
0.057792  0.233667  0.000000    1707719.47973  33285820.67227  19919672.16332
0.057922  0.232654  0.000000    1700318.52813  33143995.57588  19835248.05864
0.058052  0.231647  0.000000    1692958.06022  33002930.80081  19751273.77948
0.058183  0.230646  0.000000    1685637.79822  32862621.14559  19667746.25103
0.058313  0.229649  0.000000    1678357.46425  32723061.40717  19584662.39758
0.058444  0.228659  0.000000    1671116.78038  32584246.38175  19502019.14296
0.058574  0.227673  0.000000    1663915.46871  32446170.86560  19419813.41109
0.058705  0.226693  0.000000    1656753.25136  32308829.65587  19338042.12642
0.058835  0.225719  0.000000    1649629.85052  32172217.55139  19256702.21441
0.058966  0.224749  0.000000    1642544.98854  32036329.35350  19175790.60204
0.059096  0.223785  0.000000    1635498.38793  31901159.86682  19095304.21824
0.059227  0.222826  0.000000    1628489.77138  31766703.90003  19015239.99437
0.059357  0.221872  0.000000    1621518.86189  31632956.26668  18935594.86469
0.059488  0.220923  0.000000    1614585.38271  31499911.78592  18856365.76679
0.059618  0.219980  0.000000    1607689.05744  31367565.28328  18777549.64208
0.059748  0.219041  0.000000    1600829.61004  31235911.59145  18699143.43619
0.059879  0.218108  0.000000    1594006.76492  31104945.55098  18621144.09946
0.060009  0.217179  0.000000    1587220.24691  30974662.01105  18543548.58732
0.060140  0.216255  0.000000    1580469.78134  30845055.83018  18466353.86079
0.060270  0.215337  0.000000    1573755.09408  30716121.87698  18389556.88685
0.060401  0.214423  0.000000    1567075.91156  30587855.03083  18313154.63889
0.060531  0.213514  0.000000    1560431.96082  30460250.18261  18237144.09712
0.060662  0.212609  0.000000    1553822.96954  30333302.23537  18161522.24899
0.060792  0.211710  0.000000    1547248.66608  30207006.10507  18086286.08959
0.060923  0.210815  0.000000    1540708.77953  30081356.72119  18011432.62205
0.061053  0.209925  0.000000    1534203.03971  29956349.02746  17936958.85793
0.061183  0.209039  0.000000    1527731.17725  29831977.98249  17862861.81764
0.061314  0.208158  0.000000    1521292.92357  29708238.56043  17789138.53080
0.061444  0.207282  0.000000    1514888.01099  29585125.75162  17715786.03664
0.061575  0.206410  0.000000    1508516.17267  29462634.56323  17642801.38435
0.061705  0.205543  0.000000    1502177.14274  29340760.01987  17570181.63349
0.061836  0.204680  0.000000    1495870.65625  29219497.16423  17497923.85432
0.061966  0.203821  0.000000    1489596.44927  29098841.05766  17426025.12818
0.062097  0.202967  0.000000    1483354.25885  28978786.78082  17354482.54783
0.062227  0.202117  0.000000    1477143.82315  28859329.43420  17283293.21783
0.062358  0.201272  0.000000    1470964.88135  28740464.13877  17212454.25484
0.062488  0.200431  0.000000    1464817.17379  28622186.03653  17141962.78801
0.062618  0.199594  0.000000    1458700.44193  28504490.29104  17071815.95927
0.062749  0.198761  0.000000    1452614.42842  28387372.08803  17002010.92367
0.062879  0.197932  0.000000    1446558.87709  28270826.63590  16932544.84973
0.063010  0.197108  0.000000    1440533.53301  28154849.16629  16863414.91971
0.063140  0.196288  0.000000    1434538.14253  28039434.93458  16794618.32996
0.063271  0.195471  0.000000    1428572.45326  27924579.22044  16726152.29122
0.063401  0.194659  0.000000    1422636.21413  27810277.32829  16658014.02890
0.063532  0.193851  0.000000    1416729.17541  27696524.58784  16590200.78339
0.063662  0.193047  0.000000    1410851.08874  27583316.35457  16522709.81037
0.063793  0.192246  0.000000    1405001.70715  27470648.01020  16455538.38103
0.063923  0.191450  0.000000    1399180.78508  27358514.96317  16388683.78243
0.064053  0.190657  0.000000    1393388.07842  27246912.64910  16322143.31773
0.064184  0.189868  0.000000    1387623.34453  27135836.53122  16255914.30643
0.064314  0.189083  0.000000    1381886.34225  27025282.10087  16189994.08469
0.064445  0.188302  0.000000    1376176.83192  26915244.87786  16124380.00555
0.064575  0.187525  0.000000    1370494.57544  26805720.41093  16059069.43920
0.064706  0.186751  0.000000    1364839.33626  26696704.27820  15994059.77319
0.064836  0.185981  0.000000    1359210.87938  26588192.08749  15929348.41272
0.064967  0.185214  0.000000    1353608.97144  26480179.47679  15864932.78082
0.065097  0.184451  0.000000    1348033.38067  26372662.11459  15800810.31862
0.065228  0.183692  0.000000    1342483.87696  26265635.70032  15736978.48556
0.065358  0.182936  0.000000    1336960.23185  26159095.96465  15673434.75959
0.065488  0.182184  0.000000    1331462.21855  26053038.66988  15610176.63740
0.065619  0.181435  0.000000    1325989.61198  25947459.61028  15547201.63462
0.065749  0.180690  0.000000    1320542.18877  25842354.61246  15484507.28602
0.065880  0.179948  0.000000    1315119.72729  25737719.53562  15422091.14570
0.066010  0.179209  0.000000    1309722.00763  25633550.27197  15359950.78729
0.066141  0.178474  0.000000    1304348.81169  25529842.74694  15298083.80411
0.066271  0.177742  0.000000    1298999.92312  25426592.91957  15236487.80938
0.066402  0.177013  0.000000    1293675.12738  25323796.78272  15175160.43636
0.066532  0.176288  0.000000    1288374.21173  25221450.36343  15114099.33854
0.066663  0.175566  0.000000    1283096.96527  25119549.72312  15053302.18979
0.066793  0.174847  0.000000    1277843.17895  25018090.95789  14992766.68450
0.066923  0.174131  0.000000    1272612.64554  24917070.19879  14932490.53777
0.067054  0.173419  0.000000    1267405.15972  24816483.61200  14872471.48552
0.067184  0.172709  0.000000    1262220.51802  24716327.39916  14812707.28464
0.067315  0.172003  0.000000    1257058.51887  24616597.79749  14753195.71311
0.067445  0.171300  0.000000    1251918.96260  24517291.08009  14693934.57016
0.067576  0.170600  0.000000    1246801.65147  24418403.55610  14634921.67635
0.067706  0.169902  0.000000    1241706.38966  24319931.57091  14576154.87373
0.067837  0.169208  0.000000    1236632.98326  24221871.50637  14517632.02591
0.067967  0.168517  0.000000    1231581.24035  24124219.78094  14459351.01820
0.068098  0.167829  0.000000    1226550.97092  24026972.84985  14401309.75768
0.068228  0.167143  0.000000    1221541.98695  23930127.20532  14343506.17334
0.068358  0.166461  0.000000    1216554.10239  23833679.37664  14285938.21611
0.068489  0.165781  0.000000    1211587.13315  23737625.93037  14228603.85900
0.068619  0.165104  0.000000    1206640.89714  23641963.47044  14171501.09714
0.068750  0.164431  0.000000    1201715.21428  23546688.63830  14114627.94787
0.068880  0.163759  0.000000    1196809.90644  23451798.11302  14057982.45082
0.069011  0.163091  0.000000    1191924.79755  23357288.61140  14001562.66796
0.069141  0.162425  0.000000    1187059.71352  23263156.88808  13945366.68364
0.069272  0.161762  0.000000    1182214.48227  23169399.73561  13889392.60470
0.069402  0.161102  0.000000    1177388.93375  23076013.98455  13833638.56045
0.069533  0.160444  0.000000    1172582.89994  22982996.50356  13778102.70276
0.069663  0.159789  0.000000    1167796.21484  22890344.19942  13722783.20609
0.069793  0.159137  0.000000    1163028.71448  22798054.01712  13667678.26750
0.069924  0.158487  0.000000    1158280.23692  22706122.93988  13612786.10671
0.070054  0.157840  0.000000    1153550.62226  22614547.98925  13558104.96609
0.070185  0.157196  0.000000    1148839.71264  22523326.22505  13503633.11073
0.070315  0.156554  0.000000    1144147.35221  22432454.74549  13449368.82838
0.070446  0.155914  0.000000    1139473.38721  22341930.68710  13395310.42953
0.070576  0.155277  0.000000    1134817.66588  22251751.22479  13341456.24736
0.070707  0.154642  0.000000    1130180.03850  22161913.57185  13287804.63778
0.070837  0.154010  0.000000    1125560.35741  22072414.97990  13234353.97939
0.070968  0.153381  0.000000    1120958.47698  21983252.73890  13181102.67350
0.071098  0.152753  0.000000    1116374.25360  21894424.17714  13128049.14408
0.071228  0.152128  0.000000    1111807.54573  21805926.66118  13075191.83778
0.071359  0.151506  0.000000    1107258.21382  21717757.59581  13022529.22388
0.071489  0.150886  0.000000    1102726.12039  21629914.42404  12970059.79426
0.071620  0.150268  0.000000    1098211.12996  21542394.62698  12917782.06339
0.071750  0.149653  0.000000    1093713.10910  21455195.72384  12865694.56826
0.071881  0.149039  0.000000    1089231.92637  21368315.27183  12813795.86836
0.072011  0.148429  0.000000    1084767.45237  21281750.86606  12762084.54564
0.072142  0.147820  0.000000    1080319.55971  21195500.13950  12710559.20443
0.072272  0.147214  0.000000    1075888.12300  21109560.76288  12659218.47140
0.072403  0.146609  0.000000    1071473.01885  21023930.44455  12608060.99553
0.072533  0.146008  0.000000    1067074.12588  20938606.93040  12557085.44798
0.072663  0.145408  0.000000    1062691.32469  20853588.00377  12506290.52210
0.072794  0.144810  0.000000    1058324.49786  20768871.48530  12455674.93329
0.072924  0.144215  0.000000    1053973.52997  20684455.23279  12405237.41898
0.073055  0.143622  0.000000    1049638.30755  20600337.14110  12354976.73849
0.073185  0.143031  0.000000    1045318.71910  20516515.14200  12304891.67302
0.073316  0.142442  0.000000    1041014.65507  20432987.20399  12254981.02550
0.073446  0.141855  0.000000    1036726.00787  20349751.33220  12205243.62052
0.073577  0.141270  0.000000    1032452.67183  20266805.56820  12155678.30425
0.073707  0.140688  0.000000    1028194.54323  20184147.98982  12106283.94432
0.073838  0.140107  0.000000    1023951.52027  20101776.71100  12057059.42972
0.073968  0.139529  0.000000    1019723.50303  20019689.88161  12008003.67071
0.074098  0.138952  0.000000    1015510.39355  19937885.68724  11959115.59870
0.074229  0.138378  0.000000    1011312.09570  19856362.34906  11910394.16611
0.074359  0.137805  0.000000    1007128.51527  19775118.12356  11861838.34631
0.074490  0.137235  0.000000    1002959.55992  19694151.30239  11813447.13345
0.074620  0.136666  0.000000     998805.13915  19613460.21215  11765219.54236
0.074751  0.136100  0.000000     994665.16432  19533043.21413  11717154.60841
0.074881  0.135535  0.000000     990539.54863  19452898.70417  11669251.38740
0.075012  0.134973  0.000000     986428.20710  19373025.11236  11621508.95541
0.075142  0.134412  0.000000     982331.05656  19293420.90285  11573926.40864
0.075273  0.133854  0.000000     978248.01565  19214084.57359  11526502.86334
0.075403  0.133297  0.000000     974179.00479  19135014.65614  11479237.45559
0.075533  0.132742  0.000000     970123.94617  19056209.71534  11432129.34120
0.075664  0.132189  0.000000     966082.76376  18977668.34914  11385177.69554
0.075794  0.131638  0.000000     962055.38326  18899389.18828  11338381.71341
0.075925  0.131089  0.000000     958041.73210  18821370.89610  11291740.60887
0.076055  0.130541  0.000000     954041.73946  18743612.16818  11245253.61506
0.076186  0.129996  0.000000     950055.33620  18666111.73218  11198919.98410
0.076316  0.129452  0.000000     946082.45487  18588868.34746  11152738.98687
0.076447  0.128911  0.000000     942123.02971  18511880.80487  11106709.91286
0.076577  0.128371  0.000000     938176.99661  18435147.92646  11060832.07002
0.076708  0.127833  0.000000     934244.29311  18358668.56515  11015104.78458
0.076838  0.127296  0.000000     930324.85839  18282441.60449  10969527.40087
0.076968  0.126762  0.000000     926418.63324  18206465.95832  10924099.28113
0.077099  0.126229  0.000000     922525.56004  18130740.57050  10878819.80538
0.077229  0.125698  0.000000     918645.58276  18055264.41461  10833688.37119
0.077360  0.125169  0.000000     914778.64694  17980036.49361  10788704.39352
0.077490  0.124642  0.000000     910924.69967  17905055.83955  10743867.30454
0.077621  0.124116  0.000000     907083.68957  17830321.51326  10699176.55344
0.077751  0.123592  0.000000     903255.56678  17755832.60404  10654631.60623
0.077882  0.123070  0.000000     899440.28294  17681588.22928  10610231.94556
0.078012  0.122550  0.000000     895637.79118  17607587.53423  10565977.07052
0.078143  0.122031  0.000000     891848.04607  17533829.69159  10521866.49646
0.078273  0.121515  0.000000     888071.00365  17460313.90121  10477899.75478
0.078403  0.121000  0.000000     884306.62140  17387039.38977  10434076.39273
0.078534  0.120486  0.000000     880554.85818  17314005.41041  10390395.97323
0.078664  0.119975  0.000000     876815.67427  17241211.24243  10346858.07464
0.078795  0.119465  0.000000     873089.03133  17168656.19092  10303462.29058
0.078925  0.118956  0.000000     869374.89236  17096339.58639  10260208.22972
0.079056  0.118450  0.000000     865673.22170  17024260.78450  10217095.51555
0.079186  0.117945  0.000000     861983.98502  16952419.16564  10174123.78623
0.079317  0.117442  0.000000     858307.14930  16880814.13459  10131292.69431
0.079447  0.116941  0.000000     854642.68279  16809445.12020  10088601.90656
0.079578  0.116441  0.000000     850990.55501  16738311.57498  10046051.10378
0.079708  0.115943  0.000000     847350.73671  16667412.97480  10003639.98053
0.079838  0.115447  0.000000     843723.19991  16596748.81849   9961368.24495
0.079969  0.114952  0.000000     840107.91778  16526318.62746   9919235.61856
0.080099  0.114459  0.000000     836504.86473  16456121.94541   9877241.83600
0.080230  0.113967  0.000000     832914.01630  16386158.33787   9835386.64486
0.080360  0.113478  0.000000     829335.34920  16316427.39191   9793669.80543
0.080491  0.112990  0.000000     825768.84127  16246928.71573   9752091.09049
0.080621  0.112503  0.000000     822214.47144  16177661.93829   9710650.28509
0.080752  0.112019  0.000000     818672.21977  16108626.70896   9669347.18635
0.080882  0.111536  0.000000     815142.06735  16039822.69712   9628181.60319
0.081013  0.111054  0.000000     811623.99633  15971249.59182   9587153.35616
0.081143  0.110575  0.000000     808117.98992  15902907.10138   9546262.27721
0.081273  0.110097  0.000000     804624.03230  15834794.95299   9505508.20942
0.081404  0.109620  0.000000     801142.10866  15766912.89241   9464891.00683
0.081534  0.109145  0.000000     797672.20518  15699260.68350   9424410.53419
0.081665  0.108672  0.000000     794214.30895  15631838.10792   9384066.66676
0.081795  0.108201  0.000000     790768.40803  15564644.96471   9343859.29004
0.081926  0.107731  0.000000     787334.49136  15497681.06990   9303788.29960
0.082056  0.107263  0.000000     783912.54880  15430946.25616   9263853.60082
0.082187  0.106796  0.000000     780502.57105  15364440.37243   9224055.10866
0.082317  0.106331  0.000000     777104.54968  15298163.28348   9184392.74746
0.082448  0.105868  0.000000     773718.47709  15232114.86960   9144866.45071
0.082578  0.105406  0.000000     770344.34649  15166295.02618   9105476.16081
0.082709  0.104946  0.000000     766982.15187  15100703.66333   9066221.82884
0.082839  0.104488  0.000000     763631.88799  15035340.70551   9027103.41438
0.082969  0.104031  0.000000     760293.55038  14970206.09116   8988120.88521
0.083100  0.103576  0.000000     756967.13528  14905299.77230   8949274.21717
0.083230  0.103122  0.000000     753652.63963  14840621.71416   8910563.39386
0.083361  0.102670  0.000000     750350.06110  14776171.89480   8871988.40646
0.083491  0.102220  0.000000     747059.39799  14711950.30474   8833549.25350
0.083622  0.101771  0.000000     743780.64926  14647956.94657   8795245.94062
0.083752  0.101324  0.000000     740513.81450  14584191.83457   8757078.48037
0.083883  0.100879  0.000000     737258.89393  14520654.99436   8719046.89195
0.084013  0.100435  0.000000     734015.88832  14457346.46250   8681151.20106
0.084144  0.099993  0.000000     730784.79905  14394266.28612   8643391.43957
0.084274  0.099553  0.000000     727565.62801  14331414.52256   8605767.64541
0.084404  0.099114  0.000000     724358.37766  14268791.23897   8568279.86228
0.084535  0.098677  0.000000     721163.05095  14206396.51198   8530928.13944
0.084665  0.098241  0.000000     717979.65131  14144230.42729   8493712.53152
0.084796  0.097807  0.000000     714808.18266  14082293.07934   8456633.09826
0.084926  0.097375  0.000000     711648.64937  14020584.57091   8419689.90435
0.085057  0.096944  0.000000     708501.05624  13959105.01276   8382883.01915
0.085187  0.096515  0.000000     705365.40847  13897854.52329   8346212.51651
0.085318  0.096088  0.000000     702241.71168  13836833.22816   8309678.47455
0.085448  0.095662  0.000000     699129.97184  13776041.25992   8273280.97545
0.085579  0.095238  0.000000     696030.19530  13715478.75767   8237020.10523
0.085709  0.094815  0.000000     692942.38872  13655145.86671   8200895.95355
0.085839  0.094394  0.000000     689866.55910  13595042.73815   8164908.61348
0.085970  0.093975  0.000000     686802.71373  13535169.52858   8129058.18130
0.086100  0.093558  0.000000     683750.86019  13475526.39974   8093344.75630
0.086231  0.093142  0.000000     680711.00630  13416113.51812   8057768.44059
0.086361  0.092727  0.000000     677683.16015  13356931.05467   8022329.33883
0.086492  0.092315  0.000000     674667.33004  13297979.18440   7987027.55811
0.086622  0.091904  0.000000     671663.52448  13239258.08609   7951863.20768
0.086753  0.091494  0.000000     668671.75218  13180767.94191   7916836.39878
0.086883  0.091087  0.000000     665692.02201  13122508.93711   7881947.24445
0.087014  0.090680  0.000000     662724.34299  13064481.25966   7847195.85930
0.087144  0.090276  0.000000     659768.72429  13006685.09996   7812582.35934
0.087274  0.089873  0.000000     656825.17520  12949120.65044   7778106.86176
0.087405  0.089472  0.000000     653893.70508  12891788.10531   7743769.48477
0.087535  0.089073  0.000000     650974.32342  12834687.66018   7709570.34739
0.087666  0.088675  0.000000     648067.03974  12777819.51178   7675509.56925
0.087796  0.088279  0.000000     645171.86364  12721183.85760   7641587.27040
0.087927  0.087884  0.000000     642288.80472  12664780.89560   7607803.57115
0.088057  0.087491  0.000000     639417.87263  12608610.82390   7574158.59187
0.088188  0.087100  0.000000     636559.07700  12552673.84045   7540652.45278
0.088318  0.086711  0.000000     633712.42745  12496970.14274   7507285.27382
0.088449  0.086323  0.000000     630877.93356  12441499.92750   7474057.17443
0.088579  0.085937  0.000000     628055.60488  12386263.39038   7440968.27339
0.088709  0.085552  0.000000     625245.45088  12331260.72565   7408018.68862
0.088840  0.085169  0.000000     622447.48096  12276492.12594   7375208.53705
0.088970  0.084788  0.000000     619661.70442  12221957.78192   7342537.93440
0.089101  0.084409  0.000000     616888.13044  12167657.88202   7310006.99504
0.089231  0.084031  0.000000     614126.76810  12113592.61214   7277615.83183
0.089362  0.083655  0.000000     611377.62632  12059762.15537   7245364.55589
0.089492  0.083280  0.000000     608640.71386  12006166.69172   7213253.27653
0.089623  0.082907  0.000000     605916.03934  11952806.39786   7181282.10102
0.089753  0.082536  0.000000     603203.61116  11899681.44681   7149451.13443
0.089884  0.082167  0.000000     600503.43755  11846792.00769   7117760.47954
0.090014  0.081799  0.000000     597815.52651  11794138.24547   7086210.23658
0.090144  0.081433  0.000000     595139.88583  11741720.32071   7054800.50316
0.090275  0.081068  0.000000     592476.52303  11689538.38928   7023531.37410
0.090405  0.080706  0.000000     589825.44542  11637592.60213   6992402.94124
0.090536  0.080345  0.000000     587186.66001  11585883.10502   6961415.29335
0.090666  0.079985  0.000000     584560.17355  11534410.03830   6930568.51594
0.090797  0.079628  0.000000     581945.99248  11483173.53667   6899862.69114
0.090927  0.079272  0.000000     579344.12296  11432173.72889   6869297.89755
0.091058  0.078917  0.000000     576754.57081  11381410.73763   6838874.21012
0.091188  0.078565  0.000000     574177.34153  11330884.67916   6808591.69999
0.091319  0.078214  0.000000     571612.44028  11280595.66318   6778450.43436
0.091449  0.077864  0.000000     569059.87186  11230543.79257   6748450.47638
0.091579  0.077517  0.000000     566519.64072  11180729.16319   6718591.88498
0.091710  0.077171  0.000000     563991.75093  11131151.86364   6688874.71480
0.091840  0.076827  0.000000     561476.20615  11081811.97507   6659299.01602
0.091971  0.076484  0.000000     558973.00967  11032709.57098   6629864.83425
0.092101  0.076143  0.000000     556482.16437  10983844.71700   6600572.21041
0.092232  0.075804  0.000000     554003.67268  10935217.47070   6571421.18063
0.092362  0.075467  0.000000     551537.53663  10886827.88140   6542411.77612
0.092493  0.075131  0.000000     549083.75781  10838675.98997   6513544.02304
0.092623  0.074797  0.000000     546642.33734  10790761.82865   6484817.94242
0.092754  0.074465  0.000000     544213.27591  10743085.42088   6456233.55005
0.092884  0.074134  0.000000     541796.57370  10695646.78109   6427790.85636
0.093014  0.073805  0.000000     539392.23046  10648445.91458   6399489.86632
0.093145  0.073478  0.000000     537000.24541  10601482.81728   6371330.57935
0.093275  0.073152  0.000000     534620.61730  10554757.47565   6343312.98922
0.093406  0.072828  0.000000     532253.34438  10508269.86649   6315437.08393
0.093536  0.072506  0.000000     529898.42436  10462019.95678   6287702.84567
0.093667  0.072185  0.000000     527555.85445  10416007.70354   6260110.25067
0.093797  0.071867  0.000000     525225.63133  10370233.05367   6232659.26916
0.093928  0.071549  0.000000     522907.75114  10324695.94382   6205349.86525
0.094058  0.071234  0.000000     520602.20947  10279396.30023   6178181.99688
0.094189  0.070920  0.000000     518309.00138  10234334.03861   6151155.61571
0.094319  0.070608  0.000000     516028.12134  10189509.06401   6124270.66706
0.094449  0.070298  0.000000     513759.56328  10144921.27068   6097527.08982
0.094580  0.069989  0.000000     511503.32056  10100570.54197   6070924.81641
0.094710  0.069682  0.000000     509259.38595  10056456.75019   6044463.77266
0.094841  0.069377  0.000000     507027.75163  10012579.75648   6018143.87779
0.094971  0.069073  0.000000     504808.40921   9968939.41074   5991965.04431
0.095102  0.068771  0.000000     502601.34969   9925535.55151   5965927.17798
0.095232  0.068471  0.000000     500406.56348   9882368.00586   5940030.17774
0.095363  0.068172  0.000000     498224.04038   9839436.58929   5914273.93564
0.095493  0.067875  0.000000     496053.76957   9796741.10564   5888658.33681
0.095624  0.067580  0.000000     493895.73962   9754281.34701   5863183.25940
0.095754  0.067286  0.000000     491749.93849   9712057.09367   5837848.57452
0.095884  0.066994  0.000000     489616.35350   9670068.11396   5812654.14620
0.096015  0.066704  0.000000     487494.97136   9628314.16425   5787599.83133
0.096145  0.066415  0.000000     485385.77812   9586794.98885   5762685.47964
0.096276  0.066128  0.000000     483288.75922   9545510.31991   5737910.93365
0.096406  0.065843  0.000000     481203.89945   9504459.87741   5713276.02862
0.096537  0.065559  0.000000     479131.18296   9463643.36907   5688780.59254
0.096667  0.065277  0.000000     477070.59324   9423060.49031   5664424.44608
0.096798  0.064997  0.000000     475022.11314   9382710.92415   5640207.40254
0.096928  0.064719  0.000000     472985.72488   9342594.34124   5616129.26787
0.097059  0.064442  0.000000     470961.41000   9302710.39975   5592189.84061
0.097189  0.064166  0.000000     468949.14938   9263058.74537   5568388.91186
0.097319  0.063893  0.000000     466948.92327   9223639.01125   5544726.26530
0.097450  0.063621  0.000000     464960.71124   9184450.81798   5521201.67712
0.097580  0.063350  0.000000     462984.49220   9145493.77356   5497814.91605
0.097711  0.063081  0.000000     461020.24441   9106767.47337   5474565.74329
0.097841  0.062814  0.000000     459067.94545   9068271.50017   5451453.91257
0.097972  0.062549  0.000000     457127.57225   9030005.42407   5428479.17008
0.098102  0.062285  0.000000     455199.10106   8991968.80250   5405641.25451
0.098233  0.062023  0.000000     453282.50749   8954161.18023   5382939.89698
0.098363  0.061762  0.000000     451377.76646   8916582.08937   5360374.82113
0.098494  0.061503  0.000000     449484.85223   8879231.04934   5337945.74303
0.098624  0.061246  0.000000     447603.73840   8842107.56689   5315652.37125
0.098754  0.060990  0.000000     445734.39791   8805211.13612   5293494.40680
0.098885  0.060736  0.000000     443876.80302   8768541.23845   5271471.54322
0.099015  0.060483  0.000000     442030.92534   8732097.34268   5249583.46650
0.099146  0.060232  0.000000     440196.73581   8695878.90500   5227829.85514
0.099276  0.059983  0.000000     438374.20470   8659885.36899   5206210.38019
0.099407  0.059735  0.000000     436563.30165   8624116.16564   5184724.70518
0.099537  0.059489  0.000000     434763.99560   8588570.71344   5163372.48622
0.099668  0.059244  0.000000     432976.25486   8553248.41832   5142153.37199
0.099798  0.059001  0.000000     431200.04708   8518148.67379   5121067.00374
0.099929  0.058760  0.000000     429435.33926   8483270.86087   5100113.01534
0.100059  0.058520  0.000000     427682.09773   8448614.34822   5079291.03331
0.100189  0.058281  0.000000     425940.28819   8414178.49217   5058600.67683
0.100320  0.058045  0.000000     424209.87570   8379962.63673   5038041.55777
0.100450  0.057809  0.000000     422490.82466   8345966.11368   5017613.28075
