# Supplementary material for: The solution structure of the heavy chain–only C5-Fc nanobody reveals exposed variable regions that are optimal for COVID-19 antigen interactions
Source: J Biol Chem. 2023 Oct 12;299(11):105337. doi: 10.1016/j.jbc.2023.105337 (PMC10682267; doi:10.1016/j.jbc.2023.105337)
Supplement: SAXS_C5_Fc_Glycosylated_5.0mgml_interpolated-normal_expt.dat [file mmc11.zip › jbc_105337_mmc11.dat]

0.000000	1.000000	0.000000
0.000130	0.999990	0.000000
0.000261	0.999961	0.000000
0.000391	0.999912	0.000000
0.000522	0.999844	0.000000
0.000652	0.999756	0.000000
0.000783	0.999648	0.000000
0.000913	0.999521	0.000000
0.001044	0.999375	0.000000
0.001174	0.999209	0.000000
0.001305	0.999023	0.000000
0.001435	0.998818	0.000000
0.001565	0.998593	0.000000
0.001696	0.998349	0.000000
0.001826	0.998086	0.000000
0.001957	0.997803	0.000000
0.002087	0.997501	0.000000
0.002218	0.997179	0.000000
0.002348	0.996838	0.000000
0.002479	0.996478	0.000000
0.002609	0.996098	0.000000
0.002740	0.995699	0.000000
0.002870	0.995280	0.000000
0.003000	0.994843	0.000000
0.003131	0.994386	0.000000
0.003261	0.993910	0.000000
0.003392	0.993414	0.000000
0.003522	0.992900	0.000000
0.003653	0.992366	0.000000
0.003783	0.991813	0.000000
0.003914	0.991241	0.000000
0.004044	0.990651	0.000000
0.004175	0.990041	0.000000
0.004305	0.989412	0.000000
0.004435	0.988764	0.000000
0.004566	0.988098	0.000000
0.004696	0.987412	0.000000
0.004827	0.986708	0.000000
0.004957	0.985985	0.000000
0.005088	0.985243	0.000000
0.005218	0.984482	0.000000
0.005349	0.983703	0.000000
0.005479	0.982905	0.000000
0.005610	0.982089	0.000000
0.005740	0.981254	0.000000
0.005870	0.980401	0.000000
0.006001	0.979529	0.000000
0.006131	0.978639	0.000000
0.006262	0.977731	0.000000
0.006392	0.976805	0.000000
0.006523	0.975860	0.000000
0.006653	0.974897	0.000000
0.006784	0.973916	0.000000
0.006914	0.972917	0.000000
0.007045	0.971900	0.000000
0.007175	0.970865	0.000000
0.007305	0.969812	0.000000
0.007436	0.968741	0.000000
0.007566	0.967653	0.000000
0.007697	0.966547	0.000000
0.007827	0.965424	0.000000
0.007958	0.964282	0.000000
0.008088	0.963124	0.000000
0.008219	0.961948	0.000000
0.008349	0.960754	0.000000
0.008480	0.959544	0.000000
0.008610	0.958316	0.000000
0.008740	0.957071	0.000000
0.008871	0.955809	0.000000
0.009001	0.954530	0.000000
0.009132	0.953234	0.000000
0.009262	0.951921	0.000000
0.009393	0.950591	0.000000
0.009523	0.949245	0.000000
0.009654	0.947882	0.000000
0.009784	0.946502	0.000000
0.009915	0.945106	0.000000
0.010045	0.943694	0.000000
0.010175	0.942265	0.000000
0.010306	0.940820	0.000000
0.010436	0.939359	0.000000
0.010567	0.952005	0.000000
0.010697	0.948558	0.000000
0.010828	0.955322	0.000000
0.010958	0.954298	0.000000
0.011089	0.949486	0.000000
0.011219	0.941677	0.000000
0.011350	0.921493	0.000000
0.011480	0.935639	0.000000
0.011610	0.928909	0.000000
0.011741	0.914204	0.000000
0.011871	0.936445	0.000000
0.012002	0.925720	0.000000
0.012132	0.918733	0.000000
0.012263	0.932365	0.000000
0.012393	0.929789	0.000000
0.012524	0.925186	0.000000
0.012654	0.923971	0.000000
0.012785	0.908272	0.000000
0.012915	0.916757	0.000000
0.013046	0.916616	0.000000
0.013176	0.905309	0.000000
0.013306	0.910222	0.000000
0.013437	0.903395	0.000000
0.013567	0.896786	0.000000
0.013698	0.904956	0.000000
0.013828	0.884863	0.000000
0.013959	0.889881	0.000000
0.014089	0.892672	0.000000
0.014220	0.889636	0.000000
0.014350	0.889368	0.000000
0.014481	0.882267	0.000000
0.014611	0.885908	0.000000
0.014741	0.885130	0.000000
0.014872	0.890934	0.000000
0.015002	0.880098	0.000000
0.015133	0.859599	0.000000
0.015263	0.865401	0.000000
0.015394	0.882319	0.000000
0.015524	0.873979	0.000000
0.015655	0.870216	0.000000
0.015785	0.860769	0.000000
0.015916	0.854939	0.000000
0.016046	0.854191	0.000000
0.016176	0.856149	0.000000
0.016307	0.855571	0.000000
0.016437	0.840908	0.000000
0.016568	0.859848	0.000000
0.016698	0.854366	0.000000
0.016829	0.840746	0.000000
0.016959	0.843714	0.000000
0.017090	0.836498	0.000000
0.017220	0.836757	0.000000
0.017351	0.850919	0.000000
0.017481	0.844062	0.000000
0.017611	0.837023	0.000000
0.017742	0.826244	0.000000
0.017872	0.822220	0.000000
0.018003	0.826461	0.000000
0.018133	0.824983	0.000000
0.018264	0.818525	0.000000
0.018394	0.816385	0.000000
0.018525	0.810226	0.000000
0.018655	0.821342	0.000000
0.018786	0.824060	0.000000
0.018916	0.799605	0.000000
0.019046	0.803399	0.000000
0.019177	0.804877	0.000000
0.019307	0.808930	0.000000
0.019438	0.808521	0.000000
0.019568	0.793046	0.000000
0.019699	0.801124	0.000000
0.019829	0.795852	0.000000
0.019960	0.784557	0.000000
0.020090	0.781253	0.000000
0.020221	0.788203	0.000000
0.020351	0.794059	0.000000
0.020481	0.778043	0.000000
0.020612	0.768859	0.000000
0.020742	0.777483	0.000000
0.020873	0.776497	0.000000
0.021003	0.772141	0.000000
0.021134	0.775349	0.000000
0.021264	0.769086	0.000000
0.021395	0.765859	0.000000
0.021525	0.770789	0.000000
0.021656	0.758024	0.000000
0.021786	0.755500	0.000000
0.021916	0.755319	0.000000
0.022047	0.749791	0.000000
0.022177	0.753177	0.000000
0.022308	0.749853	0.000000
0.022438	0.741833	0.000000
0.022569	0.740397	0.000000
0.022699	0.741012	0.000000
0.022830	0.733731	0.000000
0.022960	0.737528	0.000000
0.023091	0.739850	0.000000
0.023221	0.727199	0.000000
0.023351	0.723844	0.000000
0.023482	0.722735	0.000000
0.023612	0.721107	0.000000
0.023743	0.724497	0.000000
0.023873	0.712787	0.000000
0.024004	0.708012	0.000000
0.024134	0.708674	0.000000
0.024265	0.712471	0.000000
0.024395	0.703907	0.000000
0.024526	0.698685	0.000000
0.024656	0.701384	0.000000
0.024786	0.701520	0.000000
0.024917	0.701114	0.000000
0.025047	0.695430	0.000000
0.025178	0.695410	0.000000
0.025308	0.694533	0.000000
0.025439	0.689671	0.000000
0.025569	0.688085	0.000000
0.025700	0.688040	0.000000
0.025830	0.677369	0.000000
0.025961	0.668360	0.000000
0.026091	0.669744	0.000000
0.026221	0.666495	0.000000
0.026352	0.667004	0.000000
0.026482	0.669346	0.000000
0.026613	0.666085	0.000000
0.026743	0.664794	0.000000
0.026874	0.661633	0.000000
0.027004	0.656740	0.000000
0.027135	0.652878	0.000000
0.027265	0.653864	0.000000
0.027396	0.653592	0.000000
0.027526	0.653444	0.000000
0.027656	0.642965	0.000000
0.027787	0.641646	0.000000
0.027917	0.648823	0.000000
0.028048	0.647056	0.000000
0.028178	0.641761	0.000000
0.028309	0.640690	0.000000
0.028439	0.627368	0.000000
0.028570	0.623723	0.000000
0.028700	0.633257	0.000000
0.028831	0.628414	0.000000
0.028961	0.624434	0.000000
0.029091	0.627775	0.000000
0.029222	0.621927	0.000000
0.029352	0.624117	0.000000
0.029483	0.618979	0.000000
0.029613	0.608563	0.000000
0.029744	0.607705	0.000000
0.029874	0.605010	0.000000
0.030005	0.605847	0.000000
0.030135	0.601768	0.000000
0.030266	0.602550	0.000000
0.030396	0.599199	0.000000
0.030526	0.592715	0.000000
0.030657	0.597139	0.000000
0.030787	0.597485	0.000000
0.030918	0.588423	0.000000
0.031048	0.592925	0.000000
0.031179	0.588690	0.000000
0.031309	0.585098	0.000000
0.031440	0.581390	0.000000
0.031570	0.576746	0.000000
0.031701	0.574122	0.000000
0.031831	0.568258	0.000000
0.031961	0.571659	0.000000
0.032092	0.570464	0.000000
0.032222	0.568471	0.000000
0.032353	0.561379	0.000000
0.032483	0.560236	0.000000
0.032614	0.559522	0.000000
0.032744	0.560061	0.000000
0.032875	0.548752	0.000000
0.033005	0.546935	0.000000
0.033136	0.548371	0.000000
0.033266	0.553182	0.000000
0.033396	0.545428	0.000000
0.033527	0.535915	0.000000
0.033657	0.535587	0.000000
0.033788	0.533995	0.000000
0.033918	0.537753	0.000000
0.034049	0.536362	0.000000
0.034179	0.534313	0.000000
0.034310	0.527844	0.000000
0.034440	0.526519	0.000000
0.034571	0.523561	0.000000
0.034701	0.521342	0.000000
0.034831	0.522857	0.000000
0.034962	0.520269	0.000000
0.035092	0.513742	0.000000
0.035223	0.521769	0.000000
0.035353	0.511393	0.000000
0.035484	0.505375	0.000000
0.035614	0.509463	0.000000
0.035745	0.501341	0.000000
0.035875	0.500615	0.000000
0.036006	0.505449	0.000000
0.036136	0.503697	0.000000
0.036267	0.494536	0.000000
0.036397	0.497053	0.000000
0.036527	0.494064	0.000000
0.036658	0.487225	0.000000
0.036788	0.493648	0.000000
0.036919	0.492689	0.000000
0.037049	0.489738	0.000000
0.037180	0.482878	0.000000
0.037310	0.480054	0.000000
0.037441	0.486436	0.000000
0.037571	0.481108	0.000000
0.037702	0.474475	0.000000
0.037832	0.473260	0.000000
0.037962	0.471159	0.000000
0.038093	0.465575	0.000000
0.038223	0.463737	0.000000
0.038354	0.468200	0.000000
0.038484	0.460662	0.000000
0.038615	0.458887	0.000000
0.038745	0.455313	0.000000
0.038876	0.449713	0.000000
0.039006	0.447255	0.000000
0.039137	0.447467	0.000000
0.039267	0.453423	0.000000
0.039397	0.449148	0.000000
0.039528	0.445605	0.000000
0.039658	0.446266	0.000000
0.039789	0.440391	0.000000
0.039919	0.434732	0.000000
0.040050	0.438166	0.000000
0.040180	0.437682	0.000000
0.040311	0.431826	0.000000
0.040441	0.426815	0.000000
0.040572	0.438495	0.000000
0.040702	0.433749	0.000000
0.040832	0.427558	0.000000
0.040963	0.427668	0.000000
0.041093	0.418396	0.000000
0.041224	0.417352	0.000000
0.041354	0.418433	0.000000
0.041485	0.418067	0.000000
0.041615	0.416237	0.000000
0.041746	0.416839	0.000000
0.041876	0.413042	0.000000
0.042007	0.411717	0.000000
0.042137	0.406411	0.000000
0.042267	0.402053	0.000000
0.042398	0.402237	0.000000
0.042528	0.400577	0.000000
0.042659	0.399310	0.000000
0.042789	0.394973	0.000000
0.042920	0.397390	0.000000
0.043050	0.392513	0.000000
0.043181	0.400576	0.000000
0.043311	0.390070	0.000000
0.043442	0.390187	0.000000
0.043572	0.394709	0.000000
0.043702	0.386401	0.000000
0.043833	0.379436	0.000000
0.043963	0.379464	0.000000
0.044094	0.379784	0.000000
0.044224	0.378704	0.000000
0.044355	0.378065	0.000000
0.044485	0.376618	0.000000
0.044616	0.376905	0.000000
0.044746	0.372261	0.000000
0.044877	0.377493	0.000000
0.045007	0.376590	0.000000
0.045137	0.370481	0.000000
0.045268	0.364819	0.000000
0.045398	0.361104	0.000000
0.045529	0.366640	0.000000
0.045659	0.365427	0.000000
0.045790	0.360835	0.000000
0.045920	0.359320	0.000000
0.046051	0.352444	0.000000
0.046181	0.354690	0.000000
0.046312	0.351264	0.000000
0.046442	0.354293	0.000000
0.046572	0.351612	0.000000
0.046703	0.348492	0.000000
0.046833	0.344982	0.000000
0.046964	0.343424	0.000000
0.047094	0.347913	0.000000
0.047225	0.342170	0.000000
0.047355	0.337210	0.000000
0.047486	0.340712	0.000000
0.047616	0.339238	0.000000
0.047747	0.335985	0.000000
0.047877	0.333085	0.000000
0.048007	0.333859	0.000000
0.048138	0.336619	0.000000
0.048268	0.331101	0.000000
0.048399	0.328625	0.000000
0.048529	0.327551	0.000000
0.048660	0.328024	0.000000
0.048790	0.327882	0.000000
0.048921	0.321339	0.000000
0.049051	0.323402	0.000000
0.049182	0.324481	0.000000
0.049312	0.313439	0.000000
0.049442	0.316863	0.000000
0.049573	0.314619	0.000000
0.049703	0.311636	0.000000
0.049834	0.319640	0.000000
0.049964	0.312546	0.000000
0.050095	0.312442	0.000000
0.050225	0.310381	0.000000
0.050356	0.312761	0.000000
0.050486	0.310548	0.000000
0.050617	0.304286	0.000000
0.050747	0.305890	0.000000
0.050877	0.302374	0.000000
0.051008	0.300140	0.000000
0.051138	0.302465	0.000000
0.051269	0.299719	0.000000
0.051399	0.295896	0.000000
0.051530	0.291754	0.000000
0.051660	0.294664	0.000000
0.051791	0.294162	0.000000
0.051921	0.286529	0.000000
0.052052	0.288980	0.000000
0.052182	0.293345	0.000000
0.052312	0.291721	0.000000
0.052443	0.288448	0.000000
0.052573	0.281452	0.000000
0.052704	0.285249	0.000000
0.052834	0.283278	0.000000
0.052965	0.280634	0.000000
0.053095	0.279838	0.000000
0.053226	0.279321	0.000000
0.053356	0.279085	0.000000
0.053487	0.279151	0.000000
0.053617	0.278441	0.000000
0.053747	0.270918	0.000000
0.053878	0.272481	0.000000
0.054008	0.274919	0.000000
0.054139	0.276096	0.000000
0.054269	0.268849	0.000000
0.054400	0.264528	0.000000
0.054530	0.269814	0.000000
0.054661	0.272518	0.000000
0.054791	0.274015	0.000000
0.054922	0.262963	0.000000
0.055052	0.265695	0.000000
0.055182	0.262128	0.000000
0.055313	0.260323	0.000000
0.055443	0.260178	0.000000
0.055574	0.261019	0.000000
0.055704	0.259111	0.000000
0.055835	0.258083	0.000000
0.055965	0.251442	0.000000
0.056096	0.249398	0.000000
0.056226	0.249406	0.000000
0.056357	0.251373	0.000000
0.056487	0.252133	0.000000
0.056617	0.243752	0.000000
0.056748	0.250106	0.000000
0.056878	0.249835	0.000000
0.057009	0.239078	0.000000
0.057139	0.245978	0.000000
0.057270	0.243448	0.000000
0.057400	0.238760	0.000000
0.057531	0.241548	0.000000
0.057661	0.243157	0.000000
0.057792	0.239124	0.000000
0.057922	0.235205	0.000000
0.058052	0.235489	0.000000
0.058183	0.235998	0.000000
0.058313	0.238381	0.000000
0.058444	0.231372	0.000000
0.058574	0.227220	0.000000
0.058705	0.231184	0.000000
0.058835	0.232243	0.000000
0.058966	0.233190	0.000000
0.059096	0.226605	0.000000
0.059227	0.229557	0.000000
0.059357	0.226376	0.000000
0.059488	0.226768	0.000000
0.059618	0.221499	0.000000
0.059748	0.221258	0.000000
0.059879	0.220422	0.000000
0.060009	0.222630	0.000000
0.060140	0.223001	0.000000
0.060270	0.226453	0.000000
0.060401	0.220144	0.000000
0.060531	0.221979	0.000000
0.060662	0.216692	0.000000
0.060792	0.215572	0.000000
0.060923	0.213682	0.000000
0.061053	0.215984	0.000000
0.061183	0.213724	0.000000
0.061314	0.214110	0.000000
0.061444	0.211158	0.000000
0.061575	0.210709	0.000000
0.061705	0.211032	0.000000
0.061836	0.206380	0.000000
0.061966	0.209339	0.000000
0.062097	0.211952	0.000000
0.062227	0.210755	0.000000
0.062358	0.208731	0.000000
0.062488	0.205334	0.000000
0.062618	0.201789	0.000000
0.062749	0.201064	0.000000
0.062879	0.196724	0.000000
0.063010	0.204722	0.000000
0.063140	0.198080	0.000000
0.063271	0.198988	0.000000
0.063401	0.203075	0.000000
0.063532	0.204683	0.000000
0.063662	0.195590	0.000000
0.063793	0.196212	0.000000
0.063923	0.192721	0.000000
0.064053	0.193990	0.000000
0.064184	0.192061	0.000000
0.064314	0.184088	0.000000
0.064445	0.198752	0.000000
0.064575	0.191257	0.000000
0.064706	0.188991	0.000000
0.064836	0.188152	0.000000
0.064967	0.184499	0.000000
0.065097	0.195008	0.000000
0.065228	0.187916	0.000000
0.065358	0.186268	0.000000
0.065488	0.184932	0.000000
0.065619	0.182916	0.000000
0.065749	0.182336	0.000000
0.065880	0.181450	0.000000
0.066010	0.184922	0.000000
0.066141	0.184976	0.000000
0.066271	0.181317	0.000000
0.066402	0.181020	0.000000
0.066532	0.178306	0.000000
0.066663	0.179410	0.000000
0.066793	0.180939	0.000000
0.066923	0.173079	0.000000
0.067054	0.173710	0.000000
0.067184	0.170230	0.000000
0.067315	0.174717	0.000000
0.067445	0.177585	0.000000
0.067576	0.171431	0.000000
0.067706	0.170745	0.000000
0.067837	0.170739	0.000000
0.067967	0.175908	0.000000
0.068098	0.169765	0.000000
0.068228	0.171334	0.000000
0.068358	0.168016	0.000000
0.068489	0.165624	0.000000
0.068619	0.167442	0.000000
0.068750	0.168690	0.000000
0.068880	0.166639	0.000000
0.069011	0.166309	0.000000
0.069141	0.163101	0.000000
0.069272	0.161430	0.000000
0.069402	0.165595	0.000000
0.069533	0.164728	0.000000
0.069663	0.161534	0.000000
0.069793	0.160733	0.000000
0.069924	0.155932	0.000000
0.070054	0.159570	0.000000
0.070185	0.161132	0.000000
0.070315	0.162213	0.000000
0.070446	0.155236	0.000000
0.070576	0.156133	0.000000
0.070707	0.153479	0.000000
0.070837	0.156111	0.000000
0.070968	0.156585	0.000000
0.071098	0.152761	0.000000
0.071228	0.158166	0.000000
0.071359	0.154215	0.000000
0.071489	0.148316	0.000000
0.071620	0.151882	0.000000
0.071750	0.149253	0.000000
0.071881	0.150039	0.000000
0.072011	0.147890	0.000000
0.072142	0.148944	0.000000
0.072272	0.148043	0.000000
0.072403	0.149311	0.000000
0.072533	0.148115	0.000000
0.072663	0.142493	0.000000
0.072794	0.145010	0.000000
0.072924	0.148239	0.000000
0.073055	0.144074	0.000000
0.073185	0.143132	0.000000
0.073316	0.141288	0.000000
0.073446	0.142902	0.000000
0.073577	0.144492	0.000000
0.073707	0.142121	0.000000
0.073838	0.142355	0.000000
0.073968	0.138529	0.000000
0.074098	0.144976	0.000000
0.074229	0.140013	0.000000
0.074359	0.138192	0.000000
0.074490	0.137974	0.000000
0.074620	0.136545	0.000000
0.074751	0.137467	0.000000
0.074881	0.135743	0.000000
0.075012	0.139219	0.000000
0.075142	0.137615	0.000000
0.075273	0.134988	0.000000
0.075403	0.134434	0.000000
0.075533	0.135827	0.000000
0.075664	0.133934	0.000000
0.075794	0.130976	0.000000
0.075925	0.127764	0.000000
0.076055	0.131180	0.000000
0.076186	0.128399	0.000000
0.076316	0.131993	0.000000
0.076447	0.134511	0.000000
0.076577	0.128913	0.000000
0.076708	0.133198	0.000000
0.076838	0.127118	0.000000
0.076968	0.122011	0.000000
0.077099	0.126215	0.000000
0.077229	0.123940	0.000000
0.077360	0.122811	0.000000
0.077490	0.124111	0.000000
0.077621	0.124522	0.000000
0.077751	0.125125	0.000000
0.077882	0.121251	0.000000
0.078012	0.121495	0.000000
0.078143	0.121407	0.000000
0.078273	0.124354	0.000000
0.078403	0.122440	0.000000
0.078534	0.123772	0.000000
0.078664	0.123408	0.000000
0.078795	0.121270	0.000000
0.078925	0.117895	0.000000
0.079056	0.120913	0.000000
0.079186	0.119708	0.000000
0.079317	0.119827	0.000000
0.079447	0.115993	0.000000
0.079578	0.116957	0.000000
0.079708	0.120117	0.000000
0.079838	0.116010	0.000000
0.079969	0.117808	0.000000
0.080099	0.112905	0.000000
0.080230	0.111665	0.000000
0.080360	0.114572	0.000000
0.080491	0.113863	0.000000
0.080621	0.113926	0.000000
0.080752	0.114665	0.000000
0.080882	0.116805	0.000000
0.081013	0.112533	0.000000
0.081143	0.110420	0.000000
0.081273	0.113599	0.000000
0.081404	0.110101	0.000000
0.081534	0.111398	0.000000
0.081665	0.111367	0.000000
0.081795	0.111169	0.000000
0.081926	0.110074	0.000000
0.082056	0.109606	0.000000
0.082187	0.103147	0.000000
0.082317	0.107938	0.000000
0.082448	0.109881	0.000000
0.082578	0.106247	0.000000
0.082709	0.109654	0.000000
0.082839	0.104850	0.000000
0.082969	0.105529	0.000000
0.083100	0.106526	0.000000
0.083230	0.103632	0.000000
0.083361	0.106263	0.000000
0.083491	0.103448	0.000000
0.083622	0.101102	0.000000
0.083752	0.106528	0.000000
0.083883	0.104144	0.000000
0.084013	0.102716	0.000000
0.084144	0.102192	0.000000
0.084274	0.100095	0.000000
0.084404	0.097709	0.000000
0.084535	0.100049	0.000000
0.084665	0.101600	0.000000
0.084796	0.100443	0.000000
0.084926	0.099202	0.000000
0.085057	0.099065	0.000000
0.085187	0.096302	0.000000
0.085318	0.094042	0.000000
0.085448	0.094700	0.000000
0.085579	0.095431	0.000000
0.085709	0.094002	0.000000
0.085839	0.095208	0.000000
0.085970	0.095145	0.000000
0.086100	0.096517	0.000000
0.086231	0.095673	0.000000
0.086361	0.093821	0.000000
0.086492	0.097579	0.000000
0.086622	0.094364	0.000000
0.086753	0.092445	0.000000
0.086883	0.089859	0.000000
0.087014	0.089601	0.000000
0.087144	0.092248	0.000000
0.087274	0.089635	0.000000
0.087405	0.092884	0.000000
0.087535	0.092605	0.000000
0.087666	0.090113	0.000000
0.087796	0.088155	0.000000
0.087927	0.091013	0.000000
0.088057	0.090008	0.000000
0.088188	0.090142	0.000000
0.088318	0.087635	0.000000
0.088449	0.091038	0.000000
0.088579	0.089648	0.000000
0.088709	0.088782	0.000000
0.088840	0.089333	0.000000
0.088970	0.084275	0.000000
0.089101	0.093430	0.000000
0.089231	0.086057	0.000000
0.089362	0.085138	0.000000
0.089492	0.083428	0.000000
0.089623	0.085710	0.000000
0.089753	0.084057	0.000000
0.089884	0.086799	0.000000
0.090014	0.084718	0.000000
0.090144	0.082339	0.000000
0.090275	0.082105	0.000000
0.090405	0.081517	0.000000
0.090536	0.086290	0.000000
0.090666	0.081099	0.000000
0.090797	0.080019	0.000000
0.090927	0.081136	0.000000
0.091058	0.078854	0.000000
0.091188	0.078804	0.000000
0.091319	0.081604	0.000000
0.091449	0.080997	0.000000
0.091579	0.078844	0.000000
0.091710	0.081950	0.000000
0.091840	0.077315	0.000000
0.091971	0.077385	0.000000
0.092101	0.077572	0.000000
0.092232	0.077344	0.000000
0.092362	0.078060	0.000000
0.092493	0.077482	0.000000
0.092623	0.075846	0.000000
0.092754	0.078838	0.000000
0.092884	0.075593	0.000000
0.093014	0.078712	0.000000
0.093145	0.075454	0.000000
0.093275	0.075540	0.000000
0.093406	0.077411	0.000000
0.093536	0.071956	0.000000
0.093667	0.070811	0.000000
0.093797	0.072349	0.000000
0.093928	0.073835	0.000000
0.094058	0.073782	0.000000
0.094189	0.076378	0.000000
0.094319	0.072817	0.000000
0.094449	0.071524	0.000000
0.094580	0.071426	0.000000
0.094710	0.070451	0.000000
0.094841	0.068842	0.000000
0.094971	0.070212	0.000000
0.095102	0.071427	0.000000
0.095232	0.069422	0.000000
0.095363	0.069644	0.000000
0.095493	0.069439	0.000000
0.095624	0.068412	0.000000
0.095754	0.067890	0.000000
0.095884	0.066777	0.000000
0.096015	0.070723	0.000000
0.096145	0.066634	0.000000
0.096276	0.069470	0.000000
0.096406	0.066008	0.000000
0.096537	0.067697	0.000000
0.096667	0.064069	0.000000
0.096798	0.067112	0.000000
0.096928	0.069659	0.000000
0.097059	0.067997	0.000000
0.097189	0.063687	0.000000
0.097319	0.063681	0.000000
0.097450	0.063066	0.000000
0.097580	0.068373	0.000000
0.097711	0.067747	0.000000
0.097841	0.065565	0.000000
0.097972	0.065661	0.000000
0.098102	0.067544	0.000000
0.098233	0.063822	0.000000
0.098363	0.064374	0.000000
0.098494	0.062611	0.000000
0.098624	0.057957	0.000000
0.098754	0.067736	0.000000
0.098885	0.064506	0.000000
0.099015	0.062328	0.000000
0.099146	0.063236	0.000000
0.099276	0.060525	0.000000
0.099407	0.062294	0.000000
0.099537	0.062703	0.000000
0.099668	0.061986	0.000000
0.099798	0.058952	0.000000
0.099929	0.056908	0.000000
0.100059	0.061947	0.000000
0.100189	0.059888	0.000000
0.100320	0.059719	0.000000
0.100450	0.061115	0.000000
