# Supplementary material for: The solution structure of the heavy chain–only C5-Fc nanobody reveals exposed variable regions that are optimal for COVID-19 antigen interactions
Source: J Biol Chem. 2023 Oct 12;299(11):105337. doi: 10.1016/j.jbc.2023.105337 (PMC10682267; doi:10.1016/j.jbc.2023.105337)
Supplement: SAXS_C5_Fc_Glycosylated_5.0mgml_Top1_best_fit [file mmc12.zip › jbc_105337_mmc12.pdb]

REMARK  FINAL COORDINATES WRITTEN BY NAMD AT TIMESTEP 10000
ATOM      1  N   GLN P   1     -18.694 -11.230 -83.295  0.00 97.00      PROA   
ATOM      2  HT1 GLN P   1     -18.624 -11.268 -84.332  0.00 97.00      PROA   
ATOM      3  HT2 GLN P   1     -19.689 -11.252 -82.993  0.00 97.00      PROA   
ATOM      4  HT3 GLN P   1     -18.176 -12.047 -82.914  0.00 97.00      PROA   
ATOM      5  CA  GLN P   1     -17.997 -10.004 -82.781  0.00 97.00      PROA   
ATOM      6  HA  GLN P   1     -18.297  -9.175 -83.405  0.00 97.00      PROA   
ATOM      7  CB  GLN P   1     -18.373  -9.771 -81.271  0.00 97.00      PROA   
ATOM      8  HB1 GLN P   1     -17.497  -9.968 -80.615  0.00 97.00      PROA   
ATOM      9  HB2 GLN P   1     -19.154 -10.486 -80.935  0.00 97.00      PROA   
ATOM     10  CG  GLN P   1     -18.908  -8.353 -80.915  0.00 97.00      PROA   
ATOM     11  HG1 GLN P   1     -19.089  -8.288 -79.820  0.00 97.00      PROA   
ATOM     12  HG2 GLN P   1     -19.877  -8.167 -81.426  0.00 97.00      PROA   
ATOM     13  CD  GLN P   1     -17.959  -7.230 -81.348  0.00 97.00      PROA   
ATOM     14  OE1 GLN P   1     -17.659  -7.118 -82.538  0.00 97.00      PROA   
ATOM     15  NE2 GLN P   1     -17.457  -6.422 -80.398  0.00 97.00      PROA   
ATOM     16 HE21 GLN P   1     -17.668  -6.596 -79.437  0.00 97.00      PROA   
ATOM     17 HE22 GLN P   1     -16.794  -5.728 -80.680  0.00 97.00      PROA   
ATOM     18  C   GLN P   1     -16.504 -10.222 -82.952  0.00 97.00      PROA   
ATOM     19  O   GLN P   1     -16.097 -11.373 -83.086  0.00 97.00      PROA   
ATOM     20  N   VAL P   2     -15.687  -9.159 -82.946  0.00 97.00      PROA   
ATOM     21  HN  VAL P   2     -16.042  -8.228 -82.907  0.00 97.00      PROA   
ATOM     22  CA  VAL P   2     -14.248  -9.258 -82.768  0.00 97.00      PROA   
ATOM     23  HA  VAL P   2     -13.955 -10.278 -82.570  0.00 97.00      PROA   
ATOM     24  CB  VAL P   2     -13.444  -8.725 -83.950  0.00 97.00      PROA   
ATOM     25  HB  VAL P   2     -13.694  -7.659 -84.140  0.00 97.00      PROA   
ATOM     26  CG1 VAL P   2     -11.938  -8.850 -83.649  0.00 97.00      PROA   
ATOM     27 HG11 VAL P   2     -11.684  -9.905 -83.409  0.00 97.00      PROA   
ATOM     28 HG12 VAL P   2     -11.630  -8.209 -82.795  0.00 97.00      PROA   
ATOM     29 HG13 VAL P   2     -11.342  -8.545 -84.535  0.00 97.00      PROA   
ATOM     30  CG2 VAL P   2     -13.783  -9.546 -85.210  0.00 97.00      PROA   
ATOM     31 HG21 VAL P   2     -14.850  -9.429 -85.497  0.00 97.00      PROA   
ATOM     32 HG22 VAL P   2     -13.571 -10.623 -85.040  0.00 97.00      PROA   
ATOM     33 HG23 VAL P   2     -13.158  -9.208 -86.064  0.00 97.00      PROA   
ATOM     34  C   VAL P   2     -13.976  -8.438 -81.524  0.00 97.00      PROA   
ATOM     35  O   VAL P   2     -14.219  -7.234 -81.498  0.00 97.00      PROA   
ATOM     36  N   GLN P   3     -13.561  -9.077 -80.421  0.00 97.00      PROA   
ATOM     37  HN  GLN P   3     -13.285 -10.035 -80.449  0.00 97.00      PROA   
ATOM     38  CA  GLN P   3     -13.644  -8.415 -79.135  0.00 97.00      PROA   
ATOM     39  HA  GLN P   3     -13.324  -7.388 -79.230  0.00 97.00      PROA   
ATOM     40  CB  GLN P   3     -15.098  -8.498 -78.588  0.00 97.00      PROA   
ATOM     41  HB1 GLN P   3     -15.297  -9.513 -78.182  0.00 97.00      PROA   
ATOM     42  HB2 GLN P   3     -15.788  -8.364 -79.448  0.00 97.00      PROA   
ATOM     43  CG  GLN P   3     -15.451  -7.410 -77.547  0.00 97.00      PROA   
ATOM     44  HG1 GLN P   3     -15.432  -6.408 -78.026  0.00 97.00      PROA   
ATOM     45  HG2 GLN P   3     -14.727  -7.386 -76.704  0.00 97.00      PROA   
ATOM     46  CD  GLN P   3     -16.855  -7.633 -76.991  0.00 97.00      PROA   
ATOM     47  OE1 GLN P   3     -17.845  -7.439 -77.701  0.00 97.00      PROA   
ATOM     48  NE2 GLN P   3     -16.944  -8.075 -75.718  0.00 97.00      PROA   
ATOM     49 HE21 GLN P   3     -16.107  -8.243 -75.199  0.00 97.00      PROA   
ATOM     50 HE22 GLN P   3     -17.853  -8.213 -75.325  0.00 97.00      PROA   
ATOM     51  C   GLN P   3     -12.727  -9.099 -78.144  0.00 97.00      PROA   
ATOM     52  O   GLN P   3     -12.353 -10.262 -78.297  0.00 97.00      PROA   
ATOM     53  N   LEU P   4     -12.366  -8.391 -77.071  0.00 97.00      PROA   
ATOM     54  HN  LEU P   4     -12.659  -7.444 -76.962  0.00 97.00      PROA   
ATOM     55  CA  LEU P   4     -11.690  -8.965 -75.932  0.00 97.00      PROA   
ATOM     56  HA  LEU P   4     -11.238  -9.909 -76.200  0.00 97.00      PROA   
ATOM     57  CB  LEU P   4     -10.592  -8.025 -75.372  0.00 97.00      PROA   
ATOM     58  HB1 LEU P   4     -10.190  -8.485 -74.444  0.00 97.00      PROA   
ATOM     59  HB2 LEU P   4     -11.043  -7.052 -75.079  0.00 97.00      PROA   
ATOM     60  CG  LEU P   4      -9.386  -7.745 -76.303  0.00 97.00      PROA   
ATOM     61  HG  LEU P   4      -8.617  -7.247 -75.675  0.00 97.00      PROA   
ATOM     62  CD1 LEU P   4      -8.766  -9.031 -76.863  0.00 97.00      PROA   
ATOM     63 HD11 LEU P   4      -9.467  -9.518 -77.575  0.00 97.00      PROA   
ATOM     64 HD12 LEU P   4      -8.534  -9.744 -76.043  0.00 97.00      PROA   
ATOM     65 HD13 LEU P   4      -7.826  -8.800 -77.408  0.00 97.00      PROA   
ATOM     66  CD2 LEU P   4      -9.713  -6.779 -77.449  0.00 97.00      PROA   
ATOM     67 HD21 LEU P   4     -10.209  -5.867 -77.053  0.00 97.00      PROA   
ATOM     68 HD22 LEU P   4     -10.379  -7.252 -78.203  0.00 97.00      PROA   
ATOM     69 HD23 LEU P   4      -8.782  -6.476 -77.974  0.00 97.00      PROA   
ATOM     70  C   LEU P   4     -12.722  -9.272 -74.858  0.00 97.00      PROA   
ATOM     71  O   LEU P   4     -13.730  -8.579 -74.722  0.00 97.00      PROA   
ATOM     72  N   VAL P   5     -12.510 -10.350 -74.090  0.00 97.00      PROA   
ATOM     73  HN  VAL P   5     -11.768 -10.982 -74.302  0.00 97.00      PROA   
ATOM     74  CA  VAL P   5     -13.314 -10.655 -72.919  0.00 97.00      PROA   
ATOM     75  HA  VAL P   5     -13.992  -9.842 -72.706  0.00 97.00      PROA   
ATOM     76  CB  VAL P   5     -14.126 -11.942 -73.093  0.00 97.00      PROA   
ATOM     77  HB  VAL P   5     -13.442 -12.778 -73.354  0.00 97.00      PROA   
ATOM     78  CG1 VAL P   5     -14.893 -12.304 -71.803  0.00 97.00      PROA   
ATOM     79 HG11 VAL P   5     -15.574 -11.476 -71.510  0.00 97.00      PROA   
ATOM     80 HG12 VAL P   5     -14.207 -12.521 -70.956  0.00 97.00      PROA   
ATOM     81 HG13 VAL P   5     -15.514 -13.210 -71.974  0.00 97.00      PROA   
ATOM     82  CG2 VAL P   5     -15.130 -11.747 -74.249  0.00 97.00      PROA   
ATOM     83 HG21 VAL P   5     -14.606 -11.564 -75.211  0.00 97.00      PROA   
ATOM     84 HG22 VAL P   5     -15.794 -10.882 -74.037  0.00 97.00      PROA   
ATOM     85 HG23 VAL P   5     -15.762 -12.654 -74.364  0.00 97.00      PROA   
ATOM     86  C   VAL P   5     -12.382 -10.775 -71.729  0.00 97.00      PROA   
ATOM     87  O   VAL P   5     -11.597 -11.719 -71.626  0.00 97.00      PROA   
ATOM     88  N   GLU P   6     -12.425  -9.812 -70.795  0.00 97.00      PROA   
ATOM     89  HN  GLU P   6     -12.957  -8.980 -70.932  0.00 97.00      PROA   
ATOM     90  CA  GLU P   6     -11.653  -9.830 -69.572  0.00 97.00      PROA   
ATOM     91  HA  GLU P   6     -10.824 -10.508 -69.709  0.00 97.00      PROA   
ATOM     92  CB  GLU P   6     -11.024  -8.448 -69.251  0.00 97.00      PROA   
ATOM     93  HB1 GLU P   6     -10.299  -8.203 -70.056  0.00 97.00      PROA   
ATOM     94  HB2 GLU P   6     -10.437  -8.533 -68.312  0.00 97.00      PROA   
ATOM     95  CG  GLU P   6     -12.016  -7.269 -69.084  0.00 97.00      PROA   
ATOM     96  HG1 GLU P   6     -11.510  -6.456 -68.522  0.00 97.00      PROA   
ATOM     97  HG2 GLU P   6     -12.922  -7.566 -68.513  0.00 97.00      PROA   
ATOM     98  CD  GLU P   6     -12.452  -6.676 -70.410  0.00 97.00      PROA   
ATOM     99  OE1 GLU P   6     -11.912  -5.608 -70.799  0.00 97.00      PROA   
ATOM    100  OE2 GLU P   6     -13.370  -7.249 -71.056  0.00 97.00      PROA   
ATOM    101  C   GLU P   6     -12.417 -10.368 -68.368  0.00 97.00      PROA   
ATOM    102  O   GLU P   6     -13.643 -10.456 -68.330  0.00 97.00      PROA   
ATOM    103  N   SER P   7     -11.668 -10.804 -67.343  0.00 97.00      PROA   
ATOM    104  HN  SER P   7     -10.677 -10.828 -67.447  0.00 97.00      PROA   
ATOM    105  CA  SER P   7     -12.188 -11.307 -66.085  0.00 97.00      PROA   
ATOM    106  HA  SER P   7     -12.956 -10.630 -65.740  0.00 97.00      PROA   
ATOM    107  CB  SER P   7     -12.772 -12.739 -66.194  0.00 97.00      PROA   
ATOM    108  HB1 SER P   7     -12.844 -13.246 -65.208  0.00 97.00      PROA   
ATOM    109  HB2 SER P   7     -12.124 -13.357 -66.852  0.00 97.00      PROA   
ATOM    110  OG  SER P   7     -14.091 -12.684 -66.726  0.00 97.00      PROA   
ATOM    111  HG1 SER P   7     -14.080 -12.028 -67.427  0.00 97.00      PROA   
ATOM    112  C   SER P   7     -11.102 -11.279 -65.032  0.00 97.00      PROA   
ATOM    113  O   SER P   7      -9.923 -11.117 -65.336  0.00 97.00      PROA   
ATOM    114  N   GLY P   8     -11.467 -11.418 -63.743  0.00 97.00      PROA   
ATOM    115  HN  GLY P   8     -12.434 -11.503 -63.513  0.00 97.00      PROA   
ATOM    116  CA  GLY P   8     -10.530 -11.279 -62.627  0.00 97.00      PROA   
ATOM    117  HA1 GLY P   8      -9.515 -11.458 -62.951  0.00 97.00      PROA   
ATOM    118  HA2 GLY P   8     -10.845 -11.960 -61.851  0.00 97.00      PROA   
ATOM    119  C   GLY P   8     -10.585  -9.895 -62.046  0.00 97.00      PROA   
ATOM    120  O   GLY P   8     -11.341  -9.044 -62.503  0.00 97.00      PROA   
ATOM    121  N   GLY P   9      -9.795  -9.629 -60.993  0.00 97.00      PROA   
ATOM    122  HN  GLY P   9      -9.138 -10.313 -60.685  0.00 97.00      PROA   
ATOM    123  CA  GLY P   9      -9.871  -8.382 -60.234  0.00 97.00      PROA   
ATOM    124  HA1 GLY P   9     -10.430  -7.630 -60.772  0.00 97.00      PROA   
ATOM    125  HA2 GLY P   9      -8.857  -8.077 -60.024  0.00 97.00      PROA   
ATOM    126  C   GLY P   9     -10.542  -8.610 -58.911  0.00 97.00      PROA   
ATOM    127  O   GLY P   9     -10.323  -9.631 -58.267  0.00 97.00      PROA   
ATOM    128  N   GLY P  10     -11.368  -7.655 -58.448  0.00 97.00      PROA   
ATOM    129  HN  GLY P  10     -11.558  -6.855 -59.011  0.00 97.00      PROA   
ATOM    130  CA  GLY P  10     -12.065  -7.758 -57.168  0.00 97.00      PROA   
ATOM    131  HA1 GLY P  10     -11.917  -8.731 -56.724  0.00 97.00      PROA   
ATOM    132  HA2 GLY P  10     -13.107  -7.555 -57.368  0.00 97.00      PROA   
ATOM    133  C   GLY P  10     -11.610  -6.722 -56.180  0.00 97.00      PROA   
ATOM    134  O   GLY P  10     -11.637  -5.525 -56.460  0.00 97.00      PROA   
ATOM    135  N   SER P  11     -11.219  -7.148 -54.964  0.00 97.00      PROA   
ATOM    136  HN  SER P  11     -11.136  -8.120 -54.759  0.00 97.00      PROA   
ATOM    137  CA  SER P  11     -10.869  -6.236 -53.880  0.00 97.00      PROA   
ATOM    138  HA  SER P  11     -10.596  -5.276 -54.293  0.00 97.00      PROA   
ATOM    139  CB  SER P  11     -12.007  -6.027 -52.846  0.00 97.00      PROA   
ATOM    140  HB1 SER P  11     -11.668  -5.358 -52.026  0.00 97.00      PROA   
ATOM    141  HB2 SER P  11     -12.308  -6.998 -52.397  0.00 97.00      PROA   
ATOM    142  OG  SER P  11     -13.140  -5.413 -53.454  0.00 97.00      PROA   
ATOM    143  HG1 SER P  11     -13.513  -6.041 -54.077  0.00 97.00      PROA   
ATOM    144  C   SER P  11      -9.675  -6.733 -53.097  0.00 97.00      PROA   
ATOM    145  O   SER P  11      -9.614  -7.897 -52.715  0.00 97.00      PROA   
ATOM    146  N   VAL P  12      -8.701  -5.849 -52.828  0.00 97.00      PROA   
ATOM    147  HN  VAL P  12      -8.763  -4.916 -53.175  0.00 97.00      PROA   
ATOM    148  CA  VAL P  12      -7.535  -6.133 -52.002  0.00 97.00      PROA   
ATOM    149  HA  VAL P  12      -7.758  -6.965 -51.350  0.00 97.00      PROA   
ATOM    150  CB  VAL P  12      -6.253  -6.443 -52.785  0.00 97.00      PROA   
ATOM    151  HB  VAL P  12      -5.386  -6.518 -52.095  0.00 97.00      PROA   
ATOM    152  CG1 VAL P  12      -6.397  -7.820 -53.452  0.00 97.00      PROA   
ATOM    153 HG11 VAL P  12      -7.220  -7.803 -54.198  0.00 97.00      PROA   
ATOM    154 HG12 VAL P  12      -6.626  -8.607 -52.703  0.00 97.00      PROA   
ATOM    155 HG13 VAL P  12      -5.458  -8.099 -53.976  0.00 97.00      PROA   
ATOM    156  CG2 VAL P  12      -5.947  -5.339 -53.820  0.00 97.00      PROA   
ATOM    157 HG21 VAL P  12      -5.797  -4.354 -53.330  0.00 97.00      PROA   
ATOM    158 HG22 VAL P  12      -6.768  -5.247 -54.562  0.00 97.00      PROA   
ATOM    159 HG23 VAL P  12      -5.014  -5.593 -54.369  0.00 97.00      PROA   
ATOM    160  C   VAL P  12      -7.271  -4.944 -51.102  0.00 97.00      PROA   
ATOM    161  O   VAL P  12      -7.810  -3.860 -51.302  0.00 97.00      PROA   
ATOM    162  N   GLN P  13      -6.429  -5.107 -50.067  0.00 97.00      PROA   
ATOM    163  HN  GLN P  13      -6.027  -5.999 -49.875  0.00 97.00      PROA   
ATOM    164  CA  GLN P  13      -5.838  -3.988 -49.354  0.00 97.00      PROA   
ATOM    165  HA  GLN P  13      -6.540  -3.168 -49.342  0.00 97.00      PROA   
ATOM    166  CB  GLN P  13      -5.526  -4.350 -47.878  0.00 97.00      PROA   
ATOM    167  HB1 GLN P  13      -5.041  -3.481 -47.385  0.00 97.00      PROA   
ATOM    168  HB2 GLN P  13      -4.803  -5.193 -47.850  0.00 97.00      PROA   
ATOM    169  CG  GLN P  13      -6.798  -4.726 -47.072  0.00 97.00      PROA   
ATOM    170  HG1 GLN P  13      -7.297  -5.605 -47.532  0.00 97.00      PROA   
ATOM    171  HG2 GLN P  13      -7.504  -3.868 -47.079  0.00 97.00      PROA   
ATOM    172  CD  GLN P  13      -6.486  -5.063 -45.611  0.00 97.00      PROA   
ATOM    173  OE1 GLN P  13      -5.360  -4.954 -45.129  0.00 97.00      PROA   
ATOM    174  NE2 GLN P  13      -7.523  -5.482 -44.857  0.00 97.00      PROA   
ATOM    175 HE21 GLN P  13      -7.315  -5.699 -43.903  0.00 97.00      PROA   
ATOM    176 HE22 GLN P  13      -8.441  -5.556 -45.247  0.00 97.00      PROA   
ATOM    177  C   GLN P  13      -4.594  -3.485 -50.088  0.00 97.00      PROA   
ATOM    178  O   GLN P  13      -3.985  -4.207 -50.877  0.00 97.00      PROA   
ATOM    179  N   ALA P  14      -4.205  -2.212 -49.885  0.00 97.00      PROA   
ATOM    180  HN  ALA P  14      -4.769  -1.610 -49.325  0.00 97.00      PROA   
ATOM    181  CA  ALA P  14      -3.035  -1.609 -50.496  0.00 97.00      PROA   
ATOM    182  HA  ALA P  14      -3.183  -1.647 -51.565  0.00 97.00      PROA   
ATOM    183  CB  ALA P  14      -2.932  -0.129 -50.074  0.00 97.00      PROA   
ATOM    184  HB1 ALA P  14      -2.763  -0.052 -48.978  0.00 97.00      PROA   
ATOM    185  HB2 ALA P  14      -3.876   0.400 -50.322  0.00 97.00      PROA   
ATOM    186  HB3 ALA P  14      -2.094   0.375 -50.602  0.00 97.00      PROA   
ATOM    187  C   ALA P  14      -1.719  -2.345 -50.219  0.00 97.00      PROA   
ATOM    188  O   ALA P  14      -1.447  -2.806 -49.115  0.00 97.00      PROA   
ATOM    189  N   GLY P  15      -0.897  -2.510 -51.274  0.00 97.00      PROA   
ATOM    190  HN  GLY P  15      -1.115  -2.044 -52.128  0.00 97.00      PROA   
ATOM    191  CA  GLY P  15       0.264  -3.398 -51.296  0.00 97.00      PROA   
ATOM    192  HA1 GLY P  15       0.629  -3.559 -50.292  0.00 97.00      PROA   
ATOM    193  HA2 GLY P  15       1.007  -2.952 -51.941  0.00 97.00      PROA   
ATOM    194  C   GLY P  15      -0.068  -4.752 -51.873  0.00 97.00      PROA   
ATOM    195  O   GLY P  15       0.813  -5.491 -52.302  0.00 97.00      PROA   
ATOM    196  N   GLY P  16      -1.367  -5.102 -51.911  0.00 97.00      PROA   
ATOM    197  HN  GLY P  16      -2.033  -4.476 -51.511  0.00 97.00      PROA   
ATOM    198  CA  GLY P  16      -1.909  -6.361 -52.410  0.00 97.00      PROA   
ATOM    199  HA1 GLY P  16      -2.983  -6.275 -52.346  0.00 97.00      PROA   
ATOM    200  HA2 GLY P  16      -1.517  -7.140 -51.773  0.00 97.00      PROA   
ATOM    201  C   GLY P  16      -1.602  -6.773 -53.830  0.00 97.00      PROA   
ATOM    202  O   GLY P  16      -1.072  -6.021 -54.650  0.00 97.00      PROA   
ATOM    203  N   SER P  17      -1.991  -8.019 -54.147  0.00 97.00      PROA   
ATOM    204  HN  SER P  17      -2.447  -8.585 -53.464  0.00 97.00      PROA   
ATOM    205  CA  SER P  17      -1.782  -8.662 -55.433  0.00 97.00      PROA   
ATOM    206  HA  SER P  17      -1.380  -7.933 -56.121  0.00 97.00      PROA   
ATOM    207  CB  SER P  17      -0.824  -9.885 -55.348  0.00 97.00      PROA   
ATOM    208  HB1 SER P  17      -0.860 -10.483 -56.283  0.00 97.00      PROA   
ATOM    209  HB2 SER P  17      -1.140 -10.543 -54.510  0.00 97.00      PROA   
ATOM    210  OG  SER P  17       0.528  -9.480 -55.141  0.00 97.00      PROA   
ATOM    211  HG1 SER P  17       1.024  -9.768 -55.911  0.00 97.00      PROA   
ATOM    212  C   SER P  17      -3.090  -9.154 -56.024  0.00 97.00      PROA   
ATOM    213  O   SER P  17      -3.959  -9.636 -55.307  0.00 97.00      PROA   
ATOM    214  N   LEU P  18      -3.257  -9.055 -57.356  0.00 97.00      PROA   
ATOM    215  HN  LEU P  18      -2.505  -8.711 -57.913  0.00 97.00      PROA   
ATOM    216  CA  LEU P  18      -4.442  -9.511 -58.069  0.00 97.00      PROA   
ATOM    217  HA  LEU P  18      -4.907 -10.310 -57.511  0.00 97.00      PROA   
ATOM    218  CB  LEU P  18      -5.460  -8.364 -58.331  0.00 97.00      PROA   
ATOM    219  HB1 LEU P  18      -6.167  -8.630 -59.146  0.00 97.00      PROA   
ATOM    220  HB2 LEU P  18      -4.893  -7.468 -58.665  0.00 97.00      PROA   
ATOM    221  CG  LEU P  18      -6.331  -7.990 -57.117  0.00 97.00      PROA   
ATOM    222  HG  LEU P  18      -5.662  -7.772 -56.257  0.00 97.00      PROA   
ATOM    223  CD1 LEU P  18      -7.145  -6.724 -57.407  0.00 97.00      PROA   
ATOM    224 HD11 LEU P  18      -7.841  -6.894 -58.255  0.00 97.00      PROA   
ATOM    225 HD12 LEU P  18      -6.462  -5.886 -57.665  0.00 97.00      PROA   
ATOM    226 HD13 LEU P  18      -7.740  -6.434 -56.515  0.00 97.00      PROA   
ATOM    227  CD2 LEU P  18      -7.274  -9.141 -56.735  0.00 97.00      PROA   
ATOM    228 HD21 LEU P  18      -6.702 -10.003 -56.330  0.00 97.00      PROA   
ATOM    229 HD22 LEU P  18      -7.855  -9.482 -57.618  0.00 97.00      PROA   
ATOM    230 HD23 LEU P  18      -7.996  -8.816 -55.956  0.00 97.00      PROA   
ATOM    231  C   LEU P  18      -4.057 -10.106 -59.411  0.00 97.00      PROA   
ATOM    232  O   LEU P  18      -3.001  -9.804 -59.956  0.00 97.00      PROA   
ATOM    233  N   THR P  19      -4.923 -10.960 -59.987  0.00 97.00      PROA   
ATOM    234  HN  THR P  19      -5.787 -11.184 -59.543  0.00 97.00      PROA   
ATOM    235  CA  THR P  19      -4.727 -11.524 -61.323  0.00 97.00      PROA   
ATOM    236  HA  THR P  19      -3.854 -11.072 -61.769  0.00 97.00      PROA   
ATOM    237  CB  THR P  19      -4.533 -13.054 -61.344  0.00 97.00      PROA   
ATOM    238  HB  THR P  19      -4.552 -13.423 -60.296  0.00 97.00      PROA   
ATOM    239  OG1 THR P  19      -3.268 -13.382 -61.897  0.00 97.00      PROA   
ATOM    240  HG1 THR P  19      -2.629 -13.214 -61.201  0.00 97.00      PROA   
ATOM    241  CG2 THR P  19      -5.563 -13.857 -62.160  0.00 97.00      PROA   
ATOM    242 HG21 THR P  19      -5.525 -13.580 -63.235  0.00 97.00      PROA   
ATOM    243 HG22 THR P  19      -6.594 -13.705 -61.776  0.00 97.00      PROA   
ATOM    244 HG23 THR P  19      -5.328 -14.941 -62.091  0.00 97.00      PROA   
ATOM    245  C   THR P  19      -5.882 -11.101 -62.201  0.00 97.00      PROA   
ATOM    246  O   THR P  19      -7.043 -11.108 -61.783  0.00 97.00      PROA   
ATOM    247  N   LEU P  20      -5.568 -10.688 -63.440  0.00 97.00      PROA   
ATOM    248  HN  LEU P  20      -4.608 -10.621 -63.701  0.00 97.00      PROA   
ATOM    249  CA  LEU P  20      -6.518 -10.338 -64.472  0.00 97.00      PROA   
ATOM    250  HA  LEU P  20      -7.524 -10.516 -64.120  0.00 97.00      PROA   
ATOM    251  CB  LEU P  20      -6.379  -8.861 -64.925  0.00 97.00      PROA   
ATOM    252  HB1 LEU P  20      -7.205  -8.623 -65.628  0.00 97.00      PROA   
ATOM    253  HB2 LEU P  20      -5.418  -8.729 -65.467  0.00 97.00      PROA   
ATOM    254  CG  LEU P  20      -6.409  -7.811 -63.799  0.00 97.00      PROA   
ATOM    255  HG  LEU P  20      -5.578  -8.022 -63.092  0.00 97.00      PROA   
ATOM    256  CD1 LEU P  20      -6.196  -6.412 -64.381  0.00 97.00      PROA   
ATOM    257 HD11 LEU P  20      -6.977  -6.188 -65.139  0.00 97.00      PROA   
ATOM    258 HD12 LEU P  20      -5.198  -6.342 -64.866  0.00 97.00      PROA   
ATOM    259 HD13 LEU P  20      -6.251  -5.649 -63.576  0.00 97.00      PROA   
ATOM    260  CD2 LEU P  20      -7.730  -7.846 -63.030  0.00 97.00      PROA   
ATOM    261 HD21 LEU P  20      -7.872  -8.846 -62.569  0.00 97.00      PROA   
ATOM    262 HD22 LEU P  20      -8.586  -7.645 -63.710  0.00 97.00      PROA   
ATOM    263 HD23 LEU P  20      -7.730  -7.084 -62.222  0.00 97.00      PROA   
ATOM    264  C   LEU P  20      -6.284 -11.236 -65.677  0.00 97.00      PROA   
ATOM    265  O   LEU P  20      -5.158 -11.432 -66.133  0.00 97.00      PROA   
ATOM    266  N   SER P  21      -7.357 -11.812 -66.234  0.00 97.00      PROA   
ATOM    267  HN  SER P  21      -8.267 -11.623 -65.873  0.00 97.00      PROA   
ATOM    268  CA  SER P  21      -7.290 -12.719 -67.369  0.00 97.00      PROA   
ATOM    269  HA  SER P  21      -6.269 -12.823 -67.707  0.00 97.00      PROA   
ATOM    270  CB  SER P  21      -7.859 -14.129 -67.067  0.00 97.00      PROA   
ATOM    271  HB1 SER P  21      -7.810 -14.780 -67.966  0.00 97.00      PROA   
ATOM    272  HB2 SER P  21      -8.922 -14.043 -66.755  0.00 97.00      PROA   
ATOM    273  OG  SER P  21      -7.135 -14.749 -66.006  0.00 97.00      PROA   
ATOM    274  HG1 SER P  21      -6.247 -14.926 -66.328  0.00 97.00      PROA   
ATOM    275  C   SER P  21      -8.089 -12.140 -68.509  0.00 97.00      PROA   
ATOM    276  O   SER P  21      -9.137 -11.536 -68.304  0.00 97.00      PROA   
ATOM    277  N   CYS P  22      -7.611 -12.284 -69.752  0.00 97.00      PROA   
ATOM    278  HN  CYS P  22      -6.733 -12.731 -69.907  0.00 97.00      PROA   
ATOM    279  CA  CYS P  22      -8.304 -11.764 -70.917  0.00 97.00      PROA   
ATOM    280  HA  CYS P  22      -9.355 -11.642 -70.703  0.00 97.00      PROA   
ATOM    281  CB  CYS P  22      -7.700 -10.398 -71.346  0.00 97.00      PROA   
ATOM    282  HB1 CYS P  22      -6.593 -10.487 -71.365  0.00 97.00      PROA   
ATOM    283  HB2 CYS P  22      -7.956  -9.667 -70.549  0.00 97.00      PROA   
ATOM    284  SG  CYS P  22      -8.270  -9.729 -72.940  0.00 97.00      PROA   
ATOM    285  C   CYS P  22      -8.215 -12.754 -72.056  0.00 97.00      PROA   
ATOM    286  O   CYS P  22      -7.139 -13.249 -72.371  0.00 97.00      PROA   
ATOM    287  N   VAL P  23      -9.348 -13.047 -72.712  0.00 97.00      PROA   
ATOM    288  HN  VAL P  23     -10.211 -12.641 -72.420  0.00 97.00      PROA   
ATOM    289  CA  VAL P  23      -9.415 -13.927 -73.866  0.00 97.00      PROA   
ATOM    290  HA  VAL P  23      -8.460 -14.405 -74.030  0.00 97.00      PROA   
ATOM    291  CB  VAL P  23     -10.475 -15.019 -73.701  0.00 97.00      PROA   
ATOM    292  HB  VAL P  23     -11.481 -14.558 -73.599  0.00 97.00      PROA   
ATOM    293  CG1 VAL P  23     -10.468 -15.972 -74.915  0.00 97.00      PROA   
ATOM    294 HG11 VAL P  23      -9.453 -16.399 -75.066  0.00 97.00      PROA   
ATOM    295 HG12 VAL P  23     -10.777 -15.458 -75.850  0.00 97.00      PROA   
ATOM    296 HG13 VAL P  23     -11.170 -16.815 -74.743  0.00 97.00      PROA   
ATOM    297  CG2 VAL P  23     -10.181 -15.828 -72.422  0.00 97.00      PROA   
ATOM    298 HG21 VAL P  23     -10.247 -15.193 -71.512  0.00 97.00      PROA   
ATOM    299 HG22 VAL P  23      -9.165 -16.274 -72.476  0.00 97.00      PROA   
ATOM    300 HG23 VAL P  23     -10.913 -16.656 -72.317  0.00 97.00      PROA   
ATOM    301  C   VAL P  23      -9.733 -13.085 -75.093  0.00 97.00      PROA   
ATOM    302  O   VAL P  23     -10.625 -12.234 -75.073  0.00 97.00      PROA   
ATOM    303  N   ALA P  24      -9.003 -13.279 -76.206  0.00 97.00      PROA   
ATOM    304  HN  ALA P  24      -8.271 -13.956 -76.206  0.00 97.00      PROA   
ATOM    305  CA  ALA P  24      -9.297 -12.621 -77.461  0.00 97.00      PROA   
ATOM    306  HA  ALA P  24      -9.791 -11.682 -77.260  0.00 97.00      PROA   
ATOM    307  CB  ALA P  24      -7.999 -12.319 -78.236  0.00 97.00      PROA   
ATOM    308  HB1 ALA P  24      -7.464 -13.258 -78.492  0.00 97.00      PROA   
ATOM    309  HB2 ALA P  24      -7.326 -11.696 -77.609  0.00 97.00      PROA   
ATOM    310  HB3 ALA P  24      -8.212 -11.771 -79.179  0.00 97.00      PROA   
ATOM    311  C   ALA P  24     -10.257 -13.450 -78.310  0.00 97.00      PROA   
ATOM    312  O   ALA P  24     -10.079 -14.647 -78.523  0.00 97.00      PROA   
ATOM    313  N   SER P  25     -11.337 -12.821 -78.810  0.00 97.00      PROA   
ATOM    314  HN  SER P  25     -11.482 -11.849 -78.642  0.00 97.00      PROA   
ATOM    315  CA  SER P  25     -12.380 -13.502 -79.559  0.00 97.00      PROA   
ATOM    316  HA  SER P  25     -12.124 -14.545 -79.670  0.00 97.00      PROA   
ATOM    317  CB  SER P  25     -13.768 -13.443 -78.848  0.00 97.00      PROA   
ATOM    318  HB1 SER P  25     -13.641 -13.828 -77.813  0.00 97.00      PROA   
ATOM    319  HB2 SER P  25     -14.483 -14.114 -79.370  0.00 97.00      PROA   
ATOM    320  OG  SER P  25     -14.335 -12.130 -78.791  0.00 97.00      PROA   
ATOM    321  HG1 SER P  25     -13.656 -11.554 -78.432  0.00 97.00      PROA   
ATOM    322  C   SER P  25     -12.476 -12.918 -80.957  0.00 97.00      PROA   
ATOM    323  O   SER P  25     -12.579 -11.710 -81.156  0.00 97.00      PROA   
ATOM    324  N   GLY P  26     -12.404 -13.782 -81.991  0.00 97.00      PROA   
ATOM    325  HN  GLY P  26     -12.263 -14.752 -81.811  0.00 97.00      PROA   
ATOM    326  CA  GLY P  26     -12.541 -13.379 -83.393  0.00 97.00      PROA   
ATOM    327  HA1 GLY P  26     -13.281 -12.596 -83.469  0.00 97.00      PROA   
ATOM    328  HA2 GLY P  26     -12.816 -14.255 -83.961  0.00 97.00      PROA   
ATOM    329  C   GLY P  26     -11.284 -12.845 -84.028  0.00 97.00      PROA   
ATOM    330  O   GLY P  26     -11.286 -12.461 -85.192  0.00 97.00      PROA   
ATOM    331  N   VAL P  27     -10.168 -12.818 -83.288  0.00 97.00      PROA   
ATOM    332  HN  VAL P  27     -10.181 -13.103 -82.333  0.00 97.00      PROA   
ATOM    333  CA  VAL P  27      -8.894 -12.343 -83.788  0.00 97.00      PROA   
ATOM    334  HA  VAL P  27      -8.817 -12.609 -84.832  0.00 97.00      PROA   
ATOM    335  CB  VAL P  27      -8.768 -10.822 -83.666  0.00 97.00      PROA   
ATOM    336  HB  VAL P  27      -9.570 -10.382 -84.297  0.00 97.00      PROA   
ATOM    337  CG1 VAL P  27      -9.006 -10.360 -82.212  0.00 97.00      PROA   
ATOM    338 HG11 VAL P  27      -8.227 -10.766 -81.532  0.00 97.00      PROA   
ATOM    339 HG12 VAL P  27     -10.001 -10.686 -81.840  0.00 97.00      PROA   
ATOM    340 HG13 VAL P  27      -8.983  -9.251 -82.159  0.00 97.00      PROA   
ATOM    341  CG2 VAL P  27      -7.417 -10.316 -84.217  0.00 97.00      PROA   
ATOM    342 HG21 VAL P  27      -7.262 -10.672 -85.258  0.00 97.00      PROA   
ATOM    343 HG22 VAL P  27      -6.572 -10.662 -83.584  0.00 97.00      PROA   
ATOM    344 HG23 VAL P  27      -7.413  -9.205 -84.223  0.00 97.00      PROA   
ATOM    345  C   VAL P  27      -7.781 -13.089 -83.072  0.00 97.00      PROA   
ATOM    346  O   VAL P  27      -7.852 -13.347 -81.873  0.00 97.00      PROA   
ATOM    347  N   THR P  28      -6.730 -13.510 -83.802  0.00 97.00      PROA   
ATOM    348  HN  THR P  28      -6.697 -13.348 -84.785  0.00 97.00      PROA   
ATOM    349  CA  THR P  28      -5.686 -14.384 -83.269  0.00 97.00      PROA   
ATOM    350  HA  THR P  28      -6.122 -14.998 -82.494  0.00 97.00      PROA   
ATOM    351  CB  THR P  28      -5.104 -15.321 -84.325  0.00 97.00      PROA   
ATOM    352  HB  THR P  28      -4.480 -14.757 -85.051  0.00 97.00      PROA   
ATOM    353  OG1 THR P  28      -6.145 -15.932 -85.070  0.00 97.00      PROA   
ATOM    354  HG1 THR P  28      -6.627 -16.481 -84.447  0.00 97.00      PROA   
ATOM    355  CG2 THR P  28      -4.278 -16.454 -83.699  0.00 97.00      PROA   
ATOM    356 HG21 THR P  28      -4.874 -17.008 -82.943  0.00 97.00      PROA   
ATOM    357 HG22 THR P  28      -3.366 -16.063 -83.199  0.00 97.00      PROA   
ATOM    358 HG23 THR P  28      -3.952 -17.170 -84.484  0.00 97.00      PROA   
ATOM    359  C   THR P  28      -4.522 -13.624 -82.662  0.00 97.00      PROA   
ATOM    360  O   THR P  28      -3.930 -12.733 -83.281  0.00 97.00      PROA   
ATOM    361  N   LEU P  29      -4.129 -13.983 -81.424  0.00 97.00      PROA   
ATOM    362  HN  LEU P  29      -4.636 -14.687 -80.934  0.00 97.00      PROA   
ATOM    363  CA  LEU P  29      -2.923 -13.487 -80.787  0.00 97.00      PROA   
ATOM    364  HA  LEU P  29      -2.953 -12.409 -80.844  0.00 97.00      PROA   
ATOM    365  CB  LEU P  29      -2.846 -13.878 -79.291  0.00 97.00      PROA   
ATOM    366  HB1 LEU P  29      -1.904 -13.484 -78.854  0.00 97.00      PROA   
ATOM    367  HB2 LEU P  29      -2.821 -14.986 -79.211  0.00 97.00      PROA   
ATOM    368  CG  LEU P  29      -4.013 -13.356 -78.426  0.00 97.00      PROA   
ATOM    369  HG  LEU P  29      -4.931 -13.917 -78.704  0.00 97.00      PROA   
ATOM    370  CD1 LEU P  29      -3.724 -13.612 -76.941  0.00 97.00      PROA   
ATOM    371 HD11 LEU P  29      -2.878 -12.981 -76.596  0.00 97.00      PROA   
ATOM    372 HD12 LEU P  29      -3.450 -14.673 -76.761  0.00 97.00      PROA   
ATOM    373 HD13 LEU P  29      -4.614 -13.363 -76.325  0.00 97.00      PROA   
ATOM    374  CD2 LEU P  29      -4.289 -11.859 -78.634  0.00 97.00      PROA   
ATOM    375 HD21 LEU P  29      -4.636 -11.652 -79.669  0.00 97.00      PROA   
ATOM    376 HD22 LEU P  29      -3.375 -11.262 -78.429  0.00 97.00      PROA   
ATOM    377 HD23 LEU P  29      -5.086 -11.528 -77.935  0.00 97.00      PROA   
ATOM    378  C   LEU P  29      -1.648 -13.910 -81.513  0.00 97.00      PROA   
ATOM    379  O   LEU P  29      -1.207 -15.055 -81.484  0.00 97.00      PROA   
ATOM    380  N   GLY P  30      -1.036 -12.947 -82.218  0.00 97.00      PROA   
ATOM    381  HN  GLY P  30      -1.419 -12.027 -82.176  0.00 97.00      PROA   
ATOM    382  CA  GLY P  30       0.161 -13.139 -83.026  0.00 97.00      PROA   
ATOM    383  HA1 GLY P  30       0.238 -14.167 -83.347  0.00 97.00      PROA   
ATOM    384  HA2 GLY P  30       1.020 -12.806 -82.462  0.00 97.00      PROA   
ATOM    385  C   GLY P  30       0.091 -12.299 -84.264  0.00 97.00      PROA   
ATOM    386  O   GLY P  30       1.101 -11.933 -84.848  0.00 97.00      PROA   
ATOM    387  N   ARG P  31      -1.125 -11.895 -84.679  0.00 97.00      PROA   
ATOM    388  HN  ARG P  31      -1.946 -12.276 -84.261  0.00 97.00      PROA   
ATOM    389  CA  ARG P  31      -1.284 -10.915 -85.742  0.00 97.00      PROA   
ATOM    390  HA  ARG P  31      -0.473 -11.029 -86.446  0.00 97.00      PROA   
ATOM    391  CB  ARG P  31      -2.609 -11.191 -86.519  0.00 97.00      PROA   
ATOM    392  HB1 ARG P  31      -3.382 -11.455 -85.767  0.00 97.00      PROA   
ATOM    393  HB2 ARG P  31      -2.458 -12.090 -87.155  0.00 97.00      PROA   
ATOM    394  CG  ARG P  31      -3.179 -10.027 -87.365  0.00 97.00      PROA   
ATOM    395  HG1 ARG P  31      -3.431  -9.218 -86.645  0.00 97.00      PROA   
ATOM    396  HG2 ARG P  31      -4.142 -10.343 -87.820  0.00 97.00      PROA   
ATOM    397  CD  ARG P  31      -2.263  -9.502 -88.489  0.00 97.00      PROA   
ATOM    398  HD1 ARG P  31      -2.411 -10.082 -89.425  0.00 97.00      PROA   
ATOM    399  HD2 ARG P  31      -1.196  -9.566 -88.188  0.00 97.00      PROA   
ATOM    400  NE  ARG P  31      -2.660  -8.075 -88.707  0.00 97.00      PROA   
ATOM    401  HE  ARG P  31      -3.435  -7.740 -88.171  0.00 97.00      PROA   
ATOM    402  CZ  ARG P  31      -1.827  -7.090 -89.002  0.00 97.00      PROA   
ATOM    403  NH1 ARG P  31      -0.651  -7.275 -89.540  0.00 97.00      PROA   
ATOM    404 HH11 ARG P  31      -0.395  -8.212 -89.777  0.00 97.00      PROA   
ATOM    405 HH12 ARG P  31      -0.111  -6.474 -89.797  0.00 97.00      PROA   
ATOM    406  NH2 ARG P  31      -2.204  -5.871 -88.695  0.00 97.00      PROA   
ATOM    407 HH21 ARG P  31      -3.000  -5.823 -88.092  0.00 97.00      PROA   
ATOM    408 HH22 ARG P  31      -1.515  -5.161 -88.549  0.00 97.00      PROA   
ATOM    409  C   ARG P  31      -1.171  -9.472 -85.244  0.00 97.00      PROA   
ATOM    410  O   ARG P  31      -0.813  -8.555 -85.980  0.00 97.00      PROA   
ATOM    411  N   HSD P  32      -1.451  -9.243 -83.954  0.00 97.00      PROA   
ATOM    412  HN  HSD P  32      -1.663 -10.007 -83.350  0.00 97.00      PROA   
ATOM    413  CA  HSD P  32      -1.441  -7.932 -83.340  0.00 97.00      PROA   
ATOM    414  HA  HSD P  32      -0.797  -7.266 -83.895  0.00 97.00      PROA   
ATOM    415  CB  HSD P  32      -2.873  -7.344 -83.216  0.00 97.00      PROA   
ATOM    416  HB1 HSD P  32      -2.852  -6.367 -82.687  0.00 97.00      PROA   
ATOM    417  HB2 HSD P  32      -3.489  -8.047 -82.615  0.00 97.00      PROA   
ATOM    418  ND1 HSD P  32      -4.937  -7.313 -84.706  0.00 97.00      PROA   
ATOM    419  HD1 HSD P  32      -5.598  -7.505 -83.981  0.00 97.00      PROA   
ATOM    420  CG  HSD P  32      -3.581  -7.132 -84.526  0.00 97.00      PROA   
ATOM    421  CE1 HSD P  32      -5.222  -6.985 -85.988  0.00 97.00      PROA   
ATOM    422  HE1 HSD P  32      -6.233  -7.009 -86.396  0.00 97.00      PROA   
ATOM    423  NE2 HSD P  32      -4.142  -6.608 -86.648  0.00 97.00      PROA   
ATOM    424  CD2 HSD P  32      -3.107  -6.695 -85.720  0.00 97.00      PROA   
ATOM    425  HD2 HSD P  32      -2.093  -6.415 -85.975  0.00 97.00      PROA   
ATOM    426  C   HSD P  32      -0.869  -8.059 -81.941  0.00 97.00      PROA   
ATOM    427  O   HSD P  32      -0.782  -9.163 -81.403  0.00 97.00      PROA   
ATOM    428  N   ALA P  33      -0.470  -6.930 -81.329  0.00 97.00      PROA   
ATOM    429  HN  ALA P  33      -0.467  -6.079 -81.849  0.00 97.00      PROA   
ATOM    430  CA  ALA P  33      -0.110  -6.821 -79.928  0.00 97.00      PROA   
ATOM    431  HA  ALA P  33       0.251  -7.779 -79.584  0.00 97.00      PROA   
ATOM    432  CB  ALA P  33       1.018  -5.791 -79.748  0.00 97.00      PROA   
ATOM    433  HB1 ALA P  33       0.707  -4.793 -80.124  0.00 97.00      PROA   
ATOM    434  HB2 ALA P  33       1.921  -6.107 -80.313  0.00 97.00      PROA   
ATOM    435  HB3 ALA P  33       1.303  -5.682 -78.680  0.00 97.00      PROA   
ATOM    436  C   ALA P  33      -1.311  -6.456 -79.048  0.00 97.00      PROA   
ATOM    437  O   ALA P  33      -2.211  -5.714 -79.452  0.00 97.00      PROA   
ATOM    438  N   ILE P  34      -1.346  -7.005 -77.819  0.00 97.00      PROA   
ATOM    439  HN  ILE P  34      -0.585  -7.556 -77.486  0.00 97.00      PROA   
ATOM    440  CA  ILE P  34      -2.465  -6.929 -76.891  0.00 97.00      PROA   
ATOM    441  HA  ILE P  34      -3.242  -6.308 -77.314  0.00 97.00      PROA   
ATOM    442  CB  ILE P  34      -3.049  -8.319 -76.618  0.00 97.00      PROA   
ATOM    443  HB  ILE P  34      -3.313  -8.757 -77.604  0.00 97.00      PROA   
ATOM    444  CG2 ILE P  34      -1.990  -9.260 -76.003  0.00 97.00      PROA   
ATOM    445 HG21 ILE P  34      -1.761  -8.970 -74.955  0.00 97.00      PROA   
ATOM    446 HG22 ILE P  34      -1.044  -9.254 -76.586  0.00 97.00      PROA   
ATOM    447 HG23 ILE P  34      -2.365 -10.305 -76.006  0.00 97.00      PROA   
ATOM    448  CG1 ILE P  34      -4.347  -8.262 -75.774  0.00 97.00      PROA   
ATOM    449 HG11 ILE P  34      -4.924  -7.357 -76.059  0.00 97.00      PROA   
ATOM    450 HG12 ILE P  34      -4.088  -8.166 -74.698  0.00 97.00      PROA   
ATOM    451  CD  ILE P  34      -5.262  -9.472 -75.988  0.00 97.00      PROA   
ATOM    452  HD1 ILE P  34      -4.721 -10.425 -75.805  0.00 97.00      PROA   
ATOM    453  HD2 ILE P  34      -5.642  -9.490 -77.032  0.00 97.00      PROA   
ATOM    454  HD3 ILE P  34      -6.134  -9.428 -75.301  0.00 97.00      PROA   
ATOM    455  C   ILE P  34      -2.039  -6.262 -75.595  0.00 97.00      PROA   
ATOM    456  O   ILE P  34      -0.907  -6.414 -75.135  0.00 97.00      PROA   
ATOM    457  N   GLY P  35      -2.918  -5.458 -74.965  0.00 97.00      PROA   
ATOM    458  HN  GLY P  35      -3.836  -5.315 -75.328  0.00 97.00      PROA   
ATOM    459  CA  GLY P  35      -2.587  -4.834 -73.693  0.00 97.00      PROA   
ATOM    460  HA1 GLY P  35      -2.090  -3.899 -73.904  0.00 97.00      PROA   
ATOM    461  HA2 GLY P  35      -1.988  -5.520 -73.112  0.00 97.00      PROA   
ATOM    462  C   GLY P  35      -3.761  -4.526 -72.819  0.00 97.00      PROA   
ATOM    463  O   GLY P  35      -4.915  -4.794 -73.136  0.00 97.00      PROA   
ATOM    464  N   TRP P  36      -3.457  -3.925 -71.662  0.00 97.00      PROA   
ATOM    465  HN  TRP P  36      -2.498  -3.742 -71.457  0.00 97.00      PROA   
ATOM    466  CA  TRP P  36      -4.423  -3.530 -70.661  0.00 97.00      PROA   
ATOM    467  HA  TRP P  36      -5.422  -3.755 -71.003  0.00 97.00      PROA   
ATOM    468  CB  TRP P  36      -4.164  -4.267 -69.323  0.00 97.00      PROA   
ATOM    469  HB1 TRP P  36      -4.809  -3.843 -68.524  0.00 97.00      PROA   
ATOM    470  HB2 TRP P  36      -3.108  -4.097 -69.024  0.00 97.00      PROA   
ATOM    471  CG  TRP P  36      -4.402  -5.744 -69.367  0.00 97.00      PROA   
ATOM    472  CD1 TRP P  36      -3.481  -6.716 -69.668  0.00 97.00      PROA   
ATOM    473  HD1 TRP P  36      -2.481  -6.509 -70.020  0.00 97.00      PROA   
ATOM    474  NE1 TRP P  36      -4.038  -7.956 -69.452  0.00 97.00      PROA   
ATOM    475  HE1 TRP P  36      -3.635  -8.835 -69.587  0.00 97.00      PROA   
ATOM    476  CE2 TRP P  36      -5.320  -7.810 -69.018  0.00 97.00      PROA   
ATOM    477  CD2 TRP P  36      -5.606  -6.426 -68.976  0.00 97.00      PROA   
ATOM    478  CE3 TRP P  36      -6.875  -5.996 -68.586  0.00 97.00      PROA   
ATOM    479  HE3 TRP P  36      -7.138  -4.948 -68.581  0.00 97.00      PROA   
ATOM    480  CZ3 TRP P  36      -7.824  -6.956 -68.224  0.00 97.00      PROA   
ATOM    481  HZ3 TRP P  36      -8.813  -6.638 -67.932  0.00 97.00      PROA   
ATOM    482  CZ2 TRP P  36      -6.248  -8.760 -68.634  0.00 97.00      PROA   
ATOM    483  HZ2 TRP P  36      -6.011  -9.813 -68.633  0.00 97.00      PROA   
ATOM    484  CH2 TRP P  36      -7.512  -8.313 -68.240  0.00 97.00      PROA   
ATOM    485  HH2 TRP P  36      -8.256  -9.035 -67.936  0.00 97.00      PROA   
ATOM    486  C   TRP P  36      -4.359  -2.027 -70.437  0.00 97.00      PROA   
ATOM    487  O   TRP P  36      -3.282  -1.433 -70.349  0.00 97.00      PROA   
ATOM    488  N   PHE P  37      -5.532  -1.374 -70.359  0.00 97.00      PROA   
ATOM    489  HN  PHE P  37      -6.384  -1.882 -70.460  0.00 97.00      PROA   
ATOM    490  CA  PHE P  37      -5.658   0.069 -70.237  0.00 97.00      PROA   
ATOM    491  HA  PHE P  37      -4.742   0.487 -69.848  0.00 97.00      PROA   
ATOM    492  CB  PHE P  37      -6.012   0.727 -71.607  0.00 97.00      PROA   
ATOM    493  HB1 PHE P  37      -5.974   1.835 -71.529  0.00 97.00      PROA   
ATOM    494  HB2 PHE P  37      -7.026   0.416 -71.934  0.00 97.00      PROA   
ATOM    495  CG  PHE P  37      -5.029   0.285 -72.664  0.00 97.00      PROA   
ATOM    496  CD1 PHE P  37      -5.253  -0.877 -73.427  0.00 97.00      PROA   
ATOM    497  HD1 PHE P  37      -6.159  -1.446 -73.277  0.00 97.00      PROA   
ATOM    498  CE1 PHE P  37      -4.279  -1.349 -74.317  0.00 97.00      PROA   
ATOM    499  HE1 PHE P  37      -4.450  -2.260 -74.871  0.00 97.00      PROA   
ATOM    500  CZ  PHE P  37      -3.080  -0.644 -74.476  0.00 97.00      PROA   
ATOM    501  HZ  PHE P  37      -2.324  -1.010 -75.155  0.00 97.00      PROA   
ATOM    502  CD2 PHE P  37      -3.840   1.002 -72.864  0.00 97.00      PROA   
ATOM    503  HD2 PHE P  37      -3.671   1.907 -72.300  0.00 97.00      PROA   
ATOM    504  CE2 PHE P  37      -2.863   0.532 -73.749  0.00 97.00      PROA   
ATOM    505  HE2 PHE P  37      -1.931   1.067 -73.859  0.00 97.00      PROA   
ATOM    506  C   PHE P  37      -6.760   0.336 -69.218  0.00 97.00      PROA   
ATOM    507  O   PHE P  37      -7.870  -0.179 -69.340  0.00 97.00      PROA   
ATOM    508  N   ARG P  38      -6.499   1.111 -68.153  0.00 97.00      PROA   
ATOM    509  HN  ARG P  38      -5.665   1.656 -68.101  0.00 97.00      PROA   
ATOM    510  CA  ARG P  38      -7.382   1.145 -66.997  0.00 97.00      PROA   
ATOM    511  HA  ARG P  38      -8.275   0.572 -67.197  0.00 97.00      PROA   
ATOM    512  CB  ARG P  38      -6.682   0.518 -65.766  0.00 97.00      PROA   
ATOM    513  HB1 ARG P  38      -6.283  -0.469 -66.083  0.00 97.00      PROA   
ATOM    514  HB2 ARG P  38      -7.445   0.321 -64.983  0.00 97.00      PROA   
ATOM    515  CG  ARG P  38      -5.528   1.360 -65.183  0.00 97.00      PROA   
ATOM    516  HG1 ARG P  38      -5.926   2.317 -64.782  0.00 97.00      PROA   
ATOM    517  HG2 ARG P  38      -4.820   1.611 -66.002  0.00 97.00      PROA   
ATOM    518  CD  ARG P  38      -4.774   0.655 -64.060  0.00 97.00      PROA   
ATOM    519  HD1 ARG P  38      -4.340  -0.300 -64.426  0.00 97.00      PROA   
ATOM    520  HD2 ARG P  38      -5.444   0.479 -63.192  0.00 97.00      PROA   
ATOM    521  NE  ARG P  38      -3.679   1.565 -63.647  0.00 97.00      PROA   
ATOM    522  HE  ARG P  38      -3.775   2.554 -63.760  0.00 97.00      PROA   
ATOM    523  CZ  ARG P  38      -2.677   1.258 -62.858  0.00 97.00      PROA   
ATOM    524  NH1 ARG P  38      -2.436   0.080 -62.353  0.00 97.00      PROA   
ATOM    525 HH11 ARG P  38      -3.169  -0.598 -62.395  0.00 97.00      PROA   
ATOM    526 HH12 ARG P  38      -1.824   0.138 -61.564  0.00 97.00      PROA   
ATOM    527  NH2 ARG P  38      -1.947   2.250 -62.417  0.00 97.00      PROA   
ATOM    528 HH21 ARG P  38      -2.335   3.138 -62.663  0.00 97.00      PROA   
ATOM    529 HH22 ARG P  38      -1.471   2.063 -61.558  0.00 97.00      PROA   
ATOM    530  C   ARG P  38      -7.848   2.554 -66.679  0.00 97.00      PROA   
ATOM    531  O   ARG P  38      -7.075   3.501 -66.677  0.00 97.00      PROA   
ATOM    532  N   GLN P  39      -9.148   2.733 -66.403  0.00 97.00      PROA   
ATOM    533  HN  GLN P  39      -9.749   1.943 -66.308  0.00 97.00      PROA   
ATOM    534  CA  GLN P  39      -9.750   4.043 -66.208  0.00 97.00      PROA   
ATOM    535  HA  GLN P  39      -9.073   4.829 -66.508  0.00 97.00      PROA   
ATOM    536  CB  GLN P  39     -11.045   4.093 -67.063  0.00 97.00      PROA   
ATOM    537  HB1 GLN P  39     -11.899   3.627 -66.526  0.00 97.00      PROA   
ATOM    538  HB2 GLN P  39     -10.826   3.451 -67.942  0.00 97.00      PROA   
ATOM    539  CG  GLN P  39     -11.448   5.486 -67.608  0.00 97.00      PROA   
ATOM    540  HG1 GLN P  39     -10.561   6.014 -68.020  0.00 97.00      PROA   
ATOM    541  HG2 GLN P  39     -11.880   6.116 -66.801  0.00 97.00      PROA   
ATOM    542  CD  GLN P  39     -12.471   5.353 -68.743  0.00 97.00      PROA   
ATOM    543  OE1 GLN P  39     -12.847   4.249 -69.157  0.00 97.00      PROA   
ATOM    544  NE2 GLN P  39     -12.911   6.485 -69.316  0.00 97.00      PROA   
ATOM    545 HE21 GLN P  39     -12.349   7.308 -69.228  0.00 97.00      PROA   
ATOM    546 HE22 GLN P  39     -13.575   6.439 -70.063  0.00 97.00      PROA   
ATOM    547  C   GLN P  39     -10.003   4.182 -64.710  0.00 97.00      PROA   
ATOM    548  O   GLN P  39     -10.616   3.312 -64.088  0.00 97.00      PROA   
ATOM    549  N   ALA P  40      -9.458   5.240 -64.077  0.00 97.00      PROA   
ATOM    550  HN  ALA P  40      -9.058   5.996 -64.589  0.00 97.00      PROA   
ATOM    551  CA  ALA P  40      -9.235   5.258 -62.641  0.00 97.00      PROA   
ATOM    552  HA  ALA P  40      -9.787   4.449 -62.187  0.00 97.00      PROA   
ATOM    553  CB  ALA P  40      -7.726   5.055 -62.389  0.00 97.00      PROA   
ATOM    554  HB1 ALA P  40      -7.144   5.919 -62.774  0.00 97.00      PROA   
ATOM    555  HB2 ALA P  40      -7.369   4.151 -62.927  0.00 97.00      PROA   
ATOM    556  HB3 ALA P  40      -7.505   4.929 -61.308  0.00 97.00      PROA   
ATOM    557  C   ALA P  40      -9.677   6.573 -61.988  0.00 97.00      PROA   
ATOM    558  O   ALA P  40      -9.790   7.585 -62.679  0.00 97.00      PROA   
ATOM    559  N   PRO P  41      -9.944   6.647 -60.679  0.00 97.00      PROA   
ATOM    560  CD  PRO P  41     -10.073   5.497 -59.781  0.00 97.00      PROA   
ATOM    561  HD1 PRO P  41      -9.056   5.197 -59.447  0.00 97.00      PROA   
ATOM    562  HD2 PRO P  41     -10.587   4.636 -60.258  0.00 97.00      PROA   
ATOM    563  CA  PRO P  41     -10.219   7.906 -59.985  0.00 97.00      PROA   
ATOM    564  HA  PRO P  41     -11.131   8.307 -60.401  0.00 97.00      PROA   
ATOM    565  CB  PRO P  41     -10.399   7.487 -58.513  0.00 97.00      PROA   
ATOM    566  HB1 PRO P  41     -11.114   8.146 -57.975  0.00 97.00      PROA   
ATOM    567  HB2 PRO P  41      -9.425   7.495 -57.979  0.00 97.00      PROA   
ATOM    568  CG  PRO P  41     -10.883   6.038 -58.604  0.00 97.00      PROA   
ATOM    569  HG1 PRO P  41     -10.709   5.466 -57.668  0.00 97.00      PROA   
ATOM    570  HG2 PRO P  41     -11.965   6.014 -58.858  0.00 97.00      PROA   
ATOM    571  C   PRO P  41      -9.151   8.984 -60.148  0.00 97.00      PROA   
ATOM    572  O   PRO P  41      -8.014   8.789 -59.725  0.00 97.00      PROA   
ATOM    573  N   GLY P  42      -9.501  10.145 -60.737  0.00 97.00      PROA   
ATOM    574  HN  GLY P  42     -10.424  10.246 -61.102  0.00 97.00      PROA   
ATOM    575  CA  GLY P  42      -8.568  11.256 -60.937  0.00 97.00      PROA   
ATOM    576  HA1 GLY P  42      -7.945  11.358 -60.061  0.00 97.00      PROA   
ATOM    577  HA2 GLY P  42      -9.150  12.144 -61.136  0.00 97.00      PROA   
ATOM    578  C   GLY P  42      -7.641  11.078 -62.110  0.00 97.00      PROA   
ATOM    579  O   GLY P  42      -6.630  11.764 -62.226  0.00 97.00      PROA   
ATOM    580  N   LYS P  43      -7.972  10.162 -63.027  0.00 97.00      PROA   
ATOM    581  HN  LYS P  43      -8.789   9.599 -62.928  0.00 97.00      PROA   
ATOM    582  CA  LYS P  43      -7.191   9.883 -64.208  0.00 97.00      PROA   
ATOM    583  HA  LYS P  43      -6.611  10.753 -64.480  0.00 97.00      PROA   
ATOM    584  CB  LYS P  43      -6.275   8.643 -64.022  0.00 97.00      PROA   
ATOM    585  HB1 LYS P  43      -5.714   8.445 -64.960  0.00 97.00      PROA   
ATOM    586  HB2 LYS P  43      -6.924   7.761 -63.837  0.00 97.00      PROA   
ATOM    587  CG  LYS P  43      -5.258   8.743 -62.870  0.00 97.00      PROA   
ATOM    588  HG1 LYS P  43      -5.795   8.866 -61.906  0.00 97.00      PROA   
ATOM    589  HG2 LYS P  43      -4.623   9.642 -63.021  0.00 97.00      PROA   
ATOM    590  CD  LYS P  43      -4.384   7.478 -62.810  0.00 97.00      PROA   
ATOM    591  HD1 LYS P  43      -3.928   7.332 -63.813  0.00 97.00      PROA   
ATOM    592  HD2 LYS P  43      -5.053   6.611 -62.623  0.00 97.00      PROA   
ATOM    593  CE  LYS P  43      -3.267   7.502 -61.759  0.00 97.00      PROA   
ATOM    594  HE1 LYS P  43      -3.669   7.808 -60.770  0.00 97.00      PROA   
ATOM    595  HE2 LYS P  43      -2.469   8.216 -62.056  0.00 97.00      PROA   
ATOM    596  NZ  LYS P  43      -2.672   6.159 -61.642  0.00 97.00      PROA   
ATOM    597  HZ1 LYS P  43      -2.301   5.888 -62.575  0.00 97.00      PROA   
ATOM    598  HZ2 LYS P  43      -3.406   5.450 -61.440  0.00 97.00      PROA   
ATOM    599  HZ3 LYS P  43      -1.954   6.068 -60.896  0.00 97.00      PROA   
ATOM    600  C   LYS P  43      -8.154   9.601 -65.346  0.00 97.00      PROA   
ATOM    601  O   LYS P  43      -9.354   9.447 -65.137  0.00 97.00      PROA   
ATOM    602  N   GLU P  44      -7.636   9.522 -66.584  0.00 97.00      PROA   
ATOM    603  HN  GLU P  44      -6.668   9.699 -66.744  0.00 97.00      PROA   
ATOM    604  CA  GLU P  44      -8.365   8.935 -67.694  0.00 97.00      PROA   
ATOM    605  HA  GLU P  44      -9.424   8.933 -67.482  0.00 97.00      PROA   
ATOM    606  CB  GLU P  44      -8.107   9.741 -69.003  0.00 97.00      PROA   
ATOM    607  HB1 GLU P  44      -7.322   9.272 -69.633  0.00 97.00      PROA   
ATOM    608  HB2 GLU P  44      -7.727  10.745 -68.716  0.00 97.00      PROA   
ATOM    609  CG  GLU P  44      -9.388   9.984 -69.848  0.00 97.00      PROA   
ATOM    610  HG1 GLU P  44      -9.138  10.426 -70.837  0.00 97.00      PROA   
ATOM    611  HG2 GLU P  44     -10.054  10.689 -69.305  0.00 97.00      PROA   
ATOM    612  CD  GLU P  44     -10.183   8.712 -70.087  0.00 97.00      PROA   
ATOM    613  OE1 GLU P  44     -11.229   8.530 -69.419  0.00 97.00      PROA   
ATOM    614  OE2 GLU P  44      -9.705   7.851 -70.868  0.00 97.00      PROA   
ATOM    615  C   GLU P  44      -7.905   7.474 -67.793  0.00 97.00      PROA   
ATOM    616  O   GLU P  44      -7.399   6.890 -66.831  0.00 97.00      PROA   
ATOM    617  N   ARG P  45      -8.074   6.821 -68.953  0.00 97.00      PROA   
ATOM    618  HN  ARG P  45      -8.566   7.268 -69.696  0.00 97.00      PROA   
ATOM    619  CA  ARG P  45      -7.731   5.436 -69.182  0.00 97.00      PROA   
ATOM    620  HA  ARG P  45      -8.026   4.881 -68.304  0.00 97.00      PROA   
ATOM    621  CB  ARG P  45      -8.581   4.913 -70.367  0.00 97.00      PROA   
ATOM    622  HB1 ARG P  45      -8.210   5.368 -71.310  0.00 97.00      PROA   
ATOM    623  HB2 ARG P  45      -9.609   5.306 -70.219  0.00 97.00      PROA   
ATOM    624  CG  ARG P  45      -8.629   3.378 -70.472  0.00 97.00      PROA   
ATOM    625  HG1 ARG P  45      -9.006   2.950 -69.519  0.00 97.00      PROA   
ATOM    626  HG2 ARG P  45      -7.586   3.017 -70.598  0.00 97.00      PROA   
ATOM    627  CD  ARG P  45      -9.461   2.845 -71.645  0.00 97.00      PROA   
ATOM    628  HD1 ARG P  45      -9.337   1.742 -71.697  0.00 97.00      PROA   
ATOM    629  HD2 ARG P  45      -9.140   3.318 -72.598  0.00 97.00      PROA   
ATOM    630  NE  ARG P  45     -10.893   3.184 -71.380  0.00 97.00      PROA   
ATOM    631  HE  ARG P  45     -11.106   3.916 -70.733  0.00 97.00      PROA   
ATOM    632  CZ  ARG P  45     -11.931   2.563 -71.910  0.00 97.00      PROA   
ATOM    633  NH1 ARG P  45     -11.837   1.654 -72.847  0.00 97.00      PROA   
ATOM    634 HH11 ARG P  45     -10.945   1.473 -73.261  0.00 97.00      PROA   
ATOM    635 HH12 ARG P  45     -12.673   1.270 -73.237  0.00 97.00      PROA   
ATOM    636  NH2 ARG P  45     -13.124   2.839 -71.443  0.00 97.00      PROA   
ATOM    637 HH21 ARG P  45     -13.124   3.388 -70.607  0.00 97.00      PROA   
ATOM    638 HH22 ARG P  45     -13.825   2.132 -71.538  0.00 97.00      PROA   
ATOM    639  C   ARG P  45      -6.224   5.210 -69.379  0.00 97.00      PROA   
ATOM    640  O   ARG P  45      -5.729   4.967 -70.483  0.00 97.00      PROA   
ATOM    641  N   GLU P  46      -5.443   5.282 -68.280  0.00 97.00      PROA   
ATOM    642  HN  GLU P  46      -5.890   5.446 -67.404  0.00 97.00      PROA   
ATOM    643  CA  GLU P  46      -4.003   5.098 -68.268  0.00 97.00      PROA   
ATOM    644  HA  GLU P  46      -3.620   5.812 -68.983  0.00 97.00      PROA   
ATOM    645  CB  GLU P  46      -3.351   5.453 -66.896  0.00 97.00      PROA   
ATOM    646  HB1 GLU P  46      -3.683   6.474 -66.613  0.00 97.00      PROA   
ATOM    647  HB2 GLU P  46      -2.247   5.485 -67.013  0.00 97.00      PROA   
ATOM    648  CG  GLU P  46      -3.695   4.480 -65.740  0.00 97.00      PROA   
ATOM    649  HG1 GLU P  46      -3.379   3.449 -66.008  0.00 97.00      PROA   
ATOM    650  HG2 GLU P  46      -4.795   4.478 -65.584  0.00 97.00      PROA   
ATOM    651  CD  GLU P  46      -3.044   4.805 -64.406  0.00 97.00      PROA   
ATOM    652  OE1 GLU P  46      -2.099   5.619 -64.279  0.00 97.00      PROA   
ATOM    653  OE2 GLU P  46      -3.490   4.199 -63.396  0.00 97.00      PROA   
ATOM    654  C   GLU P  46      -3.540   3.724 -68.756  0.00 97.00      PROA   
ATOM    655  O   GLU P  46      -4.160   2.677 -68.551  0.00 97.00      PROA   
ATOM    656  N   ARG P  47      -2.410   3.713 -69.485  0.00 97.00      PROA   
ATOM    657  HN  ARG P  47      -1.905   4.563 -69.614  0.00 97.00      PROA   
ATOM    658  CA  ARG P  47      -1.794   2.511 -70.005  0.00 97.00      PROA   
ATOM    659  HA  ARG P  47      -2.563   1.930 -70.492  0.00 97.00      PROA   
ATOM    660  CB  ARG P  47      -0.674   2.867 -71.025  0.00 97.00      PROA   
ATOM    661  HB1 ARG P  47      -0.378   1.941 -71.563  0.00 97.00      PROA   
ATOM    662  HB2 ARG P  47       0.212   3.232 -70.463  0.00 97.00      PROA   
ATOM    663  CG  ARG P  47      -1.065   3.967 -72.042  0.00 97.00      PROA   
ATOM    664  HG1 ARG P  47      -1.237   4.910 -71.482  0.00 97.00      PROA   
ATOM    665  HG2 ARG P  47      -2.029   3.701 -72.527  0.00 97.00      PROA   
ATOM    666  CD  ARG P  47       0.015   4.277 -73.093  0.00 97.00      PROA   
ATOM    667  HD1 ARG P  47       1.025   4.233 -72.632  0.00 97.00      PROA   
ATOM    668  HD2 ARG P  47      -0.116   5.294 -73.522  0.00 97.00      PROA   
ATOM    669  NE  ARG P  47      -0.069   3.252 -74.180  0.00 97.00      PROA   
ATOM    670  HE  ARG P  47       0.566   2.479 -74.205  0.00 97.00      PROA   
ATOM    671  CZ  ARG P  47      -0.905   3.300 -75.209  0.00 97.00      PROA   
ATOM    672  NH1 ARG P  47      -1.772   4.263 -75.387  0.00 97.00      PROA   
ATOM    673 HH11 ARG P  47      -1.742   5.051 -74.772  0.00 97.00      PROA   
ATOM    674 HH12 ARG P  47      -2.245   4.354 -76.263  0.00 97.00      PROA   
ATOM    675  NH2 ARG P  47      -0.842   2.320 -76.069  0.00 97.00      PROA   
ATOM    676 HH21 ARG P  47       0.018   1.810 -76.110  0.00 97.00      PROA   
ATOM    677 HH22 ARG P  47      -1.274   2.416 -76.966  0.00 97.00      PROA   
ATOM    678  C   ARG P  47      -1.226   1.651 -68.880  0.00 97.00      PROA   
ATOM    679  O   ARG P  47      -0.618   2.161 -67.943  0.00 97.00      PROA   
ATOM    680  N   VAL P  48      -1.404   0.320 -68.949  0.00 97.00      PROA   
ATOM    681  HN  VAL P  48      -1.983  -0.092 -69.649  0.00 97.00      PROA   
ATOM    682  CA  VAL P  48      -0.875  -0.580 -67.936  0.00 97.00      PROA   
ATOM    683  HA  VAL P  48      -0.492  -0.019 -67.096  0.00 97.00      PROA   
ATOM    684  CB  VAL P  48      -1.964  -1.528 -67.414  0.00 97.00      PROA   
ATOM    685  HB  VAL P  48      -2.327  -2.197 -68.223  0.00 97.00      PROA   
ATOM    686  CG1 VAL P  48      -1.449  -2.395 -66.250  0.00 97.00      PROA   
ATOM    687 HG11 VAL P  48      -1.135  -1.741 -65.408  0.00 97.00      PROA   
ATOM    688 HG12 VAL P  48      -0.588  -3.028 -66.555  0.00 97.00      PROA   
ATOM    689 HG13 VAL P  48      -2.258  -3.062 -65.883  0.00 97.00      PROA   
ATOM    690  CG2 VAL P  48      -3.163  -0.690 -66.934  0.00 97.00      PROA   
ATOM    691 HG21 VAL P  48      -3.648  -0.149 -67.774  0.00 97.00      PROA   
ATOM    692 HG22 VAL P  48      -2.828   0.063 -66.189  0.00 97.00      PROA   
ATOM    693 HG23 VAL P  48      -3.929  -1.345 -66.466  0.00 97.00      PROA   
ATOM    694  C   VAL P  48       0.309  -1.324 -68.537  0.00 97.00      PROA   
ATOM    695  O   VAL P  48       1.471  -0.958 -68.385  0.00 97.00      PROA   
ATOM    696  N   SER P  49       0.058  -2.404 -69.283  0.00 97.00      PROA   
ATOM    697  HN  SER P  49      -0.879  -2.689 -69.469  0.00 97.00      PROA   
ATOM    698  CA  SER P  49       1.125  -3.139 -69.926  0.00 97.00      PROA   
ATOM    699  HA  SER P  49       1.924  -2.473 -70.214  0.00 97.00      PROA   
ATOM    700  CB  SER P  49       1.674  -4.297 -69.044  0.00 97.00      PROA   
ATOM    701  HB1 SER P  49       0.874  -5.031 -68.808  0.00 97.00      PROA   
ATOM    702  HB2 SER P  49       2.010  -3.851 -68.083  0.00 97.00      PROA   
ATOM    703  OG  SER P  49       2.796  -4.960 -69.634  0.00 97.00      PROA   
ATOM    704  HG1 SER P  49       2.540  -5.350 -70.473  0.00 97.00      PROA   
ATOM    705  C   SER P  49       0.559  -3.741 -71.172  0.00 97.00      PROA   
ATOM    706  O   SER P  49      -0.580  -4.210 -71.182  0.00 97.00      PROA   
ATOM    707  N   CYS P  50       1.357  -3.780 -72.246  0.00 97.00      PROA   
ATOM    708  HN  CYS P  50       2.245  -3.326 -72.242  0.00 97.00      PROA   
ATOM    709  CA  CYS P  50       1.089  -4.656 -73.364  0.00 97.00      PROA   
ATOM    710  HA  CYS P  50       0.047  -4.939 -73.368  0.00 97.00      PROA   
ATOM    711  CB  CYS P  50       1.419  -4.039 -74.750  0.00 97.00      PROA   
ATOM    712  HB1 CYS P  50       1.021  -4.696 -75.553  0.00 97.00      PROA   
ATOM    713  HB2 CYS P  50       2.520  -3.987 -74.890  0.00 97.00      PROA   
ATOM    714  SG  CYS P  50       0.744  -2.370 -74.979  0.00 97.00      PROA   
ATOM    715  C   CYS P  50       1.902  -5.922 -73.182  0.00 97.00      PROA   
ATOM    716  O   CYS P  50       2.852  -5.987 -72.399  0.00 97.00      PROA   
ATOM    717  N   ILE P  51       1.558  -6.968 -73.928  0.00 97.00      PROA   
ATOM    718  HN  ILE P  51       0.715  -6.950 -74.460  0.00 97.00      PROA   
ATOM    719  CA  ILE P  51       2.484  -8.027 -74.256  0.00 97.00      PROA   
ATOM    720  HA  ILE P  51       3.487  -7.719 -74.002  0.00 97.00      PROA   
ATOM    721  CB  ILE P  51       2.231  -9.336 -73.508  0.00 97.00      PROA   
ATOM    722  HB  ILE P  51       2.363  -9.065 -72.439  0.00 97.00      PROA   
ATOM    723  CG2 ILE P  51       0.774  -9.822 -73.664  0.00 97.00      PROA   
ATOM    724 HG21 ILE P  51       0.542 -10.048 -74.727  0.00 97.00      PROA   
ATOM    725 HG22 ILE P  51       0.054  -9.055 -73.309  0.00 97.00      PROA   
ATOM    726 HG23 ILE P  51       0.611 -10.743 -73.065  0.00 97.00      PROA   
ATOM    727  CG1 ILE P  51       3.296 -10.438 -73.774  0.00 97.00      PROA   
ATOM    728 HG11 ILE P  51       3.289 -11.118 -72.896  0.00 97.00      PROA   
ATOM    729 HG12 ILE P  51       4.306  -9.978 -73.810  0.00 97.00      PROA   
ATOM    730  CD  ILE P  51       3.087 -11.304 -75.024  0.00 97.00      PROA   
ATOM    731  HD1 ILE P  51       3.174 -10.707 -75.957  0.00 97.00      PROA   
ATOM    732  HD2 ILE P  51       2.091 -11.796 -75.012  0.00 97.00      PROA   
ATOM    733  HD3 ILE P  51       3.861 -12.100 -75.063  0.00 97.00      PROA   
ATOM    734  C   ILE P  51       2.456  -8.090 -75.763  0.00 97.00      PROA   
ATOM    735  O   ILE P  51       1.409  -8.095 -76.412  0.00 97.00      PROA   
ATOM    736  N   ARG P  52       3.639  -8.021 -76.384  0.00 97.00      PROA   
ATOM    737  HN  ARG P  52       4.497  -8.052 -75.877  0.00 97.00      PROA   
ATOM    738  CA  ARG P  52       3.771  -7.920 -77.816  0.00 97.00      PROA   
ATOM    739  HA  ARG P  52       3.023  -7.245 -78.203  0.00 97.00      PROA   
ATOM    740  CB  ARG P  52       5.169  -7.372 -78.172  0.00 97.00      PROA   
ATOM    741  HB1 ARG P  52       5.304  -7.413 -79.274  0.00 97.00      PROA   
ATOM    742  HB2 ARG P  52       5.932  -8.043 -77.723  0.00 97.00      PROA   
ATOM    743  CG  ARG P  52       5.434  -5.925 -77.703  0.00 97.00      PROA   
ATOM    744  HG1 ARG P  52       5.003  -5.783 -76.689  0.00 97.00      PROA   
ATOM    745  HG2 ARG P  52       4.904  -5.223 -78.382  0.00 97.00      PROA   
ATOM    746  CD  ARG P  52       6.929  -5.563 -77.623  0.00 97.00      PROA   
ATOM    747  HD1 ARG P  52       7.416  -6.170 -76.830  0.00 97.00      PROA   
ATOM    748  HD2 ARG P  52       7.080  -4.490 -77.376  0.00 97.00      PROA   
ATOM    749  NE  ARG P  52       7.555  -5.911 -78.936  0.00 97.00      PROA   
ATOM    750  HE  ARG P  52       7.712  -6.884 -79.104  0.00 97.00      PROA   
ATOM    751  CZ  ARG P  52       7.240  -5.257 -80.033  0.00 97.00      PROA   
ATOM    752  NH1 ARG P  52       7.102  -3.955 -80.042  0.00 97.00      PROA   
ATOM    753 HH11 ARG P  52       7.497  -3.487 -79.251  0.00 97.00      PROA   
ATOM    754 HH12 ARG P  52       7.033  -3.553 -80.955  0.00 97.00      PROA   
ATOM    755  NH2 ARG P  52       6.986  -5.888 -81.144  0.00 97.00      PROA   
ATOM    756 HH21 ARG P  52       6.970  -6.884 -81.063  0.00 97.00      PROA   
ATOM    757 HH22 ARG P  52       6.151  -5.566 -81.591  0.00 97.00      PROA   
ATOM    758  C   ARG P  52       3.558  -9.270 -78.471  0.00 97.00      PROA   
ATOM    759  O   ARG P  52       4.495  -9.992 -78.763  0.00 97.00      PROA   
ATOM    760  N   THR P  53       2.304  -9.686 -78.695  0.00 97.00      PROA   
ATOM    761  HN  THR P  53       1.528  -9.136 -78.396  0.00 97.00      PROA   
ATOM    762  CA  THR P  53       1.971 -11.076 -79.001  0.00 97.00      PROA   
ATOM    763  HA  THR P  53       2.478 -11.681 -78.264  0.00 97.00      PROA   
ATOM    764  CB  THR P  53       0.478 -11.377 -78.848  0.00 97.00      PROA   
ATOM    765  HB  THR P  53       0.117 -12.193 -79.510  0.00 97.00      PROA   
ATOM    766  OG1 THR P  53      -0.319 -10.209 -79.011  0.00 97.00      PROA   
ATOM    767  HG1 THR P  53      -0.379 -10.007 -79.948  0.00 97.00      PROA   
ATOM    768  CG2 THR P  53       0.250 -11.807 -77.397  0.00 97.00      PROA   
ATOM    769 HG21 THR P  53       0.564 -11.001 -76.700  0.00 97.00      PROA   
ATOM    770 HG22 THR P  53       0.829 -12.726 -77.163  0.00 97.00      PROA   
ATOM    771 HG23 THR P  53      -0.826 -12.019 -77.217  0.00 97.00      PROA   
ATOM    772  C   THR P  53       2.482 -11.633 -80.313  0.00 97.00      PROA   
ATOM    773  O   THR P  53       2.491 -12.847 -80.487  0.00 97.00      PROA   
ATOM    774  N   PHE P  54       2.929 -10.782 -81.253  0.00 97.00      PROA   
ATOM    775  HN  PHE P  54       2.897  -9.802 -81.073  0.00 97.00      PROA   
ATOM    776  CA  PHE P  54       3.718 -11.187 -82.409  0.00 97.00      PROA   
ATOM    777  HA  PHE P  54       3.174 -11.949 -82.947  0.00 97.00      PROA   
ATOM    778  CB  PHE P  54       3.847  -9.926 -83.322  0.00 97.00      PROA   
ATOM    779  HB1 PHE P  54       4.220  -9.079 -82.707  0.00 97.00      PROA   
ATOM    780  HB2 PHE P  54       2.842  -9.655 -83.712  0.00 97.00      PROA   
ATOM    781  CG  PHE P  54       4.776 -10.084 -84.500  0.00 97.00      PROA   
ATOM    782  CD1 PHE P  54       4.370 -10.805 -85.634  0.00 97.00      PROA   
ATOM    783  HD1 PHE P  54       3.400 -11.280 -85.644  0.00 97.00      PROA   
ATOM    784  CE1 PHE P  54       5.219 -10.931 -86.742  0.00 97.00      PROA   
ATOM    785  HE1 PHE P  54       4.903 -11.505 -87.601  0.00 97.00      PROA   
ATOM    786  CZ  PHE P  54       6.483 -10.329 -86.725  0.00 97.00      PROA   
ATOM    787  HZ  PHE P  54       7.143 -10.435 -87.573  0.00 97.00      PROA   
ATOM    788  CD2 PHE P  54       6.044  -9.478 -84.498  0.00 97.00      PROA   
ATOM    789  HD2 PHE P  54       6.371  -8.930 -83.626  0.00 97.00      PROA   
ATOM    790  CE2 PHE P  54       6.897  -9.602 -85.602  0.00 97.00      PROA   
ATOM    791  HE2 PHE P  54       7.876  -9.148 -85.578  0.00 97.00      PROA   
ATOM    792  C   PHE P  54       5.086 -11.820 -82.075  0.00 97.00      PROA   
ATOM    793  O   PHE P  54       5.417 -12.907 -82.543  0.00 97.00      PROA   
ATOM    794  N   ASP P  55       5.881 -11.160 -81.211  0.00 97.00      PROA   
ATOM    795  HN  ASP P  55       5.640 -10.238 -80.918  0.00 97.00      PROA   
ATOM    796  CA  ASP P  55       7.240 -11.541 -80.866  0.00 97.00      PROA   
ATOM    797  HA  ASP P  55       7.593 -12.303 -81.544  0.00 97.00      PROA   
ATOM    798  CB  ASP P  55       8.153 -10.277 -80.995  0.00 97.00      PROA   
ATOM    799  HB1 ASP P  55       8.328 -10.093 -82.076  0.00 97.00      PROA   
ATOM    800  HB2 ASP P  55       9.139 -10.444 -80.511  0.00 97.00      PROA   
ATOM    801  CG  ASP P  55       7.527  -9.015 -80.436  0.00 97.00      PROA   
ATOM    802  OD1 ASP P  55       7.967  -8.509 -79.377  0.00 97.00      PROA   
ATOM    803  OD2 ASP P  55       6.574  -8.477 -81.061  0.00 97.00      PROA   
ATOM    804  C   ASP P  55       7.371 -12.138 -79.460  0.00 97.00      PROA   
ATOM    805  O   ASP P  55       8.312 -12.864 -79.146  0.00 97.00      PROA   
ATOM    806  N   GLY P  56       6.396 -11.867 -78.577  0.00 97.00      PROA   
ATOM    807  HN  GLY P  56       5.687 -11.231 -78.870  0.00 97.00      PROA   
ATOM    808  CA  GLY P  56       6.275 -12.415 -77.232  0.00 97.00      PROA   
ATOM    809  HA1 GLY P  56       6.857 -13.322 -77.157  0.00 97.00      PROA   
ATOM    810  HA2 GLY P  56       5.224 -12.583 -77.052  0.00 97.00      PROA   
ATOM    811  C   GLY P  56       6.758 -11.496 -76.141  0.00 97.00      PROA   
ATOM    812  O   GLY P  56       6.588 -11.786 -74.959  0.00 97.00      PROA   
ATOM    813  N   ILE P  57       7.376 -10.353 -76.480  0.00 97.00      PROA   
ATOM    814  HN  ILE P  57       7.495 -10.119 -77.442  0.00 97.00      PROA   
ATOM    815  CA  ILE P  57       8.018  -9.482 -75.502  0.00 97.00      PROA   
ATOM    816  HA  ILE P  57       8.609 -10.128 -74.870  0.00 97.00      PROA   
ATOM    817  CB  ILE P  57       9.034  -8.544 -76.163  0.00 97.00      PROA   
ATOM    818  HB  ILE P  57       8.517  -8.010 -76.989  0.00 97.00      PROA   
ATOM    819  CG2 ILE P  57       9.593  -7.497 -75.169  0.00 97.00      PROA   
ATOM    820 HG21 ILE P  57      10.082  -8.001 -74.308  0.00 97.00      PROA   
ATOM    821 HG22 ILE P  57       8.799  -6.821 -74.786  0.00 97.00      PROA   
ATOM    822 HG23 ILE P  57      10.351  -6.856 -75.668  0.00 97.00      PROA   
ATOM    823  CG1 ILE P  57      10.179  -9.369 -76.812  0.00 97.00      PROA   
ATOM    824 HG11 ILE P  57       9.744 -10.185 -77.429  0.00 97.00      PROA   
ATOM    825 HG12 ILE P  57      10.787  -9.846 -76.014  0.00 97.00      PROA   
ATOM    826  CD  ILE P  57      11.085  -8.545 -77.737  0.00 97.00      PROA   
ATOM    827  HD1 ILE P  57      11.640  -7.764 -77.176  0.00 97.00      PROA   
ATOM    828  HD2 ILE P  57      10.475  -8.056 -78.527  0.00 97.00      PROA   
ATOM    829  HD3 ILE P  57      11.824  -9.207 -78.237  0.00 97.00      PROA   
ATOM    830  C   ILE P  57       7.059  -8.759 -74.545  0.00 97.00      PROA   
ATOM    831  O   ILE P  57       6.095  -8.093 -74.935  0.00 97.00      PROA   
ATOM    832  N   THR P  58       7.318  -8.866 -73.225  0.00 97.00      PROA   
ATOM    833  HN  THR P  58       8.078  -9.431 -72.912  0.00 97.00      PROA   
ATOM    834  CA  THR P  58       6.627  -8.142 -72.160  0.00 97.00      PROA   
ATOM    835  HA  THR P  58       5.570  -8.339 -72.258  0.00 97.00      PROA   
ATOM    836  CB  THR P  58       7.077  -8.585 -70.769  0.00 97.00      PROA   
ATOM    837  HB  THR P  58       6.570  -7.992 -69.978  0.00 97.00      PROA   
ATOM    838  OG1 THR P  58       8.488  -8.479 -70.619  0.00 97.00      PROA   
ATOM    839  HG1 THR P  58       8.730  -7.615 -70.961  0.00 97.00      PROA   
ATOM    840  CG2 THR P  58       6.736 -10.066 -70.563  0.00 97.00      PROA   
ATOM    841 HG21 THR P  58       7.325 -10.713 -71.249  0.00 97.00      PROA   
ATOM    842 HG22 THR P  58       5.658 -10.266 -70.739  0.00 97.00      PROA   
ATOM    843 HG23 THR P  58       6.980 -10.369 -69.522  0.00 97.00      PROA   
ATOM    844  C   THR P  58       6.829  -6.635 -72.258  0.00 97.00      PROA   
ATOM    845  O   THR P  58       7.956  -6.145 -72.255  0.00 97.00      PROA   
ATOM    846  N   SER P  59       5.746  -5.844 -72.346  0.00 97.00      PROA   
ATOM    847  HN  SER P  59       4.821  -6.202 -72.246  0.00 97.00      PROA   
ATOM    848  CA  SER P  59       5.839  -4.471 -72.827  0.00 97.00      PROA   
ATOM    849  HA  SER P  59       6.862  -4.127 -72.788  0.00 97.00      PROA   
ATOM    850  CB  SER P  59       5.393  -4.388 -74.308  0.00 97.00      PROA   
ATOM    851  HB1 SER P  59       4.378  -4.827 -74.413  0.00 97.00      PROA   
ATOM    852  HB2 SER P  59       6.091  -5.029 -74.889  0.00 97.00      PROA   
ATOM    853  OG  SER P  59       5.428  -3.065 -74.845  0.00 97.00      PROA   
ATOM    854  HG1 SER P  59       4.856  -2.539 -74.281  0.00 97.00      PROA   
ATOM    855  C   SER P  59       5.068  -3.518 -71.936  0.00 97.00      PROA   
ATOM    856  O   SER P  59       4.103  -2.862 -72.334  0.00 97.00      PROA   
ATOM    857  N   TYR P  60       5.519  -3.456 -70.679  0.00 97.00      PROA   
ATOM    858  HN  TYR P  60       6.225  -4.105 -70.409  0.00 97.00      PROA   
ATOM    859  CA  TYR P  60       5.116  -2.557 -69.615  0.00 97.00      PROA   
ATOM    860  HA  TYR P  60       4.082  -2.744 -69.367  0.00 97.00      PROA   
ATOM    861  CB  TYR P  60       6.033  -2.813 -68.392  0.00 97.00      PROA   
ATOM    862  HB1 TYR P  60       5.716  -2.207 -67.517  0.00 97.00      PROA   
ATOM    863  HB2 TYR P  60       7.077  -2.534 -68.652  0.00 97.00      PROA   
ATOM    864  CG  TYR P  60       6.044  -4.249 -67.970  0.00 97.00      PROA   
ATOM    865  CD1 TYR P  60       5.002  -4.735 -67.171  0.00 97.00      PROA   
ATOM    866  HD1 TYR P  60       4.166  -4.094 -66.933  0.00 97.00      PROA   
ATOM    867  CE1 TYR P  60       5.053  -6.031 -66.651  0.00 97.00      PROA   
ATOM    868  HE1 TYR P  60       4.253  -6.384 -66.018  0.00 97.00      PROA   
ATOM    869  CZ  TYR P  60       6.156  -6.844 -66.919  0.00 97.00      PROA   
ATOM    870  OH  TYR P  60       6.264  -8.084 -66.276  0.00 97.00      PROA   
ATOM    871  HH  TYR P  60       6.023  -7.912 -65.363  0.00 97.00      PROA   
ATOM    872  CD2 TYR P  60       7.137  -5.088 -68.262  0.00 97.00      PROA   
ATOM    873  HD2 TYR P  60       7.958  -4.721 -68.860  0.00 97.00      PROA   
ATOM    874  CE2 TYR P  60       7.189  -6.388 -67.740  0.00 97.00      PROA   
ATOM    875  HE2 TYR P  60       8.039  -7.027 -67.931  0.00 97.00      PROA   
ATOM    876  C   TYR P  60       5.280  -1.069 -69.909  0.00 97.00      PROA   
ATOM    877  O   TYR P  60       6.243  -0.663 -70.560  0.00 97.00      PROA   
ATOM    878  N   VAL P  61       4.399  -0.210 -69.350  0.00 97.00      PROA   
ATOM    879  HN  VAL P  61       3.570  -0.531 -68.898  0.00 97.00      PROA   
ATOM    880  CA  VAL P  61       4.724   1.205 -69.177  0.00 97.00      PROA   
ATOM    881  HA  VAL P  61       5.544   1.461 -69.831  0.00 97.00      PROA   
ATOM    882  CB  VAL P  61       3.599   2.185 -69.524  0.00 97.00      PROA   
ATOM    883  HB  VAL P  61       4.052   3.189 -69.673  0.00 97.00      PROA   
ATOM    884  CG1 VAL P  61       2.963   1.758 -70.864  0.00 97.00      PROA   
ATOM    885 HG11 VAL P  61       2.387   0.817 -70.739  0.00 97.00      PROA   
ATOM    886 HG12 VAL P  61       3.750   1.593 -71.631  0.00 97.00      PROA   
ATOM    887 HG13 VAL P  61       2.271   2.547 -71.229  0.00 97.00      PROA   
ATOM    888  CG2 VAL P  61       2.543   2.315 -68.409  0.00 97.00      PROA   
ATOM    889 HG21 VAL P  61       2.962   2.749 -67.476  0.00 97.00      PROA   
ATOM    890 HG22 VAL P  61       2.096   1.329 -68.160  0.00 97.00      PROA   
ATOM    891 HG23 VAL P  61       1.719   2.983 -68.738  0.00 97.00      PROA   
ATOM    892  C   VAL P  61       5.232   1.424 -67.755  0.00 97.00      PROA   
ATOM    893  O   VAL P  61       5.060   0.585 -66.868  0.00 97.00      PROA   
ATOM    894  N   GLU P  62       5.907   2.562 -67.509  0.00 97.00      PROA   
ATOM    895  HN  GLU P  62       6.077   3.186 -68.268  0.00 97.00      PROA   
ATOM    896  CA  GLU P  62       6.778   2.836 -66.371  0.00 97.00      PROA   
ATOM    897  HA  GLU P  62       7.635   2.184 -66.452  0.00 97.00      PROA   
ATOM    898  CB  GLU P  62       7.267   4.314 -66.434  0.00 97.00      PROA   
ATOM    899  HB1 GLU P  62       8.051   4.435 -65.656  0.00 97.00      PROA   
ATOM    900  HB2 GLU P  62       6.440   5.014 -66.190  0.00 97.00      PROA   
ATOM    901  CG  GLU P  62       7.898   4.755 -67.787  0.00 97.00      PROA   
ATOM    902  HG1 GLU P  62       8.649   5.558 -67.625  0.00 97.00      PROA   
ATOM    903  HG2 GLU P  62       7.102   5.162 -68.446  0.00 97.00      PROA   
ATOM    904  CD  GLU P  62       8.564   3.621 -68.533  0.00 97.00      PROA   
ATOM    905  OE1 GLU P  62       9.624   3.111 -68.090  0.00 97.00      PROA   
ATOM    906  OE2 GLU P  62       7.971   3.135 -69.535  0.00 97.00      PROA   
ATOM    907  C   GLU P  62       6.181   2.580 -64.992  0.00 97.00      PROA   
ATOM    908  O   GLU P  62       6.825   2.043 -64.095  0.00 97.00      PROA   
ATOM    909  N   SER P  63       4.892   2.903 -64.797  0.00 97.00      PROA   
ATOM    910  HN  SER P  63       4.349   3.248 -65.558  0.00 97.00      PROA   
ATOM    911  CA  SER P  63       4.185   2.741 -63.535  0.00 97.00      PROA   
ATOM    912  HA  SER P  63       4.788   3.180 -62.753  0.00 97.00      PROA   
ATOM    913  CB  SER P  63       2.810   3.469 -63.587  0.00 97.00      PROA   
ATOM    914  HB1 SER P  63       3.004   4.555 -63.713  0.00 97.00      PROA   
ATOM    915  HB2 SER P  63       2.247   3.327 -62.639  0.00 97.00      PROA   
ATOM    916  OG  SER P  63       2.035   3.011 -64.697  0.00 97.00      PROA   
ATOM    917  HG1 SER P  63       1.235   3.537 -64.765  0.00 97.00      PROA   
ATOM    918  C   SER P  63       3.948   1.286 -63.139  0.00 97.00      PROA   
ATOM    919  O   SER P  63       3.633   0.978 -61.986  0.00 97.00      PROA   
ATOM    920  N   THR P  64       4.092   0.345 -64.086  0.00 97.00      PROA   
ATOM    921  HN  THR P  64       4.346   0.632 -65.006  0.00 97.00      PROA   
ATOM    922  CA  THR P  64       3.841  -1.077 -63.869  0.00 97.00      PROA   
ATOM    923  HA  THR P  64       3.324  -1.225 -62.932  0.00 97.00      PROA   
ATOM    924  CB  THR P  64       2.961  -1.667 -64.967  0.00 97.00      PROA   
ATOM    925  HB  THR P  64       2.703  -2.719 -64.717  0.00 97.00      PROA   
ATOM    926  OG1 THR P  64       3.561  -1.669 -66.255  0.00 97.00      PROA   
ATOM    927  HG1 THR P  64       3.813  -0.764 -66.453  0.00 97.00      PROA   
ATOM    928  CG2 THR P  64       1.672  -0.847 -65.070  0.00 97.00      PROA   
ATOM    929 HG21 THR P  64       1.864   0.186 -65.431  0.00 97.00      PROA   
ATOM    930 HG22 THR P  64       1.153  -0.793 -64.090  0.00 97.00      PROA   
ATOM    931 HG23 THR P  64       0.995  -1.333 -65.806  0.00 97.00      PROA   
ATOM    932  C   THR P  64       5.107  -1.909 -63.796  0.00 97.00      PROA   
ATOM    933  O   THR P  64       5.074  -3.069 -63.386  0.00 97.00      PROA   
ATOM    934  N   LYS P  65       6.268  -1.330 -64.160  0.00 97.00      PROA   
ATOM    935  HN  LYS P  65       6.290  -0.365 -64.410  0.00 97.00      PROA   
ATOM    936  CA  LYS P  65       7.537  -2.033 -64.202  0.00 97.00      PROA   
ATOM    937  HA  LYS P  65       7.362  -2.912 -64.805  0.00 97.00      PROA   
ATOM    938  CB  LYS P  65       8.619  -1.208 -64.953  0.00 97.00      PROA   
ATOM    939  HB1 LYS P  65       9.622  -1.668 -64.821  0.00 97.00      PROA   
ATOM    940  HB2 LYS P  65       8.653  -0.187 -64.517  0.00 97.00      PROA   
ATOM    941  CG  LYS P  65       8.312  -1.136 -66.459  0.00 97.00      PROA   
ATOM    942  HG1 LYS P  65       7.277  -0.750 -66.579  0.00 97.00      PROA   
ATOM    943  HG2 LYS P  65       8.336  -2.169 -66.867  0.00 97.00      PROA   
ATOM    944  CD  LYS P  65       9.247  -0.239 -67.290  0.00 97.00      PROA   
ATOM    945  HD1 LYS P  65      10.273  -0.667 -67.295  0.00 97.00      PROA   
ATOM    946  HD2 LYS P  65       9.300   0.756 -66.798  0.00 97.00      PROA   
ATOM    947  CE  LYS P  65       8.722  -0.066 -68.726  0.00 97.00      PROA   
ATOM    948  HE1 LYS P  65       7.674   0.301 -68.674  0.00 97.00      PROA   
ATOM    949  HE2 LYS P  65       8.736  -1.026 -69.285  0.00 97.00      PROA   
ATOM    950  NZ  LYS P  65       9.488   0.932 -69.481  0.00 97.00      PROA   
ATOM    951  HZ1 LYS P  65      10.391   0.616 -69.888  0.00 97.00      PROA   
ATOM    952  HZ2 LYS P  65       9.656   1.745 -68.854  0.00 97.00      PROA   
ATOM    953  HZ3 LYS P  65       8.873   1.385 -70.187  0.00 97.00      PROA   
ATOM    954  C   LYS P  65       8.025  -2.576 -62.862  0.00 97.00      PROA   
ATOM    955  O   LYS P  65       7.948  -1.921 -61.825  0.00 97.00      PROA   
ATOM    956  N   GLY P  66       8.495  -3.843 -62.844  0.00 97.00      PROA   
ATOM    957  HN  GLY P  66       8.493  -4.382 -63.682  0.00 97.00      PROA   
ATOM    958  CA  GLY P  66       8.927  -4.538 -61.629  0.00 97.00      PROA   
ATOM    959  HA1 GLY P  66       9.465  -3.850 -60.994  0.00 97.00      PROA   
ATOM    960  HA2 GLY P  66       9.528  -5.383 -61.929  0.00 97.00      PROA   
ATOM    961  C   GLY P  66       7.784  -5.095 -60.819  0.00 97.00      PROA   
ATOM    962  O   GLY P  66       7.791  -6.249 -60.410  0.00 97.00      PROA   
ATOM    963  N   ARG P  67       6.764  -4.263 -60.558  0.00 97.00      PROA   
ATOM    964  HN  ARG P  67       6.843  -3.327 -60.893  0.00 97.00      PROA   
ATOM    965  CA  ARG P  67       5.558  -4.627 -59.846  0.00 97.00      PROA   
ATOM    966  HA  ARG P  67       5.849  -5.008 -58.878  0.00 97.00      PROA   
ATOM    967  CB  ARG P  67       4.662  -3.372 -59.663  0.00 97.00      PROA   
ATOM    968  HB1 ARG P  67       3.749  -3.675 -59.107  0.00 97.00      PROA   
ATOM    969  HB2 ARG P  67       4.336  -2.996 -60.656  0.00 97.00      PROA   
ATOM    970  CG  ARG P  67       5.328  -2.225 -58.878  0.00 97.00      PROA   
ATOM    971  HG1 ARG P  67       6.031  -1.671 -59.537  0.00 97.00      PROA   
ATOM    972  HG2 ARG P  67       5.931  -2.672 -58.060  0.00 97.00      PROA   
ATOM    973  CD  ARG P  67       4.320  -1.267 -58.229  0.00 97.00      PROA   
ATOM    974  HD1 ARG P  67       4.845  -0.479 -57.649  0.00 97.00      PROA   
ATOM    975  HD2 ARG P  67       3.667  -1.848 -57.543  0.00 97.00      PROA   
ATOM    976  NE  ARG P  67       3.519  -0.619 -59.321  0.00 97.00      PROA   
ATOM    977  HE  ARG P  67       3.973  -0.322 -60.161  0.00 97.00      PROA   
ATOM    978  CZ  ARG P  67       2.229  -0.344 -59.242  0.00 97.00      PROA   
ATOM    979  NH1 ARG P  67       1.466  -0.662 -58.233  0.00 97.00      PROA   
ATOM    980 HH11 ARG P  67       1.813  -1.160 -57.439  0.00 97.00      PROA   
ATOM    981 HH12 ARG P  67       0.582  -0.198 -58.173  0.00 97.00      PROA   
ATOM    982  NH2 ARG P  67       1.669   0.351 -60.206  0.00 97.00      PROA   
ATOM    983 HH21 ARG P  67       2.234   0.577 -60.999  0.00 97.00      PROA   
ATOM    984 HH22 ARG P  67       0.680   0.498 -60.185  0.00 97.00      PROA   
ATOM    985  C   ARG P  67       4.699  -5.709 -60.492  0.00 97.00      PROA   
ATOM    986  O   ARG P  67       4.164  -6.592 -59.820  0.00 97.00      PROA   
ATOM    987  N   PHE P  68       4.482  -5.625 -61.816  0.00 97.00      PROA   
ATOM    988  HN  PHE P  68       4.939  -4.923 -62.357  0.00 97.00      PROA   
ATOM    989  CA  PHE P  68       3.496  -6.443 -62.500  0.00 97.00      PROA   
ATOM    990  HA  PHE P  68       2.923  -7.008 -61.779  0.00 97.00      PROA   
ATOM    991  CB  PHE P  68       2.485  -5.591 -63.337  0.00 97.00      PROA   
ATOM    992  HB1 PHE P  68       1.818  -6.270 -63.911  0.00 97.00      PROA   
ATOM    993  HB2 PHE P  68       3.063  -4.972 -64.056  0.00 97.00      PROA   
ATOM    994  CG  PHE P  68       1.567  -4.650 -62.566  0.00 97.00      PROA   
ATOM    995  CD1 PHE P  68       0.658  -3.874 -63.312  0.00 97.00      PROA   
ATOM    996  HD1 PHE P  68       0.637  -3.979 -64.387  0.00 97.00      PROA   
ATOM    997  CE1 PHE P  68      -0.208  -2.966 -62.690  0.00 97.00      PROA   
ATOM    998  HE1 PHE P  68      -0.901  -2.384 -63.279  0.00 97.00      PROA   
ATOM    999  CZ  PHE P  68      -0.184  -2.817 -61.300  0.00 97.00      PROA   
ATOM   1000  HZ  PHE P  68      -0.856  -2.122 -60.818  0.00 97.00      PROA   
ATOM   1001  CD2 PHE P  68       1.543  -4.508 -61.164  0.00 97.00      PROA   
ATOM   1002  HD2 PHE P  68       2.184  -5.107 -60.534  0.00 97.00      PROA   
ATOM   1003  CE2 PHE P  68       0.693  -3.590 -60.535  0.00 97.00      PROA   
ATOM   1004  HE2 PHE P  68       0.703  -3.498 -59.459  0.00 97.00      PROA   
ATOM   1005  C   PHE P  68       4.155  -7.492 -63.394  0.00 97.00      PROA   
ATOM   1006  O   PHE P  68       5.296  -7.375 -63.836  0.00 97.00      PROA   
ATOM   1007  N   THR P  69       3.418  -8.572 -63.683  0.00 97.00      PROA   
ATOM   1008  HN  THR P  69       2.517  -8.661 -63.267  0.00 97.00      PROA   
ATOM   1009  CA  THR P  69       3.859  -9.714 -64.479  0.00 97.00      PROA   
ATOM   1010  HA  THR P  69       4.786  -9.477 -64.980  0.00 97.00      PROA   
ATOM   1011  CB  THR P  69       4.108 -10.991 -63.663  0.00 97.00      PROA   
ATOM   1012  HB  THR P  69       3.828 -11.916 -64.211  0.00 97.00      PROA   
ATOM   1013  OG1 THR P  69       3.444 -10.968 -62.403  0.00 97.00      PROA   
ATOM   1014  HG1 THR P  69       2.616 -10.500 -62.535  0.00 97.00      PROA   
ATOM   1015  CG2 THR P  69       5.606 -11.066 -63.338  0.00 97.00      PROA   
ATOM   1016 HG21 THR P  69       5.924 -10.161 -62.776  0.00 97.00      PROA   
ATOM   1017 HG22 THR P  69       6.212 -11.137 -64.266  0.00 97.00      PROA   
ATOM   1018 HG23 THR P  69       5.820 -11.957 -62.710  0.00 97.00      PROA   
ATOM   1019  C   THR P  69       2.852  -9.991 -65.579  0.00 97.00      PROA   
ATOM   1020  O   THR P  69       1.701 -10.321 -65.307  0.00 97.00      PROA   
ATOM   1021  N   ILE P  70       3.247  -9.862 -66.861  0.00 97.00      PROA   
ATOM   1022  HN  ILE P  70       4.192  -9.636 -67.085  0.00 97.00      PROA   
ATOM   1023  CA  ILE P  70       2.349  -9.992 -68.007  0.00 97.00      PROA   
ATOM   1024  HA  ILE P  70       1.351 -10.207 -67.655  0.00 97.00      PROA   
ATOM   1025  CB  ILE P  70       2.291  -8.692 -68.828  0.00 97.00      PROA   
ATOM   1026  HB  ILE P  70       2.040  -7.868 -68.126  0.00 97.00      PROA   
ATOM   1027  CG2 ILE P  70       3.669  -8.363 -69.444  0.00 97.00      PROA   
ATOM   1028 HG21 ILE P  70       3.928  -9.098 -70.236  0.00 97.00      PROA   
ATOM   1029 HG22 ILE P  70       4.472  -8.367 -68.676  0.00 97.00      PROA   
ATOM   1030 HG23 ILE P  70       3.654  -7.354 -69.909  0.00 97.00      PROA   
ATOM   1031  CG1 ILE P  70       1.217  -8.699 -69.944  0.00 97.00      PROA   
ATOM   1032 HG11 ILE P  70       1.357  -9.585 -70.600  0.00 97.00      PROA   
ATOM   1033 HG12 ILE P  70       1.379  -7.799 -70.575  0.00 97.00      PROA   
ATOM   1034  CD  ILE P  70      -0.225  -8.674 -69.437  0.00 97.00      PROA   
ATOM   1035  HD1 ILE P  70      -0.405  -7.771 -68.815  0.00 97.00      PROA   
ATOM   1036  HD2 ILE P  70      -0.447  -9.575 -68.827  0.00 97.00      PROA   
ATOM   1037  HD3 ILE P  70      -0.934  -8.653 -70.292  0.00 97.00      PROA   
ATOM   1038  C   ILE P  70       2.767 -11.183 -68.866  0.00 97.00      PROA   
ATOM   1039  O   ILE P  70       3.948 -11.443 -69.079  0.00 97.00      PROA   
ATOM   1040  N   SER P  71       1.806 -11.982 -69.362  0.00 97.00      PROA   
ATOM   1041  HN  SER P  71       0.844 -11.832 -69.149  0.00 97.00      PROA   
ATOM   1042  CA  SER P  71       2.120 -13.167 -70.151  0.00 97.00      PROA   
ATOM   1043  HA  SER P  71       2.961 -12.944 -70.791  0.00 97.00      PROA   
ATOM   1044  CB  SER P  71       2.471 -14.395 -69.263  0.00 97.00      PROA   
ATOM   1045  HB1 SER P  71       3.371 -14.147 -68.660  0.00 97.00      PROA   
ATOM   1046  HB2 SER P  71       2.726 -15.278 -69.888  0.00 97.00      PROA   
ATOM   1047  OG  SER P  71       1.401 -14.737 -68.381  0.00 97.00      PROA   
ATOM   1048  HG1 SER P  71       1.234 -13.967 -67.833  0.00 97.00      PROA   
ATOM   1049  C   SER P  71       0.962 -13.519 -71.069  0.00 97.00      PROA   
ATOM   1050  O   SER P  71      -0.163 -13.062 -70.880  0.00 97.00      PROA   
ATOM   1051  N   SER P  72       1.206 -14.326 -72.121  0.00 97.00      PROA   
ATOM   1052  HN  SER P  72       2.106 -14.723 -72.283  0.00 97.00      PROA   
ATOM   1053  CA  SER P  72       0.171 -14.693 -73.080  0.00 97.00      PROA   
ATOM   1054  HA  SER P  72      -0.805 -14.589 -72.628  0.00 97.00      PROA   
ATOM   1055  CB  SER P  72       0.207 -13.818 -74.366  0.00 97.00      PROA   
ATOM   1056  HB1 SER P  72       1.212 -13.890 -74.835  0.00 97.00      PROA   
ATOM   1057  HB2 SER P  72       0.043 -12.761 -74.066  0.00 97.00      PROA   
ATOM   1058  OG  SER P  72      -0.794 -14.176 -75.324  0.00 97.00      PROA   
ATOM   1059  HG1 SER P  72      -0.349 -14.590 -76.067  0.00 97.00      PROA   
ATOM   1060  C   SER P  72       0.296 -16.142 -73.494  0.00 97.00      PROA   
ATOM   1061  O   SER P  72       1.368 -16.621 -73.857  0.00 97.00      PROA   
ATOM   1062  N   ASN P  73      -0.825 -16.881 -73.475  0.00 97.00      PROA   
ATOM   1063  HN  ASN P  73      -1.673 -16.468 -73.152  0.00 97.00      PROA   
ATOM   1064  CA  ASN P  73      -0.958 -18.142 -74.165  0.00 97.00      PROA   
ATOM   1065  HA  ASN P  73       0.017 -18.557 -74.372  0.00 97.00      PROA   
ATOM   1066  CB  ASN P  73      -1.752 -19.146 -73.275  0.00 97.00      PROA   
ATOM   1067  HB1 ASN P  73      -2.742 -18.706 -73.029  0.00 97.00      PROA   
ATOM   1068  HB2 ASN P  73      -1.183 -19.281 -72.329  0.00 97.00      PROA   
ATOM   1069  CG  ASN P  73      -1.983 -20.510 -73.922  0.00 97.00      PROA   
ATOM   1070  OD1 ASN P  73      -1.837 -20.730 -75.125  0.00 97.00      PROA   
ATOM   1071  ND2 ASN P  73      -2.338 -21.510 -73.085  0.00 97.00      PROA   
ATOM   1072 HD21 ASN P  73      -2.450 -22.418 -73.489  0.00 97.00      PROA   
ATOM   1073 HD22 ASN P  73      -2.425 -21.337 -72.104  0.00 97.00      PROA   
ATOM   1074  C   ASN P  73      -1.629 -17.859 -75.506  0.00 97.00      PROA   
ATOM   1075  O   ASN P  73      -2.852 -17.803 -75.603  0.00 97.00      PROA   
ATOM   1076  N   ASN P  74      -0.831 -17.677 -76.578  0.00 97.00      PROA   
ATOM   1077  HN  ASN P  74       0.154 -17.610 -76.444  0.00 97.00      PROA   
ATOM   1078  CA  ASN P  74      -1.328 -17.384 -77.917  0.00 97.00      PROA   
ATOM   1079  HA  ASN P  74      -1.948 -16.502 -77.840  0.00 97.00      PROA   
ATOM   1080  CB  ASN P  74      -0.184 -17.107 -78.930  0.00 97.00      PROA   
ATOM   1081  HB1 ASN P  74      -0.610 -16.998 -79.951  0.00 97.00      PROA   
ATOM   1082  HB2 ASN P  74       0.540 -17.950 -78.936  0.00 97.00      PROA   
ATOM   1083  CG  ASN P  74       0.572 -15.822 -78.603  0.00 97.00      PROA   
ATOM   1084  OD1 ASN P  74       0.468 -15.241 -77.521  0.00 97.00      PROA   
ATOM   1085  ND2 ASN P  74       1.347 -15.339 -79.597  0.00 97.00      PROA   
ATOM   1086 HD21 ASN P  74       1.852 -14.486 -79.464  0.00 97.00      PROA   
ATOM   1087 HD22 ASN P  74       1.297 -15.744 -80.510  0.00 97.00      PROA   
ATOM   1088  C   ASN P  74      -2.235 -18.462 -78.502  0.00 97.00      PROA   
ATOM   1089  O   ASN P  74      -3.243 -18.160 -79.130  0.00 97.00      PROA   
ATOM   1090  N   ALA P  75      -1.912 -19.754 -78.290  0.00 97.00      PROA   
ATOM   1091  HN  ALA P  75      -1.128 -19.983 -77.717  0.00 97.00      PROA   
ATOM   1092  CA  ALA P  75      -2.677 -20.882 -78.795  0.00 97.00      PROA   
ATOM   1093  HA  ALA P  75      -2.732 -20.794 -79.870  0.00 97.00      PROA   
ATOM   1094  CB  ALA P  75      -1.949 -22.189 -78.420  0.00 97.00      PROA   
ATOM   1095  HB1 ALA P  75      -1.876 -22.300 -77.317  0.00 97.00      PROA   
ATOM   1096  HB2 ALA P  75      -0.922 -22.187 -78.842  0.00 97.00      PROA   
ATOM   1097  HB3 ALA P  75      -2.489 -23.070 -78.830  0.00 97.00      PROA   
ATOM   1098  C   ALA P  75      -4.121 -20.919 -78.296  0.00 97.00      PROA   
ATOM   1099  O   ALA P  75      -5.057 -21.179 -79.045  0.00 97.00      PROA   
ATOM   1100  N   MET P  76      -4.325 -20.596 -77.007  0.00 97.00      PROA   
ATOM   1101  HN  MET P  76      -3.541 -20.421 -76.417  0.00 97.00      PROA   
ATOM   1102  CA  MET P  76      -5.646 -20.492 -76.413  0.00 97.00      PROA   
ATOM   1103  HA  MET P  76      -6.359 -21.064 -76.988  0.00 97.00      PROA   
ATOM   1104  CB  MET P  76      -5.623 -21.031 -74.957  0.00 97.00      PROA   
ATOM   1105  HB1 MET P  76      -6.641 -20.947 -74.519  0.00 97.00      PROA   
ATOM   1106  HB2 MET P  76      -4.943 -20.399 -74.348  0.00 97.00      PROA   
ATOM   1107  CG  MET P  76      -5.170 -22.502 -74.850  0.00 97.00      PROA   
ATOM   1108  HG1 MET P  76      -5.131 -22.774 -73.774  0.00 97.00      PROA   
ATOM   1109  HG2 MET P  76      -4.138 -22.597 -75.250  0.00 97.00      PROA   
ATOM   1110  SD  MET P  76      -6.265 -23.666 -75.715  0.00 97.00      PROA   
ATOM   1111  CE  MET P  76      -5.251 -25.129 -75.363  0.00 97.00      PROA   
ATOM   1112  HE1 MET P  76      -5.143 -25.289 -74.269  0.00 97.00      PROA   
ATOM   1113  HE2 MET P  76      -4.236 -25.028 -75.804  0.00 97.00      PROA   
ATOM   1114  HE3 MET P  76      -5.717 -26.040 -75.795  0.00 97.00      PROA   
ATOM   1115  C   MET P  76      -6.139 -19.048 -76.410  0.00 97.00      PROA   
ATOM   1116  O   MET P  76      -7.141 -18.716 -75.785  0.00 97.00      PROA   
ATOM   1117  N   ASN P  77      -5.422 -18.142 -77.104  0.00 97.00      PROA   
ATOM   1118  HN  ASN P  77      -4.640 -18.462 -77.633  0.00 97.00      PROA   
ATOM   1119  CA  ASN P  77      -5.695 -16.716 -77.226  0.00 97.00      PROA   
ATOM   1120  HA  ASN P  77      -4.771 -16.274 -77.569  0.00 97.00      PROA   
ATOM   1121  CB  ASN P  77      -6.775 -16.435 -78.304  0.00 97.00      PROA   
ATOM   1122  HB1 ASN P  77      -6.974 -15.346 -78.389  0.00 97.00      PROA   
ATOM   1123  HB2 ASN P  77      -7.729 -16.944 -78.048  0.00 97.00      PROA   
ATOM   1124  CG  ASN P  77      -6.271 -16.898 -79.664  0.00 97.00      PROA   
ATOM   1125  OD1 ASN P  77      -5.690 -16.120 -80.424  0.00 97.00      PROA   
ATOM   1126  ND2 ASN P  77      -6.498 -18.181 -80.016  0.00 97.00      PROA   
ATOM   1127 HD21 ASN P  77      -6.045 -18.512 -80.844  0.00 97.00      PROA   
ATOM   1128 HD22 ASN P  77      -6.886 -18.812 -79.345  0.00 97.00      PROA   
ATOM   1129  C   ASN P  77      -5.994 -16.005 -75.904  0.00 97.00      PROA   
ATOM   1130  O   ASN P  77      -6.896 -15.176 -75.802  0.00 97.00      PROA   
ATOM   1131  N   THR P  78      -5.215 -16.327 -74.853  0.00 97.00      PROA   
ATOM   1132  HN  THR P  78      -4.431 -16.924 -75.008  0.00 97.00      PROA   
ATOM   1133  CA  THR P  78      -5.514 -15.917 -73.483  0.00 97.00      PROA   
ATOM   1134  HA  THR P  78      -6.325 -15.204 -73.493  0.00 97.00      PROA   
ATOM   1135  CB  THR P  78      -5.939 -17.064 -72.569  0.00 97.00      PROA   
ATOM   1136  HB  THR P  78      -5.110 -17.793 -72.445  0.00 97.00      PROA   
ATOM   1137  OG1 THR P  78      -7.061 -17.763 -73.090  0.00 97.00      PROA   
ATOM   1138  HG1 THR P  78      -6.959 -17.858 -74.040  0.00 97.00      PROA   
ATOM   1139  CG2 THR P  78      -6.395 -16.535 -71.198  0.00 97.00      PROA   
ATOM   1140 HG21 THR P  78      -7.213 -15.795 -71.330  0.00 97.00      PROA   
ATOM   1141 HG22 THR P  78      -5.569 -16.044 -70.640  0.00 97.00      PROA   
ATOM   1142 HG23 THR P  78      -6.789 -17.367 -70.576  0.00 97.00      PROA   
ATOM   1143  C   THR P  78      -4.325 -15.239 -72.832  0.00 97.00      PROA   
ATOM   1144  O   THR P  78      -3.252 -15.821 -72.669  0.00 97.00      PROA   
ATOM   1145  N   VAL P  79      -4.509 -13.981 -72.408  0.00 97.00      PROA   
ATOM   1146  HN  VAL P  79      -5.414 -13.580 -72.520  0.00 97.00      PROA   
ATOM   1147  CA  VAL P  79      -3.533 -13.144 -71.735  0.00 97.00      PROA   
ATOM   1148  HA  VAL P  79      -2.538 -13.510 -71.944  0.00 97.00      PROA   
ATOM   1149  CB  VAL P  79      -3.634 -11.698 -72.218  0.00 97.00      PROA   
ATOM   1150  HB  VAL P  79      -4.672 -11.332 -72.069  0.00 97.00      PROA   
ATOM   1151  CG1 VAL P  79      -2.661 -10.746 -71.488  0.00 97.00      PROA   
ATOM   1152 HG11 VAL P  79      -1.615 -11.101 -71.604  0.00 97.00      PROA   
ATOM   1153 HG12 VAL P  79      -2.894 -10.668 -70.405  0.00 97.00      PROA   
ATOM   1154 HG13 VAL P  79      -2.729  -9.730 -71.930  0.00 97.00      PROA   
ATOM   1155  CG2 VAL P  79      -3.329 -11.674 -73.722  0.00 97.00      PROA   
ATOM   1156 HG21 VAL P  79      -4.081 -12.249 -74.303  0.00 97.00      PROA   
ATOM   1157 HG22 VAL P  79      -2.322 -12.094 -73.935  0.00 97.00      PROA   
ATOM   1158 HG23 VAL P  79      -3.356 -10.622 -74.077  0.00 97.00      PROA   
ATOM   1159  C   VAL P  79      -3.741 -13.192 -70.232  0.00 97.00      PROA   
ATOM   1160  O   VAL P  79      -4.869 -13.142 -69.740  0.00 97.00      PROA   
ATOM   1161  N   TYR P  80      -2.644 -13.278 -69.461  0.00 97.00      PROA   
ATOM   1162  HN  TYR P  80      -1.743 -13.303 -69.888  0.00 97.00      PROA   
ATOM   1163  CA  TYR P  80      -2.666 -13.241 -68.012  0.00 97.00      PROA   
ATOM   1164  HA  TYR P  80      -3.671 -13.063 -67.660  0.00 97.00      PROA   
ATOM   1165  CB  TYR P  80      -2.139 -14.556 -67.379  0.00 97.00      PROA   
ATOM   1166  HB1 TYR P  80      -2.030 -14.454 -66.278  0.00 97.00      PROA   
ATOM   1167  HB2 TYR P  80      -1.149 -14.824 -67.804  0.00 97.00      PROA   
ATOM   1168  CG  TYR P  80      -3.094 -15.687 -67.649  0.00 97.00      PROA   
ATOM   1169  CD1 TYR P  80      -4.073 -16.023 -66.699  0.00 97.00      PROA   
ATOM   1170  HD1 TYR P  80      -4.138 -15.463 -65.778  0.00 97.00      PROA   
ATOM   1171  CE1 TYR P  80      -4.956 -17.087 -66.933  0.00 97.00      PROA   
ATOM   1172  HE1 TYR P  80      -5.712 -17.341 -66.205  0.00 97.00      PROA   
ATOM   1173  CZ  TYR P  80      -4.863 -17.825 -68.116  0.00 97.00      PROA   
ATOM   1174  OH  TYR P  80      -5.776 -18.869 -68.353  0.00 97.00      PROA   
ATOM   1175  HH  TYR P  80      -5.675 -19.148 -69.266  0.00 97.00      PROA   
ATOM   1176  CD2 TYR P  80      -2.992 -16.454 -68.822  0.00 97.00      PROA   
ATOM   1177  HD2 TYR P  80      -2.230 -16.212 -69.549  0.00 97.00      PROA   
ATOM   1178  CE2 TYR P  80      -3.875 -17.517 -69.059  0.00 97.00      PROA   
ATOM   1179  HE2 TYR P  80      -3.794 -18.086 -69.974  0.00 97.00      PROA   
ATOM   1180  C   TYR P  80      -1.827 -12.075 -67.518  0.00 97.00      PROA   
ATOM   1181  O   TYR P  80      -0.657 -11.924 -67.874  0.00 97.00      PROA   
ATOM   1182  N   LEU P  81      -2.419 -11.209 -66.682  0.00 97.00      PROA   
ATOM   1183  HN  LEU P  81      -3.377 -11.328 -66.432  0.00 97.00      PROA   
ATOM   1184  CA  LEU P  81      -1.737 -10.116 -66.027  0.00 97.00      PROA   
ATOM   1185  HA  LEU P  81      -0.689 -10.116 -66.288  0.00 97.00      PROA   
ATOM   1186  CB  LEU P  81      -2.355  -8.757 -66.448  0.00 97.00      PROA   
ATOM   1187  HB1 LEU P  81      -3.459  -8.832 -66.342  0.00 97.00      PROA   
ATOM   1188  HB2 LEU P  81      -2.152  -8.608 -67.530  0.00 97.00      PROA   
ATOM   1189  CG  LEU P  81      -1.884  -7.502 -65.678  0.00 97.00      PROA   
ATOM   1190  HG  LEU P  81      -2.256  -7.590 -64.635  0.00 97.00      PROA   
ATOM   1191  CD1 LEU P  81      -0.357  -7.344 -65.639  0.00 97.00      PROA   
ATOM   1192 HD11 LEU P  81       0.060  -7.300 -66.668  0.00 97.00      PROA   
ATOM   1193 HD12 LEU P  81       0.121  -8.190 -65.100  0.00 97.00      PROA   
ATOM   1194 HD13 LEU P  81      -0.090  -6.404 -65.111  0.00 97.00      PROA   
ATOM   1195  CD2 LEU P  81      -2.511  -6.235 -66.278  0.00 97.00      PROA   
ATOM   1196 HD21 LEU P  81      -3.611  -6.354 -66.373  0.00 97.00      PROA   
ATOM   1197 HD22 LEU P  81      -2.094  -6.039 -67.289  0.00 97.00      PROA   
ATOM   1198 HD23 LEU P  81      -2.302  -5.358 -65.628  0.00 97.00      PROA   
ATOM   1199  C   LEU P  81      -1.816 -10.315 -64.524  0.00 97.00      PROA   
ATOM   1200  O   LEU P  81      -2.861 -10.162 -63.899  0.00 97.00      PROA   
ATOM   1201  N   GLN P  82      -0.679 -10.652 -63.902  0.00 97.00      PROA   
ATOM   1202  HN  GLN P  82       0.160 -10.736 -64.434  0.00 97.00      PROA   
ATOM   1203  CA  GLN P  82      -0.553 -10.836 -62.475  0.00 97.00      PROA   
ATOM   1204  HA  GLN P  82      -1.531 -10.942 -62.029  0.00 97.00      PROA   
ATOM   1205  CB  GLN P  82       0.266 -12.120 -62.170  0.00 97.00      PROA   
ATOM   1206  HB1 GLN P  82       1.176 -12.134 -62.807  0.00 97.00      PROA   
ATOM   1207  HB2 GLN P  82      -0.358 -12.979 -62.498  0.00 97.00      PROA   
ATOM   1208  CG  GLN P  82       0.684 -12.350 -60.693  0.00 97.00      PROA   
ATOM   1209  HG1 GLN P  82       1.476 -11.625 -60.410  0.00 97.00      PROA   
ATOM   1210  HG2 GLN P  82       1.103 -13.373 -60.581  0.00 97.00      PROA   
ATOM   1211  CD  GLN P  82      -0.503 -12.225 -59.740  0.00 97.00      PROA   
ATOM   1212  OE1 GLN P  82      -1.559 -12.824 -59.946  0.00 97.00      PROA   
ATOM   1213  NE2 GLN P  82      -0.367 -11.421 -58.671  0.00 97.00      PROA   
ATOM   1214 HE21 GLN P  82      -1.195 -11.254 -58.136  0.00 97.00      PROA   
ATOM   1215 HE22 GLN P  82       0.501 -10.968 -58.465  0.00 97.00      PROA   
ATOM   1216  C   GLN P  82       0.082  -9.591 -61.884  0.00 97.00      PROA   
ATOM   1217  O   GLN P  82       1.201  -9.214 -62.226  0.00 97.00      PROA   
ATOM   1218  N   MET P  83      -0.638  -8.890 -61.003  0.00 97.00      PROA   
ATOM   1219  HN  MET P  83      -1.515  -9.241 -60.684  0.00 97.00      PROA   
ATOM   1220  CA  MET P  83      -0.281  -7.581 -60.507  0.00 97.00      PROA   
ATOM   1221  HA  MET P  83       0.579  -7.195 -61.036  0.00 97.00      PROA   
ATOM   1222  CB  MET P  83      -1.475  -6.609 -60.650  0.00 97.00      PROA   
ATOM   1223  HB1 MET P  83      -1.166  -5.596 -60.313  0.00 97.00      PROA   
ATOM   1224  HB2 MET P  83      -2.301  -6.952 -59.992  0.00 97.00      PROA   
ATOM   1225  CG  MET P  83      -2.014  -6.524 -62.087  0.00 97.00      PROA   
ATOM   1226  HG1 MET P  83      -2.513  -7.483 -62.345  0.00 97.00      PROA   
ATOM   1227  HG2 MET P  83      -1.148  -6.411 -62.774  0.00 97.00      PROA   
ATOM   1228  SD  MET P  83      -3.162  -5.149 -62.369  0.00 97.00      PROA   
ATOM   1229  CE  MET P  83      -4.448  -5.654 -61.193  0.00 97.00      PROA   
ATOM   1230  HE1 MET P  83      -4.092  -5.580 -60.143  0.00 97.00      PROA   
ATOM   1231  HE2 MET P  83      -4.769  -6.701 -61.377  0.00 97.00      PROA   
ATOM   1232  HE3 MET P  83      -5.340  -5.000 -61.290  0.00 97.00      PROA   
ATOM   1233  C   MET P  83       0.056  -7.674 -59.039  0.00 97.00      PROA   
ATOM   1234  O   MET P  83      -0.648  -8.329 -58.277  0.00 97.00      PROA   
ATOM   1235  N   ASN P  84       1.145  -7.024 -58.599  0.00 97.00      PROA   
ATOM   1236  HN  ASN P  84       1.731  -6.499 -59.211  0.00 97.00      PROA   
ATOM   1237  CA  ASN P  84       1.586  -7.070 -57.219  0.00 97.00      PROA   
ATOM   1238  HA  ASN P  84       0.792  -7.436 -56.586  0.00 97.00      PROA   
ATOM   1239  CB  ASN P  84       2.864  -7.944 -57.058  0.00 97.00      PROA   
ATOM   1240  HB1 ASN P  84       3.014  -8.205 -55.988  0.00 97.00      PROA   
ATOM   1241  HB2 ASN P  84       3.766  -7.402 -57.416  0.00 97.00      PROA   
ATOM   1242  CG  ASN P  84       2.719  -9.244 -57.845  0.00 97.00      PROA   
ATOM   1243  OD1 ASN P  84       1.972 -10.144 -57.452  0.00 97.00      PROA   
ATOM   1244  ND2 ASN P  84       3.439  -9.359 -58.982  0.00 97.00      PROA   
ATOM   1245 HD21 ASN P  84       3.396 -10.217 -59.495  0.00 97.00      PROA   
ATOM   1246 HD22 ASN P  84       3.965  -8.573 -59.309  0.00 97.00      PROA   
ATOM   1247  C   ASN P  84       1.887  -5.652 -56.768  0.00 97.00      PROA   
ATOM   1248  O   ASN P  84       2.150  -4.773 -57.588  0.00 97.00      PROA   
ATOM   1249  N   SER P  85       1.851  -5.376 -55.448  0.00 97.00      PROA   
ATOM   1250  HN  SER P  85       1.533  -6.055 -54.791  0.00 97.00      PROA   
ATOM   1251  CA  SER P  85       2.182  -4.060 -54.899  0.00 97.00      PROA   
ATOM   1252  HA  SER P  85       2.035  -4.131 -53.831  0.00 97.00      PROA   
ATOM   1253  CB  SER P  85       3.665  -3.642 -55.090  0.00 97.00      PROA   
ATOM   1254  HB1 SER P  85       3.836  -2.618 -54.695  0.00 97.00      PROA   
ATOM   1255  HB2 SER P  85       3.940  -3.654 -56.166  0.00 97.00      PROA   
ATOM   1256  OG  SER P  85       4.532  -4.512 -54.369  0.00 97.00      PROA   
ATOM   1257  HG1 SER P  85       4.380  -5.404 -54.690  0.00 97.00      PROA   
ATOM   1258  C   SER P  85       1.250  -2.947 -55.352  0.00 97.00      PROA   
ATOM   1259  O   SER P  85       1.683  -1.872 -55.776  0.00 97.00      PROA   
ATOM   1260  N   LEU P  86      -0.071  -3.197 -55.314  0.00 97.00      PROA   
ATOM   1261  HN  LEU P  86      -0.394  -4.093 -55.017  0.00 97.00      PROA   
ATOM   1262  CA  LEU P  86      -1.101  -2.259 -55.729  0.00 97.00      PROA   
ATOM   1263  HA  LEU P  86      -0.811  -1.877 -56.697  0.00 97.00      PROA   
ATOM   1264  CB  LEU P  86      -2.454  -2.994 -55.907  0.00 97.00      PROA   
ATOM   1265  HB1 LEU P  86      -3.277  -2.268 -56.081  0.00 97.00      PROA   
ATOM   1266  HB2 LEU P  86      -2.675  -3.534 -54.961  0.00 97.00      PROA   
ATOM   1267  CG  LEU P  86      -2.463  -4.011 -57.073  0.00 97.00      PROA   
ATOM   1268  HG  LEU P  86      -1.532  -4.617 -57.031  0.00 97.00      PROA   
ATOM   1269  CD1 LEU P  86      -3.639  -4.988 -56.941  0.00 97.00      PROA   
ATOM   1270 HD11 LEU P  86      -4.605  -4.439 -56.929  0.00 97.00      PROA   
ATOM   1271 HD12 LEU P  86      -3.545  -5.573 -56.001  0.00 97.00      PROA   
ATOM   1272 HD13 LEU P  86      -3.644  -5.704 -57.791  0.00 97.00      PROA   
ATOM   1273  CD2 LEU P  86      -2.522  -3.305 -58.435  0.00 97.00      PROA   
ATOM   1274 HD21 LEU P  86      -1.653  -2.626 -58.569  0.00 97.00      PROA   
ATOM   1275 HD22 LEU P  86      -3.458  -2.711 -58.517  0.00 97.00      PROA   
ATOM   1276 HD23 LEU P  86      -2.514  -4.050 -59.259  0.00 97.00      PROA   
ATOM   1277  C   LEU P  86      -1.258  -1.028 -54.830  0.00 97.00      PROA   
ATOM   1278  O   LEU P  86      -1.409  -1.121 -53.614  0.00 97.00      PROA   
ATOM   1279  N   LYS P  87      -1.227   0.178 -55.424  0.00 97.00      PROA   
ATOM   1280  HN  LYS P  87      -1.115   0.270 -56.410  0.00 97.00      PROA   
ATOM   1281  CA  LYS P  87      -1.400   1.441 -54.735  0.00 97.00      PROA   
ATOM   1282  HA  LYS P  87      -1.127   1.324 -53.696  0.00 97.00      PROA   
ATOM   1283  CB  LYS P  87      -0.546   2.544 -55.418  0.00 97.00      PROA   
ATOM   1284  HB1 LYS P  87      -0.632   3.501 -54.860  0.00 97.00      PROA   
ATOM   1285  HB2 LYS P  87      -0.997   2.719 -56.418  0.00 97.00      PROA   
ATOM   1286  CG  LYS P  87       0.951   2.228 -55.600  0.00 97.00      PROA   
ATOM   1287  HG1 LYS P  87       1.101   1.262 -56.128  0.00 97.00      PROA   
ATOM   1288  HG2 LYS P  87       1.388   2.113 -54.585  0.00 97.00      PROA   
ATOM   1289  CD  LYS P  87       1.708   3.355 -56.340  0.00 97.00      PROA   
ATOM   1290  HD1 LYS P  87       2.769   3.327 -56.012  0.00 97.00      PROA   
ATOM   1291  HD2 LYS P  87       1.298   4.334 -56.013  0.00 97.00      PROA   
ATOM   1292  CE  LYS P  87       1.715   3.299 -57.883  0.00 97.00      PROA   
ATOM   1293  HE1 LYS P  87       2.246   2.387 -58.231  0.00 97.00      PROA   
ATOM   1294  HE2 LYS P  87       2.240   4.194 -58.281  0.00 97.00      PROA   
ATOM   1295  NZ  LYS P  87       0.358   3.284 -58.443  0.00 97.00      PROA   
ATOM   1296  HZ1 LYS P  87       0.291   3.556 -59.444  0.00 97.00      PROA   
ATOM   1297  HZ2 LYS P  87      -0.219   3.995 -57.951  0.00 97.00      PROA   
ATOM   1298  HZ3 LYS P  87      -0.106   2.367 -58.288  0.00 97.00      PROA   
ATOM   1299  C   LYS P  87      -2.859   1.885 -54.858  0.00 97.00      PROA   
ATOM   1300  O   LYS P  87      -3.554   1.404 -55.756  0.00 97.00      PROA   
ATOM   1301  N   PRO P  88      -3.366   2.811 -54.044  0.00 97.00      PROA   
ATOM   1302  CD  PRO P  88      -2.740   3.240 -52.790  0.00 97.00      PROA   
ATOM   1303  HD1 PRO P  88      -1.857   3.874 -53.019  0.00 97.00      PROA   
ATOM   1304  HD2 PRO P  88      -2.442   2.370 -52.167  0.00 97.00      PROA   
ATOM   1305  CA  PRO P  88      -4.644   3.492 -54.260  0.00 97.00      PROA   
ATOM   1306  HA  PRO P  88      -5.405   2.773 -53.995  0.00 97.00      PROA   
ATOM   1307  CB  PRO P  88      -4.611   4.658 -53.266  0.00 97.00      PROA   
ATOM   1308  HB1 PRO P  88      -5.633   4.981 -52.973  0.00 97.00      PROA   
ATOM   1309  HB2 PRO P  88      -4.062   5.524 -53.695  0.00 97.00      PROA   
ATOM   1310  CG  PRO P  88      -3.816   4.079 -52.092  0.00 97.00      PROA   
ATOM   1311  HG1 PRO P  88      -3.389   4.865 -51.433  0.00 97.00      PROA   
ATOM   1312  HG2 PRO P  88      -4.474   3.412 -51.495  0.00 97.00      PROA   
ATOM   1313  C   PRO P  88      -5.010   3.891 -55.685  0.00 97.00      PROA   
ATOM   1314  O   PRO P  88      -6.115   3.582 -56.110  0.00 97.00      PROA   
ATOM   1315  N   GLU P  89      -4.128   4.531 -56.480  0.00 97.00      PROA   
ATOM   1316  HN  GLU P  89      -3.210   4.780 -56.182  0.00 97.00      PROA   
ATOM   1317  CA  GLU P  89      -4.468   4.896 -57.849  0.00 97.00      PROA   
ATOM   1318  HA  GLU P  89      -5.545   4.916 -57.939  0.00 97.00      PROA   
ATOM   1319  CB  GLU P  89      -4.069   6.353 -58.215  0.00 97.00      PROA   
ATOM   1320  HB1 GLU P  89      -4.715   7.031 -57.617  0.00 97.00      PROA   
ATOM   1321  HB2 GLU P  89      -4.354   6.525 -59.275  0.00 97.00      PROA   
ATOM   1322  CG  GLU P  89      -2.600   6.790 -57.971  0.00 97.00      PROA   
ATOM   1323  HG1 GLU P  89      -2.492   7.053 -56.897  0.00 97.00      PROA   
ATOM   1324  HG2 GLU P  89      -2.355   7.701 -58.558  0.00 97.00      PROA   
ATOM   1325  CD  GLU P  89      -1.573   5.724 -58.268  0.00 97.00      PROA   
ATOM   1326  OE1 GLU P  89      -1.181   5.522 -59.450  0.00 97.00      PROA   
ATOM   1327  OE2 GLU P  89      -1.158   5.035 -57.301  0.00 97.00      PROA   
ATOM   1328  C   GLU P  89      -4.057   3.853 -58.891  0.00 97.00      PROA   
ATOM   1329  O   GLU P  89      -4.013   4.116 -60.094  0.00 97.00      PROA   
ATOM   1330  N   ASP P  90      -3.823   2.598 -58.443  0.00 97.00      PROA   
ATOM   1331  HN  ASP P  90      -3.749   2.423 -57.464  0.00 97.00      PROA   
ATOM   1332  CA  ASP P  90      -3.913   1.427 -59.293  0.00 97.00      PROA   
ATOM   1333  HA  ASP P  90      -3.774   1.707 -60.327  0.00 97.00      PROA   
ATOM   1334  CB  ASP P  90      -2.886   0.336 -58.872  0.00 97.00      PROA   
ATOM   1335  HB1 ASP P  90      -3.039  -0.581 -59.481  0.00 97.00      PROA   
ATOM   1336  HB2 ASP P  90      -3.040   0.066 -57.806  0.00 97.00      PROA   
ATOM   1337  CG  ASP P  90      -1.461   0.764 -59.069  0.00 97.00      PROA   
ATOM   1338  OD1 ASP P  90      -1.004   1.007 -60.215  0.00 97.00      PROA   
ATOM   1339  OD2 ASP P  90      -0.694   0.802 -58.078  0.00 97.00      PROA   
ATOM   1340  C   ASP P  90      -5.322   0.826 -59.186  0.00 97.00      PROA   
ATOM   1341  O   ASP P  90      -5.648  -0.137 -59.885  0.00 97.00      PROA   
ATOM   1342  N   THR P  91      -6.207   1.404 -58.335  0.00 97.00      PROA   
ATOM   1343  HN  THR P  91      -5.926   2.162 -57.751  0.00 97.00      PROA   
ATOM   1344  CA  THR P  91      -7.637   1.091 -58.306  0.00 97.00      PROA   
ATOM   1345  HA  THR P  91      -7.713   0.014 -58.349  0.00 97.00      PROA   
ATOM   1346  CB  THR P  91      -8.362   1.567 -57.036  0.00 97.00      PROA   
ATOM   1347  HB  THR P  91      -7.620   1.572 -56.210  0.00 97.00      PROA   
ATOM   1348  OG1 THR P  91      -9.381   0.663 -56.651  0.00 97.00      PROA   
ATOM   1349  HG1 THR P  91      -9.707   0.239 -57.448  0.00 97.00      PROA   
ATOM   1350  CG2 THR P  91      -9.022   2.953 -57.098  0.00 97.00      PROA   
ATOM   1351 HG21 THR P  91      -9.884   2.965 -57.800  0.00 97.00      PROA   
ATOM   1352 HG22 THR P  91      -8.287   3.722 -57.417  0.00 97.00      PROA   
ATOM   1353 HG23 THR P  91      -9.396   3.234 -56.090  0.00 97.00      PROA   
ATOM   1354  C   THR P  91      -8.296   1.649 -59.551  0.00 97.00      PROA   
ATOM   1355  O   THR P  91      -8.163   2.824 -59.886  0.00 97.00      PROA   
ATOM   1356  N   ALA P  92      -8.966   0.793 -60.334  0.00 97.00      PROA   
ATOM   1357  HN  ALA P  92      -9.157  -0.148 -60.065  0.00 97.00      PROA   
ATOM   1358  CA  ALA P  92      -9.453   1.214 -61.623  0.00 97.00      PROA   
ATOM   1359  HA  ALA P  92     -10.014   2.129 -61.512  0.00 97.00      PROA   
ATOM   1360  CB  ALA P  92      -8.281   1.405 -62.611  0.00 97.00      PROA   
ATOM   1361  HB1 ALA P  92      -7.743   0.445 -62.767  0.00 97.00      PROA   
ATOM   1362  HB2 ALA P  92      -7.549   2.136 -62.205  0.00 97.00      PROA   
ATOM   1363  HB3 ALA P  92      -8.635   1.786 -63.592  0.00 97.00      PROA   
ATOM   1364  C   ALA P  92     -10.392   0.172 -62.183  0.00 97.00      PROA   
ATOM   1365  O   ALA P  92     -10.414  -0.971 -61.727  0.00 97.00      PROA   
ATOM   1366  N   VAL P  93     -11.133   0.531 -63.242  0.00 97.00      PROA   
ATOM   1367  HN  VAL P  93     -11.145   1.477 -63.554  0.00 97.00      PROA   
ATOM   1368  CA  VAL P  93     -11.733  -0.449 -64.129  0.00 97.00      PROA   
ATOM   1369  HA  VAL P  93     -11.867  -1.377 -63.592  0.00 97.00      PROA   
ATOM   1370  CB  VAL P  93     -13.132  -0.054 -64.600  0.00 97.00      PROA   
ATOM   1371  HB  VAL P  93     -13.799  -0.085 -63.712  0.00 97.00      PROA   
ATOM   1372  CG1 VAL P  93     -13.162   1.384 -65.152  0.00 97.00      PROA   
ATOM   1373 HG11 VAL P  93     -12.403   1.512 -65.953  0.00 97.00      PROA   
ATOM   1374 HG12 VAL P  93     -12.958   2.125 -64.350  0.00 97.00      PROA   
ATOM   1375 HG13 VAL P  93     -14.164   1.609 -65.575  0.00 97.00      PROA   
ATOM   1376  CG2 VAL P  93     -13.668  -1.067 -65.631  0.00 97.00      PROA   
ATOM   1377 HG21 VAL P  93     -13.632  -2.098 -65.221  0.00 97.00      PROA   
ATOM   1378 HG22 VAL P  93     -13.085  -1.035 -66.576  0.00 97.00      PROA   
ATOM   1379 HG23 VAL P  93     -14.726  -0.836 -65.881  0.00 97.00      PROA   
ATOM   1380  C   VAL P  93     -10.745  -0.748 -65.258  0.00 97.00      PROA   
ATOM   1381  O   VAL P  93     -10.298   0.129 -66.001  0.00 97.00      PROA   
ATOM   1382  N   TYR P  94     -10.315  -2.014 -65.370  0.00 97.00      PROA   
ATOM   1383  HN  TYR P  94     -10.726  -2.716 -64.793  0.00 97.00      PROA   
ATOM   1384  CA  TYR P  94      -9.268  -2.465 -66.266  0.00 97.00      PROA   
ATOM   1385  HA  TYR P  94      -8.647  -1.630 -66.554  0.00 97.00      PROA   
ATOM   1386  CB  TYR P  94      -8.378  -3.570 -65.622  0.00 97.00      PROA   
ATOM   1387  HB1 TYR P  94      -7.824  -4.139 -66.399  0.00 97.00      PROA   
ATOM   1388  HB2 TYR P  94      -9.020  -4.295 -65.078  0.00 97.00      PROA   
ATOM   1389  CG  TYR P  94      -7.368  -3.017 -64.650  0.00 97.00      PROA   
ATOM   1390  CD1 TYR P  94      -7.772  -2.442 -63.435  0.00 97.00      PROA   
ATOM   1391  HD1 TYR P  94      -8.824  -2.352 -63.205  0.00 97.00      PROA   
ATOM   1392  CE1 TYR P  94      -6.824  -2.012 -62.498  0.00 97.00      PROA   
ATOM   1393  HE1 TYR P  94      -7.145  -1.536 -61.584  0.00 97.00      PROA   
ATOM   1394  CZ  TYR P  94      -5.467  -2.197 -62.741  0.00 97.00      PROA   
ATOM   1395  OH  TYR P  94      -4.538  -1.738 -61.789  0.00 97.00      PROA   
ATOM   1396  HH  TYR P  94      -5.044  -1.378 -61.057  0.00 97.00      PROA   
ATOM   1397  CD2 TYR P  94      -5.990  -3.165 -64.900  0.00 97.00      PROA   
ATOM   1398  HD2 TYR P  94      -5.661  -3.634 -65.815  0.00 97.00      PROA   
ATOM   1399  CE2 TYR P  94      -5.044  -2.770 -63.944  0.00 97.00      PROA   
ATOM   1400  HE2 TYR P  94      -3.990  -2.903 -64.136  0.00 97.00      PROA   
ATOM   1401  C   TYR P  94      -9.855  -3.031 -67.539  0.00 97.00      PROA   
ATOM   1402  O   TYR P  94     -10.468  -4.094 -67.529  0.00 97.00      PROA   
ATOM   1403  N   PHE P  95      -9.655  -2.337 -68.672  0.00 97.00      PROA   
ATOM   1404  HN  PHE P  95      -9.130  -1.490 -68.682  0.00 97.00      PROA   
ATOM   1405  CA  PHE P  95     -10.108  -2.780 -69.973  0.00 97.00      PROA   
ATOM   1406  HA  PHE P  95     -10.931  -3.472 -69.868  0.00 97.00      PROA   
ATOM   1407  CB  PHE P  95     -10.544  -1.594 -70.880  0.00 97.00      PROA   
ATOM   1408  HB1 PHE P  95     -10.848  -1.974 -71.879  0.00 97.00      PROA   
ATOM   1409  HB2 PHE P  95      -9.698  -0.886 -71.010  0.00 97.00      PROA   
ATOM   1410  CG  PHE P  95     -11.700  -0.834 -70.290  0.00 97.00      PROA   
ATOM   1411  CD1 PHE P  95     -11.490   0.196 -69.355  0.00 97.00      PROA   
ATOM   1412  HD1 PHE P  95     -10.486   0.432 -69.034  0.00 97.00      PROA   
ATOM   1413  CE1 PHE P  95     -12.574   0.897 -68.813  0.00 97.00      PROA   
ATOM   1414  HE1 PHE P  95     -12.405   1.680 -68.089  0.00 97.00      PROA   
ATOM   1415  CZ  PHE P  95     -13.880   0.586 -69.209  0.00 97.00      PROA   
ATOM   1416  HZ  PHE P  95     -14.718   1.104 -68.766  0.00 97.00      PROA   
ATOM   1417  CD2 PHE P  95     -13.011  -1.105 -70.713  0.00 97.00      PROA   
ATOM   1418  HD2 PHE P  95     -13.191  -1.892 -71.430  0.00 97.00      PROA   
ATOM   1419  CE2 PHE P  95     -14.098  -0.407 -70.170  0.00 97.00      PROA   
ATOM   1420  HE2 PHE P  95     -15.103  -0.671 -70.464  0.00 97.00      PROA   
ATOM   1421  C   PHE P  95      -8.986  -3.514 -70.680  0.00 97.00      PROA   
ATOM   1422  O   PHE P  95      -7.842  -3.054 -70.723  0.00 97.00      PROA   
ATOM   1423  N   CYS P  96      -9.291  -4.676 -71.268  0.00 97.00      PROA   
ATOM   1424  HN  CYS P  96     -10.209  -5.053 -71.172  0.00 97.00      PROA   
ATOM   1425  CA  CYS P  96      -8.376  -5.365 -72.158  0.00 97.00      PROA   
ATOM   1426  HA  CYS P  96      -7.357  -5.167 -71.858  0.00 97.00      PROA   
ATOM   1427  CB  CYS P  96      -8.626  -6.889 -72.085  0.00 97.00      PROA   
ATOM   1428  HB1 CYS P  96      -9.662  -7.105 -72.423  0.00 97.00      PROA   
ATOM   1429  HB2 CYS P  96      -8.572  -7.168 -71.011  0.00 97.00      PROA   
ATOM   1430  SG  CYS P  96      -7.416  -7.899 -72.992  0.00 97.00      PROA   
ATOM   1431  C   CYS P  96      -8.560  -4.839 -73.577  0.00 97.00      PROA   
ATOM   1432  O   CYS P  96      -9.668  -4.493 -73.987  0.00 97.00      PROA   
ATOM   1433  N   ALA P  97      -7.485  -4.716 -74.374  0.00 97.00      PROA   
ATOM   1434  HN  ALA P  97      -6.565  -4.923 -74.049  0.00 97.00      PROA   
ATOM   1435  CA  ALA P  97      -7.631  -4.196 -75.715  0.00 97.00      PROA   
ATOM   1436  HA  ALA P  97      -8.548  -4.584 -76.134  0.00 97.00      PROA   
ATOM   1437  CB  ALA P  97      -7.716  -2.663 -75.676  0.00 97.00      PROA   
ATOM   1438  HB1 ALA P  97      -6.729  -2.218 -75.425  0.00 97.00      PROA   
ATOM   1439  HB2 ALA P  97      -8.436  -2.357 -74.887  0.00 97.00      PROA   
ATOM   1440  HB3 ALA P  97      -8.079  -2.255 -76.643  0.00 97.00      PROA   
ATOM   1441  C   ALA P  97      -6.520  -4.637 -76.656  0.00 97.00      PROA   
ATOM   1442  O   ALA P  97      -5.399  -4.938 -76.253  0.00 97.00      PROA   
ATOM   1443  N   LEU P  98      -6.822  -4.690 -77.963  0.00 97.00      PROA   
ATOM   1444  HN  LEU P  98      -7.723  -4.376 -78.254  0.00 97.00      PROA   
ATOM   1445  CA  LEU P  98      -5.930  -5.192 -78.988  0.00 97.00      PROA   
ATOM   1446  HA  LEU P  98      -4.963  -5.414 -78.561  0.00 97.00      PROA   
ATOM   1447  CB  LEU P  98      -6.514  -6.484 -79.620  0.00 97.00      PROA   
ATOM   1448  HB1 LEU P  98      -7.460  -6.221 -80.140  0.00 97.00      PROA   
ATOM   1449  HB2 LEU P  98      -6.777  -7.184 -78.799  0.00 97.00      PROA   
ATOM   1450  CG  LEU P  98      -5.612  -7.241 -80.616  0.00 97.00      PROA   
ATOM   1451  HG  LEU P  98      -5.096  -6.516 -81.282  0.00 97.00      PROA   
ATOM   1452  CD1 LEU P  98      -4.570  -8.071 -79.869  0.00 97.00      PROA   
ATOM   1453 HD11 LEU P  98      -5.068  -8.832 -79.230  0.00 97.00      PROA   
ATOM   1454 HD12 LEU P  98      -3.961  -7.414 -79.213  0.00 97.00      PROA   
ATOM   1455 HD13 LEU P  98      -3.888  -8.603 -80.565  0.00 97.00      PROA   
ATOM   1456  CD2 LEU P  98      -6.447  -8.177 -81.492  0.00 97.00      PROA   
ATOM   1457 HD21 LEU P  98      -7.190  -7.607 -82.089  0.00 97.00      PROA   
ATOM   1458 HD22 LEU P  98      -6.993  -8.899 -80.848  0.00 97.00      PROA   
ATOM   1459 HD23 LEU P  98      -5.795  -8.756 -82.180  0.00 97.00      PROA   
ATOM   1460  C   LEU P  98      -5.721  -4.125 -80.051  0.00 97.00      PROA   
ATOM   1461  O   LEU P  98      -6.656  -3.479 -80.531  0.00 97.00      PROA   
ATOM   1462  N   GLY P  99      -4.458  -3.878 -80.444  0.00 97.00      PROA   
ATOM   1463  HN  GLY P  99      -3.710  -4.404 -80.047  0.00 97.00      PROA   
ATOM   1464  CA  GLY P  99      -4.150  -2.981 -81.553  0.00 97.00      PROA   
ATOM   1465  HA1 GLY P  99      -3.093  -2.767 -81.486  0.00 97.00      PROA   
ATOM   1466  HA2 GLY P  99      -4.764  -2.096 -81.482  0.00 97.00      PROA   
ATOM   1467  C   GLY P  99      -4.397  -3.567 -82.919  0.00 97.00      PROA   
ATOM   1468  O   GLY P  99      -4.787  -4.715 -83.077  0.00 97.00      PROA   
ATOM   1469  N   VAL P 100      -4.097  -2.782 -83.967  0.00 97.00      PROA   
ATOM   1470  HN  VAL P 100      -3.976  -1.798 -83.859  0.00 97.00      PROA   
ATOM   1471  CA  VAL P 100      -3.869  -3.304 -85.313  0.00 97.00      PROA   
ATOM   1472  HA  VAL P 100      -4.273  -4.302 -85.396  0.00 97.00      PROA   
ATOM   1473  CB  VAL P 100      -4.568  -2.405 -86.337  0.00 97.00      PROA   
ATOM   1474  HB  VAL P 100      -5.613  -2.260 -85.986  0.00 97.00      PROA   
ATOM   1475  CG1 VAL P 100      -3.904  -1.016 -86.448  0.00 97.00      PROA   
ATOM   1476 HG11 VAL P 100      -2.872  -1.091 -86.852  0.00 97.00      PROA   
ATOM   1477 HG12 VAL P 100      -3.870  -0.495 -85.468  0.00 97.00      PROA   
ATOM   1478 HG13 VAL P 100      -4.487  -0.380 -87.148  0.00 97.00      PROA   
ATOM   1479  CG2 VAL P 100      -4.645  -3.101 -87.711  0.00 97.00      PROA   
ATOM   1480 HG21 VAL P 100      -5.113  -4.104 -87.618  0.00 97.00      PROA   
ATOM   1481 HG22 VAL P 100      -3.635  -3.214 -88.159  0.00 97.00      PROA   
ATOM   1482 HG23 VAL P 100      -5.260  -2.494 -88.409  0.00 97.00      PROA   
ATOM   1483  C   VAL P 100      -2.353  -3.390 -85.541  0.00 97.00      PROA   
ATOM   1484  O   VAL P 100      -1.837  -3.890 -86.542  0.00 97.00      PROA   
ATOM   1485  N   THR P 101      -1.602  -2.922 -84.529  0.00 97.00      PROA   
ATOM   1486  HN  THR P 101      -2.085  -2.604 -83.717  0.00 97.00      PROA   
ATOM   1487  CA  THR P 101      -0.153  -2.830 -84.464  0.00 97.00      PROA   
ATOM   1488  HA  THR P 101       0.230  -2.731 -85.469  0.00 97.00      PROA   
ATOM   1489  CB  THR P 101       0.277  -1.600 -83.659  0.00 97.00      PROA   
ATOM   1490  HB  THR P 101      -0.252  -0.716 -84.075  0.00 97.00      PROA   
ATOM   1491  OG1 THR P 101       1.668  -1.335 -83.755  0.00 97.00      PROA   
ATOM   1492  HG1 THR P 101       1.715  -0.392 -83.583  0.00 97.00      PROA   
ATOM   1493  CG2 THR P 101      -0.071  -1.730 -82.163  0.00 97.00      PROA   
ATOM   1494 HG21 THR P 101       0.416  -2.608 -81.688  0.00 97.00      PROA   
ATOM   1495 HG22 THR P 101      -1.170  -1.801 -82.012  0.00 97.00      PROA   
ATOM   1496 HG23 THR P 101       0.288  -0.830 -81.619  0.00 97.00      PROA   
ATOM   1497  C   THR P 101       0.476  -4.069 -83.851  0.00 97.00      PROA   
ATOM   1498  O   THR P 101      -0.195  -4.933 -83.288  0.00 97.00      PROA   
ATOM   1499  N   ALA P 102       1.815  -4.149 -83.917  0.00 97.00      PROA   
ATOM   1500  HN  ALA P 102       2.287  -3.397 -84.371  0.00 97.00      PROA   
ATOM   1501  CA  ALA P 102       2.635  -5.087 -83.186  0.00 97.00      PROA   
ATOM   1502  HA  ALA P 102       2.014  -5.789 -82.650  0.00 97.00      PROA   
ATOM   1503  CB  ALA P 102       3.534  -5.858 -84.175  0.00 97.00      PROA   
ATOM   1504  HB1 ALA P 102       4.201  -5.166 -84.732  0.00 97.00      PROA   
ATOM   1505  HB2 ALA P 102       2.903  -6.400 -84.912  0.00 97.00      PROA   
ATOM   1506  HB3 ALA P 102       4.161  -6.609 -83.647  0.00 97.00      PROA   
ATOM   1507  C   ALA P 102       3.491  -4.358 -82.142  0.00 97.00      PROA   
ATOM   1508  O   ALA P 102       4.431  -4.926 -81.590  0.00 97.00      PROA   
ATOM   1509  N   ALA P 103       3.195  -3.074 -81.847  0.00 97.00      PROA   
ATOM   1510  HN  ALA P 103       2.496  -2.589 -82.367  0.00 97.00      PROA   
ATOM   1511  CA  ALA P 103       3.878  -2.275 -80.844  0.00 97.00      PROA   
ATOM   1512  HA  ALA P 103       4.778  -2.788 -80.542  0.00 97.00      PROA   
ATOM   1513  CB  ALA P 103       4.292  -0.936 -81.482  0.00 97.00      PROA   
ATOM   1514  HB1 ALA P 103       3.397  -0.367 -81.812  0.00 97.00      PROA   
ATOM   1515  HB2 ALA P 103       4.902  -1.123 -82.392  0.00 97.00      PROA   
ATOM   1516  HB3 ALA P 103       4.892  -0.297 -80.798  0.00 97.00      PROA   
ATOM   1517  C   ALA P 103       3.068  -2.096 -79.547  0.00 97.00      PROA   
ATOM   1518  O   ALA P 103       2.490  -3.047 -79.027  0.00 97.00      PROA   
ATOM   1519  N   CYS P 104       3.052  -0.882 -78.953  0.00 97.00      PROA   
ATOM   1520  HN  CYS P 104       3.392  -0.108 -79.482  0.00 97.00      PROA   
ATOM   1521  CA  CYS P 104       2.401  -0.638 -77.660  0.00 97.00      PROA   
ATOM   1522  HA  CYS P 104       1.390  -1.016 -77.710  0.00 97.00      PROA   
ATOM   1523  CB  CYS P 104       3.175  -1.340 -76.494  0.00 97.00      PROA   
ATOM   1524  HB1 CYS P 104       4.209  -0.934 -76.456  0.00 97.00      PROA   
ATOM   1525  HB2 CYS P 104       3.272  -2.417 -76.746  0.00 97.00      PROA   
ATOM   1526  SG  CYS P 104       2.413  -1.227 -74.831  0.00 97.00      PROA   
ATOM   1527  C   CYS P 104       2.305   0.850 -77.312  0.00 97.00      PROA   
ATOM   1528  O   CYS P 104       1.584   1.255 -76.400  0.00 97.00      PROA   
ATOM   1529  N   SER P 105       2.989   1.735 -78.053  0.00 97.00      PROA   
ATOM   1530  HN  SER P 105       3.621   1.469 -78.776  0.00 97.00      PROA   
ATOM   1531  CA  SER P 105       2.813   3.183 -78.031  0.00 97.00      PROA   
ATOM   1532  HA  SER P 105       2.967   3.545 -77.025  0.00 97.00      PROA   
ATOM   1533  CB  SER P 105       3.862   3.821 -78.994  0.00 97.00      PROA   
ATOM   1534  HB1 SER P 105       4.753   4.083 -78.384  0.00 97.00      PROA   
ATOM   1535  HB2 SER P 105       3.510   4.761 -79.472  0.00 97.00      PROA   
ATOM   1536  OG  SER P 105       4.310   2.887 -79.989  0.00 97.00      PROA   
ATOM   1537  HG1 SER P 105       3.592   2.667 -80.587  0.00 97.00      PROA   
ATOM   1538  C   SER P 105       1.425   3.632 -78.453  0.00 97.00      PROA   
ATOM   1539  O   SER P 105       0.767   4.464 -77.829  0.00 97.00      PROA   
ATOM   1540  N   ASP P 106       0.979   3.009 -79.538  0.00 97.00      PROA   
ATOM   1541  HN  ASP P 106       1.603   2.373 -79.986  0.00 97.00      PROA   
ATOM   1542  CA  ASP P 106      -0.196   3.134 -80.345  0.00 97.00      PROA   
ATOM   1543  HA  ASP P 106      -0.205   4.145 -80.725  0.00 97.00      PROA   
ATOM   1544  CB  ASP P 106      -0.101   2.117 -81.539  0.00 97.00      PROA   
ATOM   1545  HB1 ASP P 106      -0.658   2.523 -82.411  0.00 97.00      PROA   
ATOM   1546  HB2 ASP P 106      -0.588   1.161 -81.249  0.00 97.00      PROA   
ATOM   1547  CG  ASP P 106       1.292   1.694 -82.039  0.00 97.00      PROA   
ATOM   1548  OD1 ASP P 106       2.293   1.685 -81.275  0.00 97.00      PROA   
ATOM   1549  OD2 ASP P 106       1.314   1.166 -83.176  0.00 97.00      PROA   
ATOM   1550  C   ASP P 106      -1.486   2.902 -79.560  0.00 97.00      PROA   
ATOM   1551  O   ASP P 106      -1.545   2.095 -78.634  0.00 97.00      PROA   
ATOM   1552  N   ASN P 107      -2.593   3.593 -79.886  0.00 97.00      PROA   
ATOM   1553  HN  ASN P 107      -2.589   4.240 -80.645  0.00 97.00      PROA   
ATOM   1554  CA  ASN P 107      -3.857   3.311 -79.217  0.00 97.00      PROA   
ATOM   1555  HA  ASN P 107      -3.620   3.088 -78.187  0.00 97.00      PROA   
ATOM   1556  CB  ASN P 107      -4.806   4.535 -79.223  0.00 97.00      PROA   
ATOM   1557  HB1 ASN P 107      -5.823   4.244 -78.883  0.00 97.00      PROA   
ATOM   1558  HB2 ASN P 107      -4.875   4.957 -80.248  0.00 97.00      PROA   
ATOM   1559  CG  ASN P 107      -4.276   5.577 -78.245  0.00 97.00      PROA   
ATOM   1560  OD1 ASN P 107      -3.439   5.302 -77.380  0.00 97.00      PROA   
ATOM   1561  ND2 ASN P 107      -4.769   6.827 -78.366  0.00 97.00      PROA   
ATOM   1562 HD21 ASN P 107      -4.438   7.512 -77.717  0.00 97.00      PROA   
ATOM   1563 HD22 ASN P 107      -5.468   7.030 -79.052  0.00 97.00      PROA   
ATOM   1564  C   ASN P 107      -4.540   2.064 -79.799  0.00 97.00      PROA   
ATOM   1565  O   ASN P 107      -4.606   1.926 -81.022  0.00 97.00      PROA   
ATOM   1566  N   PRO P 108      -4.994   1.103 -78.987  0.00 97.00      PROA   
ATOM   1567  CD  PRO P 108      -5.116   1.235 -77.528  0.00 97.00      PROA   
ATOM   1568  HD1 PRO P 108      -5.463   2.247 -77.228  0.00 97.00      PROA   
ATOM   1569  HD2 PRO P 108      -4.131   1.011 -77.066  0.00 97.00      PROA   
ATOM   1570  CA  PRO P 108      -5.730  -0.062 -79.467  0.00 97.00      PROA   
ATOM   1571  HA  PRO P 108      -5.106  -0.557 -80.197  0.00 97.00      PROA   
ATOM   1572  CB  PRO P 108      -5.936  -0.892 -78.198  0.00 97.00      PROA   
ATOM   1573  HB1 PRO P 108      -5.010  -1.463 -77.974  0.00 97.00      PROA   
ATOM   1574  HB2 PRO P 108      -6.784  -1.605 -78.276  0.00 97.00      PROA   
ATOM   1575  CG  PRO P 108      -6.143   0.180 -77.135  0.00 97.00      PROA   
ATOM   1576  HG1 PRO P 108      -7.167   0.597 -77.251  0.00 97.00      PROA   
ATOM   1577  HG2 PRO P 108      -6.012  -0.186 -76.095  0.00 97.00      PROA   
ATOM   1578  C   PRO P 108      -7.042   0.251 -80.178  0.00 97.00      PROA   
ATOM   1579  O   PRO P 108      -7.596   1.338 -80.021  0.00 97.00      PROA   
ATOM   1580  N   TYR P 109      -7.551  -0.718 -80.959  0.00 97.00      PROA   
ATOM   1581  HN  TYR P 109      -7.126  -1.620 -80.960  0.00 97.00      PROA   
ATOM   1582  CA  TYR P 109      -8.739  -0.552 -81.776  0.00 97.00      PROA   
ATOM   1583  HA  TYR P 109      -9.128   0.450 -81.676  0.00 97.00      PROA   
ATOM   1584  CB  TYR P 109      -8.348  -0.807 -83.263  0.00 97.00      PROA   
ATOM   1585  HB1 TYR P 109      -7.898  -1.817 -83.373  0.00 97.00      PROA   
ATOM   1586  HB2 TYR P 109      -7.588  -0.057 -83.569  0.00 97.00      PROA   
ATOM   1587  CG  TYR P 109      -9.521  -0.696 -84.205  0.00 97.00      PROA   
ATOM   1588  CD1 TYR P 109     -10.178  -1.849 -84.667  0.00 97.00      PROA   
ATOM   1589  HD1 TYR P 109      -9.847  -2.819 -84.328  0.00 97.00      PROA   
ATOM   1590  CE1 TYR P 109     -11.275  -1.749 -85.534  0.00 97.00      PROA   
ATOM   1591  HE1 TYR P 109     -11.777  -2.646 -85.865  0.00 97.00      PROA   
ATOM   1592  CZ  TYR P 109     -11.712  -0.489 -85.959  0.00 97.00      PROA   
ATOM   1593  OH  TYR P 109     -12.819  -0.377 -86.821  0.00 97.00      PROA   
ATOM   1594  HH  TYR P 109     -13.183  -1.258 -86.938  0.00 97.00      PROA   
ATOM   1595  CD2 TYR P 109      -9.964   0.562 -84.647  0.00 97.00      PROA   
ATOM   1596  HD2 TYR P 109      -9.468   1.456 -84.301  0.00 97.00      PROA   
ATOM   1597  CE2 TYR P 109     -11.056   0.664 -85.521  0.00 97.00      PROA   
ATOM   1598  HE2 TYR P 109     -11.401   1.633 -85.851  0.00 97.00      PROA   
ATOM   1599  C   TYR P 109      -9.854  -1.485 -81.308  0.00 97.00      PROA   
ATOM   1600  O   TYR P 109     -11.005  -1.086 -81.147  0.00 97.00      PROA   
ATOM   1601  N   PHE P 110      -9.534  -2.763 -81.032  0.00 97.00      PROA   
ATOM   1602  HN  PHE P 110      -8.594  -3.086 -81.101  0.00 97.00      PROA   
ATOM   1603  CA  PHE P 110     -10.514  -3.716 -80.544  0.00 97.00      PROA   
ATOM   1604  HA  PHE P 110     -11.496  -3.432 -80.893  0.00 97.00      PROA   
ATOM   1605  CB  PHE P 110     -10.228  -5.179 -80.991  0.00 97.00      PROA   
ATOM   1606  HB1 PHE P 110     -11.115  -5.819 -80.797  0.00 97.00      PROA   
ATOM   1607  HB2 PHE P 110      -9.376  -5.602 -80.416  0.00 97.00      PROA   
ATOM   1608  CG  PHE P 110      -9.882  -5.265 -82.456  0.00 97.00      PROA   
ATOM   1609  CD1 PHE P 110     -10.891  -5.463 -83.412  0.00 97.00      PROA   
ATOM   1610  HD1 PHE P 110     -11.921  -5.527 -83.095  0.00 97.00      PROA   
ATOM   1611  CE1 PHE P 110     -10.574  -5.594 -84.771  0.00 97.00      PROA   
ATOM   1612  HE1 PHE P 110     -11.361  -5.750 -85.494  0.00 97.00      PROA   
ATOM   1613  CZ  PHE P 110      -9.238  -5.523 -85.189  0.00 97.00      PROA   
ATOM   1614  HZ  PHE P 110      -8.997  -5.614 -86.237  0.00 97.00      PROA   
ATOM   1615  CD2 PHE P 110      -8.543  -5.215 -82.889  0.00 97.00      PROA   
ATOM   1616  HD2 PHE P 110      -7.750  -5.079 -82.169  0.00 97.00      PROA   
ATOM   1617  CE2 PHE P 110      -8.221  -5.330 -84.246  0.00 97.00      PROA   
ATOM   1618  HE2 PHE P 110      -7.189  -5.265 -84.558  0.00 97.00      PROA   
ATOM   1619  C   PHE P 110     -10.498  -3.646 -79.024  0.00 97.00      PROA   
ATOM   1620  O   PHE P 110      -9.437  -3.699 -78.403  0.00 97.00      PROA   
ATOM   1621  N   TRP P 111     -11.672  -3.511 -78.390  0.00 97.00      PROA   
ATOM   1622  HN  TRP P 111     -12.525  -3.504 -78.906  0.00 97.00      PROA   
ATOM   1623  CA  TRP P 111     -11.798  -3.277 -76.965  0.00 97.00      PROA   
ATOM   1624  HA  TRP P 111     -10.823  -3.272 -76.502  0.00 97.00      PROA   
ATOM   1625  CB  TRP P 111     -12.482  -1.909 -76.692  0.00 97.00      PROA   
ATOM   1626  HB1 TRP P 111     -12.857  -1.864 -75.647  0.00 97.00      PROA   
ATOM   1627  HB2 TRP P 111     -13.368  -1.817 -77.356  0.00 97.00      PROA   
ATOM   1628  CG  TRP P 111     -11.581  -0.732 -76.897  0.00 97.00      PROA   
ATOM   1629  CD1 TRP P 111     -11.441   0.042 -78.021  0.00 97.00      PROA   
ATOM   1630  HD1 TRP P 111     -11.955  -0.139 -78.953  0.00 97.00      PROA   
ATOM   1631  NE1 TRP P 111     -10.494   1.018 -77.791  0.00 97.00      PROA   
ATOM   1632  HE1 TRP P 111     -10.014   1.512 -78.483  0.00 97.00      PROA   
ATOM   1633  CE2 TRP P 111     -10.022   0.901 -76.518  0.00 97.00      PROA   
ATOM   1634  CD2 TRP P 111     -10.665  -0.208 -75.922  0.00 97.00      PROA   
ATOM   1635  CE3 TRP P 111     -10.324  -0.585 -74.621  0.00 97.00      PROA   
ATOM   1636  HE3 TRP P 111     -10.764  -1.463 -74.171  0.00 97.00      PROA   
ATOM   1637  CZ3 TRP P 111      -9.306   0.116 -73.967  0.00 97.00      PROA   
ATOM   1638  HZ3 TRP P 111      -8.953  -0.241 -73.011  0.00 97.00      PROA   
ATOM   1639  CZ2 TRP P 111      -9.087   1.655 -75.828  0.00 97.00      PROA   
ATOM   1640  HZ2 TRP P 111      -8.603   2.499 -76.297  0.00 97.00      PROA   
ATOM   1641  CH2 TRP P 111      -8.702   1.222 -74.556  0.00 97.00      PROA   
ATOM   1642  HH2 TRP P 111      -7.895   1.729 -74.048  0.00 97.00      PROA   
ATOM   1643  C   TRP P 111     -12.575  -4.375 -76.261  0.00 97.00      PROA   
ATOM   1644  O   TRP P 111     -13.460  -5.010 -76.833  0.00 97.00      PROA   
ATOM   1645  N   GLY P 112     -12.218  -4.633 -74.991  0.00 97.00      PROA   
ATOM   1646  HN  GLY P 112     -11.364  -4.272 -74.623  0.00 97.00      PROA   
ATOM   1647  CA  GLY P 112     -13.023  -5.362 -74.023  0.00 97.00      PROA   
ATOM   1648  HA1 GLY P 112     -12.350  -5.761 -73.277  0.00 97.00      PROA   
ATOM   1649  HA2 GLY P 112     -13.582  -6.133 -74.531  0.00 97.00      PROA   
ATOM   1650  C   GLY P 112     -14.030  -4.504 -73.303  0.00 97.00      PROA   
ATOM   1651  O   GLY P 112     -14.390  -3.406 -73.727  0.00 97.00      PROA   
ATOM   1652  N   GLN P 113     -14.523  -5.023 -72.176  0.00 97.00      PROA   
ATOM   1653  HN  GLN P 113     -14.100  -5.849 -71.814  0.00 97.00      PROA   
ATOM   1654  CA  GLN P 113     -15.697  -4.552 -71.474  0.00 97.00      PROA   
ATOM   1655  HA  GLN P 113     -16.281  -3.895 -72.101  0.00 97.00      PROA   
ATOM   1656  CB  GLN P 113     -16.516  -5.806 -71.052  0.00 97.00      PROA   
ATOM   1657  HB1 GLN P 113     -17.470  -5.495 -70.574  0.00 97.00      PROA   
ATOM   1658  HB2 GLN P 113     -15.921  -6.321 -70.268  0.00 97.00      PROA   
ATOM   1659  CG  GLN P 113     -16.820  -6.805 -72.206  0.00 97.00      PROA   
ATOM   1660  HG1 GLN P 113     -16.050  -6.784 -73.007  0.00 97.00      PROA   
ATOM   1661  HG2 GLN P 113     -17.795  -6.551 -72.675  0.00 97.00      PROA   
ATOM   1662  CD  GLN P 113     -16.890  -8.258 -71.728  0.00 97.00      PROA   
ATOM   1663  OE1 GLN P 113     -17.878  -8.960 -71.937  0.00 97.00      PROA   
ATOM   1664  NE2 GLN P 113     -15.796  -8.732 -71.092  0.00 97.00      PROA   
ATOM   1665 HE21 GLN P 113     -14.993  -8.142 -71.001  0.00 97.00      PROA   
ATOM   1666 HE22 GLN P 113     -15.849  -9.639 -70.675  0.00 97.00      PROA   
ATOM   1667  C   GLN P 113     -15.331  -3.806 -70.196  0.00 97.00      PROA   
ATOM   1668  O   GLN P 113     -16.099  -2.980 -69.707  0.00 97.00      PROA   
ATOM   1669  N   GLY P 114     -14.122  -4.057 -69.652  0.00 97.00      PROA   
ATOM   1670  HN  GLY P 114     -13.500  -4.668 -70.136  0.00 97.00      PROA   
ATOM   1671  CA  GLY P 114     -13.666  -3.546 -68.362  0.00 97.00      PROA   
ATOM   1672  HA1 GLY P 114     -14.134  -2.589 -68.183  0.00 97.00      PROA   
ATOM   1673  HA2 GLY P 114     -12.591  -3.468 -68.426  0.00 97.00      PROA   
ATOM   1674  C   GLY P 114     -14.004  -4.415 -67.168  0.00 97.00      PROA   
ATOM   1675  O   GLY P 114     -15.154  -4.762 -66.924  0.00 97.00      PROA   
ATOM   1676  N   THR P 115     -12.996  -4.752 -66.335  0.00 97.00      PROA   
ATOM   1677  HN  THR P 115     -12.061  -4.516 -66.588  0.00 97.00      PROA   
ATOM   1678  CA  THR P 115     -13.202  -5.464 -65.068  0.00 97.00      PROA   
ATOM   1679  HA  THR P 115     -14.266  -5.547 -64.897  0.00 97.00      PROA   
ATOM   1680  CB  THR P 115     -12.673  -6.899 -65.050  0.00 97.00      PROA   
ATOM   1681  HB  THR P 115     -13.069  -7.416 -65.950  0.00 97.00      PROA   
ATOM   1682  OG1 THR P 115     -13.137  -7.599 -63.901  0.00 97.00      PROA   
ATOM   1683  HG1 THR P 115     -12.387  -8.076 -63.538  0.00 97.00      PROA   
ATOM   1684  CG2 THR P 115     -11.138  -6.964 -65.070  0.00 97.00      PROA   
ATOM   1685 HG21 THR P 115     -10.703  -6.521 -64.149  0.00 97.00      PROA   
ATOM   1686 HG22 THR P 115     -10.741  -6.412 -65.949  0.00 97.00      PROA   
ATOM   1687 HG23 THR P 115     -10.797  -8.019 -65.142  0.00 97.00      PROA   
ATOM   1688  C   THR P 115     -12.667  -4.669 -63.881  0.00 97.00      PROA   
ATOM   1689  O   THR P 115     -11.688  -3.930 -63.972  0.00 97.00      PROA   
ATOM   1690  N   GLN P 116     -13.338  -4.758 -62.718  0.00 97.00      PROA   
ATOM   1691  HN  GLN P 116     -14.050  -5.451 -62.638  0.00 97.00      PROA   
ATOM   1692  CA  GLN P 116     -13.116  -3.888 -61.572  0.00 97.00      PROA   
ATOM   1693  HA  GLN P 116     -12.823  -2.919 -61.948  0.00 97.00      PROA   
ATOM   1694  CB  GLN P 116     -14.451  -3.693 -60.796  0.00 97.00      PROA   
ATOM   1695  HB1 GLN P 116     -14.894  -4.696 -60.619  0.00 97.00      PROA   
ATOM   1696  HB2 GLN P 116     -15.144  -3.142 -61.467  0.00 97.00      PROA   
ATOM   1697  CG  GLN P 116     -14.386  -2.958 -59.426  0.00 97.00      PROA   
ATOM   1698  HG1 GLN P 116     -13.831  -3.580 -58.693  0.00 97.00      PROA   
ATOM   1699  HG2 GLN P 116     -15.418  -2.815 -59.041  0.00 97.00      PROA   
ATOM   1700  CD  GLN P 116     -13.727  -1.577 -59.504  0.00 97.00      PROA   
ATOM   1701  OE1 GLN P 116     -13.581  -0.968 -60.563  0.00 97.00      PROA   
ATOM   1702  NE2 GLN P 116     -13.301  -1.052 -58.335  0.00 97.00      PROA   
ATOM   1703 HE21 GLN P 116     -12.859  -0.157 -58.381  0.00 97.00      PROA   
ATOM   1704 HE22 GLN P 116     -13.333  -1.597 -57.498  0.00 97.00      PROA   
ATOM   1705  C   GLN P 116     -12.001  -4.318 -60.616  0.00 97.00      PROA   
ATOM   1706  O   GLN P 116     -11.940  -5.456 -60.146  0.00 97.00      PROA   
ATOM   1707  N   VAL P 117     -11.092  -3.385 -60.275  0.00 97.00      PROA   
ATOM   1708  HN  VAL P 117     -11.114  -2.490 -60.714  0.00 97.00      PROA   
ATOM   1709  CA  VAL P 117     -10.029  -3.585 -59.301  0.00 97.00      PROA   
ATOM   1710  HA  VAL P 117     -10.128  -4.554 -58.834  0.00 97.00      PROA   
ATOM   1711  CB  VAL P 117      -8.663  -3.512 -59.974  0.00 97.00      PROA   
ATOM   1712  HB  VAL P 117      -8.682  -2.630 -60.648  0.00 97.00      PROA   
ATOM   1713  CG1 VAL P 117      -7.497  -3.343 -58.975  0.00 97.00      PROA   
ATOM   1714 HG11 VAL P 117      -7.568  -4.092 -58.158  0.00 97.00      PROA   
ATOM   1715 HG12 VAL P 117      -7.491  -2.328 -58.522  0.00 97.00      PROA   
ATOM   1716 HG13 VAL P 117      -6.526  -3.479 -59.497  0.00 97.00      PROA   
ATOM   1717  CG2 VAL P 117      -8.469  -4.780 -60.827  0.00 97.00      PROA   
ATOM   1718 HG21 VAL P 117      -9.282  -4.885 -61.577  0.00 97.00      PROA   
ATOM   1719 HG22 VAL P 117      -8.463  -5.686 -60.184  0.00 97.00      PROA   
ATOM   1720 HG23 VAL P 117      -7.507  -4.730 -61.380  0.00 97.00      PROA   
ATOM   1721  C   VAL P 117     -10.129  -2.555 -58.187  0.00 97.00      PROA   
ATOM   1722  O   VAL P 117     -10.015  -1.346 -58.408  0.00 97.00      PROA   
ATOM   1723  N   THR P 118     -10.344  -3.026 -56.943  0.00 97.00      PROA   
ATOM   1724  HN  THR P 118     -10.463  -4.005 -56.797  0.00 97.00      PROA   
ATOM   1725  CA  THR P 118     -10.629  -2.184 -55.779  0.00 97.00      PROA   
ATOM   1726  HA  THR P 118     -10.729  -1.156 -56.094  0.00 97.00      PROA   
ATOM   1727  CB  THR P 118     -11.942  -2.530 -55.079  0.00 97.00      PROA   
ATOM   1728  HB  THR P 118     -11.820  -3.356 -54.347  0.00 97.00      PROA   
ATOM   1729  OG1 THR P 118     -12.918  -2.948 -56.027  0.00 97.00      PROA   
ATOM   1730  HG1 THR P 118     -12.685  -3.860 -56.216  0.00 97.00      PROA   
ATOM   1731  CG2 THR P 118     -12.492  -1.292 -54.359  0.00 97.00      PROA   
ATOM   1732 HG21 THR P 118     -12.670  -0.464 -55.079  0.00 97.00      PROA   
ATOM   1733 HG22 THR P 118     -11.787  -0.940 -53.576  0.00 97.00      PROA   
ATOM   1734 HG23 THR P 118     -13.458  -1.538 -53.869  0.00 97.00      PROA   
ATOM   1735  C   THR P 118      -9.498  -2.285 -54.768  0.00 97.00      PROA   
ATOM   1736  O   THR P 118      -9.212  -3.358 -54.236  0.00 97.00      PROA   
ATOM   1737  N   VAL P 119      -8.804  -1.168 -54.475  0.00 97.00      PROA   
ATOM   1738  HN  VAL P 119      -9.019  -0.314 -54.942  0.00 97.00      PROA   
ATOM   1739  CA  VAL P 119      -7.659  -1.144 -53.569  0.00 97.00      PROA   
ATOM   1740  HA  VAL P 119      -7.394  -2.155 -53.297  0.00 97.00      PROA   
ATOM   1741  CB  VAL P 119      -6.415  -0.520 -54.202  0.00 97.00      PROA   
ATOM   1742  HB  VAL P 119      -6.595   0.555 -54.418  0.00 97.00      PROA   
ATOM   1743  CG1 VAL P 119      -5.215  -0.651 -53.242  0.00 97.00      PROA   
ATOM   1744 HG11 VAL P 119      -5.065  -1.714 -52.952  0.00 97.00      PROA   
ATOM   1745 HG12 VAL P 119      -5.360  -0.045 -52.323  0.00 97.00      PROA   
ATOM   1746 HG13 VAL P 119      -4.288  -0.298 -53.743  0.00 97.00      PROA   
ATOM   1747  CG2 VAL P 119      -6.093  -1.238 -55.530  0.00 97.00      PROA   
ATOM   1748 HG21 VAL P 119      -6.914  -1.111 -56.268  0.00 97.00      PROA   
ATOM   1749 HG22 VAL P 119      -5.932  -2.324 -55.356  0.00 97.00      PROA   
ATOM   1750 HG23 VAL P 119      -5.169  -0.810 -55.973  0.00 97.00      PROA   
ATOM   1751  C   VAL P 119      -8.022  -0.417 -52.276  0.00 97.00      PROA   
ATOM   1752  O   VAL P 119      -8.312   0.776 -52.247  0.00 97.00      PROA   
ATOM   1753  N   SER P 120      -8.036  -1.158 -51.156  0.00 97.00      PROA   
ATOM   1754  HN  SER P 120      -7.782  -2.120 -51.224  0.00 97.00      PROA   
ATOM   1755  CA  SER P 120      -8.587  -0.733 -49.875  0.00 97.00      PROA   
ATOM   1756  HA  SER P 120      -9.239   0.113 -50.033  0.00 97.00      PROA   
ATOM   1757  CB  SER P 120      -9.400  -1.874 -49.202  0.00 97.00      PROA   
ATOM   1758  HB1 SER P 120      -9.937  -1.498 -48.305  0.00 97.00      PROA   
ATOM   1759  HB2 SER P 120      -8.729  -2.700 -48.881  0.00 97.00      PROA   
ATOM   1760  OG  SER P 120     -10.361  -2.410 -50.108  0.00 97.00      PROA   
ATOM   1761  HG1 SER P 120      -9.870  -2.768 -50.851  0.00 97.00      PROA   
ATOM   1762  C   SER P 120      -7.517  -0.329 -48.875  0.00 97.00      PROA   
ATOM   1763  O   SER P 120      -6.341  -0.662 -48.999  0.00 97.00      PROA   
ATOM   1764  N   SER P 121      -7.895   0.395 -47.805  0.00 97.00      PROA   
ATOM   1765  HN  SER P 121      -8.836   0.703 -47.687  0.00 97.00      PROA   
ATOM   1766  CA  SER P 121      -7.033   0.640 -46.653  0.00 97.00      PROA   
ATOM   1767  HA  SER P 121      -6.135   1.119 -47.016  0.00 97.00      PROA   
ATOM   1768  CB  SER P 121      -7.711   1.585 -45.628  0.00 97.00      PROA   
ATOM   1769  HB1 SER P 121      -7.816   2.587 -46.097  0.00 97.00      PROA   
ATOM   1770  HB2 SER P 121      -7.106   1.710 -44.705  0.00 97.00      PROA   
ATOM   1771  OG  SER P 121      -9.023   1.121 -45.304  0.00 97.00      PROA   
ATOM   1772  HG1 SER P 121      -8.928   0.274 -44.863  0.00 97.00      PROA   
ATOM   1773  C   SER P 121      -6.591  -0.615 -45.903  0.00 97.00      PROA   
ATOM   1774  O   SER P 121      -7.364  -1.553 -45.723  0.00 97.00      PROA   
ATOM   1775  N   ALA P 122      -5.327  -0.656 -45.435  0.00 97.00      PROA   
ATOM   1776  HN  ALA P 122      -4.686   0.090 -45.597  0.00 97.00      PROA   
ATOM   1777  CA  ALA P 122      -4.811  -1.735 -44.612  0.00 97.00      PROA   
ATOM   1778  HA  ALA P 122      -5.005  -2.651 -45.149  0.00 97.00      PROA   
ATOM   1779  CB  ALA P 122      -3.283  -1.596 -44.467  0.00 97.00      PROA   
ATOM   1780  HB1 ALA P 122      -3.019  -0.671 -43.911  0.00 97.00      PROA   
ATOM   1781  HB2 ALA P 122      -2.805  -1.557 -45.470  0.00 97.00      PROA   
ATOM   1782  HB3 ALA P 122      -2.858  -2.468 -43.925  0.00 97.00      PROA   
ATOM   1783  C   ALA P 122      -5.467  -1.881 -43.230  0.00 97.00      PROA   
ATOM   1784  O   ALA P 122      -5.759  -0.902 -42.544  0.00 97.00      PROA   
ATOM   1785  N   SER P 123      -5.698  -3.123 -42.766  0.00 97.00      PROA   
ATOM   1786  HN  SER P 123      -5.487  -3.912 -43.339  0.00 97.00      PROA   
ATOM   1787  CA  SER P 123      -6.261  -3.394 -41.445  0.00 97.00      PROA   
ATOM   1788  HA  SER P 123      -6.788  -2.519 -41.094  0.00 97.00      PROA   
ATOM   1789  CB  SER P 123      -7.277  -4.570 -41.448  0.00 97.00      PROA   
ATOM   1790  HB1 SER P 123      -8.157  -4.259 -42.050  0.00 97.00      PROA   
ATOM   1791  HB2 SER P 123      -7.637  -4.796 -40.422  0.00 97.00      PROA   
ATOM   1792  OG  SER P 123      -6.727  -5.747 -42.045  0.00 97.00      PROA   
ATOM   1793  HG1 SER P 123      -5.892  -5.911 -41.602  0.00 97.00      PROA   
ATOM   1794  C   SER P 123      -5.181  -3.708 -40.422  0.00 97.00      PROA   
ATOM   1795  O   SER P 123      -4.466  -4.697 -40.547  0.00 97.00      PROA   
ATOM   1796  N   THR P 124      -5.041  -2.876 -39.370  0.00  0.00      PROA   
ATOM   1797  HN  THR P 124      -5.667  -2.113 -39.231  0.00  0.00      PROA   
ATOM   1798  CA  THR P 124      -3.952  -2.995 -38.394  0.00  0.00      PROA   
ATOM   1799  HA  THR P 124      -3.318  -3.833 -38.642  0.00  0.00      PROA   
ATOM   1800  CB  THR P 124      -3.076  -1.746 -38.353  0.00  0.00      PROA   
ATOM   1801  HB  THR P 124      -3.674  -0.860 -38.051  0.00  0.00      PROA   
ATOM   1802  OG1 THR P 124      -2.529  -1.502 -39.641  0.00  0.00      PROA   
ATOM   1803  HG1 THR P 124      -3.261  -1.538 -40.262  0.00  0.00      PROA   
ATOM   1804  CG2 THR P 124      -1.878  -1.904 -37.406  0.00  0.00      PROA   
ATOM   1805 HG21 THR P 124      -1.281  -2.802 -37.675  0.00  0.00      PROA   
ATOM   1806 HG22 THR P 124      -2.201  -1.989 -36.346  0.00  0.00      PROA   
ATOM   1807 HG23 THR P 124      -1.215  -1.015 -37.484  0.00  0.00      PROA   
ATOM   1808  C   THR P 124      -4.496  -3.233 -36.999  0.00  0.00      PROA   
ATOM   1809  O   THR P 124      -5.353  -2.493 -36.524  0.00  0.00      PROA   
ATOM   1810  N   GLU P 125      -4.021  -4.296 -36.317  0.00  0.00      PROA   
ATOM   1811  HN  GLU P 125      -3.357  -4.904 -36.746  0.00  0.00      PROA   
ATOM   1812  CA  GLU P 125      -4.287  -4.587 -34.914  0.00  0.00      PROA   
ATOM   1813  HA  GLU P 125      -5.358  -4.650 -34.795  0.00  0.00      PROA   
ATOM   1814  CB  GLU P 125      -3.728  -6.000 -34.583  0.00  0.00      PROA   
ATOM   1815  HB1 GLU P 125      -2.656  -6.009 -34.872  0.00  0.00      PROA   
ATOM   1816  HB2 GLU P 125      -4.250  -6.745 -35.221  0.00  0.00      PROA   
ATOM   1817  CG  GLU P 125      -3.806  -6.451 -33.099  0.00  0.00      PROA   
ATOM   1818  HG1 GLU P 125      -3.342  -5.706 -32.418  0.00  0.00      PROA   
ATOM   1819  HG2 GLU P 125      -3.234  -7.397 -32.985  0.00  0.00      PROA   
ATOM   1820  CD  GLU P 125      -5.214  -6.721 -32.614  0.00  0.00      PROA   
ATOM   1821  OE1 GLU P 125      -6.128  -5.869 -32.790  0.00  0.00      PROA   
ATOM   1822  OE2 GLU P 125      -5.440  -7.779 -31.965  0.00  0.00      PROA   
ATOM   1823  C   GLU P 125      -3.712  -3.544 -33.928  0.00  0.00      PROA   
ATOM   1824  O   GLU P 125      -2.547  -3.186 -34.119  0.00  0.00      PROA   
ATOM   1825  N   PRO P 126      -4.381  -3.049 -32.865  0.00  0.00      PROA   
ATOM   1826  CD  PRO P 126      -5.806  -2.712 -33.039  0.00  0.00      PROA   
ATOM   1827  HD1 PRO P 126      -6.369  -3.122 -32.173  0.00  0.00      PROA   
ATOM   1828  HD2 PRO P 126      -6.264  -3.101 -33.973  0.00  0.00      PROA   
ATOM   1829  CA  PRO P 126      -3.753  -1.961 -32.119  0.00  0.00      PROA   
ATOM   1830  HA  PRO P 126      -2.674  -2.008 -32.114  0.00  0.00      PROA   
ATOM   1831  CB  PRO P 126      -4.372  -0.761 -32.858  0.00  0.00      PROA   
ATOM   1832  HB1 PRO P 126      -3.887  -0.668 -33.853  0.00  0.00      PROA   
ATOM   1833  HB2 PRO P 126      -4.257   0.203 -32.317  0.00  0.00      PROA   
ATOM   1834  CG  PRO P 126      -5.846  -1.173 -33.043  0.00  0.00      PROA   
ATOM   1835  HG1 PRO P 126      -6.455  -0.805 -32.190  0.00  0.00      PROA   
ATOM   1836  HG2 PRO P 126      -6.256  -0.771 -33.994  0.00  0.00      PROA   
ATOM   1837  C   PRO P 126      -4.162  -1.957 -30.642  0.00  0.00      PROA   
ATOM   1838  O   PRO P 126      -4.493  -0.900 -30.110  0.00  0.00      PROA   
ATOM   1839  N   LYS P 127      -4.124  -3.099 -29.925  0.00  0.00      PROA   
ATOM   1840  HN  LYS P 127      -3.874  -3.971 -30.340  0.00  0.00      PROA   
ATOM   1841  CA  LYS P 127      -4.347  -3.080 -28.482  0.00  0.00      PROA   
ATOM   1842  HA  LYS P 127      -3.863  -2.204 -28.076  0.00  0.00      PROA   
ATOM   1843  CB  LYS P 127      -5.865  -3.029 -28.124  0.00  0.00      PROA   
ATOM   1844  HB1 LYS P 127      -6.339  -2.269 -28.780  0.00  0.00      PROA   
ATOM   1845  HB2 LYS P 127      -5.933  -2.635 -27.087  0.00  0.00      PROA   
ATOM   1846  CG  LYS P 127      -6.676  -4.343 -28.191  0.00  0.00      PROA   
ATOM   1847  HG1 LYS P 127      -7.714  -4.105 -27.875  0.00  0.00      PROA   
ATOM   1848  HG2 LYS P 127      -6.268  -5.064 -27.450  0.00  0.00      PROA   
ATOM   1849  CD  LYS P 127      -6.719  -5.026 -29.569  0.00  0.00      PROA   
ATOM   1850  HD1 LYS P 127      -5.693  -5.355 -29.840  0.00  0.00      PROA   
ATOM   1851  HD2 LYS P 127      -7.039  -4.278 -30.326  0.00  0.00      PROA   
ATOM   1852  CE  LYS P 127      -7.660  -6.237 -29.592  0.00  0.00      PROA   
ATOM   1853  HE1 LYS P 127      -8.703  -5.907 -29.398  0.00  0.00      PROA   
ATOM   1854  HE2 LYS P 127      -7.361  -6.977 -28.819  0.00  0.00      PROA   
ATOM   1855  NZ  LYS P 127      -7.615  -6.892 -30.900  0.00  0.00      PROA   
ATOM   1856  HZ1 LYS P 127      -6.736  -7.435 -31.021  0.00  0.00      PROA   
ATOM   1857  HZ2 LYS P 127      -7.426  -6.208 -31.661  0.00  0.00      PROA   
ATOM   1858  HZ3 LYS P 127      -8.417  -7.505 -31.149  0.00  0.00      PROA   
ATOM   1859  C   LYS P 127      -3.683  -4.282 -27.813  0.00  0.00      PROA   
ATOM   1860  O   LYS P 127      -3.514  -5.340 -28.420  0.00  0.00      PROA   
ATOM   1861  N   SER P 128      -3.275  -4.150 -26.535  0.00  0.00      PROA   
ATOM   1862  HN  SER P 128      -3.367  -3.264 -26.087  0.00  0.00      PROA   
ATOM   1863  CA  SER P 128      -2.547  -5.186 -25.806  0.00  0.00      PROA   
ATOM   1864  HA  SER P 128      -3.040  -6.125 -26.013  0.00  0.00      PROA   
ATOM   1865  CB  SER P 128      -1.062  -5.310 -26.296  0.00  0.00      PROA   
ATOM   1866  HB1 SER P 128      -1.077  -5.460 -27.397  0.00  0.00      PROA   
ATOM   1867  HB2 SER P 128      -0.597  -6.217 -25.855  0.00  0.00      PROA   
ATOM   1868  OG  SER P 128      -0.238  -4.171 -26.008  0.00  0.00      PROA   
ATOM   1869  HG1 SER P 128      -0.778  -3.383 -26.104  0.00  0.00      PROA   
ATOM   1870  C   SER P 128      -2.626  -5.013 -24.277  0.00  0.00      PROA   
ATOM   1871  O   SER P 128      -3.679  -5.170 -23.657  0.00  0.00      PROA   
ATOM   1872  N   CYS P 129      -1.491  -4.705 -23.612  0.00 97.00      PROA   
ATOM   1873  HN  CYS P 129      -0.688  -4.555 -24.183  0.00 97.00      PROA   
ATOM   1874  CA  CYS P 129      -1.354  -4.501 -22.174  0.00 97.00      PROA   
ATOM   1875  HA  CYS P 129      -1.880  -5.289 -21.655  0.00 97.00      PROA   
ATOM   1876  CB  CYS P 129       0.143  -4.482 -21.770  0.00 97.00      PROA   
ATOM   1877  HB1 CYS P 129       0.236  -4.287 -20.681  0.00 97.00      PROA   
ATOM   1878  HB2 CYS P 129       0.649  -3.649 -22.304  0.00 97.00      PROA   
ATOM   1879  SG  CYS P 129       1.023  -6.031 -22.115  0.00 97.00      PROA   
ATOM   1880  C   CYS P 129      -1.924  -3.166 -21.709  0.00 97.00      PROA   
ATOM   1881  O   CYS P 129      -2.313  -2.997 -20.548  0.00 97.00      PROA   
ATOM   1882  N   ASP P 130      -1.965  -2.201 -22.642  0.00  0.00      PROA   
ATOM   1883  HN  ASP P 130      -1.634  -2.438 -23.553  0.00  0.00      PROA   
ATOM   1884  CA  ASP P 130      -2.586  -0.888 -22.648  0.00  0.00      PROA   
ATOM   1885  HA  ASP P 130      -2.023  -0.278 -21.957  0.00  0.00      PROA   
ATOM   1886  CB  ASP P 130      -2.418  -0.281 -24.071  0.00  0.00      PROA   
ATOM   1887  HB1 ASP P 130      -1.359   0.028 -24.202  0.00  0.00      PROA   
ATOM   1888  HB2 ASP P 130      -3.063   0.597 -24.289  0.00  0.00      PROA   
ATOM   1889  CG  ASP P 130      -2.690  -1.361 -25.098  0.00  0.00      PROA   
ATOM   1890  OD1 ASP P 130      -3.872  -1.721 -25.306  0.00  0.00      PROA   
ATOM   1891  OD2 ASP P 130      -1.696  -1.998 -25.528  0.00  0.00      PROA   
ATOM   1892  C   ASP P 130      -4.037  -0.833 -22.150  0.00  0.00      PROA   
ATOM   1893  O   ASP P 130      -4.598  -1.800 -21.635  0.00  0.00      PROA   
ATOM   1894  N   LYS P 131      -4.695   0.339 -22.213  0.00  0.00      PROA   
ATOM   1895  HN  LYS P 131      -4.268   1.138 -22.629  0.00  0.00      PROA   
ATOM   1896  CA  LYS P 131      -6.094   0.418 -21.825  0.00  0.00      PROA   
ATOM   1897  HA  LYS P 131      -6.562  -0.345 -22.429  0.00  0.00      PROA   
ATOM   1898  CB  LYS P 131      -6.434   0.020 -20.345  0.00  0.00      PROA   
ATOM   1899  HB1 LYS P 131      -6.493  -1.089 -20.322  0.00  0.00      PROA   
ATOM   1900  HB2 LYS P 131      -7.455   0.358 -20.066  0.00  0.00      PROA   
ATOM   1901  CG  LYS P 131      -5.434   0.471 -19.262  0.00  0.00      PROA   
ATOM   1902  HG1 LYS P 131      -5.734   1.495 -18.953  0.00  0.00      PROA   
ATOM   1903  HG2 LYS P 131      -4.399   0.555 -19.656  0.00  0.00      PROA   
ATOM   1904  CD  LYS P 131      -5.416  -0.457 -18.024  0.00  0.00      PROA   
ATOM   1905  HD1 LYS P 131      -6.435  -0.859 -17.840  0.00  0.00      PROA   
ATOM   1906  HD2 LYS P 131      -5.162   0.176 -17.147  0.00  0.00      PROA   
ATOM   1907  CE  LYS P 131      -4.372  -1.595 -18.052  0.00  0.00      PROA   
ATOM   1908  HE1 LYS P 131      -4.355  -2.114 -17.070  0.00  0.00      PROA   
ATOM   1909  HE2 LYS P 131      -3.362  -1.179 -18.252  0.00  0.00      PROA   
ATOM   1910  NZ  LYS P 131      -4.661  -2.604 -19.088  0.00  0.00      PROA   
ATOM   1911  HZ1 LYS P 131      -4.701  -2.156 -20.026  0.00  0.00      PROA   
ATOM   1912  HZ2 LYS P 131      -5.568  -3.085 -18.920  0.00  0.00      PROA   
ATOM   1913  HZ3 LYS P 131      -3.888  -3.295 -19.166  0.00  0.00      PROA   
ATOM   1914  C   LYS P 131      -6.868   1.622 -22.323  0.00  0.00      PROA   
ATOM   1915  O   LYS P 131      -7.478   2.361 -21.559  0.00  0.00      PROA   
ATOM   1916  N   THR P 132      -6.934   1.781 -23.658  0.00  0.00      PROA   
ATOM   1917  HN  THR P 132      -6.319   1.314 -24.288  0.00  0.00      PROA   
ATOM   1918  CA  THR P 132      -7.997   2.549 -24.310  0.00  0.00      PROA   
ATOM   1919  HA  THR P 132      -8.452   3.238 -23.614  0.00  0.00      PROA   
ATOM   1920  CB  THR P 132      -7.504   3.335 -25.523  0.00  0.00      PROA   
ATOM   1921  HB  THR P 132      -8.345   3.734 -26.128  0.00  0.00      PROA   
ATOM   1922  OG1 THR P 132      -6.648   2.540 -26.335  0.00  0.00      PROA   
ATOM   1923  HG1 THR P 132      -7.053   2.499 -27.204  0.00  0.00      PROA   
ATOM   1924  CG2 THR P 132      -6.659   4.517 -25.028  0.00  0.00      PROA   
ATOM   1925 HG21 THR P 132      -5.782   4.156 -24.450  0.00  0.00      PROA   
ATOM   1926 HG22 THR P 132      -7.264   5.185 -24.379  0.00  0.00      PROA   
ATOM   1927 HG23 THR P 132      -6.284   5.105 -25.893  0.00  0.00      PROA   
ATOM   1928  C   THR P 132      -9.100   1.623 -24.796  0.00  0.00      PROA   
ATOM   1929  O   THR P 132     -10.240   2.036 -24.994  0.00  0.00      PROA   
ATOM   1930  N   HSD P 133      -8.794   0.321 -24.960  0.00  0.00      PROA   
ATOM   1931  HN  HSD P 133      -7.850   0.017 -24.853  0.00  0.00      PROA   
ATOM   1932  CA  HSD P 133      -9.712  -0.687 -25.482  0.00  0.00      PROA   
ATOM   1933  HA  HSD P 133     -10.737  -0.371 -25.360  0.00  0.00      PROA   
ATOM   1934  CB  HSD P 133      -9.360  -0.977 -26.969  0.00  0.00      PROA   
ATOM   1935  HB1 HSD P 133     -10.159  -1.591 -27.435  0.00  0.00      PROA   
ATOM   1936  HB2 HSD P 133      -8.407  -1.545 -27.025  0.00  0.00      PROA   
ATOM   1937  ND1 HSD P 133     -10.104   1.267 -27.919  0.00  0.00      PROA   
ATOM   1938  HD1 HSD P 133     -10.995   1.292 -27.465  0.00  0.00      PROA   
ATOM   1939  CG  HSD P 133      -9.148   0.287 -27.759  0.00  0.00      PROA   
ATOM   1940  CE1 HSD P 133      -9.510   2.304 -28.554  0.00  0.00      PROA   
ATOM   1941  HE1 HSD P 133     -10.023   3.237 -28.790  0.00  0.00      PROA   
ATOM   1942  NE2 HSD P 133      -8.242   2.060 -28.808  0.00  0.00      PROA   
ATOM   1943  CD2 HSD P 133      -8.014   0.777 -28.333  0.00  0.00      PROA   
ATOM   1944  HD2 HSD P 133      -7.028   0.334 -28.409  0.00  0.00      PROA   
ATOM   1945  C   HSD P 133      -9.499  -1.965 -24.684  0.00  0.00      PROA   
ATOM   1946  O   HSD P 133      -9.829  -3.068 -25.111  0.00  0.00      PROA   
ATOM   1947  N   THR P 134      -8.859  -1.775 -23.519  0.00  0.00      PROA   
ATOM   1948  HN  THR P 134      -8.849  -0.833 -23.194  0.00  0.00      PROA   
ATOM   1949  CA  THR P 134      -7.877  -2.664 -22.898  0.00  0.00      PROA   
ATOM   1950  HA  THR P 134      -7.475  -2.015 -22.134  0.00  0.00      PROA   
ATOM   1951  CB  THR P 134      -6.643  -2.980 -23.748  0.00  0.00      PROA   
ATOM   1952  HB  THR P 134      -5.782  -3.258 -23.103  0.00  0.00      PROA   
ATOM   1953  OG1 THR P 134      -6.308  -1.803 -24.479  0.00  0.00      PROA   
ATOM   1954  HG1 THR P 134      -5.409  -1.903 -24.802  0.00  0.00      PROA   
ATOM   1955  CG2 THR P 134      -6.850  -4.123 -24.748  0.00  0.00      PROA   
ATOM   1956 HG21 THR P 134      -7.594  -3.844 -25.524  0.00  0.00      PROA   
ATOM   1957 HG22 THR P 134      -7.190  -5.053 -24.244  0.00  0.00      PROA   
ATOM   1958 HG23 THR P 134      -5.887  -4.341 -25.258  0.00  0.00      PROA   
ATOM   1959  C   THR P 134      -8.402  -3.770 -22.023  0.00  0.00      PROA   
ATOM   1960  O   THR P 134      -9.578  -3.812 -21.686  0.00  0.00      PROA   
ATOM   1961  N   CYS P 135      -7.522  -4.647 -21.490  0.00 97.00      PROA   
ATOM   1962  HN  CYS P 135      -6.589  -4.725 -21.831  0.00 97.00      PROA   
ATOM   1963  CA  CYS P 135      -7.862  -5.392 -20.281  0.00 97.00      PROA   
ATOM   1964  HA  CYS P 135      -8.775  -5.927 -20.494  0.00 97.00      PROA   
ATOM   1965  CB  CYS P 135      -6.825  -6.506 -19.963  0.00 97.00      PROA   
ATOM   1966  HB1 CYS P 135      -6.840  -7.221 -20.813  0.00 97.00      PROA   
ATOM   1967  HB2 CYS P 135      -7.165  -7.076 -19.072  0.00 97.00      PROA   
ATOM   1968  SG  CYS P 135      -5.102  -5.943 -19.741  0.00 97.00      PROA   
ATOM   1969  C   CYS P 135      -8.065  -4.475 -19.045  0.00 97.00      PROA   
ATOM   1970  O   CYS P 135      -7.162  -3.666 -18.780  0.00 97.00      PROA   
ATOM   1971  N   PRO P 136      -9.141  -4.539 -18.247  0.00 97.00      PROA   
ATOM   1972  CD  PRO P 136     -10.466  -4.917 -18.770  0.00 97.00      PROA   
ATOM   1973  HD1 PRO P 136     -10.875  -5.732 -18.136  0.00 97.00      PROA   
ATOM   1974  HD2 PRO P 136     -10.486  -5.246 -19.831  0.00 97.00      PROA   
ATOM   1975  CA  PRO P 136      -9.334  -3.541 -17.194  0.00 97.00      PROA   
ATOM   1976  HA  PRO P 136      -8.457  -2.960 -16.952  0.00 97.00      PROA   
ATOM   1977  CB  PRO P 136     -10.446  -2.671 -17.805  0.00 97.00      PROA   
ATOM   1978  HB1 PRO P 136      -9.985  -1.941 -18.504  0.00 97.00      PROA   
ATOM   1979  HB2 PRO P 136     -11.030  -2.114 -17.042  0.00 97.00      PROA   
ATOM   1980  CG  PRO P 136     -11.323  -3.647 -18.618  0.00 97.00      PROA   
ATOM   1981  HG1 PRO P 136     -12.259  -3.884 -18.068  0.00 97.00      PROA   
ATOM   1982  HG2 PRO P 136     -11.579  -3.214 -19.608  0.00 97.00      PROA   
ATOM   1983  C   PRO P 136      -9.763  -4.256 -15.906  0.00 97.00      PROA   
ATOM   1984  O   PRO P 136     -10.968  -4.368 -15.669  0.00 97.00      PROA   
ATOM   1985  N   PRO P 137      -8.887  -4.781 -15.056  0.00 97.00      PROA   
ATOM   1986  CD  PRO P 137      -7.429  -4.769 -15.213  0.00 97.00      PROA   
ATOM   1987  HD1 PRO P 137      -7.005  -4.205 -14.355  0.00 97.00      PROA   
ATOM   1988  HD2 PRO P 137      -7.055  -4.340 -16.167  0.00 97.00      PROA   
ATOM   1989  CA  PRO P 137      -9.308  -5.886 -14.200  0.00 97.00      PROA   
ATOM   1990  HA  PRO P 137     -10.056  -6.471 -14.715  0.00 97.00      PROA   
ATOM   1991  CB  PRO P 137      -8.023  -6.714 -13.998  0.00 97.00      PROA   
ATOM   1992  HB1 PRO P 137      -8.216  -7.807 -14.055  0.00 97.00      PROA   
ATOM   1993  HB2 PRO P 137      -7.550  -6.491 -13.018  0.00 97.00      PROA   
ATOM   1994  CG  PRO P 137      -7.073  -6.239 -15.098  0.00 97.00      PROA   
ATOM   1995  HG1 PRO P 137      -6.008  -6.421 -14.840  0.00 97.00      PROA   
ATOM   1996  HG2 PRO P 137      -7.317  -6.757 -16.050  0.00 97.00      PROA   
ATOM   1997  C   PRO P 137      -9.897  -5.454 -12.864  0.00 97.00      PROA   
ATOM   1998  O   PRO P 137      -9.552  -4.411 -12.319  0.00 97.00      PROA   
ATOM   1999  N   CYS P 138     -10.804  -6.287 -12.328  0.00 97.00      PROA   
ATOM   2000  HN  CYS P 138     -11.052  -7.088 -12.867  0.00 97.00      PROA   
ATOM   2001  CA  CYS P 138     -11.310  -6.255 -10.959  0.00 97.00      PROA   
ATOM   2002  HA  CYS P 138     -12.128  -6.961 -10.956  0.00 97.00      PROA   
ATOM   2003  CB  CYS P 138     -10.207  -6.858 -10.038  0.00 97.00      PROA   
ATOM   2004  HB1 CYS P 138      -9.453  -6.069  -9.829  0.00 97.00      PROA   
ATOM   2005  HB2 CYS P 138      -9.686  -7.640 -10.631  0.00 97.00      PROA   
ATOM   2006  SG  CYS P 138     -10.809  -7.623  -8.492  0.00 97.00      PROA   
ATOM   2007  C   CYS P 138     -11.908  -4.969 -10.323  0.00 97.00      PROA   
ATOM   2008  O   CYS P 138     -11.560  -4.721  -9.169  0.00 97.00      PROA   
ATOM   2009  N   PRO P 139     -12.818  -4.164 -10.911  0.00 97.00      PROA   
ATOM   2010  CD  PRO P 139     -13.180  -4.299 -12.332  0.00 97.00      PROA   
ATOM   2011  HD1 PRO P 139     -13.210  -5.358 -12.667  0.00 97.00      PROA   
ATOM   2012  HD2 PRO P 139     -12.438  -3.735 -12.936  0.00 97.00      PROA   
ATOM   2013  CA  PRO P 139     -13.852  -3.386 -10.189  0.00 97.00      PROA   
ATOM   2014  HA  PRO P 139     -14.480  -4.118  -9.703  0.00 97.00      PROA   
ATOM   2015  CB  PRO P 139     -14.592  -2.671 -11.334  0.00 97.00      PROA   
ATOM   2016  HB1 PRO P 139     -14.032  -1.762 -11.644  0.00 97.00      PROA   
ATOM   2017  HB2 PRO P 139     -15.623  -2.376 -11.045  0.00 97.00      PROA   
ATOM   2018  CG  PRO P 139     -14.571  -3.685 -12.471  0.00 97.00      PROA   
ATOM   2019  HG1 PRO P 139     -15.347  -4.461 -12.296  0.00 97.00      PROA   
ATOM   2020  HG2 PRO P 139     -14.732  -3.218 -13.466  0.00 97.00      PROA   
ATOM   2021  C   PRO P 139     -13.554  -2.360  -9.083  0.00 97.00      PROA   
ATOM   2022  O   PRO P 139     -14.487  -1.650  -8.725  0.00 97.00      PROA   
ATOM   2023  N   ALA P 140     -12.343  -2.262  -8.510  0.00 97.00      PROA   
ATOM   2024  HN  ALA P 140     -11.664  -2.925  -8.816  0.00 97.00      PROA   
ATOM   2025  CA  ALA P 140     -11.964  -1.351  -7.432  0.00 97.00      PROA   
ATOM   2026  HA  ALA P 140     -11.058  -1.759  -7.010  0.00 97.00      PROA   
ATOM   2027  CB  ALA P 140     -11.591   0.019  -8.039  0.00 97.00      PROA   
ATOM   2028  HB1 ALA P 140     -12.493   0.495  -8.478  0.00 97.00      PROA   
ATOM   2029  HB2 ALA P 140     -10.838  -0.111  -8.846  0.00 97.00      PROA   
ATOM   2030  HB3 ALA P 140     -11.176   0.701  -7.267  0.00 97.00      PROA   
ATOM   2031  C   ALA P 140     -12.931  -1.184  -6.232  0.00 97.00      PROA   
ATOM   2032  O   ALA P 140     -13.370  -0.064  -5.968  0.00 97.00      PROA   
ATOM   2033  N   PRO P 141     -13.302  -2.205  -5.456  0.00 97.00      PROA   
ATOM   2034  CD  PRO P 141     -12.765  -3.567  -5.561  0.00 97.00      PROA   
ATOM   2035  HD1 PRO P 141     -11.684  -3.586  -5.306  0.00 97.00      PROA   
ATOM   2036  HD2 PRO P 141     -12.926  -3.958  -6.589  0.00 97.00      PROA   
ATOM   2037  CA  PRO P 141     -14.546  -2.151  -4.685  0.00 97.00      PROA   
ATOM   2038  HA  PRO P 141     -15.306  -1.582  -5.199  0.00 97.00      PROA   
ATOM   2039  CB  PRO P 141     -14.940  -3.643  -4.607  0.00 97.00      PROA   
ATOM   2040  HB1 PRO P 141     -15.480  -3.910  -5.540  0.00 97.00      PROA   
ATOM   2041  HB2 PRO P 141     -15.593  -3.890  -3.742  0.00 97.00      PROA   
ATOM   2042  CG  PRO P 141     -13.599  -4.383  -4.577  0.00 97.00      PROA   
ATOM   2043  HG1 PRO P 141     -13.161  -4.310  -3.559  0.00 97.00      PROA   
ATOM   2044  HG2 PRO P 141     -13.691  -5.452  -4.867  0.00 97.00      PROA   
ATOM   2045  C   PRO P 141     -14.380  -1.534  -3.294  0.00 97.00      PROA   
ATOM   2046  O   PRO P 141     -14.456  -2.236  -2.288  0.00 97.00      PROA   
ATOM   2047  N   GLU P 142     -14.199  -0.208  -3.218  0.00 97.00      PROA   
ATOM   2048  HN  GLU P 142     -14.054   0.292  -4.069  0.00 97.00      PROA   
ATOM   2049  CA  GLU P 142     -14.251   0.557  -1.981  0.00 97.00      PROA   
ATOM   2050  HA  GLU P 142     -14.808   0.007  -1.236  0.00 97.00      PROA   
ATOM   2051  CB  GLU P 142     -12.820   0.832  -1.445  0.00 97.00      PROA   
ATOM   2052  HB1 GLU P 142     -12.204   1.256  -2.267  0.00 97.00      PROA   
ATOM   2053  HB2 GLU P 142     -12.368  -0.153  -1.199  0.00 97.00      PROA   
ATOM   2054  CG  GLU P 142     -12.748   1.736  -0.183  0.00 97.00      PROA   
ATOM   2055  HG1 GLU P 142     -12.301   1.166   0.659  0.00 97.00      PROA   
ATOM   2056  HG2 GLU P 142     -13.757   2.075   0.137  0.00 97.00      PROA   
ATOM   2057  CD  GLU P 142     -11.898   2.986  -0.392  0.00 97.00      PROA   
ATOM   2058  OE1 GLU P 142     -10.893   3.140   0.343  0.00 97.00      PROA   
ATOM   2059  OE2 GLU P 142     -12.261   3.796  -1.288  0.00 97.00      PROA   
ATOM   2060  C   GLU P 142     -15.042   1.837  -2.229  0.00 97.00      PROA   
ATOM   2061  O   GLU P 142     -16.227   1.925  -1.910  0.00 97.00      PROA   
ATOM   2062  N   LEU P 143     -14.400   2.830  -2.868  0.00 97.00      PROA   
ATOM   2063  HN  LEU P 143     -13.406   2.845  -2.799  0.00 97.00      PROA   
ATOM   2064  CA  LEU P 143     -15.016   3.953  -3.551  0.00 97.00      PROA   
ATOM   2065  HA  LEU P 143     -14.250   4.312  -4.223  0.00 97.00      PROA   
ATOM   2066  CB  LEU P 143     -16.217   3.569  -4.467  0.00 97.00      PROA   
ATOM   2067  HB1 LEU P 143     -16.544   4.473  -5.024  0.00 97.00      PROA   
ATOM   2068  HB2 LEU P 143     -17.071   3.243  -3.836  0.00 97.00      PROA   
ATOM   2069  CG  LEU P 143     -15.921   2.473  -5.520  0.00 97.00      PROA   
ATOM   2070  HG  LEU P 143     -15.611   1.546  -4.992  0.00 97.00      PROA   
ATOM   2071  CD1 LEU P 143     -17.185   2.138  -6.324  0.00 97.00      PROA   
ATOM   2072 HD11 LEU P 143     -17.535   3.036  -6.876  0.00 97.00      PROA   
ATOM   2073 HD12 LEU P 143     -17.995   1.793  -5.646  0.00 97.00      PROA   
ATOM   2074 HD13 LEU P 143     -16.971   1.333  -7.059  0.00 97.00      PROA   
ATOM   2075  CD2 LEU P 143     -14.791   2.870  -6.483  0.00 97.00      PROA   
ATOM   2076 HD21 LEU P 143     -13.836   3.018  -5.934  0.00 97.00      PROA   
ATOM   2077 HD22 LEU P 143     -15.050   3.809  -7.016  0.00 97.00      PROA   
ATOM   2078 HD23 LEU P 143     -14.631   2.067  -7.234  0.00 97.00      PROA   
ATOM   2079  C   LEU P 143     -15.282   5.168  -2.664  0.00 97.00      PROA   
ATOM   2080  O   LEU P 143     -16.401   5.675  -2.550  0.00 97.00      PROA   
ATOM   2081  N   LEU P 144     -14.217   5.674  -2.003  0.00 97.00      PROA   
ATOM   2082  HN  LEU P 144     -13.399   5.110  -1.918  0.00 97.00      PROA   
ATOM   2083  CA  LEU P 144     -14.111   7.033  -1.470  0.00 97.00      PROA   
ATOM   2084  HA  LEU P 144     -13.069   7.170  -1.219  0.00 97.00      PROA   
ATOM   2085  CB  LEU P 144     -14.511   8.151  -2.483  0.00 97.00      PROA   
ATOM   2086  HB1 LEU P 144     -14.273   9.137  -2.031  0.00 97.00      PROA   
ATOM   2087  HB2 LEU P 144     -15.610   8.114  -2.646  0.00 97.00      PROA   
ATOM   2088  CG  LEU P 144     -13.825   8.095  -3.867  0.00 97.00      PROA   
ATOM   2089  HG  LEU P 144     -14.109   7.145  -4.366  0.00 97.00      PROA   
ATOM   2090  CD1 LEU P 144     -14.326   9.252  -4.745  0.00 97.00      PROA   
ATOM   2091 HD11 LEU P 144     -14.080  10.228  -4.274  0.00 97.00      PROA   
ATOM   2092 HD12 LEU P 144     -15.426   9.184  -4.880  0.00 97.00      PROA   
ATOM   2093 HD13 LEU P 144     -13.855   9.203  -5.750  0.00 97.00      PROA   
ATOM   2094  CD2 LEU P 144     -12.295   8.146  -3.763  0.00 97.00      PROA   
ATOM   2095 HD21 LEU P 144     -11.909   7.279  -3.185  0.00 97.00      PROA   
ATOM   2096 HD22 LEU P 144     -11.977   9.077  -3.247  0.00 97.00      PROA   
ATOM   2097 HD23 LEU P 144     -11.834   8.124  -4.773  0.00 97.00      PROA   
ATOM   2098  C   LEU P 144     -14.869   7.212  -0.161  0.00 97.00      PROA   
ATOM   2099  O   LEU P 144     -15.210   8.317   0.271  0.00 97.00      PROA   
ATOM   2100  N   GLY P 145     -15.199   6.084   0.496  0.00 97.00      PROA   
ATOM   2101  HN  GLY P 145     -14.826   5.232   0.137  0.00 97.00      PROA   
ATOM   2102  CA  GLY P 145     -16.099   6.043   1.643  0.00 97.00      PROA   
ATOM   2103  HA1 GLY P 145     -15.791   6.797   2.352  0.00 97.00      PROA   
ATOM   2104  HA2 GLY P 145     -16.061   5.043   2.050  0.00 97.00      PROA   
ATOM   2105  C   GLY P 145     -17.540   6.321   1.287  0.00 97.00      PROA   
ATOM   2106  O   GLY P 145     -18.352   6.645   2.149  0.00 97.00      PROA   
ATOM   2107  N   GLY P 146     -17.905   6.185  -0.005  0.00 97.00      PROA   
ATOM   2108  HN  GLY P 146     -17.204   5.959  -0.678  0.00 97.00      PROA   
ATOM   2109  CA  GLY P 146     -19.244   6.429  -0.535  0.00 97.00      PROA   
ATOM   2110  HA1 GLY P 146     -19.893   5.655  -0.154  0.00 97.00      PROA   
ATOM   2111  HA2 GLY P 146     -19.139   6.372  -1.608  0.00 97.00      PROA   
ATOM   2112  C   GLY P 146     -19.812   7.814  -0.265  0.00 97.00      PROA   
ATOM   2113  O   GLY P 146     -19.274   8.787  -0.790  0.00 97.00      PROA   
ATOM   2114  N   PRO P 147     -20.889   8.021   0.490  0.00 97.00      PROA   
ATOM   2115  CD  PRO P 147     -21.617   6.971   1.213  0.00 97.00      PROA   
ATOM   2116  HD1 PRO P 147     -20.930   6.386   1.861  0.00 97.00      PROA   
ATOM   2117  HD2 PRO P 147     -22.113   6.302   0.478  0.00 97.00      PROA   
ATOM   2118  CA  PRO P 147     -21.411   9.356   0.783  0.00 97.00      PROA   
ATOM   2119  HA  PRO P 147     -21.411   9.966  -0.108  0.00 97.00      PROA   
ATOM   2120  CB  PRO P 147     -22.834   9.022   1.267  0.00 97.00      PROA   
ATOM   2121  HB1 PRO P 147     -23.471   8.825   0.379  0.00 97.00      PROA   
ATOM   2122  HB2 PRO P 147     -23.312   9.826   1.867  0.00 97.00      PROA   
ATOM   2123  CG  PRO P 147     -22.658   7.718   2.048  0.00 97.00      PROA   
ATOM   2124  HG1 PRO P 147     -22.240   7.935   3.055  0.00 97.00      PROA   
ATOM   2125  HG2 PRO P 147     -23.605   7.148   2.160  0.00 97.00      PROA   
ATOM   2126  C   PRO P 147     -20.600  10.106   1.846  0.00 97.00      PROA   
ATOM   2127  O   PRO P 147     -21.188  10.728   2.733  0.00 97.00      PROA   
ATOM   2128  N   SER P 148     -19.259  10.095   1.794  0.00 97.00      PROA   
ATOM   2129  HN  SER P 148     -18.803   9.627   1.041  0.00 97.00      PROA   
ATOM   2130  CA  SER P 148     -18.379  10.771   2.743  0.00 97.00      PROA   
ATOM   2131  HA  SER P 148     -18.607  10.399   3.731  0.00 97.00      PROA   
ATOM   2132  CB  SER P 148     -16.899  10.417   2.423  0.00 97.00      PROA   
ATOM   2133  HB1 SER P 148     -16.759   9.334   2.628  0.00 97.00      PROA   
ATOM   2134  HB2 SER P 148     -16.192  10.977   3.072  0.00 97.00      PROA   
ATOM   2135  OG  SER P 148     -16.605  10.652   1.042  0.00 97.00      PROA   
ATOM   2136  HG1 SER P 148     -15.996   9.965   0.761  0.00 97.00      PROA   
ATOM   2137  C   SER P 148     -18.525  12.290   2.813  0.00 97.00      PROA   
ATOM   2138  O   SER P 148     -18.812  12.837   3.873  0.00 97.00      PROA   
ATOM   2139  N   VAL P 149     -18.436  12.971   1.653  0.00 97.00      PROA   
ATOM   2140  HN  VAL P 149     -18.212  12.403   0.865  0.00 97.00      PROA   
ATOM   2141  CA  VAL P 149     -18.409  14.414   1.372  0.00 97.00      PROA   
ATOM   2142  HA  VAL P 149     -17.360  14.671   1.402  0.00 97.00      PROA   
ATOM   2143  CB  VAL P 149     -18.875  14.681  -0.061  0.00 97.00      PROA   
ATOM   2144  HB  VAL P 149     -18.675  15.743  -0.321  0.00 97.00      PROA   
ATOM   2145  CG1 VAL P 149     -18.061  13.787  -1.023  0.00 97.00      PROA   
ATOM   2146 HG11 VAL P 149     -18.324  12.713  -0.914  0.00 97.00      PROA   
ATOM   2147 HG12 VAL P 149     -16.969  13.899  -0.848  0.00 97.00      PROA   
ATOM   2148 HG13 VAL P 149     -18.274  14.064  -2.078  0.00 97.00      PROA   
ATOM   2149  CG2 VAL P 149     -20.383  14.399  -0.233  0.00 97.00      PROA   
ATOM   2150 HG21 VAL P 149     -20.996  15.081   0.394  0.00 97.00      PROA   
ATOM   2151 HG22 VAL P 149     -20.620  13.348   0.038  0.00 97.00      PROA   
ATOM   2152 HG23 VAL P 149     -20.677  14.555  -1.293  0.00 97.00      PROA   
ATOM   2153  C   VAL P 149     -19.071  15.396   2.357  0.00 97.00      PROA   
ATOM   2154  O   VAL P 149     -20.145  15.147   2.898  0.00 97.00      PROA   
ATOM   2155  N   PHE P 150     -18.450  16.558   2.654  0.00 97.00      PROA   
ATOM   2156  HN  PHE P 150     -17.631  16.856   2.171  0.00 97.00      PROA   
ATOM   2157  CA  PHE P 150     -18.835  17.364   3.812  0.00 97.00      PROA   
ATOM   2158  HA  PHE P 150     -19.584  16.846   4.393  0.00 97.00      PROA   
ATOM   2159  CB  PHE P 150     -17.627  17.679   4.753  0.00 97.00      PROA   
ATOM   2160  HB1 PHE P 150     -17.990  17.937   5.771  0.00 97.00      PROA   
ATOM   2161  HB2 PHE P 150     -17.063  18.548   4.350  0.00 97.00      PROA   
ATOM   2162  CG  PHE P 150     -16.648  16.538   4.873  0.00 97.00      PROA   
ATOM   2163  CD1 PHE P 150     -17.080  15.225   5.116  0.00 97.00      PROA   
ATOM   2164  HD1 PHE P 150     -18.131  15.010   5.246  0.00 97.00      PROA   
ATOM   2165  CE1 PHE P 150     -16.172  14.161   5.096  0.00 97.00      PROA   
ATOM   2166  HE1 PHE P 150     -16.531  13.151   5.222  0.00 97.00      PROA   
ATOM   2167  CZ  PHE P 150     -14.812  14.400   4.878  0.00 97.00      PROA   
ATOM   2168  HZ  PHE P 150     -14.117  13.574   4.850  0.00 97.00      PROA   
ATOM   2169  CD2 PHE P 150     -15.270  16.772   4.706  0.00 97.00      PROA   
ATOM   2170  HD2 PHE P 150     -14.911  17.776   4.534  0.00 97.00      PROA   
ATOM   2171  CE2 PHE P 150     -14.356  15.712   4.703  0.00 97.00      PROA   
ATOM   2172  HE2 PHE P 150     -13.304  15.903   4.552  0.00 97.00      PROA   
ATOM   2173  C   PHE P 150     -19.431  18.698   3.372  0.00 97.00      PROA   
ATOM   2174  O   PHE P 150     -18.891  19.385   2.512  0.00 97.00      PROA   
ATOM   2175  N   LEU P 151     -20.558  19.120   3.971  0.00 97.00      PROA   
ATOM   2176  HN  LEU P 151     -20.992  18.598   4.702  0.00 97.00      PROA   
ATOM   2177  CA  LEU P 151     -21.217  20.373   3.648  0.00 97.00      PROA   
ATOM   2178  HA  LEU P 151     -20.618  20.943   2.953  0.00 97.00      PROA   
ATOM   2179  CB  LEU P 151     -22.598  20.089   3.008  0.00 97.00      PROA   
ATOM   2180  HB1 LEU P 151     -23.197  19.458   3.699  0.00 97.00      PROA   
ATOM   2181  HB2 LEU P 151     -22.418  19.493   2.088  0.00 97.00      PROA   
ATOM   2182  CG  LEU P 151     -23.443  21.321   2.620  0.00 97.00      PROA   
ATOM   2183  HG  LEU P 151     -23.730  21.873   3.540  0.00 97.00      PROA   
ATOM   2184  CD1 LEU P 151     -22.687  22.281   1.694  0.00 97.00      PROA   
ATOM   2185 HD11 LEU P 151     -22.221  21.721   0.855  0.00 97.00      PROA   
ATOM   2186 HD12 LEU P 151     -21.888  22.825   2.241  0.00 97.00      PROA   
ATOM   2187 HD13 LEU P 151     -23.383  23.035   1.269  0.00 97.00      PROA   
ATOM   2188  CD2 LEU P 151     -24.727  20.859   1.925  0.00 97.00      PROA   
ATOM   2189 HD21 LEU P 151     -25.316  20.191   2.590  0.00 97.00      PROA   
ATOM   2190 HD22 LEU P 151     -24.479  20.300   0.998  0.00 97.00      PROA   
ATOM   2191 HD23 LEU P 151     -25.365  21.726   1.649  0.00 97.00      PROA   
ATOM   2192  C   LEU P 151     -21.358  21.220   4.902  0.00 97.00      PROA   
ATOM   2193  O   LEU P 151     -21.756  20.727   5.957  0.00 97.00      PROA   
ATOM   2194  N   PHE P 152     -20.990  22.512   4.821  0.00 97.00      PROA   
ATOM   2195  HN  PHE P 152     -20.652  22.893   3.964  0.00 97.00      PROA   
ATOM   2196  CA  PHE P 152     -20.971  23.441   5.934  0.00 97.00      PROA   
ATOM   2197  HA  PHE P 152     -21.361  22.927   6.800  0.00 97.00      PROA   
ATOM   2198  CB  PHE P 152     -19.527  23.939   6.220  0.00 97.00      PROA   
ATOM   2199  HB1 PHE P 152     -19.491  24.642   7.079  0.00 97.00      PROA   
ATOM   2200  HB2 PHE P 152     -19.121  24.456   5.324  0.00 97.00      PROA   
ATOM   2201  CG  PHE P 152     -18.671  22.746   6.535  0.00 97.00      PROA   
ATOM   2202  CD1 PHE P 152     -17.736  22.265   5.605  0.00 97.00      PROA   
ATOM   2203  HD1 PHE P 152     -17.613  22.778   4.663  0.00 97.00      PROA   
ATOM   2204  CE1 PHE P 152     -17.027  21.086   5.861  0.00 97.00      PROA   
ATOM   2205  HE1 PHE P 152     -16.331  20.701   5.132  0.00 97.00      PROA   
ATOM   2206  CZ  PHE P 152     -17.238  20.387   7.053  0.00 97.00      PROA   
ATOM   2207  HZ  PHE P 152     -16.708  19.464   7.231  0.00 97.00      PROA   
ATOM   2208  CD2 PHE P 152     -18.855  22.051   7.742  0.00 97.00      PROA   
ATOM   2209  HD2 PHE P 152     -19.591  22.401   8.452  0.00 97.00      PROA   
ATOM   2210  CE2 PHE P 152     -18.148  20.871   8.000  0.00 97.00      PROA   
ATOM   2211  HE2 PHE P 152     -18.327  20.322   8.912  0.00 97.00      PROA   
ATOM   2212  C   PHE P 152     -21.872  24.639   5.637  0.00 97.00      PROA   
ATOM   2213  O   PHE P 152     -21.889  25.123   4.500  0.00 97.00      PROA   
ATOM   2214  N   PRO P 153     -22.671  25.123   6.598  0.00 97.00      PROA   
ATOM   2215  CD  PRO P 153     -22.502  24.809   8.028  0.00 97.00      PROA   
ATOM   2216  HD1 PRO P 153     -21.430  24.786   8.318  0.00 97.00      PROA   
ATOM   2217  HD2 PRO P 153     -22.976  23.827   8.241  0.00 97.00      PROA   
ATOM   2218  CA  PRO P 153     -23.460  26.340   6.425  0.00 97.00      PROA   
ATOM   2219  HA  PRO P 153     -24.098  26.191   5.567  0.00 97.00      PROA   
ATOM   2220  CB  PRO P 153     -24.227  26.439   7.754  0.00 97.00      PROA   
ATOM   2221  HB1 PRO P 153     -25.104  25.757   7.719  0.00 97.00      PROA   
ATOM   2222  HB2 PRO P 153     -24.583  27.466   7.984  0.00 97.00      PROA   
ATOM   2223  CG  PRO P 153     -23.222  25.929   8.784  0.00 97.00      PROA   
ATOM   2224  HG1 PRO P 153     -22.503  26.742   9.023  0.00 97.00      PROA   
ATOM   2225  HG2 PRO P 153     -23.707  25.579   9.721  0.00 97.00      PROA   
ATOM   2226  C   PRO P 153     -22.601  27.578   6.155  0.00 97.00      PROA   
ATOM   2227  O   PRO P 153     -21.393  27.524   6.407  0.00 97.00      PROA   
ATOM   2228  N   PRO P 154     -23.136  28.687   5.658  0.00 97.00      PROA   
ATOM   2229  CD  PRO P 154     -24.501  28.797   5.148  0.00 97.00      PROA   
ATOM   2230  HD1 PRO P 154     -25.202  28.845   6.008  0.00 97.00      PROA   
ATOM   2231  HD2 PRO P 154     -24.772  27.955   4.476  0.00 97.00      PROA   
ATOM   2232  CA  PRO P 154     -22.517  30.001   5.798  0.00 97.00      PROA   
ATOM   2233  HA  PRO P 154     -21.628  29.979   5.184  0.00 97.00      PROA   
ATOM   2234  CB  PRO P 154     -23.590  30.982   5.297  0.00 97.00      PROA   
ATOM   2235  HB1 PRO P 154     -23.141  31.840   4.752  0.00 97.00      PROA   
ATOM   2236  HB2 PRO P 154     -24.197  31.366   6.145  0.00 97.00      PROA   
ATOM   2237  CG  PRO P 154     -24.491  30.129   4.406  0.00 97.00      PROA   
ATOM   2238  HG1 PRO P 154     -25.511  30.550   4.277  0.00 97.00      PROA   
ATOM   2239  HG2 PRO P 154     -24.008  30.004   3.413  0.00 97.00      PROA   
ATOM   2240  C   PRO P 154     -22.041  30.379   7.189  0.00 97.00      PROA   
ATOM   2241  O   PRO P 154     -22.564  29.905   8.194  0.00 97.00      PROA   
ATOM   2242  N   LYS P 155     -21.050  31.277   7.280  0.00 97.00      PROA   
ATOM   2243  HN  LYS P 155     -20.647  31.653   6.449  0.00 97.00      PROA   
ATOM   2244  CA  LYS P 155     -20.693  31.920   8.528  0.00 97.00      PROA   
ATOM   2245  HA  LYS P 155     -20.497  31.145   9.254  0.00 97.00      PROA   
ATOM   2246  CB  LYS P 155     -19.431  32.809   8.324  0.00 97.00      PROA   
ATOM   2247  HB1 LYS P 155     -19.091  33.213   9.302  0.00 97.00      PROA   
ATOM   2248  HB2 LYS P 155     -19.716  33.673   7.685  0.00 97.00      PROA   
ATOM   2249  CG  LYS P 155     -18.245  32.112   7.623  0.00 97.00      PROA   
ATOM   2250  HG1 LYS P 155     -18.614  31.611   6.703  0.00 97.00      PROA   
ATOM   2251  HG2 LYS P 155     -17.829  31.314   8.276  0.00 97.00      PROA   
ATOM   2252  CD  LYS P 155     -17.135  33.115   7.232  0.00 97.00      PROA   
ATOM   2253  HD1 LYS P 155     -16.410  33.192   8.071  0.00 97.00      PROA   
ATOM   2254  HD2 LYS P 155     -17.586  34.123   7.112  0.00 97.00      PROA   
ATOM   2255  CE  LYS P 155     -16.374  32.793   5.932  0.00 97.00      PROA   
ATOM   2256  HE1 LYS P 155     -15.894  31.793   5.990  0.00 97.00      PROA   
ATOM   2257  HE2 LYS P 155     -15.592  33.562   5.750  0.00 97.00      PROA   
ATOM   2258  NZ  LYS P 155     -17.294  32.803   4.784  0.00 97.00      PROA   
ATOM   2259  HZ1 LYS P 155     -17.867  33.671   4.791  0.00 97.00      PROA   
ATOM   2260  HZ2 LYS P 155     -17.972  32.018   4.855  0.00 97.00      PROA   
ATOM   2261  HZ3 LYS P 155     -16.812  32.695   3.869  0.00 97.00      PROA   
ATOM   2262  C   LYS P 155     -21.858  32.811   8.995  0.00 97.00      PROA   
ATOM   2263  O   LYS P 155     -22.381  33.541   8.154  0.00 97.00      PROA   
ATOM   2264  N   PRO P 156     -22.301  32.889  10.249  0.00 97.00      PROA   
ATOM   2265  CD  PRO P 156     -21.933  31.961  11.318  0.00 97.00      PROA   
ATOM   2266  HD1 PRO P 156     -20.831  31.850  11.411  0.00 97.00      PROA   
ATOM   2267  HD2 PRO P 156     -22.400  30.975  11.105  0.00 97.00      PROA   
ATOM   2268  CA  PRO P 156     -23.465  33.708  10.611  0.00 97.00      PROA   
ATOM   2269  HA  PRO P 156     -24.262  33.539   9.902  0.00 97.00      PROA   
ATOM   2270  CB  PRO P 156     -23.830  33.237  12.029  0.00 97.00      PROA   
ATOM   2271  HB1 PRO P 156     -24.621  32.461  11.949  0.00 97.00      PROA   
ATOM   2272  HB2 PRO P 156     -24.211  34.050  12.684  0.00 97.00      PROA   
ATOM   2273  CG  PRO P 156     -22.549  32.586  12.569  0.00 97.00      PROA   
ATOM   2274  HG1 PRO P 156     -21.878  33.372  12.976  0.00 97.00      PROA   
ATOM   2275  HG2 PRO P 156     -22.764  31.841  13.365  0.00 97.00      PROA   
ATOM   2276  C   PRO P 156     -23.113  35.182  10.530  0.00 97.00      PROA   
ATOM   2277  O   PRO P 156     -23.979  36.028  10.339  0.00 97.00      PROA   
ATOM   2278  N   LYS P 157     -21.814  35.505  10.638  0.00 97.00      PROA   
ATOM   2279  HN  LYS P 157     -21.171  34.775  10.857  0.00 97.00      PROA   
ATOM   2280  CA  LYS P 157     -21.274  36.836  10.445  0.00 97.00      PROA   
ATOM   2281  HA  LYS P 157     -21.915  37.531  10.967  0.00 97.00      PROA   
ATOM   2282  CB  LYS P 157     -19.838  36.869  11.034  0.00 97.00      PROA   
ATOM   2283  HB1 LYS P 157     -19.168  36.227  10.423  0.00 97.00      PROA   
ATOM   2284  HB2 LYS P 157     -19.895  36.420  12.049  0.00 97.00      PROA   
ATOM   2285  CG  LYS P 157     -19.214  38.269  11.193  0.00 97.00      PROA   
ATOM   2286  HG1 LYS P 157     -19.030  38.718  10.194  0.00 97.00      PROA   
ATOM   2287  HG2 LYS P 157     -18.229  38.136  11.691  0.00 97.00      PROA   
ATOM   2288  CD  LYS P 157     -20.112  39.209  12.021  0.00 97.00      PROA   
ATOM   2289  HD1 LYS P 157     -20.527  38.645  12.884  0.00 97.00      PROA   
ATOM   2290  HD2 LYS P 157     -20.983  39.494  11.393  0.00 97.00      PROA   
ATOM   2291  CE  LYS P 157     -19.446  40.496  12.532  0.00 97.00      PROA   
ATOM   2292  HE1 LYS P 157     -20.209  41.142  13.017  0.00 97.00      PROA   
ATOM   2293  HE2 LYS P 157     -18.969  41.056  11.699  0.00 97.00      PROA   
ATOM   2294  NZ  LYS P 157     -18.427  40.170  13.536  0.00 97.00      PROA   
ATOM   2295  HZ1 LYS P 157     -17.621  39.624  13.168  0.00 97.00      PROA   
ATOM   2296  HZ2 LYS P 157     -18.875  39.561  14.250  0.00 97.00      PROA   
ATOM   2297  HZ3 LYS P 157     -18.095  40.975  14.105  0.00 97.00      PROA   
ATOM   2298  C   LYS P 157     -21.275  37.248   8.966  0.00 97.00      PROA   
ATOM   2299  O   LYS P 157     -21.092  38.417   8.632  0.00 97.00      PROA   
ATOM   2300  N   ASP P 158     -21.524  36.288   8.049  0.00 97.00      PROA   
ATOM   2301  HN  ASP P 158     -21.670  35.342   8.326  0.00 97.00      PROA   
ATOM   2302  CA  ASP P 158     -21.817  36.562   6.659  0.00 97.00      PROA   
ATOM   2303  HA  ASP P 158     -21.418  37.531   6.397  0.00 97.00      PROA   
ATOM   2304  CB  ASP P 158     -21.243  35.461   5.721  0.00 97.00      PROA   
ATOM   2305  HB1 ASP P 158     -21.693  35.519   4.707  0.00 97.00      PROA   
ATOM   2306  HB2 ASP P 158     -21.443  34.445   6.123  0.00 97.00      PROA   
ATOM   2307  CG  ASP P 158     -19.753  35.616   5.521  0.00 97.00      PROA   
ATOM   2308  OD1 ASP P 158     -19.234  36.751   5.651  0.00 97.00      PROA   
ATOM   2309  OD2 ASP P 158     -19.129  34.605   5.106  0.00 97.00      PROA   
ATOM   2310  C   ASP P 158     -23.322  36.665   6.443  0.00 97.00      PROA   
ATOM   2311  O   ASP P 158     -23.829  37.707   6.036  0.00 97.00      PROA   
ATOM   2312  N   THR P 159     -24.097  35.597   6.719  0.00 97.00      PROA   
ATOM   2313  HN  THR P 159     -23.725  34.771   7.136  0.00 97.00      PROA   
ATOM   2314  CA  THR P 159     -25.530  35.535   6.409  0.00 97.00      PROA   
ATOM   2315  HA  THR P 159     -25.613  35.745   5.352  0.00 97.00      PROA   
ATOM   2316  CB  THR P 159     -26.193  34.176   6.634  0.00 97.00      PROA   
ATOM   2317  HB  THR P 159     -27.266  34.245   6.912  0.00 97.00      PROA   
ATOM   2318  OG1 THR P 159     -25.499  33.427   7.619  0.00 97.00      PROA   
ATOM   2319  HG1 THR P 159     -26.041  32.655   7.800  0.00 97.00      PROA   
ATOM   2320  CG2 THR P 159     -26.089  33.400   5.316  0.00 97.00      PROA   
ATOM   2321 HG21 THR P 159     -25.034  33.376   4.968  0.00 97.00      PROA   
ATOM   2322 HG22 THR P 159     -26.710  33.880   4.530  0.00 97.00      PROA   
ATOM   2323 HG23 THR P 159     -26.442  32.355   5.451  0.00 97.00      PROA   
ATOM   2324  C   THR P 159     -26.377  36.599   7.056  0.00 97.00      PROA   
ATOM   2325  O   THR P 159     -27.353  37.067   6.473  0.00 97.00      PROA   
ATOM   2326  N   LEU P 160     -26.018  37.026   8.274  0.00 97.00      PROA   
ATOM   2327  HN  LEU P 160     -25.252  36.606   8.755  0.00 97.00      PROA   
ATOM   2328  CA  LEU P 160     -26.776  38.014   9.003  0.00 97.00      PROA   
ATOM   2329  HA  LEU P 160     -27.799  38.004   8.657  0.00 97.00      PROA   
ATOM   2330  CB  LEU P 160     -26.752  37.662  10.510  0.00 97.00      PROA   
ATOM   2331  HB1 LEU P 160     -27.392  38.368  11.082  0.00 97.00      PROA   
ATOM   2332  HB2 LEU P 160     -25.712  37.773  10.885  0.00 97.00      PROA   
ATOM   2333  CG  LEU P 160     -27.218  36.222  10.822  0.00 97.00      PROA   
ATOM   2334  HG  LEU P 160     -26.659  35.501  10.188  0.00 97.00      PROA   
ATOM   2335  CD1 LEU P 160     -26.882  35.858  12.269  0.00 97.00      PROA   
ATOM   2336 HD11 LEU P 160     -27.500  36.458  12.971  0.00 97.00      PROA   
ATOM   2337 HD12 LEU P 160     -25.808  36.041  12.484  0.00 97.00      PROA   
ATOM   2338 HD13 LEU P 160     -27.097  34.782  12.441  0.00 97.00      PROA   
ATOM   2339  CD2 LEU P 160     -28.718  36.033  10.548  0.00 97.00      PROA   
ATOM   2340 HD21 LEU P 160     -28.947  36.186   9.472  0.00 97.00      PROA   
ATOM   2341 HD22 LEU P 160     -29.318  36.762  11.134  0.00 97.00      PROA   
ATOM   2342 HD23 LEU P 160     -29.037  35.007  10.830  0.00 97.00      PROA   
ATOM   2343  C   LEU P 160     -26.242  39.428   8.782  0.00 97.00      PROA   
ATOM   2344  O   LEU P 160     -26.780  40.398   9.315  0.00 97.00      PROA   
ATOM   2345  N   MET P 161     -25.202  39.594   7.941  0.00 97.00      PROA   
ATOM   2346  HN  MET P 161     -24.790  38.799   7.503  0.00 97.00      PROA   
ATOM   2347  CA  MET P 161     -24.669  40.887   7.553  0.00 97.00      PROA   
ATOM   2348  HA  MET P 161     -25.252  41.669   8.018  0.00 97.00      PROA   
ATOM   2349  CB  MET P 161     -23.206  41.098   8.008  0.00 97.00      PROA   
ATOM   2350  HB1 MET P 161     -22.840  42.066   7.603  0.00 97.00      PROA   
ATOM   2351  HB2 MET P 161     -22.570  40.291   7.585  0.00 97.00      PROA   
ATOM   2352  CG  MET P 161     -23.044  41.106   9.541  0.00 97.00      PROA   
ATOM   2353  HG1 MET P 161     -23.011  40.050   9.885  0.00 97.00      PROA   
ATOM   2354  HG2 MET P 161     -23.950  41.556  10.001  0.00 97.00      PROA   
ATOM   2355  SD  MET P 161     -21.566  42.001  10.116  0.00 97.00      PROA   
ATOM   2356  CE  MET P 161     -22.347  43.640  10.130  0.00 97.00      PROA   
ATOM   2357  HE1 MET P 161     -23.203  43.665  10.838  0.00 97.00      PROA   
ATOM   2358  HE2 MET P 161     -22.728  43.916   9.124  0.00 97.00      PROA   
ATOM   2359  HE3 MET P 161     -21.627  44.423  10.450  0.00 97.00      PROA   
ATOM   2360  C   MET P 161     -24.813  41.113   6.054  0.00 97.00      PROA   
ATOM   2361  O   MET P 161     -23.831  41.160   5.312  0.00 97.00      PROA   
ATOM   2362  N   ILE P 162     -26.081  41.291   5.625  0.00 97.00      PROA   
ATOM   2363  HN  ILE P 162     -26.782  41.217   6.330  0.00 97.00      PROA   
ATOM   2364  CA  ILE P 162     -26.680  41.408   4.291  0.00 97.00      PROA   
ATOM   2365  HA  ILE P 162     -26.806  40.397   3.935  0.00 97.00      PROA   
ATOM   2366  CB  ILE P 162     -28.103  41.992   4.472  0.00 97.00      PROA   
ATOM   2367  HB  ILE P 162     -28.047  42.790   5.244  0.00 97.00      PROA   
ATOM   2368  CG2 ILE P 162     -28.679  42.651   3.195  0.00 97.00      PROA   
ATOM   2369 HG21 ILE P 162     -28.711  41.920   2.359  0.00 97.00      PROA   
ATOM   2370 HG22 ILE P 162     -28.080  43.532   2.878  0.00 97.00      PROA   
ATOM   2371 HG23 ILE P 162     -29.715  43.007   3.383  0.00 97.00      PROA   
ATOM   2372  CG1 ILE P 162     -29.129  40.931   4.965  0.00 97.00      PROA   
ATOM   2373 HG11 ILE P 162     -29.187  40.123   4.203  0.00 97.00      PROA   
ATOM   2374 HG12 ILE P 162     -30.125  41.421   4.991  0.00 97.00      PROA   
ATOM   2375  CD  ILE P 162     -28.887  40.303   6.345  0.00 97.00      PROA   
ATOM   2376  HD1 ILE P 162     -28.732  41.082   7.122  0.00 97.00      PROA   
ATOM   2377  HD2 ILE P 162     -28.011  39.619   6.329  0.00 97.00      PROA   
ATOM   2378  HD3 ILE P 162     -29.765  39.695   6.652  0.00 97.00      PROA   
ATOM   2379  C   ILE P 162     -25.890  42.099   3.161  0.00 97.00      PROA   
ATOM   2380  O   ILE P 162     -26.105  41.850   1.975  0.00 97.00      PROA   
ATOM   2381  N   SER P 163     -24.903  42.954   3.469  0.00 97.00      PROA   
ATOM   2382  HN  SER P 163     -24.648  43.056   4.428  0.00 97.00      PROA   
ATOM   2383  CA  SER P 163     -24.009  43.509   2.459  0.00 97.00      PROA   
ATOM   2384  HA  SER P 163     -24.525  43.585   1.513  0.00 97.00      PROA   
ATOM   2385  CB  SER P 163     -23.507  44.928   2.821  0.00 97.00      PROA   
ATOM   2386  HB1 SER P 163     -22.757  45.280   2.081  0.00 97.00      PROA   
ATOM   2387  HB2 SER P 163     -23.028  44.929   3.824  0.00 97.00      PROA   
ATOM   2388  OG  SER P 163     -24.591  45.854   2.808  0.00 97.00      PROA   
ATOM   2389  HG1 SER P 163     -25.280  45.502   3.376  0.00 97.00      PROA   
ATOM   2390  C   SER P 163     -22.794  42.624   2.247  0.00 97.00      PROA   
ATOM   2391  O   SER P 163     -21.861  42.660   3.052  0.00 97.00      PROA   
ATOM   2392  N   ARG P 164     -22.801  41.837   1.146  0.00 97.00      PROA   
ATOM   2393  HN  ARG P 164     -23.635  41.800   0.601  0.00 97.00      PROA   
ATOM   2394  CA  ARG P 164     -21.771  40.907   0.694  0.00 97.00      PROA   
ATOM   2395  HA  ARG P 164     -21.033  41.470   0.142  0.00 97.00      PROA   
ATOM   2396  CB  ARG P 164     -21.092  40.050   1.805  0.00 97.00      PROA   
ATOM   2397  HB1 ARG P 164     -20.642  40.729   2.560  0.00 97.00      PROA   
ATOM   2398  HB2 ARG P 164     -20.237  39.480   1.383  0.00 97.00      PROA   
ATOM   2399  CG  ARG P 164     -22.051  39.049   2.488  0.00 97.00      PROA   
ATOM   2400  HG1 ARG P 164     -22.275  38.209   1.796  0.00 97.00      PROA   
ATOM   2401  HG2 ARG P 164     -23.022  39.546   2.699  0.00 97.00      PROA   
ATOM   2402  CD  ARG P 164     -21.512  38.426   3.771  0.00 97.00      PROA   
ATOM   2403  HD1 ARG P 164     -20.484  38.027   3.640  0.00 97.00      PROA   
ATOM   2404  HD2 ARG P 164     -22.193  37.609   4.091  0.00 97.00      PROA   
ATOM   2405  NE  ARG P 164     -21.579  39.526   4.774  0.00 97.00      PROA   
ATOM   2406  HE  ARG P 164     -22.429  40.050   4.830  0.00 97.00      PROA   
ATOM   2407  CZ  ARG P 164     -20.538  40.046   5.386  0.00 97.00      PROA   
ATOM   2408  NH1 ARG P 164     -19.434  39.398   5.646  0.00 97.00      PROA   
ATOM   2409 HH11 ARG P 164     -19.453  38.403   5.543  0.00 97.00      PROA   
ATOM   2410 HH12 ARG P 164     -18.879  39.722   6.412  0.00 97.00      PROA   
ATOM   2411  NH2 ARG P 164     -20.609  41.322   5.683  0.00 97.00      PROA   
ATOM   2412 HH21 ARG P 164     -21.350  41.786   5.198  0.00 97.00      PROA   
ATOM   2413 HH22 ARG P 164     -19.734  41.781   5.839  0.00 97.00      PROA   
ATOM   2414  C   ARG P 164     -22.423  39.908  -0.254  0.00 97.00      PROA   
ATOM   2415  O   ARG P 164     -23.639  39.886  -0.427  0.00 97.00      PROA   
ATOM   2416  N   THR P 165     -21.609  39.038  -0.876  0.00 97.00      PROA   
ATOM   2417  HN  THR P 165     -20.618  39.145  -0.862  0.00 97.00      PROA   
ATOM   2418  CA  THR P 165     -22.043  37.790  -1.496  0.00 97.00      PROA   
ATOM   2419  HA  THR P 165     -23.091  37.839  -1.750  0.00 97.00      PROA   
ATOM   2420  CB  THR P 165     -21.263  37.499  -2.778  0.00 97.00      PROA   
ATOM   2421  HB  THR P 165     -21.440  36.466  -3.145  0.00 97.00      PROA   
ATOM   2422  OG1 THR P 165     -19.866  37.706  -2.594  0.00 97.00      PROA   
ATOM   2423  HG1 THR P 165     -19.617  37.071  -1.918  0.00 97.00      PROA   
ATOM   2424  CG2 THR P 165     -21.717  38.478  -3.869  0.00 97.00      PROA   
ATOM   2425 HG21 THR P 165     -21.519  39.528  -3.566  0.00 97.00      PROA   
ATOM   2426 HG22 THR P 165     -22.803  38.362  -4.070  0.00 97.00      PROA   
ATOM   2427 HG23 THR P 165     -21.161  38.279  -4.810  0.00 97.00      PROA   
ATOM   2428  C   THR P 165     -21.791  36.639  -0.513  0.00 97.00      PROA   
ATOM   2429  O   THR P 165     -20.626  36.285  -0.320  0.00 97.00      PROA   
ATOM   2430  N   PRO P 166     -22.763  36.023   0.162  0.00 97.00      PROA   
ATOM   2431  CD  PRO P 166     -24.180  36.388   0.096  0.00 97.00      PROA   
ATOM   2432  HD1 PRO P 166     -24.584  36.225  -0.926  0.00 97.00      PROA   
ATOM   2433  HD2 PRO P 166     -24.296  37.453   0.389  0.00 97.00      PROA   
ATOM   2434  CA  PRO P 166     -22.483  35.109   1.269  0.00 97.00      PROA   
ATOM   2435  HA  PRO P 166     -21.578  35.391   1.787  0.00 97.00      PROA   
ATOM   2436  CB  PRO P 166     -23.747  35.223   2.140  0.00 97.00      PROA   
ATOM   2437  HB1 PRO P 166     -23.657  36.116   2.794  0.00 97.00      PROA   
ATOM   2438  HB2 PRO P 166     -23.932  34.331   2.776  0.00 97.00      PROA   
ATOM   2439  CG  PRO P 166     -24.859  35.476   1.122  0.00 97.00      PROA   
ATOM   2440  HG1 PRO P 166     -25.143  34.523   0.625  0.00 97.00      PROA   
ATOM   2441  HG2 PRO P 166     -25.766  35.940   1.565  0.00 97.00      PROA   
ATOM   2442  C   PRO P 166     -22.311  33.704   0.727  0.00 97.00      PROA   
ATOM   2443  O   PRO P 166     -22.843  33.403  -0.339  0.00 97.00      PROA   
ATOM   2444  N   GLU P 167     -21.544  32.839   1.412  0.00 97.00      PROA   
ATOM   2445  HN  GLU P 167     -21.124  33.106   2.276  0.00 97.00      PROA   
ATOM   2446  CA  GLU P 167     -21.102  31.569   0.864  0.00 97.00      PROA   
ATOM   2447  HA  GLU P 167     -21.565  31.412  -0.099  0.00 97.00      PROA   
ATOM   2448  CB  GLU P 167     -19.570  31.614   0.619  0.00 97.00      PROA   
ATOM   2449  HB1 GLU P 167     -19.385  32.346  -0.196  0.00 97.00      PROA   
ATOM   2450  HB2 GLU P 167     -19.236  30.618   0.256  0.00 97.00      PROA   
ATOM   2451  CG  GLU P 167     -18.686  32.010   1.835  0.00 97.00      PROA   
ATOM   2452  HG1 GLU P 167     -18.860  31.290   2.663  0.00 97.00      PROA   
ATOM   2453  HG2 GLU P 167     -18.931  33.037   2.181  0.00 97.00      PROA   
ATOM   2454  CD  GLU P 167     -17.201  31.980   1.508  0.00 97.00      PROA   
ATOM   2455  OE1 GLU P 167     -16.823  31.923   0.314  0.00 97.00      PROA   
ATOM   2456  OE2 GLU P 167     -16.378  31.970   2.464  0.00 97.00      PROA   
ATOM   2457  C   GLU P 167     -21.465  30.332   1.687  0.00 97.00      PROA   
ATOM   2458  O   GLU P 167     -21.153  30.229   2.871  0.00 97.00      PROA   
ATOM   2459  N   VAL P 168     -22.109  29.329   1.051  0.00 97.00      PROA   
ATOM   2460  HN  VAL P 168     -22.380  29.438   0.098  0.00 97.00      PROA   
ATOM   2461  CA  VAL P 168     -22.290  27.982   1.590  0.00 97.00      PROA   
ATOM   2462  HA  VAL P 168     -22.307  28.018   2.669  0.00 97.00      PROA   
ATOM   2463  CB  VAL P 168     -23.554  27.285   1.061  0.00 97.00      PROA   
ATOM   2464  HB  VAL P 168     -23.444  27.086  -0.026  0.00 97.00      PROA   
ATOM   2465  CG1 VAL P 168     -23.780  25.955   1.810  0.00 97.00      PROA   
ATOM   2466 HG11 VAL P 168     -23.884  26.134   2.901  0.00 97.00      PROA   
ATOM   2467 HG12 VAL P 168     -22.937  25.249   1.656  0.00 97.00      PROA   
ATOM   2468 HG13 VAL P 168     -24.708  25.463   1.449  0.00 97.00      PROA   
ATOM   2469  CG2 VAL P 168     -24.800  28.172   1.237  0.00 97.00      PROA   
ATOM   2470 HG21 VAL P 168     -24.666  29.163   0.753  0.00 97.00      PROA   
ATOM   2471 HG22 VAL P 168     -25.029  28.326   2.313  0.00 97.00      PROA   
ATOM   2472 HG23 VAL P 168     -25.683  27.682   0.773  0.00 97.00      PROA   
ATOM   2473  C   VAL P 168     -21.078  27.172   1.137  0.00 97.00      PROA   
ATOM   2474  O   VAL P 168     -20.696  27.252  -0.028  0.00 97.00      PROA   
ATOM   2475  N   THR P 169     -20.419  26.390   2.019  0.00 97.00      PROA   
ATOM   2476  HN  THR P 169     -20.799  26.209   2.922  0.00 97.00      PROA   
ATOM   2477  CA  THR P 169     -19.114  25.789   1.696  0.00 97.00      PROA   
ATOM   2478  HA  THR P 169     -18.818  26.062   0.694  0.00 97.00      PROA   
ATOM   2479  CB  THR P 169     -17.998  26.268   2.623  0.00 97.00      PROA   
ATOM   2480  HB  THR P 169     -18.253  26.043   3.681  0.00 97.00      PROA   
ATOM   2481  OG1 THR P 169     -17.819  27.672   2.488  0.00 97.00      PROA   
ATOM   2482  HG1 THR P 169     -18.681  28.062   2.649  0.00 97.00      PROA   
ATOM   2483  CG2 THR P 169     -16.640  25.641   2.270  0.00 97.00      PROA   
ATOM   2484 HG21 THR P 169     -16.416  25.801   1.193  0.00 97.00      PROA   
ATOM   2485 HG22 THR P 169     -16.620  24.550   2.482  0.00 97.00      PROA   
ATOM   2486 HG23 THR P 169     -15.833  26.117   2.867  0.00 97.00      PROA   
ATOM   2487  C   THR P 169     -19.144  24.272   1.725  0.00 97.00      PROA   
ATOM   2488  O   THR P 169     -19.569  23.658   2.700  0.00 97.00      PROA   
ATOM   2489  N   CYS P 170     -18.668  23.609   0.655  0.00 97.00      PROA   
ATOM   2490  HN  CYS P 170     -18.289  24.125  -0.109  0.00 97.00      PROA   
ATOM   2491  CA  CYS P 170     -18.643  22.157   0.535  0.00 97.00      PROA   
ATOM   2492  HA  CYS P 170     -19.040  21.709   1.434  0.00 97.00      PROA   
ATOM   2493  CB  CYS P 170     -19.501  21.688  -0.663  0.00 97.00      PROA   
ATOM   2494  HB1 CYS P 170     -19.048  22.034  -1.617  0.00 97.00      PROA   
ATOM   2495  HB2 CYS P 170     -20.482  22.200  -0.561  0.00 97.00      PROA   
ATOM   2496  SG  CYS P 170     -19.847  19.906  -0.732  0.00 97.00      PROA   
ATOM   2497  C   CYS P 170     -17.214  21.663   0.380  0.00 97.00      PROA   
ATOM   2498  O   CYS P 170     -16.399  22.264  -0.316  0.00 97.00      PROA   
ATOM   2499  N   VAL P 171     -16.861  20.570   1.076  0.00 97.00      PROA   
ATOM   2500  HN  VAL P 171     -17.560  20.073   1.585  0.00 97.00      PROA   
ATOM   2501  CA  VAL P 171     -15.507  20.052   1.175  0.00 97.00      PROA   
ATOM   2502  HA  VAL P 171     -14.867  20.566   0.473  0.00 97.00      PROA   
ATOM   2503  CB  VAL P 171     -14.936  20.231   2.584  0.00 97.00      PROA   
ATOM   2504  HB  VAL P 171     -15.594  19.700   3.305  0.00 97.00      PROA   
ATOM   2505  CG1 VAL P 171     -13.512  19.652   2.703  0.00 97.00      PROA   
ATOM   2506 HG11 VAL P 171     -12.857  20.080   1.914  0.00 97.00      PROA   
ATOM   2507 HG12 VAL P 171     -13.504  18.545   2.604  0.00 97.00      PROA   
ATOM   2508 HG13 VAL P 171     -13.081  19.906   3.695  0.00 97.00      PROA   
ATOM   2509  CG2 VAL P 171     -14.916  21.726   2.954  0.00 97.00      PROA   
ATOM   2510 HG21 VAL P 171     -15.943  22.148   2.993  0.00 97.00      PROA   
ATOM   2511 HG22 VAL P 171     -14.327  22.305   2.211  0.00 97.00      PROA   
ATOM   2512 HG23 VAL P 171     -14.442  21.860   3.950  0.00 97.00      PROA   
ATOM   2513  C   VAL P 171     -15.469  18.575   0.809  0.00 97.00      PROA   
ATOM   2514  O   VAL P 171     -16.265  17.763   1.284  0.00 97.00      PROA   
ATOM   2515  N   VAL P 172     -14.507  18.187  -0.043  0.00 97.00      PROA   
ATOM   2516  HN  VAL P 172     -13.903  18.860  -0.462  0.00 97.00      PROA   
ATOM   2517  CA  VAL P 172     -14.192  16.806  -0.360  0.00 97.00      PROA   
ATOM   2518  HA  VAL P 172     -14.798  16.138   0.234  0.00 97.00      PROA   
ATOM   2519  CB  VAL P 172     -14.420  16.503  -1.840  0.00 97.00      PROA   
ATOM   2520  HB  VAL P 172     -13.826  17.214  -2.454  0.00 97.00      PROA   
ATOM   2521  CG1 VAL P 172     -14.022  15.060  -2.214  0.00 97.00      PROA   
ATOM   2522 HG11 VAL P 172     -14.542  14.323  -1.564  0.00 97.00      PROA   
ATOM   2523 HG12 VAL P 172     -12.927  14.896  -2.125  0.00 97.00      PROA   
ATOM   2524 HG13 VAL P 172     -14.305  14.848  -3.267  0.00 97.00      PROA   
ATOM   2525  CG2 VAL P 172     -15.914  16.714  -2.142  0.00 97.00      PROA   
ATOM   2526 HG21 VAL P 172     -16.227  17.759  -1.928  0.00 97.00      PROA   
ATOM   2527 HG22 VAL P 172     -16.535  16.037  -1.517  0.00 97.00      PROA   
ATOM   2528 HG23 VAL P 172     -16.128  16.504  -3.211  0.00 97.00      PROA   
ATOM   2529  C   VAL P 172     -12.746  16.574   0.043  0.00 97.00      PROA   
ATOM   2530  O   VAL P 172     -11.918  17.480  -0.030  0.00 97.00      PROA   
ATOM   2531  N   VAL P 173     -12.411  15.365   0.516  0.00 97.00      PROA   
ATOM   2532  HN  VAL P 173     -13.059  14.607   0.529  0.00 97.00      PROA   
ATOM   2533  CA  VAL P 173     -11.062  14.960   0.861  0.00 97.00      PROA   
ATOM   2534  HA  VAL P 173     -10.357  15.581   0.328  0.00 97.00      PROA   
ATOM   2535  CB  VAL P 173     -10.792  15.059   2.368  0.00 97.00      PROA   
ATOM   2536  HB  VAL P 173     -11.179  16.045   2.703  0.00 97.00      PROA   
ATOM   2537  CG1 VAL P 173     -11.518  13.955   3.165  0.00 97.00      PROA   
ATOM   2538 HG11 VAL P 173     -11.096  12.953   2.934  0.00 97.00      PROA   
ATOM   2539 HG12 VAL P 173     -12.605  13.940   2.936  0.00 97.00      PROA   
ATOM   2540 HG13 VAL P 173     -11.380  14.118   4.255  0.00 97.00      PROA   
ATOM   2541  CG2 VAL P 173      -9.278  15.036   2.667  0.00 97.00      PROA   
ATOM   2542 HG21 VAL P 173      -8.723  15.737   2.007  0.00 97.00      PROA   
ATOM   2543 HG22 VAL P 173      -8.864  14.014   2.532  0.00 97.00      PROA   
ATOM   2544 HG23 VAL P 173      -9.099  15.324   3.725  0.00 97.00      PROA   
ATOM   2545  C   VAL P 173     -10.926  13.554   0.302  0.00 97.00      PROA   
ATOM   2546  O   VAL P 173     -11.925  12.957  -0.097  0.00 97.00      PROA   
ATOM   2547  N   ASP P 174      -9.697  13.020   0.201  0.00 97.00      PROA   
ATOM   2548  HN  ASP P 174      -8.914  13.522   0.560  0.00 97.00      PROA   
ATOM   2549  CA  ASP P 174      -9.434  11.635  -0.147  0.00 97.00      PROA   
ATOM   2550  HA  ASP P 174      -8.358  11.545  -0.117  0.00 97.00      PROA   
ATOM   2551  CB  ASP P 174      -9.941  10.650   0.940  0.00 97.00      PROA   
ATOM   2552  HB1 ASP P 174      -9.763   9.594   0.644  0.00 97.00      PROA   
ATOM   2553  HB2 ASP P 174     -11.027  10.789   1.127  0.00 97.00      PROA   
ATOM   2554  CG  ASP P 174      -9.183  10.894   2.227  0.00 97.00      PROA   
ATOM   2555  OD1 ASP P 174      -8.080  11.505   2.173  0.00 97.00      PROA   
ATOM   2556  OD2 ASP P 174      -9.616  10.405   3.302  0.00 97.00      PROA   
ATOM   2557  C   ASP P 174      -9.687  11.257  -1.603  0.00 97.00      PROA   
ATOM   2558  O   ASP P 174     -10.128  10.169  -1.957  0.00 97.00      PROA   
ATOM   2559  N   VAL P 175      -9.264  12.157  -2.506  0.00 97.00      PROA   
ATOM   2560  HN  VAL P 175      -8.984  13.058  -2.183  0.00 97.00      PROA   
ATOM   2561  CA  VAL P 175      -9.017  11.863  -3.908  0.00 97.00      PROA   
ATOM   2562  HA  VAL P 175      -9.314  10.851  -4.138  0.00 97.00      PROA   
ATOM   2563  CB  VAL P 175      -9.748  12.833  -4.832  0.00 97.00      PROA   
ATOM   2564  HB  VAL P 175      -9.437  13.876  -4.610  0.00 97.00      PROA   
ATOM   2565  CG1 VAL P 175      -9.446  12.526  -6.310  0.00 97.00      PROA   
ATOM   2566 HG11 VAL P 175      -9.708  11.477  -6.568  0.00 97.00      PROA   
ATOM   2567 HG12 VAL P 175      -8.376  12.694  -6.559  0.00 97.00      PROA   
ATOM   2568 HG13 VAL P 175     -10.040  13.193  -6.970  0.00 97.00      PROA   
ATOM   2569  CG2 VAL P 175     -11.262  12.706  -4.571  0.00 97.00      PROA   
ATOM   2570 HG21 VAL P 175     -11.524  13.037  -3.544  0.00 97.00      PROA   
ATOM   2571 HG22 VAL P 175     -11.589  11.651  -4.691  0.00 97.00      PROA   
ATOM   2572 HG23 VAL P 175     -11.823  13.336  -5.294  0.00 97.00      PROA   
ATOM   2573  C   VAL P 175      -7.506  11.958  -4.067  0.00 97.00      PROA   
ATOM   2574  O   VAL P 175      -6.870  12.755  -3.386  0.00 97.00      PROA   
ATOM   2575  N   SER P 176      -6.851  11.114  -4.885  0.00 97.00      PROA   
ATOM   2576  HN  SER P 176      -7.341  10.502  -5.501  0.00 97.00      PROA   
ATOM   2577  CA  SER P 176      -5.386  11.088  -4.939  0.00 97.00      PROA   
ATOM   2578  HA  SER P 176      -5.001  11.320  -3.957  0.00 97.00      PROA   
ATOM   2579  CB  SER P 176      -4.845   9.678  -5.281  0.00 97.00      PROA   
ATOM   2580  HB1 SER P 176      -5.064   9.433  -6.342  0.00 97.00      PROA   
ATOM   2581  HB2 SER P 176      -5.368   8.928  -4.650  0.00 97.00      PROA   
ATOM   2582  OG  SER P 176      -3.445   9.571  -5.014  0.00 97.00      PROA   
ATOM   2583  HG1 SER P 176      -3.043   9.290  -5.839  0.00 97.00      PROA   
ATOM   2584  C   SER P 176      -4.807  12.142  -5.887  0.00 97.00      PROA   
ATOM   2585  O   SER P 176      -5.528  12.834  -6.601  0.00 97.00      PROA   
ATOM   2586  N   HSD P 177      -3.474  12.336  -5.872  0.00 97.00      PROA   
ATOM   2587  HN  HSD P 177      -2.933  11.703  -5.324  0.00 97.00      PROA   
ATOM   2588  CA  HSD P 177      -2.767  13.294  -6.714  0.00 97.00      PROA   
ATOM   2589  HA  HSD P 177      -3.220  14.260  -6.547  0.00 97.00      PROA   
ATOM   2590  CB  HSD P 177      -1.262  13.387  -6.343  0.00 97.00      PROA   
ATOM   2591  HB1 HSD P 177      -0.693  13.943  -7.119  0.00 97.00      PROA   
ATOM   2592  HB2 HSD P 177      -0.851  12.356  -6.302  0.00 97.00      PROA   
ATOM   2593  ND1 HSD P 177      -0.945  15.449  -4.875  0.00 97.00      PROA   
ATOM   2594  HD1 HSD P 177      -1.272  16.141  -5.519  0.00 97.00      PROA   
ATOM   2595  CG  HSD P 177      -0.970  14.078  -5.037  0.00 97.00      PROA   
ATOM   2596  CE1 HSD P 177      -0.414  15.699  -3.654  0.00 97.00      PROA   
ATOM   2597  HE1 HSD P 177      -0.267  16.706  -3.264  0.00 97.00      PROA   
ATOM   2598  NE2 HSD P 177      -0.083  14.589  -3.025  0.00 97.00      PROA   
ATOM   2599  CD2 HSD P 177      -0.437  13.566  -3.894  0.00 97.00      PROA   
ATOM   2600  HD2 HSD P 177      -0.244  12.530  -3.644  0.00 97.00      PROA   
ATOM   2601  C   HSD P 177      -2.843  13.069  -8.221  0.00 97.00      PROA   
ATOM   2602  O   HSD P 177      -2.992  14.021  -8.984  0.00 97.00      PROA   
ATOM   2603  N   GLU P 178      -2.679  11.815  -8.680  0.00 97.00      PROA   
ATOM   2604  HN  GLU P 178      -2.546  11.051  -8.053  0.00 97.00      PROA   
ATOM   2605  CA  GLU P 178      -2.628  11.411 -10.072  0.00 97.00      PROA   
ATOM   2606  HA  GLU P 178      -1.893  12.048 -10.543  0.00 97.00      PROA   
ATOM   2607  CB  GLU P 178      -2.112   9.948 -10.214  0.00 97.00      PROA   
ATOM   2608  HB1 GLU P 178      -1.099   9.897  -9.760  0.00 97.00      PROA   
ATOM   2609  HB2 GLU P 178      -1.995   9.731 -11.297  0.00 97.00      PROA   
ATOM   2610  CG  GLU P 178      -2.982   8.817  -9.591  0.00 97.00      PROA   
ATOM   2611  HG1 GLU P 178      -2.611   7.839  -9.964  0.00 97.00      PROA   
ATOM   2612  HG2 GLU P 178      -4.044   8.908  -9.906  0.00 97.00      PROA   
ATOM   2613  CD  GLU P 178      -2.955   8.709  -8.070  0.00 97.00      PROA   
ATOM   2614  OE1 GLU P 178      -2.266   9.517  -7.393  0.00 97.00      PROA   
ATOM   2615  OE2 GLU P 178      -3.672   7.831  -7.539  0.00 97.00      PROA   
ATOM   2616  C   GLU P 178      -3.901  11.646 -10.873  0.00 97.00      PROA   
ATOM   2617  O   GLU P 178      -3.845  12.083 -12.022  0.00 97.00      PROA   
ATOM   2618  N   ASP P 179      -5.077  11.394 -10.271  0.00 97.00      PROA   
ATOM   2619  HN  ASP P 179      -5.071  11.023  -9.346  0.00 97.00      PROA   
ATOM   2620  CA  ASP P 179      -6.372  11.678 -10.861  0.00 97.00      PROA   
ATOM   2621  HA  ASP P 179      -6.231  12.180 -11.807  0.00 97.00      PROA   
ATOM   2622  CB  ASP P 179      -7.137  10.353 -11.140  0.00 97.00      PROA   
ATOM   2623  HB1 ASP P 179      -7.472   9.875 -10.195  0.00 97.00      PROA   
ATOM   2624  HB2 ASP P 179      -6.458   9.649 -11.668  0.00 97.00      PROA   
ATOM   2625  CG  ASP P 179      -8.331  10.577 -12.036  0.00 97.00      PROA   
ATOM   2626  OD1 ASP P 179      -8.361  11.594 -12.781  0.00 97.00      PROA   
ATOM   2627  OD2 ASP P 179      -9.226   9.691 -12.106  0.00 97.00      PROA   
ATOM   2628  C   ASP P 179      -7.147  12.625  -9.925  0.00 97.00      PROA   
ATOM   2629  O   ASP P 179      -8.034  12.183  -9.190  0.00 97.00      PROA   
ATOM   2630  N   PRO P 180      -6.826  13.921  -9.856  0.00 97.00      PROA   
ATOM   2631  CD  PRO P 180      -5.967  14.602 -10.831  0.00 97.00      PROA   
ATOM   2632  HD1 PRO P 180      -6.323  14.430 -11.869  0.00 97.00      PROA   
ATOM   2633  HD2 PRO P 180      -4.927  14.229 -10.719  0.00 97.00      PROA   
ATOM   2634  CA  PRO P 180      -7.285  14.823  -8.799  0.00 97.00      PROA   
ATOM   2635  HA  PRO P 180      -7.214  14.327  -7.842  0.00 97.00      PROA   
ATOM   2636  CB  PRO P 180      -6.284  15.988  -8.935  0.00 97.00      PROA   
ATOM   2637  HB1 PRO P 180      -5.340  15.688  -8.433  0.00 97.00      PROA   
ATOM   2638  HB2 PRO P 180      -6.636  16.942  -8.487  0.00 97.00      PROA   
ATOM   2639  CG  PRO P 180      -6.030  16.077 -10.440  0.00 97.00      PROA   
ATOM   2640  HG1 PRO P 180      -6.891  16.566 -10.944  0.00 97.00      PROA   
ATOM   2641  HG2 PRO P 180      -5.091  16.617 -10.686  0.00 97.00      PROA   
ATOM   2642  C   PRO P 180      -8.730  15.296  -8.953  0.00 97.00      PROA   
ATOM   2643  O   PRO P 180      -9.065  16.371  -8.455  0.00 97.00      PROA   
ATOM   2644  N   GLU P 181      -9.622  14.538  -9.612  0.00 97.00      PROA   
ATOM   2645  HN  GLU P 181      -9.337  13.642  -9.943  0.00 97.00      PROA   
ATOM   2646  CA  GLU P 181     -11.004  14.924  -9.816  0.00 97.00      PROA   
ATOM   2647  HA  GLU P 181     -10.996  15.861 -10.353  0.00 97.00      PROA   
ATOM   2648  CB  GLU P 181     -11.793  13.904 -10.670  0.00 97.00      PROA   
ATOM   2649  HB1 GLU P 181     -12.880  14.115 -10.579  0.00 97.00      PROA   
ATOM   2650  HB2 GLU P 181     -11.604  12.886 -10.267  0.00 97.00      PROA   
ATOM   2651  CG  GLU P 181     -11.524  13.909 -12.188  0.00 97.00      PROA   
ATOM   2652  HG1 GLU P 181     -10.488  13.568 -12.399  0.00 97.00      PROA   
ATOM   2653  HG2 GLU P 181     -11.662  14.927 -12.613  0.00 97.00      PROA   
ATOM   2654  CD  GLU P 181     -12.493  12.978 -12.906  0.00 97.00      PROA   
ATOM   2655  OE1 GLU P 181     -13.326  12.306 -12.247  0.00 97.00      PROA   
ATOM   2656  OE2 GLU P 181     -12.344  12.837 -14.146  0.00 97.00      PROA   
ATOM   2657  C   GLU P 181     -11.851  15.140  -8.567  0.00 97.00      PROA   
ATOM   2658  O   GLU P 181     -12.231  14.204  -7.865  0.00 97.00      PROA   
ATOM   2659  N   VAL P 182     -12.283  16.386  -8.331  0.00 97.00      PROA   
ATOM   2660  HN  VAL P 182     -11.831  17.164  -8.761  0.00 97.00      PROA   
ATOM   2661  CA  VAL P 182     -13.531  16.617  -7.632  0.00 97.00      PROA   
ATOM   2662  HA  VAL P 182     -14.091  15.698  -7.542  0.00 97.00      PROA   
ATOM   2663  CB  VAL P 182     -13.348  17.205  -6.233  0.00 97.00      PROA   
ATOM   2664  HB  VAL P 182     -12.826  18.183  -6.298  0.00 97.00      PROA   
ATOM   2665  CG1 VAL P 182     -14.721  17.392  -5.560  0.00 97.00      PROA   
ATOM   2666 HG11 VAL P 182     -15.250  16.418  -5.486  0.00 97.00      PROA   
ATOM   2667 HG12 VAL P 182     -15.365  18.110  -6.112  0.00 97.00      PROA   
ATOM   2668 HG13 VAL P 182     -14.582  17.793  -4.534  0.00 97.00      PROA   
ATOM   2669  CG2 VAL P 182     -12.491  16.251  -5.377  0.00 97.00      PROA   
ATOM   2670 HG21 VAL P 182     -11.473  16.132  -5.805  0.00 97.00      PROA   
ATOM   2671 HG22 VAL P 182     -12.968  15.249  -5.327  0.00 97.00      PROA   
ATOM   2672 HG23 VAL P 182     -12.385  16.641  -4.342  0.00 97.00      PROA   
ATOM   2673  C   VAL P 182     -14.362  17.554  -8.489  0.00 97.00      PROA   
ATOM   2674  O   VAL P 182     -14.107  18.757  -8.555  0.00 97.00      PROA   
ATOM   2675  N   LYS P 183     -15.419  17.051  -9.161  0.00 97.00      PROA   
ATOM   2676  HN  LYS P 183     -15.640  16.079  -9.176  0.00 97.00      PROA   
ATOM   2677  CA  LYS P 183     -16.408  17.933  -9.744  0.00 97.00      PROA   
ATOM   2678  HA  LYS P 183     -15.955  18.896  -9.928  0.00 97.00      PROA   
ATOM   2679  CB  LYS P 183     -16.959  17.517 -11.140  0.00 97.00      PROA   
ATOM   2680  HB1 LYS P 183     -17.175  16.427 -11.139  0.00 97.00      PROA   
ATOM   2681  HB2 LYS P 183     -16.157  17.695 -11.887  0.00 97.00      PROA   
ATOM   2682  CG  LYS P 183     -18.246  18.283 -11.529  0.00 97.00      PROA   
ATOM   2683  HG1 LYS P 183     -18.170  19.307 -11.107  0.00 97.00      PROA   
ATOM   2684  HG2 LYS P 183     -19.113  17.778 -11.052  0.00 97.00      PROA   
ATOM   2685  CD  LYS P 183     -18.489  18.443 -13.040  0.00 97.00      PROA   
ATOM   2686  HD1 LYS P 183     -18.394  17.452 -13.533  0.00 97.00      PROA   
ATOM   2687  HD2 LYS P 183     -17.685  19.089 -13.453  0.00 97.00      PROA   
ATOM   2688  CE  LYS P 183     -19.861  19.043 -13.415  0.00 97.00      PROA   
ATOM   2689  HE1 LYS P 183     -20.631  18.242 -13.433  0.00 97.00      PROA   
ATOM   2690  HE2 LYS P 183     -19.816  19.516 -14.419  0.00 97.00      PROA   
ATOM   2691  NZ  LYS P 183     -20.308  20.053 -12.436  0.00 97.00      PROA   
ATOM   2692  HZ1 LYS P 183     -19.532  20.588 -11.996  0.00 97.00      PROA   
ATOM   2693  HZ2 LYS P 183     -20.787  19.553 -11.660  0.00 97.00      PROA   
ATOM   2694  HZ3 LYS P 183     -20.997  20.720 -12.839  0.00 97.00      PROA   
ATOM   2695  C   LYS P 183     -17.532  18.198  -8.768  0.00 97.00      PROA   
ATOM   2696  O   LYS P 183     -18.249  17.303  -8.327  0.00 97.00      PROA   
ATOM   2697  N   PHE P 184     -17.721  19.477  -8.427  0.00 97.00      PROA   
ATOM   2698  HN  PHE P 184     -17.061  20.175  -8.693  0.00 97.00      PROA   
ATOM   2699  CA  PHE P 184     -18.881  19.924  -7.699  0.00 97.00      PROA   
ATOM   2700  HA  PHE P 184     -19.238  19.119  -7.074  0.00 97.00      PROA   
ATOM   2701  CB  PHE P 184     -18.533  21.112  -6.780  0.00 97.00      PROA   
ATOM   2702  HB1 PHE P 184     -19.442  21.502  -6.275  0.00 97.00      PROA   
ATOM   2703  HB2 PHE P 184     -18.068  21.942  -7.353  0.00 97.00      PROA   
ATOM   2704  CG  PHE P 184     -17.585  20.654  -5.706  0.00 97.00      PROA   
ATOM   2705  CD1 PHE P 184     -18.105  20.072  -4.540  0.00 97.00      PROA   
ATOM   2706  HD1 PHE P 184     -19.165  19.872  -4.476  0.00 97.00      PROA   
ATOM   2707  CE1 PHE P 184     -17.278  19.810  -3.443  0.00 97.00      PROA   
ATOM   2708  HE1 PHE P 184     -17.695  19.376  -2.546  0.00 97.00      PROA   
ATOM   2709  CZ  PHE P 184     -15.914  20.116  -3.507  0.00 97.00      PROA   
ATOM   2710  HZ  PHE P 184     -15.274  19.915  -2.661  0.00 97.00      PROA   
ATOM   2711  CD2 PHE P 184     -16.206  20.919  -5.777  0.00 97.00      PROA   
ATOM   2712  HD2 PHE P 184     -15.789  21.370  -6.666  0.00 97.00      PROA   
ATOM   2713  CE2 PHE P 184     -15.377  20.660  -4.679  0.00 97.00      PROA   
ATOM   2714  HE2 PHE P 184     -14.320  20.878  -4.735  0.00 97.00      PROA   
ATOM   2715  C   PHE P 184     -20.041  20.297  -8.613  0.00 97.00      PROA   
ATOM   2716  O   PHE P 184     -19.878  20.842  -9.710  0.00 97.00      PROA   
ATOM   2717  N   ASN P 185     -21.247  19.991  -8.131  0.00 97.00      PROA   
ATOM   2718  HN  ASN P 185     -21.301  19.484  -7.275  0.00 97.00      PROA   
ATOM   2719  CA  ASN P 185     -22.537  20.389  -8.634  0.00 97.00      PROA   
ATOM   2720  HA  ASN P 185     -22.451  21.168  -9.376  0.00 97.00      PROA   
ATOM   2721  CB  ASN P 185     -23.342  19.167  -9.147  0.00 97.00      PROA   
ATOM   2722  HB1 ASN P 185     -24.426  19.411  -9.179  0.00 97.00      PROA   
ATOM   2723  HB2 ASN P 185     -23.185  18.322  -8.443  0.00 97.00      PROA   
ATOM   2724  CG  ASN P 185     -22.887  18.693 -10.518  0.00 97.00      PROA   
ATOM   2725  OD1 ASN P 185     -21.709  18.477 -10.811  0.00 97.00      PROA   
ATOM   2726  ND2 ASN P 185     -23.851  18.524 -11.447  0.00 97.00      PROA   
ATOM   2727 HD21 ASN P 185     -23.614  18.141 -12.340  0.00 97.00      PROA   
ATOM   2728 HD22 ASN P 185     -24.756  18.903 -11.258  0.00 97.00      PROA   
ATOM   2729  C   ASN P 185     -23.237  20.983  -7.418  0.00 97.00      PROA   
ATOM   2730  O   ASN P 185     -22.897  20.664  -6.279  0.00 97.00      PROA   
ATOM   2731  N   TRP P 186     -24.208  21.881  -7.600  0.00 97.00      PROA   
ATOM   2732  HN  TRP P 186     -24.588  22.042  -8.507  0.00 97.00      PROA   
ATOM   2733  CA  TRP P 186     -24.754  22.627  -6.479  0.00 97.00      PROA   
ATOM   2734  HA  TRP P 186     -24.759  22.005  -5.596  0.00 97.00      PROA   
ATOM   2735  CB  TRP P 186     -23.947  23.918  -6.190  0.00 97.00      PROA   
ATOM   2736  HB1 TRP P 186     -24.591  24.687  -5.711  0.00 97.00      PROA   
ATOM   2737  HB2 TRP P 186     -23.633  24.339  -7.169  0.00 97.00      PROA   
ATOM   2738  CG  TRP P 186     -22.750  23.743  -5.305  0.00 97.00      PROA   
ATOM   2739  CD1 TRP P 186     -21.449  23.545  -5.696  0.00 97.00      PROA   
ATOM   2740  HD1 TRP P 186     -21.157  23.323  -6.712  0.00 97.00      PROA   
ATOM   2741  NE1 TRP P 186     -20.617  23.685  -4.606  0.00 97.00      PROA   
ATOM   2742  HE1 TRP P 186     -19.666  23.479  -4.523  0.00 97.00      PROA   
ATOM   2743  CE2 TRP P 186     -21.360  23.940  -3.499  0.00 97.00      PROA   
ATOM   2744  CD2 TRP P 186     -22.720  23.938  -3.880  0.00 97.00      PROA   
ATOM   2745  CE3 TRP P 186     -23.703  24.153  -2.910  0.00 97.00      PROA   
ATOM   2746  HE3 TRP P 186     -24.750  24.167  -3.177  0.00 97.00      PROA   
ATOM   2747  CZ3 TRP P 186     -23.307  24.378  -1.589  0.00 97.00      PROA   
ATOM   2748  HZ3 TRP P 186     -24.057  24.545  -0.830  0.00 97.00      PROA   
ATOM   2749  CZ2 TRP P 186     -20.968  24.224  -2.205  0.00 97.00      PROA   
ATOM   2750  HZ2 TRP P 186     -19.922  24.280  -1.943  0.00 97.00      PROA   
ATOM   2751  CH2 TRP P 186     -21.961  24.429  -1.246  0.00 97.00      PROA   
ATOM   2752  HH2 TRP P 186     -21.678  24.632  -0.223  0.00 97.00      PROA   
ATOM   2753  C   TRP P 186     -26.203  22.959  -6.725  0.00 97.00      PROA   
ATOM   2754  O   TRP P 186     -26.629  23.123  -7.858  0.00 97.00      PROA   
ATOM   2755  N   TYR P 187     -27.016  23.015  -5.660  0.00 97.00      PROA   
ATOM   2756  HN  TYR P 187     -26.646  22.877  -4.744  0.00 97.00      PROA   
ATOM   2757  CA  TYR P 187     -28.460  22.998  -5.771  0.00 97.00      PROA   
ATOM   2758  HA  TYR P 187     -28.749  23.293  -6.770  0.00 97.00      PROA   
ATOM   2759  CB  TYR P 187     -29.041  21.589  -5.449  0.00 97.00      PROA   
ATOM   2760  HB1 TYR P 187     -30.136  21.623  -5.267  0.00 97.00      PROA   
ATOM   2761  HB2 TYR P 187     -28.539  21.209  -4.533  0.00 97.00      PROA   
ATOM   2762  CG  TYR P 187     -28.784  20.604  -6.553  0.00 97.00      PROA   
ATOM   2763  CD1 TYR P 187     -27.512  20.043  -6.748  0.00 97.00      PROA   
ATOM   2764  HD1 TYR P 187     -26.700  20.298  -6.082  0.00 97.00      PROA   
ATOM   2765  CE1 TYR P 187     -27.261  19.243  -7.865  0.00 97.00      PROA   
ATOM   2766  HE1 TYR P 187     -26.253  18.919  -8.077  0.00 97.00      PROA   
ATOM   2767  CZ  TYR P 187     -28.299  18.908  -8.734  0.00 97.00      PROA   
ATOM   2768  OH  TYR P 187     -27.994  18.166  -9.887  0.00 97.00      PROA   
ATOM   2769  HH  TYR P 187     -27.348  18.708 -10.345  0.00 97.00      PROA   
ATOM   2770  CD2 TYR P 187     -29.828  20.221  -7.408  0.00 97.00      PROA   
ATOM   2771  HD2 TYR P 187     -30.815  20.629  -7.247  0.00 97.00      PROA   
ATOM   2772  CE2 TYR P 187     -29.595  19.365  -8.492  0.00 97.00      PROA   
ATOM   2773  HE2 TYR P 187     -30.400  19.117  -9.168  0.00 97.00      PROA   
ATOM   2774  C   TYR P 187     -29.129  23.978  -4.828  0.00 97.00      PROA   
ATOM   2775  O   TYR P 187     -28.697  24.170  -3.689  0.00 97.00      PROA   
ATOM   2776  N   VAL P 188     -30.233  24.584  -5.300  0.00 97.00      PROA   
ATOM   2777  HN  VAL P 188     -30.502  24.456  -6.251  0.00 97.00      PROA   
ATOM   2778  CA  VAL P 188     -31.203  25.289  -4.477  0.00 97.00      PROA   
ATOM   2779  HA  VAL P 188     -30.983  25.141  -3.430  0.00 97.00      PROA   
ATOM   2780  CB  VAL P 188     -31.303  26.784  -4.785  0.00 97.00      PROA   
ATOM   2781  HB  VAL P 188     -31.773  26.955  -5.777  0.00 97.00      PROA   
ATOM   2782  CG1 VAL P 188     -32.160  27.463  -3.696  0.00 97.00      PROA   
ATOM   2783 HG11 VAL P 188     -31.749  27.247  -2.687  0.00 97.00      PROA   
ATOM   2784 HG12 VAL P 188     -33.209  27.099  -3.724  0.00 97.00      PROA   
ATOM   2785 HG13 VAL P 188     -32.174  28.564  -3.838  0.00 97.00      PROA   
ATOM   2786  CG2 VAL P 188     -29.889  27.390  -4.832  0.00 97.00      PROA   
ATOM   2787 HG21 VAL P 188     -29.348  27.034  -5.734  0.00 97.00      PROA   
ATOM   2788 HG22 VAL P 188     -29.315  27.086  -3.931  0.00 97.00      PROA   
ATOM   2789 HG23 VAL P 188     -29.947  28.499  -4.869  0.00 97.00      PROA   
ATOM   2790  C   VAL P 188     -32.542  24.645  -4.788  0.00 97.00      PROA   
ATOM   2791  O   VAL P 188     -32.914  24.559  -5.956  0.00 97.00      PROA   
ATOM   2792  N   ASP P 189     -33.273  24.137  -3.779  0.00 97.00      PROA   
ATOM   2793  HN  ASP P 189     -32.960  24.261  -2.841  0.00 97.00      PROA   
ATOM   2794  CA  ASP P 189     -34.600  23.534  -3.909  0.00 97.00      PROA   
ATOM   2795  HA  ASP P 189     -34.770  22.966  -3.007  0.00 97.00      PROA   
ATOM   2796  CB  ASP P 189     -35.683  24.631  -3.939  0.00 97.00      PROA   
ATOM   2797  HB1 ASP P 189     -36.698  24.179  -3.940  0.00 97.00      PROA   
ATOM   2798  HB2 ASP P 189     -35.567  25.263  -4.845  0.00 97.00      PROA   
ATOM   2799  CG  ASP P 189     -35.574  25.499  -2.710  0.00 97.00      PROA   
ATOM   2800  OD1 ASP P 189     -35.403  24.980  -1.574  0.00 97.00      PROA   
ATOM   2801  OD2 ASP P 189     -35.761  26.733  -2.884  0.00 97.00      PROA   
ATOM   2802  C   ASP P 189     -34.781  22.517  -5.047  0.00 97.00      PROA   
ATOM   2803  O   ASP P 189     -35.725  22.569  -5.835  0.00 97.00      PROA   
ATOM   2804  N   GLY P 190     -33.849  21.549  -5.171  0.00 97.00      PROA   
ATOM   2805  HN  GLY P 190     -33.183  21.422  -4.440  0.00 97.00      PROA   
ATOM   2806  CA  GLY P 190     -33.841  20.580  -6.266  0.00 97.00      PROA   
ATOM   2807  HA1 GLY P 190     -34.843  20.194  -6.386  0.00 97.00      PROA   
ATOM   2808  HA2 GLY P 190     -33.137  19.807  -5.992  0.00 97.00      PROA   
ATOM   2809  C   GLY P 190     -33.408  21.088  -7.627  0.00 97.00      PROA   
ATOM   2810  O   GLY P 190     -33.411  20.334  -8.597  0.00 97.00      PROA   
ATOM   2811  N   VAL P 191     -32.969  22.354  -7.747  0.00 97.00      PROA   
ATOM   2812  HN  VAL P 191     -33.020  22.978  -6.971  0.00 97.00      PROA   
ATOM   2813  CA  VAL P 191     -32.561  22.955  -9.011  0.00 97.00      PROA   
ATOM   2814  HA  VAL P 191     -32.797  22.284  -9.824  0.00 97.00      PROA   
ATOM   2815  CB  VAL P 191     -33.284  24.277  -9.283  0.00 97.00      PROA   
ATOM   2816  HB  VAL P 191     -33.043  25.006  -8.480  0.00 97.00      PROA   
ATOM   2817  CG1 VAL P 191     -32.859  24.872 -10.645  0.00 97.00      PROA   
ATOM   2818 HG11 VAL P 191     -33.039  24.143 -11.463  0.00 97.00      PROA   
ATOM   2819 HG12 VAL P 191     -31.786  25.159 -10.650  0.00 97.00      PROA   
ATOM   2820 HG13 VAL P 191     -33.452  25.787 -10.856  0.00 97.00      PROA   
ATOM   2821  CG2 VAL P 191     -34.807  24.032  -9.269  0.00 97.00      PROA   
ATOM   2822 HG21 VAL P 191     -35.147  23.711  -8.261  0.00 97.00      PROA   
ATOM   2823 HG22 VAL P 191     -35.086  23.246 -10.003  0.00 97.00      PROA   
ATOM   2824 HG23 VAL P 191     -35.347  24.969  -9.524  0.00 97.00      PROA   
ATOM   2825  C   VAL P 191     -31.055  23.183  -9.034  0.00 97.00      PROA   
ATOM   2826  O   VAL P 191     -30.490  23.876  -8.188  0.00 97.00      PROA   
ATOM   2827  N   GLU P 192     -30.357  22.580 -10.021  0.00 97.00      PROA   
ATOM   2828  HN  GLU P 192     -30.837  22.002 -10.677  0.00 97.00      PROA   
ATOM   2829  CA  GLU P 192     -28.927  22.736 -10.253  0.00 97.00      PROA   
ATOM   2830  HA  GLU P 192     -28.423  22.453  -9.341  0.00 97.00      PROA   
ATOM   2831  CB  GLU P 192     -28.469  21.756 -11.372  0.00 97.00      PROA   
ATOM   2832  HB1 GLU P 192     -29.077  22.001 -12.269  0.00 97.00      PROA   
ATOM   2833  HB2 GLU P 192     -28.736  20.719 -11.076  0.00 97.00      PROA   
ATOM   2834  CG  GLU P 192     -26.975  21.816 -11.808  0.00 97.00      PROA   
ATOM   2835  HG1 GLU P 192     -26.594  22.858 -11.861  0.00 97.00      PROA   
ATOM   2836  HG2 GLU P 192     -26.898  21.386 -12.829  0.00 97.00      PROA   
ATOM   2837  CD  GLU P 192     -26.041  20.986 -10.942  0.00 97.00      PROA   
ATOM   2838  OE1 GLU P 192     -26.219  19.739 -10.905  0.00 97.00      PROA   
ATOM   2839  OE2 GLU P 192     -25.077  21.552 -10.364  0.00 97.00      PROA   
ATOM   2840  C   GLU P 192     -28.491  24.169 -10.583  0.00 97.00      PROA   
ATOM   2841  O   GLU P 192     -29.054  24.837 -11.450  0.00 97.00      PROA   
ATOM   2842  N   VAL P 193     -27.454  24.681  -9.901  0.00 97.00      PROA   
ATOM   2843  HN  VAL P 193     -27.041  24.127  -9.182  0.00 97.00      PROA   
ATOM   2844  CA  VAL P 193     -26.939  26.021 -10.094  0.00 97.00      PROA   
ATOM   2845  HA  VAL P 193     -27.307  26.395 -11.037  0.00 97.00      PROA   
ATOM   2846  CB  VAL P 193     -27.467  26.986  -9.025  0.00 97.00      PROA   
ATOM   2847  HB  VAL P 193     -28.566  27.058  -9.170  0.00 97.00      PROA   
ATOM   2848  CG1 VAL P 193     -27.234  26.449  -7.597  0.00 97.00      PROA   
ATOM   2849 HG11 VAL P 193     -26.169  26.186  -7.421  0.00 97.00      PROA   
ATOM   2850 HG12 VAL P 193     -27.849  25.542  -7.415  0.00 97.00      PROA   
ATOM   2851 HG13 VAL P 193     -27.526  27.215  -6.847  0.00 97.00      PROA   
ATOM   2852  CG2 VAL P 193     -26.870  28.397  -9.194  0.00 97.00      PROA   
ATOM   2853 HG21 VAL P 193     -27.006  28.761 -10.234  0.00 97.00      PROA   
ATOM   2854 HG22 VAL P 193     -25.790  28.390  -8.934  0.00 97.00      PROA   
ATOM   2855 HG23 VAL P 193     -27.383  29.103  -8.506  0.00 97.00      PROA   
ATOM   2856  C   VAL P 193     -25.415  26.038 -10.227  0.00 97.00      PROA   
ATOM   2857  O   VAL P 193     -24.636  25.939  -9.280  0.00 97.00      PROA   
ATOM   2858  N   HSD P 194     -24.905  26.255 -11.458  0.00 97.00      PROA   
ATOM   2859  HN  HSD P 194     -25.525  26.322 -12.236  0.00 97.00      PROA   
ATOM   2860  CA  HSD P 194     -23.468  26.221 -11.733  0.00 97.00      PROA   
ATOM   2861  HA  HSD P 194     -22.992  25.576 -11.010  0.00 97.00      PROA   
ATOM   2862  CB  HSD P 194     -23.166  25.610 -13.129  0.00 97.00      PROA   
ATOM   2863  HB1 HSD P 194     -22.242  26.036 -13.577  0.00 97.00      PROA   
ATOM   2864  HB2 HSD P 194     -24.006  25.841 -13.820  0.00 97.00      PROA   
ATOM   2865  ND1 HSD P 194     -23.651  23.239 -12.282  0.00 97.00      PROA   
ATOM   2866  HD1 HSD P 194     -24.395  23.412 -11.636  0.00 97.00      PROA   
ATOM   2867  CG  HSD P 194     -22.958  24.114 -13.089  0.00 97.00      PROA   
ATOM   2868  CE1 HSD P 194     -23.121  22.008 -12.464  0.00 97.00      PROA   
ATOM   2869  HE1 HSD P 194     -23.518  21.139 -11.939  0.00 97.00      PROA   
ATOM   2870  NE2 HSD P 194     -22.111  22.028 -13.324  0.00 97.00      PROA   
ATOM   2871  CD2 HSD P 194     -22.021  23.355 -13.725  0.00 97.00      PROA   
ATOM   2872  HD2 HSD P 194     -21.273  23.659 -14.446  0.00 97.00      PROA   
ATOM   2873  C   HSD P 194     -22.785  27.575 -11.537  0.00 97.00      PROA   
ATOM   2874  O   HSD P 194     -21.629  27.796 -11.911  0.00 97.00      PROA   
ATOM   2875  N   ASN P 195     -23.467  28.509 -10.840  0.00 97.00      PROA   
ATOM   2876  HN  ASN P 195     -24.435  28.345 -10.669  0.00 97.00      PROA   
ATOM   2877  CA  ASN P 195     -22.890  29.726 -10.280  0.00 97.00      PROA   
ATOM   2878  HA  ASN P 195     -22.434  30.277 -11.090  0.00 97.00      PROA   
ATOM   2879  CB  ASN P 195     -23.934  30.635  -9.564  0.00 97.00      PROA   
ATOM   2880  HB1 ASN P 195     -23.430  31.546  -9.176  0.00 97.00      PROA   
ATOM   2881  HB2 ASN P 195     -24.403  30.097  -8.713  0.00 97.00      PROA   
ATOM   2882  CG  ASN P 195     -25.031  31.085 -10.522  0.00 97.00      PROA   
ATOM   2883  OD1 ASN P 195     -25.071  30.724 -11.695  0.00 97.00      PROA   
ATOM   2884  ND2 ASN P 195     -25.975  31.907 -10.014  0.00 97.00      PROA   
ATOM   2885 HD21 ASN P 195     -25.937  32.203  -9.059  0.00 97.00      PROA   
ATOM   2886 HD22 ASN P 195     -26.680  32.224 -10.648  0.00 97.00      PROA   
ATOM   2887  C   ASN P 195     -21.783  29.387  -9.286  0.00 97.00      PROA   
ATOM   2888  O   ASN P 195     -20.714  29.998  -9.285  0.00 97.00      PROA   
ATOM   2889  N   ALA P 196     -22.004  28.337  -8.470  0.00 97.00      PROA   
ATOM   2890  HN  ALA P 196     -22.856  27.825  -8.541  0.00 97.00      PROA   
ATOM   2891  CA  ALA P 196     -21.063  27.800  -7.510  0.00 97.00      PROA   
ATOM   2892  HA  ALA P 196     -20.873  28.572  -6.779  0.00 97.00      PROA   
ATOM   2893  CB  ALA P 196     -21.704  26.593  -6.824  0.00 97.00      PROA   
ATOM   2894  HB1 ALA P 196     -21.859  25.761  -7.545  0.00 97.00      PROA   
ATOM   2895  HB2 ALA P 196     -22.696  26.860  -6.403  0.00 97.00      PROA   
ATOM   2896  HB3 ALA P 196     -21.071  26.228  -5.987  0.00 97.00      PROA   
ATOM   2897  C   ALA P 196     -19.715  27.378  -8.091  0.00 97.00      PROA   
ATOM   2898  O   ALA P 196     -19.605  26.934  -9.236  0.00 97.00      PROA   
ATOM   2899  N   LYS P 197     -18.624  27.570  -7.341  0.00 97.00      PROA   
ATOM   2900  HN  LYS P 197     -18.708  27.841  -6.386  0.00 97.00      PROA   
ATOM   2901  CA  LYS P 197     -17.301  27.497  -7.921  0.00 97.00      PROA   
ATOM   2902  HA  LYS P 197     -17.283  26.712  -8.662  0.00 97.00      PROA   
ATOM   2903  CB  LYS P 197     -16.934  28.878  -8.546  0.00 97.00      PROA   
ATOM   2904  HB1 LYS P 197     -16.432  29.513  -7.785  0.00 97.00      PROA   
ATOM   2905  HB2 LYS P 197     -17.874  29.412  -8.798  0.00 97.00      PROA   
ATOM   2906  CG  LYS P 197     -16.060  28.812  -9.814  0.00 97.00      PROA   
ATOM   2907  HG1 LYS P 197     -15.109  28.306  -9.544  0.00 97.00      PROA   
ATOM   2908  HG2 LYS P 197     -15.783  29.847 -10.109  0.00 97.00      PROA   
ATOM   2909  CD  LYS P 197     -16.666  28.089 -11.043  0.00 97.00      PROA   
ATOM   2910  HD1 LYS P 197     -16.981  27.058 -10.774  0.00 97.00      PROA   
ATOM   2911  HD2 LYS P 197     -15.828  27.973 -11.764  0.00 97.00      PROA   
ATOM   2912  CE  LYS P 197     -17.789  28.813 -11.819  0.00 97.00      PROA   
ATOM   2913  HE1 LYS P 197     -17.895  28.336 -12.817  0.00 97.00      PROA   
ATOM   2914  HE2 LYS P 197     -17.543  29.887 -11.967  0.00 97.00      PROA   
ATOM   2915  NZ  LYS P 197     -19.096  28.712 -11.149  0.00 97.00      PROA   
ATOM   2916  HZ1 LYS P 197     -19.304  29.528 -10.538  0.00 97.00      PROA   
ATOM   2917  HZ2 LYS P 197     -19.128  27.882 -10.524  0.00 97.00      PROA   
ATOM   2918  HZ3 LYS P 197     -19.891  28.594 -11.808  0.00 97.00      PROA   
ATOM   2919  C   LYS P 197     -16.302  27.084  -6.847  0.00 97.00      PROA   
ATOM   2920  O   LYS P 197     -16.535  27.218  -5.647  0.00 97.00      PROA   
ATOM   2921  N   THR P 198     -15.173  26.497  -7.269  0.00 97.00      PROA   
ATOM   2922  HN  THR P 198     -14.958  26.387  -8.236  0.00 97.00      PROA   
ATOM   2923  CA  THR P 198     -14.088  26.028  -6.417  0.00 97.00      PROA   
ATOM   2924  HA  THR P 198     -14.522  25.356  -5.692  0.00 97.00      PROA   
ATOM   2925  CB  THR P 198     -13.055  25.221  -7.195  0.00 97.00      PROA   
ATOM   2926  HB  THR P 198     -12.090  25.105  -6.657  0.00 97.00      PROA   
ATOM   2927  OG1 THR P 198     -12.844  25.801  -8.478  0.00 97.00      PROA   
ATOM   2928  HG1 THR P 198     -12.323  26.594  -8.329  0.00 97.00      PROA   
ATOM   2929  CG2 THR P 198     -13.625  23.814  -7.436  0.00 97.00      PROA   
ATOM   2930 HG21 THR P 198     -14.585  23.863  -7.993  0.00 97.00      PROA   
ATOM   2931 HG22 THR P 198     -13.792  23.292  -6.469  0.00 97.00      PROA   
ATOM   2932 HG23 THR P 198     -12.907  23.213  -8.035  0.00 97.00      PROA   
ATOM   2933  C   THR P 198     -13.357  27.084  -5.605  0.00 97.00      PROA   
ATOM   2934  O   THR P 198     -13.099  28.199  -6.051  0.00 97.00      PROA   
ATOM   2935  N   LYS P 199     -12.952  26.707  -4.385  0.00 97.00      PROA   
ATOM   2936  HN  LYS P 199     -13.161  25.784  -4.073  0.00 97.00      PROA   
ATOM   2937  CA  LYS P 199     -11.928  27.363  -3.602  0.00 97.00      PROA   
ATOM   2938  HA  LYS P 199     -11.804  28.379  -3.947  0.00 97.00      PROA   
ATOM   2939  CB  LYS P 199     -12.317  27.334  -2.095  0.00 97.00      PROA   
ATOM   2940  HB1 LYS P 199     -11.453  27.599  -1.449  0.00 97.00      PROA   
ATOM   2941  HB2 LYS P 199     -12.583  26.281  -1.861  0.00 97.00      PROA   
ATOM   2942  CG  LYS P 199     -13.523  28.217  -1.701  0.00 97.00      PROA   
ATOM   2943  HG1 LYS P 199     -13.813  27.946  -0.663  0.00 97.00      PROA   
ATOM   2944  HG2 LYS P 199     -14.385  27.973  -2.358  0.00 97.00      PROA   
ATOM   2945  CD  LYS P 199     -13.221  29.728  -1.779  0.00 97.00      PROA   
ATOM   2946  HD1 LYS P 199     -12.982  29.970  -2.837  0.00 97.00      PROA   
ATOM   2947  HD2 LYS P 199     -12.313  29.957  -1.180  0.00 97.00      PROA   
ATOM   2948  CE  LYS P 199     -14.375  30.657  -1.353  0.00 97.00      PROA   
ATOM   2949  HE1 LYS P 199     -15.301  30.399  -1.910  0.00 97.00      PROA   
ATOM   2950  HE2 LYS P 199     -14.120  31.715  -1.575  0.00 97.00      PROA   
ATOM   2951  NZ  LYS P 199     -14.666  30.561   0.092  0.00 97.00      PROA   
ATOM   2952  HZ1 LYS P 199     -13.908  30.940   0.695  0.00 97.00      PROA   
ATOM   2953  HZ2 LYS P 199     -14.929  29.597   0.381  0.00 97.00      PROA   
ATOM   2954  HZ3 LYS P 199     -15.504  31.151   0.267  0.00 97.00      PROA   
ATOM   2955  C   LYS P 199     -10.620  26.606  -3.879  0.00 97.00      PROA   
ATOM   2956  O   LYS P 199     -10.698  25.477  -4.368  0.00 97.00      PROA   
ATOM   2957  N   PRO P 200      -9.417  27.141  -3.679  0.00 97.00      PROA   
ATOM   2958  CD  PRO P 200      -9.172  28.482  -3.145  0.00 97.00      PROA   
ATOM   2959  HD1 PRO P 200      -9.925  28.795  -2.389  0.00 97.00      PROA   
ATOM   2960  HD2 PRO P 200      -9.160  29.202  -3.991  0.00 97.00      PROA   
ATOM   2961  CA  PRO P 200      -8.162  26.427  -3.939  0.00 97.00      PROA   
ATOM   2962  HA  PRO P 200      -8.125  26.262  -5.006  0.00 97.00      PROA   
ATOM   2963  CB  PRO P 200      -7.064  27.408  -3.476  0.00 97.00      PROA   
ATOM   2964  HB1 PRO P 200      -6.696  27.981  -4.354  0.00 97.00      PROA   
ATOM   2965  HB2 PRO P 200      -6.201  26.908  -2.985  0.00 97.00      PROA   
ATOM   2966  CG  PRO P 200      -7.785  28.365  -2.520  0.00 97.00      PROA   
ATOM   2967  HG1 PRO P 200      -7.869  27.883  -1.522  0.00 97.00      PROA   
ATOM   2968  HG2 PRO P 200      -7.268  29.342  -2.416  0.00 97.00      PROA   
ATOM   2969  C   PRO P 200      -8.009  25.032  -3.327  0.00 97.00      PROA   
ATOM   2970  O   PRO P 200      -8.461  24.777  -2.214  0.00 97.00      PROA   
ATOM   2971  N   ARG P 201      -7.350  24.114  -4.063  0.00 97.00      PROA   
ATOM   2972  HN  ARG P 201      -7.085  24.338  -4.998  0.00 97.00      PROA   
ATOM   2973  CA  ARG P 201      -6.881  22.830  -3.568  0.00 97.00      PROA   
ATOM   2974  HA  ARG P 201      -7.748  22.344  -3.145  0.00 97.00      PROA   
ATOM   2975  CB  ARG P 201      -6.362  21.892  -4.712  0.00 97.00      PROA   
ATOM   2976  HB1 ARG P 201      -7.279  21.494  -5.197  0.00 97.00      PROA   
ATOM   2977  HB2 ARG P 201      -5.837  21.008  -4.289  0.00 97.00      PROA   
ATOM   2978  CG  ARG P 201      -5.505  22.537  -5.840  0.00 97.00      PROA   
ATOM   2979  HG1 ARG P 201      -5.520  23.645  -5.770  0.00 97.00      PROA   
ATOM   2980  HG2 ARG P 201      -6.009  22.284  -6.797  0.00 97.00      PROA   
ATOM   2981  CD  ARG P 201      -4.043  22.044  -6.011  0.00 97.00      PROA   
ATOM   2982  HD1 ARG P 201      -3.605  22.429  -6.956  0.00 97.00      PROA   
ATOM   2983  HD2 ARG P 201      -4.022  20.935  -6.064  0.00 97.00      PROA   
ATOM   2984  NE  ARG P 201      -3.180  22.482  -4.869  0.00 97.00      PROA   
ATOM   2985  HE  ARG P 201      -2.640  21.802  -4.372  0.00 97.00      PROA   
ATOM   2986  CZ  ARG P 201      -2.959  23.721  -4.484  0.00 97.00      PROA   
ATOM   2987  NH1 ARG P 201      -3.257  24.781  -5.187  0.00 97.00      PROA   
ATOM   2988 HH11 ARG P 201      -3.379  24.619  -6.166  0.00 97.00      PROA   
ATOM   2989 HH12 ARG P 201      -2.839  25.601  -4.795  0.00 97.00      PROA   
ATOM   2990  NH2 ARG P 201      -2.410  23.959  -3.325  0.00 97.00      PROA   
ATOM   2991 HH21 ARG P 201      -2.053  23.117  -2.921  0.00 97.00      PROA   
ATOM   2992 HH22 ARG P 201      -3.112  24.246  -2.673  0.00 97.00      PROA   
ATOM   2993  C   ARG P 201      -5.885  22.886  -2.410  0.00 97.00      PROA   
ATOM   2994  O   ARG P 201      -5.042  23.781  -2.332  0.00 97.00      PROA   
ATOM   2995  N   GLU P 202      -5.963  21.908  -1.490  0.00 97.00      PROA   
ATOM   2996  HN  GLU P 202      -6.718  21.257  -1.497  0.00 97.00      PROA   
ATOM   2997  CA  GLU P 202      -4.940  21.689  -0.486  0.00 97.00      PROA   
ATOM   2998  HA  GLU P 202      -4.050  22.254  -0.722  0.00 97.00      PROA   
ATOM   2999  CB  GLU P 202      -5.435  22.090   0.928  0.00 97.00      PROA   
ATOM   3000  HB1 GLU P 202      -6.232  21.385   1.248  0.00 97.00      PROA   
ATOM   3001  HB2 GLU P 202      -5.904  23.095   0.857  0.00 97.00      PROA   
ATOM   3002  CG  GLU P 202      -4.313  22.169   2.002  0.00 97.00      PROA   
ATOM   3003  HG1 GLU P 202      -3.704  23.085   1.849  0.00 97.00      PROA   
ATOM   3004  HG2 GLU P 202      -3.634  21.292   1.940  0.00 97.00      PROA   
ATOM   3005  CD  GLU P 202      -4.887  22.219   3.406  0.00 97.00      PROA   
ATOM   3006  OE1 GLU P 202      -5.786  23.052   3.674  0.00 97.00      PROA   
ATOM   3007  OE2 GLU P 202      -4.545  21.334   4.237  0.00 97.00      PROA   
ATOM   3008  C   GLU P 202      -4.562  20.213  -0.510  0.00 97.00      PROA   
ATOM   3009  O   GLU P 202      -5.355  19.321  -0.200  0.00 97.00      PROA   
ATOM   3010  N   GLU P 203      -3.322  19.904  -0.903  0.00 97.00      PROA   
ATOM   3011  HN  GLU P 203      -2.704  20.612  -1.239  0.00 97.00      PROA   
ATOM   3012  CA  GLU P 203      -2.714  18.598  -0.780  0.00 97.00      PROA   
ATOM   3013  HA  GLU P 203      -3.459  17.878  -1.085  0.00 97.00      PROA   
ATOM   3014  CB  GLU P 203      -1.521  18.369  -1.761  0.00 97.00      PROA   
ATOM   3015  HB1 GLU P 203      -1.936  18.024  -2.732  0.00 97.00      PROA   
ATOM   3016  HB2 GLU P 203      -0.893  17.537  -1.376  0.00 97.00      PROA   
ATOM   3017  CG  GLU P 203      -0.611  19.602  -2.036  0.00 97.00      PROA   
ATOM   3018  HG1 GLU P 203       0.314  19.278  -2.561  0.00 97.00      PROA   
ATOM   3019  HG2 GLU P 203      -0.315  20.065  -1.071  0.00 97.00      PROA   
ATOM   3020  CD  GLU P 203      -1.269  20.659  -2.906  0.00 97.00      PROA   
ATOM   3021  OE1 GLU P 203      -1.392  20.495  -4.146  0.00 97.00      PROA   
ATOM   3022  OE2 GLU P 203      -1.773  21.661  -2.339  0.00 97.00      PROA   
ATOM   3023  C   GLU P 203      -2.410  18.246   0.673  0.00 97.00      PROA   
ATOM   3024  O   GLU P 203      -1.744  18.970   1.407  0.00 97.00      PROA   
ATOM   3025  N   GLN P 204      -2.985  17.133   1.148  0.00 97.00      PROA   
ATOM   3026  HN  GLN P 204      -3.488  16.528   0.535  0.00 97.00      PROA   
ATOM   3027  CA  GLN P 204      -2.972  16.730   2.531  0.00 97.00      PROA   
ATOM   3028  HA  GLN P 204      -2.971  17.621   3.141  0.00 97.00      PROA   
ATOM   3029  CB  GLN P 204      -4.236  15.882   2.863  0.00 97.00      PROA   
ATOM   3030  HB1 GLN P 204      -4.193  15.519   3.912  0.00 97.00      PROA   
ATOM   3031  HB2 GLN P 204      -4.249  14.982   2.212  0.00 97.00      PROA   
ATOM   3032  CG  GLN P 204      -5.592  16.619   2.684  0.00 97.00      PROA   
ATOM   3033  HG1 GLN P 204      -6.419  15.970   3.042  0.00 97.00      PROA   
ATOM   3034  HG2 GLN P 204      -5.769  16.821   1.606  0.00 97.00      PROA   
ATOM   3035  CD  GLN P 204      -5.654  17.934   3.457  0.00 97.00      PROA   
ATOM   3036  OE1 GLN P 204      -6.161  18.007   4.581  0.00 97.00      PROA   
ATOM   3037  NE2 GLN P 204      -5.128  19.016   2.853  0.00 97.00      PROA   
ATOM   3038 HE21 GLN P 204      -4.963  19.843   3.391  0.00 97.00      PROA   
ATOM   3039 HE22 GLN P 204      -4.758  18.945   1.927  0.00 97.00      PROA   
ATOM   3040  C   GLN P 204      -1.702  16.002   2.920  0.00 97.00      PROA   
ATOM   3041  O   GLN P 204      -0.862  15.621   2.111  0.00 97.00      PROA   
ATOM   3042  N   TYR P 205      -1.530  15.771   4.228  0.00 97.00      PROA   
ATOM   3043  HN  TYR P 205      -2.242  16.058   4.864  0.00 97.00      PROA   
ATOM   3044  CA  TYR P 205      -0.244  15.471   4.840  0.00 97.00      PROA   
ATOM   3045  HA  TYR P 205       0.540  15.943   4.267  0.00 97.00      PROA   
ATOM   3046  CB  TYR P 205      -0.260  16.042   6.290  0.00 97.00      PROA   
ATOM   3047  HB1 TYR P 205       0.763  16.039   6.725  0.00 97.00      PROA   
ATOM   3048  HB2 TYR P 205      -0.928  15.443   6.946  0.00 97.00      PROA   
ATOM   3049  CG  TYR P 205      -0.777  17.465   6.246  0.00 97.00      PROA   
ATOM   3050  CD1 TYR P 205       0.057  18.492   5.776  0.00 97.00      PROA   
ATOM   3051  HD1 TYR P 205       1.082  18.274   5.515  0.00 97.00      PROA   
ATOM   3052  CE1 TYR P 205      -0.445  19.787   5.586  0.00 97.00      PROA   
ATOM   3053  HE1 TYR P 205       0.191  20.571   5.201  0.00 97.00      PROA   
ATOM   3054  CZ  TYR P 205      -1.788  20.066   5.848  0.00 97.00      PROA   
ATOM   3055  OH  TYR P 205      -2.271  21.369   5.615  0.00 97.00      PROA   
ATOM   3056  HH  TYR P 205      -3.125  21.313   5.181  0.00 97.00      PROA   
ATOM   3057  CD2 TYR P 205      -2.119  17.770   6.562  0.00 97.00      PROA   
ATOM   3058  HD2 TYR P 205      -2.778  16.994   6.924  0.00 97.00      PROA   
ATOM   3059  CE2 TYR P 205      -2.628  19.060   6.338  0.00 97.00      PROA   
ATOM   3060  HE2 TYR P 205      -3.664  19.288   6.540  0.00 97.00      PROA   
ATOM   3061  C   TYR P 205       0.025  13.966   4.825  0.00 97.00      PROA   
ATOM   3062  O   TYR P 205       0.979  13.455   5.400  0.00 97.00      PROA   
ATOM   3063  N   ASN P 206      -0.846  13.245   4.111  0.00 97.00      PROA   
ATOM   3064  HN  ASN P 206      -1.654  13.717   3.768  0.00 97.00      PROA   
ATOM   3065  CA  ASN P 206      -0.791  11.858   3.707  0.00 97.00      PROA   
ATOM   3066  HA  ASN P 206       0.137  11.417   4.039  0.00 97.00      PROA   
ATOM   3067  CB  ASN P 206      -2.010  11.097   4.318  0.00 97.00      PROA   
ATOM   3068  HB1 ASN P 206      -1.854  11.015   5.415  0.00 97.00      PROA   
ATOM   3069  HB2 ASN P 206      -2.097  10.070   3.902  0.00 97.00      PROA   
ATOM   3070  CG  ASN P 206      -3.337  11.835   4.108  0.00 97.00      PROA   
ATOM   3071  OD1 ASN P 206      -3.438  12.866   3.447  0.00 97.00      PROA   
ATOM   3072  ND2 ASN P 206      -4.398  11.324   4.720  0.00 97.00      PROA   
ATOM   3073 HD22 ASN P 206      -4.408  10.425   5.150  0.00 97.00      PROA   
ATOM   3074  C   ASN P 206      -0.823  11.726   2.177  0.00 97.00      PROA   
ATOM   3075  O   ASN P 206      -0.931  10.620   1.655  0.00 97.00      PROA   
ATOM   3076  N   SER P 207      -0.752  12.846   1.426  0.00 97.00      PROA   
ATOM   3077  HN  SER P 207      -0.629  13.739   1.853  0.00 97.00      PROA   
ATOM   3078  CA  SER P 207      -0.764  12.864  -0.036  0.00 97.00      PROA   
ATOM   3079  HA  SER P 207      -0.581  13.903  -0.267  0.00 97.00      PROA   
ATOM   3080  CB  SER P 207       0.396  12.088  -0.737  0.00 97.00      PROA   
ATOM   3081  HB1 SER P 207       0.072  11.548  -1.653  0.00 97.00      PROA   
ATOM   3082  HB2 SER P 207       0.796  11.316  -0.045  0.00 97.00      PROA   
ATOM   3083  OG  SER P 207       1.460  12.977  -1.087  0.00 97.00      PROA   
ATOM   3084  HG1 SER P 207       1.089  13.589  -1.727  0.00 97.00      PROA   
ATOM   3085  C   SER P 207      -2.114  12.650  -0.706  0.00 97.00      PROA   
ATOM   3086  O   SER P 207      -2.206  12.231  -1.857  0.00 97.00      PROA   
ATOM   3087  N   THR P 208      -3.230  12.980  -0.028  0.00 97.00      PROA   
ATOM   3088  HN  THR P 208      -3.196  13.248   0.932  0.00 97.00      PROA   
ATOM   3089  CA  THR P 208      -4.542  13.030  -0.678  0.00 97.00      PROA   
ATOM   3090  HA  THR P 208      -4.483  12.550  -1.643  0.00 97.00      PROA   
ATOM   3091  CB  THR P 208      -5.671  12.309   0.071  0.00 97.00      PROA   
ATOM   3092  HB  THR P 208      -6.492  12.139  -0.659  0.00 97.00      PROA   
ATOM   3093  OG1 THR P 208      -6.200  13.024   1.182  0.00 97.00      PROA   
ATOM   3094  HG1 THR P 208      -6.845  12.435   1.579  0.00 97.00      PROA   
ATOM   3095  CG2 THR P 208      -5.182  10.949   0.586  0.00 97.00      PROA   
ATOM   3096 HG21 THR P 208      -4.420  11.081   1.383  0.00 97.00      PROA   
ATOM   3097 HG22 THR P 208      -4.734  10.357  -0.240  0.00 97.00      PROA   
ATOM   3098 HG23 THR P 208      -6.030  10.374   1.017  0.00 97.00      PROA   
ATOM   3099  C   THR P 208      -4.928  14.475  -0.945  0.00 97.00      PROA   
ATOM   3100  O   THR P 208      -4.404  15.413  -0.354  0.00 97.00      PROA   
ATOM   3101  N   TYR P 209      -5.859  14.728  -1.871  0.00 97.00      PROA   
ATOM   3102  HN  TYR P 209      -6.238  13.988  -2.421  0.00 97.00      PROA   
ATOM   3103  CA  TYR P 209      -6.385  16.051  -2.128  0.00 97.00      PROA   
ATOM   3104  HA  TYR P 209      -5.644  16.770  -1.811  0.00 97.00      PROA   
ATOM   3105  CB  TYR P 209      -6.714  16.265  -3.639  0.00 97.00      PROA   
ATOM   3106  HB1 TYR P 209      -7.576  16.946  -3.803  0.00 97.00      PROA   
ATOM   3107  HB2 TYR P 209      -6.946  15.292  -4.122  0.00 97.00      PROA   
ATOM   3108  CG  TYR P 209      -5.547  16.906  -4.320  0.00 97.00      PROA   
ATOM   3109  CD1 TYR P 209      -4.889  16.318  -5.413  0.00 97.00      PROA   
ATOM   3110  HD1 TYR P 209      -5.232  15.370  -5.799  0.00 97.00      PROA   
ATOM   3111  CE1 TYR P 209      -3.771  16.949  -5.985  0.00 97.00      PROA   
ATOM   3112  HE1 TYR P 209      -3.254  16.491  -6.816  0.00 97.00      PROA   
ATOM   3113  CZ  TYR P 209      -3.297  18.152  -5.450  0.00 97.00      PROA   
ATOM   3114  OH  TYR P 209      -2.115  18.734  -5.946  0.00 97.00      PROA   
ATOM   3115  HH  TYR P 209      -1.813  19.375  -5.299  0.00 97.00      PROA   
ATOM   3116  CD2 TYR P 209      -5.114  18.155  -3.852  0.00 97.00      PROA   
ATOM   3117  HD2 TYR P 209      -5.627  18.633  -3.031  0.00 97.00      PROA   
ATOM   3118  CE2 TYR P 209      -3.985  18.763  -4.399  0.00 97.00      PROA   
ATOM   3119  HE2 TYR P 209      -3.643  19.697  -3.979  0.00 97.00      PROA   
ATOM   3120  C   TYR P 209      -7.609  16.394  -1.308  0.00 97.00      PROA   
ATOM   3121  O   TYR P 209      -8.630  15.709  -1.349  0.00 97.00      PROA   
ATOM   3122  N   ARG P 210      -7.552  17.534  -0.591  0.00 97.00      PROA   
ATOM   3123  HN  ARG P 210      -6.698  18.038  -0.489  0.00 97.00      PROA   
ATOM   3124  CA  ARG P 210      -8.739  18.250  -0.181  0.00 97.00      PROA   
ATOM   3125  HA  ARG P 210      -9.569  17.559  -0.169  0.00 97.00      PROA   
ATOM   3126  CB  ARG P 210      -8.649  18.821   1.259  0.00 97.00      PROA   
ATOM   3127  HB1 ARG P 210      -7.638  19.253   1.413  0.00 97.00      PROA   
ATOM   3128  HB2 ARG P 210      -8.748  17.966   1.962  0.00 97.00      PROA   
ATOM   3129  CG  ARG P 210      -9.699  19.906   1.605  0.00 97.00      PROA   
ATOM   3130  HG1 ARG P 210     -10.623  19.720   1.017  0.00 97.00      PROA   
ATOM   3131  HG2 ARG P 210      -9.302  20.896   1.294  0.00 97.00      PROA   
ATOM   3132  CD  ARG P 210     -10.154  19.953   3.073  0.00 97.00      PROA   
ATOM   3133  HD1 ARG P 210     -10.765  19.053   3.295  0.00 97.00      PROA   
ATOM   3134  HD2 ARG P 210     -10.768  20.854   3.284  0.00 97.00      PROA   
ATOM   3135  NE  ARG P 210      -8.973  19.905   3.978  0.00 97.00      PROA   
ATOM   3136  HE  ARG P 210      -8.876  19.109   4.575  0.00 97.00      PROA   
ATOM   3137  CZ  ARG P 210      -8.111  20.877   4.204  0.00 97.00      PROA   
ATOM   3138  NH1 ARG P 210      -8.206  22.077   3.703  0.00 97.00      PROA   
ATOM   3139 HH11 ARG P 210      -8.948  22.302   3.071  0.00 97.00      PROA   
ATOM   3140 HH12 ARG P 210      -7.358  22.606   3.739  0.00 97.00      PROA   
ATOM   3141  NH2 ARG P 210      -7.064  20.613   4.943  0.00 97.00      PROA   
ATOM   3142 HH21 ARG P 210      -6.789  19.652   4.973  0.00 97.00      PROA   
ATOM   3143 HH22 ARG P 210      -6.295  21.241   4.825  0.00 97.00      PROA   
ATOM   3144  C   ARG P 210      -9.099  19.308  -1.214  0.00 97.00      PROA   
ATOM   3145  O   ARG P 210      -8.280  20.142  -1.606  0.00 97.00      PROA   
ATOM   3146  N   VAL P 211     -10.349  19.272  -1.705  0.00 97.00      PROA   
ATOM   3147  HN  VAL P 211     -10.994  18.597  -1.353  0.00 97.00      PROA   
ATOM   3148  CA  VAL P 211     -10.858  20.218  -2.680  0.00 97.00      PROA   
ATOM   3149  HA  VAL P 211     -10.146  21.019  -2.813  0.00 97.00      PROA   
ATOM   3150  CB  VAL P 211     -11.152  19.604  -4.049  0.00 97.00      PROA   
ATOM   3151  HB  VAL P 211     -12.056  18.960  -3.998  0.00 97.00      PROA   
ATOM   3152  CG1 VAL P 211     -11.369  20.727  -5.086  0.00 97.00      PROA   
ATOM   3153 HG11 VAL P 211     -10.454  21.350  -5.178  0.00 97.00      PROA   
ATOM   3154 HG12 VAL P 211     -12.217  21.390  -4.812  0.00 97.00      PROA   
ATOM   3155 HG13 VAL P 211     -11.584  20.285  -6.083  0.00 97.00      PROA   
ATOM   3156  CG2 VAL P 211      -9.963  18.727  -4.495  0.00 97.00      PROA   
ATOM   3157 HG21 VAL P 211      -9.853  17.835  -3.842  0.00 97.00      PROA   
ATOM   3158 HG22 VAL P 211      -9.015  19.306  -4.472  0.00 97.00      PROA   
ATOM   3159 HG23 VAL P 211     -10.123  18.364  -5.533  0.00 97.00      PROA   
ATOM   3160  C   VAL P 211     -12.113  20.826  -2.081  0.00 97.00      PROA   
ATOM   3161  O   VAL P 211     -12.949  20.137  -1.494  0.00 97.00      PROA   
ATOM   3162  N   VAL P 212     -12.249  22.157  -2.162  0.00 97.00      PROA   
ATOM   3163  HN  VAL P 212     -11.587  22.707  -2.666  0.00 97.00      PROA   
ATOM   3164  CA  VAL P 212     -13.302  22.901  -1.500  0.00 97.00      PROA   
ATOM   3165  HA  VAL P 212     -14.004  22.225  -1.035  0.00 97.00      PROA   
ATOM   3166  CB  VAL P 212     -12.712  23.815  -0.419  0.00 97.00      PROA   
ATOM   3167  HB  VAL P 212     -11.973  24.506  -0.879  0.00 97.00      PROA   
ATOM   3168  CG1 VAL P 212     -13.807  24.631   0.297  0.00 97.00      PROA   
ATOM   3169 HG11 VAL P 212     -14.593  23.956   0.698  0.00 97.00      PROA   
ATOM   3170 HG12 VAL P 212     -14.290  25.362  -0.386  0.00 97.00      PROA   
ATOM   3171 HG13 VAL P 212     -13.369  25.195   1.148  0.00 97.00      PROA   
ATOM   3172  CG2 VAL P 212     -11.941  22.955   0.607  0.00 97.00      PROA   
ATOM   3173 HG21 VAL P 212     -11.029  22.514   0.151  0.00 97.00      PROA   
ATOM   3174 HG22 VAL P 212     -12.581  22.128   0.983  0.00 97.00      PROA   
ATOM   3175 HG23 VAL P 212     -11.622  23.575   1.472  0.00 97.00      PROA   
ATOM   3176  C   VAL P 212     -14.074  23.686  -2.553  0.00 97.00      PROA   
ATOM   3177  O   VAL P 212     -13.516  24.145  -3.546  0.00 97.00      PROA   
ATOM   3178  N   SER P 213     -15.396  23.862  -2.402  0.00 97.00      PROA   
ATOM   3179  HN  SER P 213     -15.876  23.438  -1.638  0.00 97.00      PROA   
ATOM   3180  CA  SER P 213     -16.165  24.732  -3.283  0.00 97.00      PROA   
ATOM   3181  HA  SER P 213     -15.506  25.473  -3.710  0.00 97.00      PROA   
ATOM   3182  CB  SER P 213     -16.889  24.009  -4.447  0.00 97.00      PROA   
ATOM   3183  HB1 SER P 213     -16.121  23.476  -5.048  0.00 97.00      PROA   
ATOM   3184  HB2 SER P 213     -17.382  24.739  -5.124  0.00 97.00      PROA   
ATOM   3185  OG  SER P 213     -17.870  23.086  -3.978  0.00 97.00      PROA   
ATOM   3186  HG1 SER P 213     -17.405  22.279  -3.748  0.00 97.00      PROA   
ATOM   3187  C   SER P 213     -17.191  25.526  -2.517  0.00 97.00      PROA   
ATOM   3188  O   SER P 213     -17.508  25.242  -1.363  0.00 97.00      PROA   
ATOM   3189  N   VAL P 214     -17.701  26.583  -3.163  0.00 97.00      PROA   
ATOM   3190  HN  VAL P 214     -17.402  26.806  -4.088  0.00 97.00      PROA   
ATOM   3191  CA  VAL P 214     -18.649  27.511  -2.596  0.00 97.00      PROA   
ATOM   3192  HA  VAL P 214     -19.093  27.063  -1.720  0.00 97.00      PROA   
ATOM   3193  CB  VAL P 214     -17.933  28.799  -2.180  0.00 97.00      PROA   
ATOM   3194  HB  VAL P 214     -17.030  28.924  -2.816  0.00 97.00      PROA   
ATOM   3195  CG1 VAL P 214     -18.779  30.082  -2.340  0.00 97.00      PROA   
ATOM   3196 HG11 VAL P 214     -19.746  29.986  -1.802  0.00 97.00      PROA   
ATOM   3197 HG12 VAL P 214     -18.981  30.309  -3.408  0.00 97.00      PROA   
ATOM   3198 HG13 VAL P 214     -18.234  30.950  -1.912  0.00 97.00      PROA   
ATOM   3199  CG2 VAL P 214     -17.498  28.615  -0.716  0.00 97.00      PROA   
ATOM   3200 HG21 VAL P 214     -16.776  27.777  -0.606  0.00 97.00      PROA   
ATOM   3201 HG22 VAL P 214     -18.383  28.390  -0.083  0.00 97.00      PROA   
ATOM   3202 HG23 VAL P 214     -17.053  29.554  -0.323  0.00 97.00      PROA   
ATOM   3203  C   VAL P 214     -19.810  27.778  -3.536  0.00 97.00      PROA   
ATOM   3204  O   VAL P 214     -19.626  28.068  -4.719  0.00 97.00      PROA   
ATOM   3205  N   LEU P 215     -21.049  27.719  -3.012  0.00 97.00      PROA   
ATOM   3206  HN  LEU P 215     -21.163  27.415  -2.069  0.00 97.00      PROA   
ATOM   3207  CA  LEU P 215     -22.213  28.310  -3.642  0.00 97.00      PROA   
ATOM   3208  HA  LEU P 215     -21.995  28.554  -4.671  0.00 97.00      PROA   
ATOM   3209  CB  LEU P 215     -23.450  27.376  -3.607  0.00 97.00      PROA   
ATOM   3210  HB1 LEU P 215     -23.570  27.014  -2.563  0.00 97.00      PROA   
ATOM   3211  HB2 LEU P 215     -23.226  26.491  -4.241  0.00 97.00      PROA   
ATOM   3212  CG  LEU P 215     -24.808  27.975  -4.056  0.00 97.00      PROA   
ATOM   3213  HG  LEU P 215     -25.035  28.856  -3.419  0.00 97.00      PROA   
ATOM   3214  CD1 LEU P 215     -24.816  28.438  -5.522  0.00 97.00      PROA   
ATOM   3215 HD11 LEU P 215     -24.702  27.567  -6.203  0.00 97.00      PROA   
ATOM   3216 HD12 LEU P 215     -24.003  29.169  -5.717  0.00 97.00      PROA   
ATOM   3217 HD13 LEU P 215     -25.786  28.929  -5.751  0.00 97.00      PROA   
ATOM   3218  CD2 LEU P 215     -25.941  26.962  -3.833  0.00 97.00      PROA   
ATOM   3219 HD21 LEU P 215     -25.958  26.624  -2.775  0.00 97.00      PROA   
ATOM   3220 HD22 LEU P 215     -25.807  26.070  -4.481  0.00 97.00      PROA   
ATOM   3221 HD23 LEU P 215     -26.925  27.419  -4.073  0.00 97.00      PROA   
ATOM   3222  C   LEU P 215     -22.535  29.604  -2.927  0.00 97.00      PROA   
ATOM   3223  O   LEU P 215     -22.685  29.646  -1.706  0.00 97.00      PROA   
ATOM   3224  N   THR P 216     -22.648  30.716  -3.677  0.00 97.00      PROA   
ATOM   3225  HN  THR P 216     -22.528  30.684  -4.666  0.00 97.00      PROA   
ATOM   3226  CA  THR P 216     -23.129  31.971  -3.116  0.00 97.00      PROA   
ATOM   3227  HA  THR P 216     -22.937  31.936  -2.054  0.00 97.00      PROA   
ATOM   3228  CB  THR P 216     -22.415  33.222  -3.619  0.00 97.00      PROA   
ATOM   3229  HB  THR P 216     -21.323  33.085  -3.462  0.00 97.00      PROA   
ATOM   3230  OG1 THR P 216     -22.818  34.382  -2.904  0.00 97.00      PROA   
ATOM   3231  HG1 THR P 216     -22.718  34.168  -1.974  0.00 97.00      PROA   
ATOM   3232  CG2 THR P 216     -22.675  33.482  -5.109  0.00 97.00      PROA   
ATOM   3233 HG21 THR P 216     -23.753  33.681  -5.291  0.00 97.00      PROA   
ATOM   3234 HG22 THR P 216     -22.356  32.617  -5.729  0.00 97.00      PROA   
ATOM   3235 HG23 THR P 216     -22.106  34.378  -5.437  0.00 97.00      PROA   
ATOM   3236  C   THR P 216     -24.637  32.064  -3.254  0.00 97.00      PROA   
ATOM   3237  O   THR P 216     -25.222  31.600  -4.233  0.00 97.00      PROA   
ATOM   3238  N   VAL P 217     -25.306  32.610  -2.224  0.00 97.00      PROA   
ATOM   3239  HN  VAL P 217     -24.803  33.069  -1.496  0.00 97.00      PROA   
ATOM   3240  CA  VAL P 217     -26.738  32.470  -2.030  0.00 97.00      PROA   
ATOM   3241  HA  VAL P 217     -27.191  32.099  -2.937  0.00 97.00      PROA   
ATOM   3242  CB  VAL P 217     -27.079  31.503  -0.887  0.00 97.00      PROA   
ATOM   3243  HB  VAL P 217     -28.181  31.382  -0.820  0.00 97.00      PROA   
ATOM   3244  CG1 VAL P 217     -26.479  30.124  -1.212  0.00 97.00      PROA   
ATOM   3245 HG11 VAL P 217     -25.369  30.150  -1.193  0.00 97.00      PROA   
ATOM   3246 HG12 VAL P 217     -26.805  29.785  -2.219  0.00 97.00      PROA   
ATOM   3247 HG13 VAL P 217     -26.821  29.377  -0.464  0.00 97.00      PROA   
ATOM   3248  CG2 VAL P 217     -26.555  31.997   0.480  0.00 97.00      PROA   
ATOM   3249 HG21 VAL P 217     -27.020  32.964   0.769  0.00 97.00      PROA   
ATOM   3250 HG22 VAL P 217     -25.451  32.120   0.459  0.00 97.00      PROA   
ATOM   3251 HG23 VAL P 217     -26.802  31.251   1.265  0.00 97.00      PROA   
ATOM   3252  C   VAL P 217     -27.368  33.821  -1.760  0.00 97.00      PROA   
ATOM   3253  O   VAL P 217     -26.707  34.797  -1.414  0.00 97.00      PROA   
ATOM   3254  N   LEU P 218     -28.697  33.941  -1.909  0.00 97.00      PROA   
ATOM   3255  HN  LEU P 218     -29.259  33.161  -2.176  0.00 97.00      PROA   
ATOM   3256  CA  LEU P 218     -29.381  35.177  -1.583  0.00 97.00      PROA   
ATOM   3257  HA  LEU P 218     -28.737  36.015  -1.805  0.00 97.00      PROA   
ATOM   3258  CB  LEU P 218     -30.696  35.335  -2.389  0.00 97.00      PROA   
ATOM   3259  HB1 LEU P 218     -31.192  36.291  -2.119  0.00 97.00      PROA   
ATOM   3260  HB2 LEU P 218     -31.382  34.503  -2.122  0.00 97.00      PROA   
ATOM   3261  CG  LEU P 218     -30.525  35.307  -3.923  0.00 97.00      PROA   
ATOM   3262  HG  LEU P 218     -30.080  34.332  -4.214  0.00 97.00      PROA   
ATOM   3263  CD1 LEU P 218     -31.897  35.409  -4.606  0.00 97.00      PROA   
ATOM   3264 HD11 LEU P 218     -32.390  36.373  -4.357  0.00 97.00      PROA   
ATOM   3265 HD12 LEU P 218     -32.558  34.578  -4.280  0.00 97.00      PROA   
ATOM   3266 HD13 LEU P 218     -31.784  35.350  -5.710  0.00 97.00      PROA   
ATOM   3267  CD2 LEU P 218     -29.597  36.423  -4.428  0.00 97.00      PROA   
ATOM   3268 HD21 LEU P 218     -28.573  36.306  -4.013  0.00 97.00      PROA   
ATOM   3269 HD22 LEU P 218     -29.991  37.421  -4.139  0.00 97.00      PROA   
ATOM   3270 HD23 LEU P 218     -29.523  36.386  -5.536  0.00 97.00      PROA   
ATOM   3271  C   LEU P 218     -29.694  35.215  -0.094  0.00 97.00      PROA   
ATOM   3272  O   LEU P 218     -30.263  34.272   0.447  0.00 97.00      PROA   
ATOM   3273  N   HSD P 219     -29.347  36.308   0.626  0.00 97.00      PROA   
ATOM   3274  HN  HSD P 219     -28.799  37.026   0.203  0.00 97.00      PROA   
ATOM   3275  CA  HSD P 219     -29.517  36.374   2.079  0.00 97.00      PROA   
ATOM   3276  HA  HSD P 219     -28.900  35.602   2.515  0.00 97.00      PROA   
ATOM   3277  CB  HSD P 219     -29.080  37.746   2.657  0.00 97.00      PROA   
ATOM   3278  HB1 HSD P 219     -29.217  37.737   3.760  0.00 97.00      PROA   
ATOM   3279  HB2 HSD P 219     -29.707  38.568   2.249  0.00 97.00      PROA   
ATOM   3280  ND1 HSD P 219     -27.159  38.880   1.414  0.00 97.00      PROA   
ATOM   3281  HD1 HSD P 219     -27.685  39.404   0.744  0.00 97.00      PROA   
ATOM   3282  CG  HSD P 219     -27.632  38.066   2.424  0.00 97.00      PROA   
ATOM   3283  CE1 HSD P 219     -25.839  39.080   1.650  0.00 97.00      PROA   
ATOM   3284  HE1 HSD P 219     -25.216  39.733   1.039  0.00 97.00      PROA   
ATOM   3285  NE2 HSD P 219     -25.443  38.468   2.745  0.00 97.00      PROA   
ATOM   3286  CD2 HSD P 219     -26.568  37.844   3.243  0.00 97.00      PROA   
ATOM   3287  HD2 HSD P 219     -26.519  37.310   4.183  0.00 97.00      PROA   
ATOM   3288  C   HSD P 219     -30.937  36.108   2.565  0.00 97.00      PROA   
ATOM   3289  O   HSD P 219     -31.147  35.282   3.443  0.00 97.00      PROA   
ATOM   3290  N   GLN P 220     -31.956  36.731   1.936  0.00 97.00      PROA   
ATOM   3291  HN  GLN P 220     -31.773  37.412   1.231  0.00 97.00      PROA   
ATOM   3292  CA  GLN P 220     -33.354  36.444   2.223  0.00 97.00      PROA   
ATOM   3293  HA  GLN P 220     -33.508  36.605   3.279  0.00 97.00      PROA   
ATOM   3294  CB  GLN P 220     -34.303  37.373   1.418  0.00 97.00      PROA   
ATOM   3295  HB1 GLN P 220     -34.142  37.232   0.328  0.00 97.00      PROA   
ATOM   3296  HB2 GLN P 220     -34.032  38.422   1.664  0.00 97.00      PROA   
ATOM   3297  CG  GLN P 220     -35.813  37.180   1.735  0.00 97.00      PROA   
ATOM   3298  HG1 GLN P 220     -36.171  36.187   1.389  0.00 97.00      PROA   
ATOM   3299  HG2 GLN P 220     -36.409  37.962   1.217  0.00 97.00      PROA   
ATOM   3300  CD  GLN P 220     -36.075  37.331   3.237  0.00 97.00      PROA   
ATOM   3301  OE1 GLN P 220     -35.696  38.352   3.811  0.00 97.00      PROA   
ATOM   3302  NE2 GLN P 220     -36.696  36.329   3.890  0.00 97.00      PROA   
ATOM   3303 HE21 GLN P 220     -36.945  35.482   3.421  0.00 97.00      PROA   
ATOM   3304 HE22 GLN P 220     -36.830  36.437   4.876  0.00 97.00      PROA   
ATOM   3305  C   GLN P 220     -33.748  34.999   1.947  0.00 97.00      PROA   
ATOM   3306  O   GLN P 220     -34.491  34.377   2.694  0.00 97.00      PROA   
ATOM   3307  N   ASP P 221     -33.248  34.402   0.855  0.00 97.00      PROA   
ATOM   3308  HN  ASP P 221     -32.574  34.846   0.269  0.00 97.00      PROA   
ATOM   3309  CA  ASP P 221     -33.608  33.046   0.512  0.00 97.00      PROA   
ATOM   3310  HA  ASP P 221     -34.668  32.950   0.695  0.00 97.00      PROA   
ATOM   3311  CB  ASP P 221     -33.332  32.825  -0.988  0.00 97.00      PROA   
ATOM   3312  HB1 ASP P 221     -32.262  32.607  -1.191  0.00 97.00      PROA   
ATOM   3313  HB2 ASP P 221     -33.630  33.729  -1.560  0.00 97.00      PROA   
ATOM   3314  CG  ASP P 221     -34.215  31.707  -1.470  0.00 97.00      PROA   
ATOM   3315  OD1 ASP P 221     -33.705  30.704  -2.027  0.00 97.00      PROA   
ATOM   3316  OD2 ASP P 221     -35.455  31.826  -1.291  0.00 97.00      PROA   
ATOM   3317  C   ASP P 221     -32.947  32.007   1.425  0.00 97.00      PROA   
ATOM   3318  O   ASP P 221     -33.517  30.970   1.756  0.00 97.00      PROA   
ATOM   3319  N   TRP P 222     -31.749  32.305   1.958  0.00 97.00      PROA   
ATOM   3320  HN  TRP P 222     -31.231  33.084   1.614  0.00 97.00      PROA   
ATOM   3321  CA  TRP P 222     -31.220  31.580   3.098  0.00 97.00      PROA   
ATOM   3322  HA  TRP P 222     -31.225  30.530   2.843  0.00 97.00      PROA   
ATOM   3323  CB  TRP P 222     -29.746  31.992   3.363  0.00 97.00      PROA   
ATOM   3324  HB1 TRP P 222     -29.709  33.086   3.552  0.00 97.00      PROA   
ATOM   3325  HB2 TRP P 222     -29.155  31.794   2.443  0.00 97.00      PROA   
ATOM   3326  CG  TRP P 222     -29.117  31.268   4.512  0.00 97.00      PROA   
ATOM   3327  CD1 TRP P 222     -29.075  31.730   5.800  0.00 97.00      PROA   
ATOM   3328  HD1 TRP P 222     -29.430  32.698   6.123  0.00 97.00      PROA   
ATOM   3329  NE1 TRP P 222     -28.611  30.736   6.623  0.00 97.00      PROA   
ATOM   3330  HE1 TRP P 222     -28.673  30.726   7.597  0.00 97.00      PROA   
ATOM   3331  CE2 TRP P 222     -28.356  29.616   5.900  0.00 97.00      PROA   
ATOM   3332  CD2 TRP P 222     -28.650  29.905   4.548  0.00 97.00      PROA   
ATOM   3333  CE3 TRP P 222     -28.479  28.911   3.579  0.00 97.00      PROA   
ATOM   3334  HE3 TRP P 222     -28.689  29.107   2.538  0.00 97.00      PROA   
ATOM   3335  CZ3 TRP P 222     -28.024  27.651   3.987  0.00 97.00      PROA   
ATOM   3336  HZ3 TRP P 222     -27.869  26.876   3.251  0.00 97.00      PROA   
ATOM   3337  CZ2 TRP P 222     -27.931  28.362   6.304  0.00 97.00      PROA   
ATOM   3338  HZ2 TRP P 222     -27.737  28.161   7.348  0.00 97.00      PROA   
ATOM   3339  CH2 TRP P 222     -27.764  27.377   5.328  0.00 97.00      PROA   
ATOM   3340  HH2 TRP P 222     -27.419  26.396   5.620  0.00 97.00      PROA   
ATOM   3341  C   TRP P 222     -32.106  31.703   4.354  0.00 97.00      PROA   
ATOM   3342  O   TRP P 222     -32.419  30.702   4.998  0.00 97.00      PROA   
ATOM   3343  N   LEU P 223     -32.601  32.925   4.675  0.00 97.00      PROA   
ATOM   3344  HN  LEU P 223     -32.321  33.727   4.153  0.00 97.00      PROA   
ATOM   3345  CA  LEU P 223     -33.552  33.176   5.758  0.00 97.00      PROA   
ATOM   3346  HA  LEU P 223     -33.093  32.828   6.672  0.00 97.00      PROA   
ATOM   3347  CB  LEU P 223     -33.860  34.685   5.960  0.00 97.00      PROA   
ATOM   3348  HB1 LEU P 223     -34.653  34.794   6.730  0.00 97.00      PROA   
ATOM   3349  HB2 LEU P 223     -34.265  35.113   5.018  0.00 97.00      PROA   
ATOM   3350  CG  LEU P 223     -32.673  35.556   6.432  0.00 97.00      PROA   
ATOM   3351  HG  LEU P 223     -31.832  35.459   5.712  0.00 97.00      PROA   
ATOM   3352  CD1 LEU P 223     -33.090  37.033   6.480  0.00 97.00      PROA   
ATOM   3353 HD11 LEU P 223     -33.919  37.169   7.207  0.00 97.00      PROA   
ATOM   3354 HD12 LEU P 223     -33.441  37.383   5.485  0.00 97.00      PROA   
ATOM   3355 HD13 LEU P 223     -32.239  37.669   6.804  0.00 97.00      PROA   
ATOM   3356  CD2 LEU P 223     -32.154  35.130   7.811  0.00 97.00      PROA   
ATOM   3357 HD21 LEU P 223     -31.702  34.115   7.778  0.00 97.00      PROA   
ATOM   3358 HD22 LEU P 223     -33.001  35.126   8.530  0.00 97.00      PROA   
ATOM   3359 HD23 LEU P 223     -31.387  35.847   8.174  0.00 97.00      PROA   
ATOM   3360  C   LEU P 223     -34.856  32.383   5.618  0.00 97.00      PROA   
ATOM   3361  O   LEU P 223     -35.327  31.768   6.575  0.00 97.00      PROA   
ATOM   3362  N   ASN P 224     -35.399  32.289   4.384  0.00 97.00      PROA   
ATOM   3363  HN  ASN P 224     -35.026  32.884   3.676  0.00 97.00      PROA   
ATOM   3364  CA  ASN P 224     -36.540  31.457   4.004  0.00 97.00      PROA   
ATOM   3365  HA  ASN P 224     -37.399  31.833   4.538  0.00 97.00      PROA   
ATOM   3366  CB  ASN P 224     -36.818  31.509   2.468  0.00 97.00      PROA   
ATOM   3367  HB1 ASN P 224     -37.658  30.826   2.218  0.00 97.00      PROA   
ATOM   3368  HB2 ASN P 224     -35.917  31.176   1.909  0.00 97.00      PROA   
ATOM   3369  CG  ASN P 224     -37.220  32.895   1.974  0.00 97.00      PROA   
ATOM   3370  OD1 ASN P 224     -37.567  33.809   2.720  0.00 97.00      PROA   
ATOM   3371  ND2 ASN P 224     -37.171  33.090   0.635  0.00 97.00      PROA   
ATOM   3372 HD21 ASN P 224     -36.665  32.462   0.044  0.00 97.00      PROA   
ATOM   3373 HD22 ASN P 224     -37.453  33.989   0.300  0.00 97.00      PROA   
ATOM   3374  C   ASN P 224     -36.402  29.980   4.409  0.00 97.00      PROA   
ATOM   3375  O   ASN P 224     -37.387  29.290   4.661  0.00 97.00      PROA   
ATOM   3376  N   GLY P 225     -35.167  29.439   4.491  0.00 97.00      PROA   
ATOM   3377  HN  GLY P 225     -34.377  30.021   4.313  0.00 97.00      PROA   
ATOM   3378  CA  GLY P 225     -34.932  28.120   5.081  0.00 97.00      PROA   
ATOM   3379  HA1 GLY P 225     -35.606  27.977   5.912  0.00 97.00      PROA   
ATOM   3380  HA2 GLY P 225     -33.896  28.099   5.386  0.00 97.00      PROA   
ATOM   3381  C   GLY P 225     -35.130  26.966   4.136  0.00 97.00      PROA   
ATOM   3382  O   GLY P 225     -35.459  25.856   4.549  0.00 97.00      PROA   
ATOM   3383  N   LYS P 226     -34.913  27.225   2.847  0.00 97.00      PROA   
ATOM   3384  HN  LYS P 226     -34.730  28.177   2.615  0.00 97.00      PROA   
ATOM   3385  CA  LYS P 226     -34.795  26.344   1.694  0.00 97.00      PROA   
ATOM   3386  HA  LYS P 226     -35.782  26.004   1.416  0.00 97.00      PROA   
ATOM   3387  CB  LYS P 226     -34.209  27.227   0.579  0.00 97.00      PROA   
ATOM   3388  HB1 LYS P 226     -34.131  26.668  -0.378  0.00 97.00      PROA   
ATOM   3389  HB2 LYS P 226     -33.177  27.520   0.868  0.00 97.00      PROA   
ATOM   3390  CG  LYS P 226     -35.017  28.508   0.318  0.00 97.00      PROA   
ATOM   3391  HG1 LYS P 226     -34.420  29.067  -0.433  0.00 97.00      PROA   
ATOM   3392  HG2 LYS P 226     -35.070  29.175   1.205  0.00 97.00      PROA   
ATOM   3393  CD  LYS P 226     -36.442  28.213  -0.183  0.00 97.00      PROA   
ATOM   3394  HD1 LYS P 226     -37.145  28.212   0.677  0.00 97.00      PROA   
ATOM   3395  HD2 LYS P 226     -36.456  27.182  -0.596  0.00 97.00      PROA   
ATOM   3396  CE  LYS P 226     -36.956  29.161  -1.274  0.00 97.00      PROA   
ATOM   3397  HE1 LYS P 226     -37.128  30.180  -0.865  0.00 97.00      PROA   
ATOM   3398  HE2 LYS P 226     -37.911  28.773  -1.687  0.00 97.00      PROA   
ATOM   3399  NZ  LYS P 226     -35.980  29.238  -2.375  0.00 97.00      PROA   
ATOM   3400  HZ1 LYS P 226     -35.717  28.259  -2.609  0.00 97.00      PROA   
ATOM   3401  HZ2 LYS P 226     -35.130  29.761  -2.080  0.00 97.00      PROA   
ATOM   3402  HZ3 LYS P 226     -36.356  29.706  -3.224  0.00 97.00      PROA   
ATOM   3403  C   LYS P 226     -33.907  25.102   1.837  0.00 97.00      PROA   
ATOM   3404  O   LYS P 226     -33.204  24.935   2.841  0.00 97.00      PROA   
ATOM   3405  N   GLU P 227     -33.867  24.201   0.823  0.00 97.00      PROA   
ATOM   3406  HN  GLU P 227     -34.420  24.327   0.003  0.00 97.00      PROA   
ATOM   3407  CA  GLU P 227     -32.734  23.282   0.721  0.00 97.00      PROA   
ATOM   3408  HA  GLU P 227     -32.326  23.128   1.709  0.00 97.00      PROA   
ATOM   3409  CB  GLU P 227     -33.009  21.819   0.224  0.00 97.00      PROA   
ATOM   3410  HB1 GLU P 227     -33.798  21.366   0.862  0.00 97.00      PROA   
ATOM   3411  HB2 GLU P 227     -32.077  21.247   0.418  0.00 97.00      PROA   
ATOM   3412  CG  GLU P 227     -33.396  21.595  -1.268  0.00 97.00      PROA   
ATOM   3413  HG1 GLU P 227     -32.958  22.400  -1.896  0.00 97.00      PROA   
ATOM   3414  HG2 GLU P 227     -34.502  21.635  -1.366  0.00 97.00      PROA   
ATOM   3415  CD  GLU P 227     -32.917  20.283  -1.886  0.00 97.00      PROA   
ATOM   3416  OE1 GLU P 227     -33.077  19.203  -1.263  0.00 97.00      PROA   
ATOM   3417  OE2 GLU P 227     -32.343  20.307  -3.015  0.00 97.00      PROA   
ATOM   3418  C   GLU P 227     -31.627  23.957  -0.080  0.00 97.00      PROA   
ATOM   3419  O   GLU P 227     -31.786  24.383  -1.221  0.00 97.00      PROA   
ATOM   3420  N   TYR P 228     -30.443  24.083   0.534  0.00 97.00      PROA   
ATOM   3421  HN  TYR P 228     -30.321  23.812   1.486  0.00 97.00      PROA   
ATOM   3422  CA  TYR P 228     -29.239  24.486  -0.154  0.00 97.00      PROA   
ATOM   3423  HA  TYR P 228     -29.438  24.681  -1.197  0.00 97.00      PROA   
ATOM   3424  CB  TYR P 228     -28.587  25.732   0.499  0.00 97.00      PROA   
ATOM   3425  HB1 TYR P 228     -27.509  25.808   0.245  0.00 97.00      PROA   
ATOM   3426  HB2 TYR P 228     -28.693  25.673   1.603  0.00 97.00      PROA   
ATOM   3427  CG  TYR P 228     -29.270  26.980  -0.008  0.00 97.00      PROA   
ATOM   3428  CD1 TYR P 228     -30.318  27.615   0.686  0.00 97.00      PROA   
ATOM   3429  HD1 TYR P 228     -30.677  27.191   1.612  0.00 97.00      PROA   
ATOM   3430  CE1 TYR P 228     -30.914  28.781   0.168  0.00 97.00      PROA   
ATOM   3431  HE1 TYR P 228     -31.725  29.263   0.693  0.00 97.00      PROA   
ATOM   3432  CZ  TYR P 228     -30.461  29.322  -1.040  0.00 97.00      PROA   
ATOM   3433  OH  TYR P 228     -31.028  30.480  -1.607  0.00 97.00      PROA   
ATOM   3434  HH  TYR P 228     -31.982  30.375  -1.648  0.00 97.00      PROA   
ATOM   3435  CD2 TYR P 228     -28.823  27.545  -1.211  0.00 97.00      PROA   
ATOM   3436  HD2 TYR P 228     -28.023  27.069  -1.759  0.00 97.00      PROA   
ATOM   3437  CE2 TYR P 228     -29.409  28.711  -1.718  0.00 97.00      PROA   
ATOM   3438  HE2 TYR P 228     -29.063  29.136  -2.648  0.00 97.00      PROA   
ATOM   3439  C   TYR P 228     -28.332  23.280  -0.117  0.00 97.00      PROA   
ATOM   3440  O   TYR P 228     -28.139  22.658   0.924  0.00 97.00      PROA   
ATOM   3441  N   LYS P 229     -27.813  22.851  -1.272  0.00 97.00      PROA   
ATOM   3442  HN  LYS P 229     -27.978  23.354  -2.116  0.00 97.00      PROA   
ATOM   3443  CA  LYS P 229     -27.309  21.499  -1.391  0.00 97.00      PROA   
ATOM   3444  HA  LYS P 229     -26.979  21.152  -0.422  0.00 97.00      PROA   
ATOM   3445  CB  LYS P 229     -28.451  20.553  -1.860  0.00 97.00      PROA   
ATOM   3446  HB1 LYS P 229     -29.132  21.156  -2.497  0.00 97.00      PROA   
ATOM   3447  HB2 LYS P 229     -29.045  20.280  -0.961  0.00 97.00      PROA   
ATOM   3448  CG  LYS P 229     -28.060  19.285  -2.650  0.00 97.00      PROA   
ATOM   3449  HG1 LYS P 229     -27.526  18.566  -1.994  0.00 97.00      PROA   
ATOM   3450  HG2 LYS P 229     -27.378  19.538  -3.490  0.00 97.00      PROA   
ATOM   3451  CD  LYS P 229     -29.282  18.611  -3.293  0.00 97.00      PROA   
ATOM   3452  HD1 LYS P 229     -28.933  17.794  -3.959  0.00 97.00      PROA   
ATOM   3453  HD2 LYS P 229     -29.788  19.363  -3.935  0.00 97.00      PROA   
ATOM   3454  CE  LYS P 229     -30.297  18.061  -2.288  0.00 97.00      PROA   
ATOM   3455  HE1 LYS P 229     -30.551  18.843  -1.541  0.00 97.00      PROA   
ATOM   3456  HE2 LYS P 229     -29.908  17.163  -1.761  0.00 97.00      PROA   
ATOM   3457  NZ  LYS P 229     -31.541  17.705  -2.983  0.00 97.00      PROA   
ATOM   3458  HZ1 LYS P 229     -31.342  16.958  -3.679  0.00 97.00      PROA   
ATOM   3459  HZ2 LYS P 229     -31.902  18.587  -3.399  0.00 97.00      PROA   
ATOM   3460  HZ3 LYS P 229     -32.266  17.438  -2.287  0.00 97.00      PROA   
ATOM   3461  C   LYS P 229     -26.079  21.379  -2.253  0.00 97.00      PROA   
ATOM   3462  O   LYS P 229     -25.950  22.010  -3.297  0.00 97.00      PROA   
ATOM   3463  N   CYS P 230     -25.144  20.519  -1.828  0.00 97.00      PROA   
ATOM   3464  HN  CYS P 230     -25.327  19.978  -1.011  0.00 97.00      PROA   
ATOM   3465  CA  CYS P 230     -23.926  20.217  -2.548  0.00 97.00      PROA   
ATOM   3466  HA  CYS P 230     -23.770  20.924  -3.349  0.00 97.00      PROA   
ATOM   3467  CB  CYS P 230     -22.709  20.263  -1.587  0.00 97.00      PROA   
ATOM   3468  HB1 CYS P 230     -22.914  19.612  -0.710  0.00 97.00      PROA   
ATOM   3469  HB2 CYS P 230     -22.645  21.309  -1.219  0.00 97.00      PROA   
ATOM   3470  SG  CYS P 230     -21.103  19.806  -2.317  0.00 97.00      PROA   
ATOM   3471  C   CYS P 230     -24.064  18.838  -3.160  0.00 97.00      PROA   
ATOM   3472  O   CYS P 230     -24.575  17.908  -2.532  0.00 97.00      PROA   
ATOM   3473  N   LYS P 231     -23.622  18.691  -4.417  0.00 97.00      PROA   
ATOM   3474  HN  LYS P 231     -23.257  19.468  -4.925  0.00 97.00      PROA   
ATOM   3475  CA  LYS P 231     -23.514  17.424  -5.099  0.00 97.00      PROA   
ATOM   3476  HA  LYS P 231     -23.684  16.639  -4.376  0.00 97.00      PROA   
ATOM   3477  CB  LYS P 231     -24.583  17.285  -6.215  0.00 97.00      PROA   
ATOM   3478  HB1 LYS P 231     -24.594  18.241  -6.780  0.00 97.00      PROA   
ATOM   3479  HB2 LYS P 231     -25.553  17.213  -5.678  0.00 97.00      PROA   
ATOM   3480  CG  LYS P 231     -24.409  16.109  -7.204  0.00 97.00      PROA   
ATOM   3481  HG1 LYS P 231     -24.361  15.163  -6.623  0.00 97.00      PROA   
ATOM   3482  HG2 LYS P 231     -23.444  16.206  -7.747  0.00 97.00      PROA   
ATOM   3483  CD  LYS P 231     -25.545  15.998  -8.249  0.00 97.00      PROA   
ATOM   3484  HD1 LYS P 231     -25.306  15.167  -8.947  0.00 97.00      PROA   
ATOM   3485  HD2 LYS P 231     -25.584  16.937  -8.841  0.00 97.00      PROA   
ATOM   3486  CE  LYS P 231     -26.896  15.727  -7.579  0.00 97.00      PROA   
ATOM   3487  HE1 LYS P 231     -27.119  16.538  -6.853  0.00 97.00      PROA   
ATOM   3488  HE2 LYS P 231     -26.853  14.754  -7.044  0.00 97.00      PROA   
ATOM   3489  NZ  LYS P 231     -28.056  15.693  -8.490  0.00 97.00      PROA   
ATOM   3490  HZ1 LYS P 231     -28.035  14.882  -9.140  0.00 97.00      PROA   
ATOM   3491  HZ2 LYS P 231     -28.150  16.595  -9.000  0.00 97.00      PROA   
ATOM   3492  HZ3 LYS P 231     -28.865  15.594  -7.843  0.00 97.00      PROA   
ATOM   3493  C   LYS P 231     -22.101  17.203  -5.600  0.00 97.00      PROA   
ATOM   3494  O   LYS P 231     -21.441  18.117  -6.089  0.00 97.00      PROA   
ATOM   3495  N   VAL P 232     -21.571  15.980  -5.463  0.00 97.00      PROA   
ATOM   3496  HN  VAL P 232     -22.118  15.241  -5.077  0.00 97.00      PROA   
ATOM   3497  CA  VAL P 232     -20.192  15.680  -5.821  0.00 97.00      PROA   
ATOM   3498  HA  VAL P 232     -19.716  16.550  -6.247  0.00 97.00      PROA   
ATOM   3499  CB  VAL P 232     -19.369  15.257  -4.601  0.00 97.00      PROA   
ATOM   3500  HB  VAL P 232     -19.798  14.333  -4.158  0.00 97.00      PROA   
ATOM   3501  CG1 VAL P 232     -17.894  15.007  -4.980  0.00 97.00      PROA   
ATOM   3502 HG11 VAL P 232     -17.466  15.913  -5.461  0.00 97.00      PROA   
ATOM   3503 HG12 VAL P 232     -17.782  14.148  -5.676  0.00 97.00      PROA   
ATOM   3504 HG13 VAL P 232     -17.298  14.778  -4.072  0.00 97.00      PROA   
ATOM   3505  CG2 VAL P 232     -19.435  16.388  -3.553  0.00 97.00      PROA   
ATOM   3506 HG21 VAL P 232     -20.465  16.519  -3.156  0.00 97.00      PROA   
ATOM   3507 HG22 VAL P 232     -19.109  17.350  -4.004  0.00 97.00      PROA   
ATOM   3508 HG23 VAL P 232     -18.765  16.167  -2.695  0.00 97.00      PROA   
ATOM   3509  C   VAL P 232     -20.187  14.618  -6.908  0.00 97.00      PROA   
ATOM   3510  O   VAL P 232     -21.054  13.747  -6.961  0.00 97.00      PROA   
ATOM   3511  N   SER P 233     -19.240  14.680  -7.860  0.00 97.00      PROA   
ATOM   3512  HN  SER P 233     -18.643  15.477  -7.920  0.00 97.00      PROA   
ATOM   3513  CA  SER P 233     -19.027  13.622  -8.838  0.00 97.00      PROA   
ATOM   3514  HA  SER P 233     -19.245  12.670  -8.377  0.00 97.00      PROA   
ATOM   3515  CB  SER P 233     -19.908  13.780 -10.102  0.00 97.00      PROA   
ATOM   3516  HB1 SER P 233     -19.623  13.051 -10.890  0.00 97.00      PROA   
ATOM   3517  HB2 SER P 233     -19.791  14.806 -10.512  0.00 97.00      PROA   
ATOM   3518  OG  SER P 233     -21.276  13.551  -9.771  0.00 97.00      PROA   
ATOM   3519  HG1 SER P 233     -21.350  13.738  -8.832  0.00 97.00      PROA   
ATOM   3520  C   SER P 233     -17.578  13.552  -9.275  0.00 97.00      PROA   
ATOM   3521  O   SER P 233     -16.881  14.562  -9.351  0.00 97.00      PROA   
ATOM   3522  N   ASN P 234     -17.091  12.337  -9.567  0.00 97.00      PROA   
ATOM   3523  HN  ASN P 234     -17.634  11.506  -9.469  0.00 97.00      PROA   
ATOM   3524  CA  ASN P 234     -15.801  12.079 -10.172  0.00 97.00      PROA   
ATOM   3525  HA  ASN P 234     -15.702  12.703 -11.048  0.00 97.00      PROA   
ATOM   3526  CB  ASN P 234     -14.590  12.349  -9.221  0.00 97.00      PROA   
ATOM   3527  HB1 ASN P 234     -14.622  13.410  -8.893  0.00 97.00      PROA   
ATOM   3528  HB2 ASN P 234     -13.660  12.201  -9.812  0.00 97.00      PROA   
ATOM   3529  CG  ASN P 234     -14.455  11.445  -8.004  0.00 97.00      PROA   
ATOM   3530  OD1 ASN P 234     -15.065  10.389  -7.868  0.00 97.00      PROA   
ATOM   3531  ND2 ASN P 234     -13.595  11.863  -7.052  0.00 97.00      PROA   
ATOM   3532 HD21 ASN P 234     -13.471  11.269  -6.257  0.00 97.00      PROA   
ATOM   3533 HD22 ASN P 234     -13.040  12.676  -7.226  0.00 97.00      PROA   
ATOM   3534  C   ASN P 234     -15.881  10.645 -10.673  0.00 97.00      PROA   
ATOM   3535  O   ASN P 234     -16.888   9.976 -10.436  0.00 97.00      PROA   
ATOM   3536  N   LYS P 235     -14.840  10.142 -11.359  0.00 97.00      PROA   
ATOM   3537  HN  LYS P 235     -14.128  10.775 -11.653  0.00 97.00      PROA   
ATOM   3538  CA  LYS P 235     -14.735   8.759 -11.816  0.00 97.00      PROA   
ATOM   3539  HA  LYS P 235     -15.499   8.615 -12.566  0.00 97.00      PROA   
ATOM   3540  CB  LYS P 235     -13.351   8.483 -12.469  0.00 97.00      PROA   
ATOM   3541  HB1 LYS P 235     -13.239   7.394 -12.660  0.00 97.00      PROA   
ATOM   3542  HB2 LYS P 235     -12.555   8.781 -11.752  0.00 97.00      PROA   
ATOM   3543  CG  LYS P 235     -13.101   9.185 -13.815  0.00 97.00      PROA   
ATOM   3544  HG1 LYS P 235     -13.147  10.284 -13.653  0.00 97.00      PROA   
ATOM   3545  HG2 LYS P 235     -13.913   8.937 -14.531  0.00 97.00      PROA   
ATOM   3546  CD  LYS P 235     -11.735   8.774 -14.409  0.00 97.00      PROA   
ATOM   3547  HD1 LYS P 235     -11.899   7.970 -15.158  0.00 97.00      PROA   
ATOM   3548  HD2 LYS P 235     -11.116   8.332 -13.599  0.00 97.00      PROA   
ATOM   3549  CE  LYS P 235     -10.916   9.906 -15.048  0.00 97.00      PROA   
ATOM   3550  HE1 LYS P 235     -11.483  10.408 -15.861  0.00 97.00      PROA   
ATOM   3551  HE2 LYS P 235      -9.963   9.501 -15.453  0.00 97.00      PROA   
ATOM   3552  NZ  LYS P 235     -10.591  10.894 -14.028  0.00 97.00      PROA   
ATOM   3553  HZ1 LYS P 235     -10.406  10.427 -13.117  0.00 97.00      PROA   
ATOM   3554  HZ2 LYS P 235     -11.348  11.600 -13.930  0.00 97.00      PROA   
ATOM   3555  HZ3 LYS P 235      -9.689  11.399 -14.151  0.00 97.00      PROA   
ATOM   3556  C   LYS P 235     -14.972   7.651 -10.779  0.00 97.00      PROA   
ATOM   3557  O   LYS P 235     -15.412   6.558 -11.125  0.00 97.00      PROA   
ATOM   3558  N   ALA P 236     -14.640   7.886  -9.495  0.00 97.00      PROA   
ATOM   3559  HN  ALA P 236     -14.391   8.808  -9.208  0.00 97.00      PROA   
ATOM   3560  CA  ALA P 236     -14.592   6.850  -8.483  0.00 97.00      PROA   
ATOM   3561  HA  ALA P 236     -14.745   5.879  -8.931  0.00 97.00      PROA   
ATOM   3562  CB  ALA P 236     -13.190   6.882  -7.836  0.00 97.00      PROA   
ATOM   3563  HB1 ALA P 236     -13.006   7.863  -7.347  0.00 97.00      PROA   
ATOM   3564  HB2 ALA P 236     -12.414   6.729  -8.616  0.00 97.00      PROA   
ATOM   3565  HB3 ALA P 236     -13.086   6.079  -7.076  0.00 97.00      PROA   
ATOM   3566  C   ALA P 236     -15.661   6.988  -7.400  0.00 97.00      PROA   
ATOM   3567  O   ALA P 236     -15.637   6.275  -6.402  0.00 97.00      PROA   
ATOM   3568  N   LEU P 237     -16.642   7.894  -7.554  0.00 97.00      PROA   
ATOM   3569  HN  LEU P 237     -16.654   8.481  -8.360  0.00 97.00      PROA   
ATOM   3570  CA  LEU P 237     -17.691   8.078  -6.567  0.00 97.00      PROA   
ATOM   3571  HA  LEU P 237     -17.305   7.778  -5.604  0.00 97.00      PROA   
ATOM   3572  CB  LEU P 237     -18.084   9.576  -6.487  0.00 97.00      PROA   
ATOM   3573  HB1 LEU P 237     -18.612   9.861  -7.422  0.00 97.00      PROA   
ATOM   3574  HB2 LEU P 237     -17.147  10.171  -6.448  0.00 97.00      PROA   
ATOM   3575  CG  LEU P 237     -18.936   9.980  -5.265  0.00 97.00      PROA   
ATOM   3576  HG  LEU P 237     -19.814   9.303  -5.196  0.00 97.00      PROA   
ATOM   3577  CD1 LEU P 237     -18.141   9.903  -3.952  0.00 97.00      PROA   
ATOM   3578 HD11 LEU P 237     -17.274  10.596  -3.983  0.00 97.00      PROA   
ATOM   3579 HD12 LEU P 237     -17.753   8.878  -3.768  0.00 97.00      PROA   
ATOM   3580 HD13 LEU P 237     -18.783  10.184  -3.090  0.00 97.00      PROA   
ATOM   3581  CD2 LEU P 237     -19.464  11.406  -5.452  0.00 97.00      PROA   
ATOM   3582 HD21 LEU P 237     -20.122  11.454  -6.346  0.00 97.00      PROA   
ATOM   3583 HD22 LEU P 237     -18.618  12.112  -5.595  0.00 97.00      PROA   
ATOM   3584 HD23 LEU P 237     -20.051  11.731  -4.566  0.00 97.00      PROA   
ATOM   3585  C   LEU P 237     -18.904   7.217  -6.942  0.00 97.00      PROA   
ATOM   3586  O   LEU P 237     -19.376   7.335  -8.073  0.00 97.00      PROA   
ATOM   3587  N   PRO P 238     -19.460   6.337  -6.101  0.00 97.00      PROA   
ATOM   3588  CD  PRO P 238     -19.148   6.260  -4.671  0.00 97.00      PROA   
ATOM   3589  HD1 PRO P 238     -19.289   7.243  -4.174  0.00 97.00      PROA   
ATOM   3590  HD2 PRO P 238     -18.098   5.921  -4.544  0.00 97.00      PROA   
ATOM   3591  CA  PRO P 238     -20.385   5.276  -6.526  0.00 97.00      PROA   
ATOM   3592  HA  PRO P 238     -20.014   4.820  -7.431  0.00 97.00      PROA   
ATOM   3593  CB  PRO P 238     -20.347   4.312  -5.323  0.00 97.00      PROA   
ATOM   3594  HB1 PRO P 238     -19.464   3.648  -5.436  0.00 97.00      PROA   
ATOM   3595  HB2 PRO P 238     -21.252   3.674  -5.227  0.00 97.00      PROA   
ATOM   3596  CG  PRO P 238     -20.121   5.222  -4.116  0.00 97.00      PROA   
ATOM   3597  HG1 PRO P 238     -21.075   5.713  -3.830  0.00 97.00      PROA   
ATOM   3598  HG2 PRO P 238     -19.700   4.674  -3.246  0.00 97.00      PROA   
ATOM   3599  C   PRO P 238     -21.810   5.742  -6.829  0.00 97.00      PROA   
ATOM   3600  O   PRO P 238     -22.715   4.911  -6.835  0.00 97.00      PROA   
ATOM   3601  N   ALA P 239     -22.014   7.035  -7.121  0.00 97.00      PROA   
ATOM   3602  HN  ALA P 239     -21.196   7.600  -7.189  0.00 97.00      PROA   
ATOM   3603  CA  ALA P 239     -23.273   7.704  -7.361  0.00 97.00      PROA   
ATOM   3604  HA  ALA P 239     -23.582   7.450  -8.364  0.00 97.00      PROA   
ATOM   3605  CB  ALA P 239     -24.389   7.339  -6.348  0.00 97.00      PROA   
ATOM   3606  HB1 ALA P 239     -24.029   7.491  -5.308  0.00 97.00      PROA   
ATOM   3607  HB2 ALA P 239     -24.677   6.272  -6.459  0.00 97.00      PROA   
ATOM   3608  HB3 ALA P 239     -25.300   7.954  -6.511  0.00 97.00      PROA   
ATOM   3609  C   ALA P 239     -23.018   9.205  -7.237  0.00 97.00      PROA   
ATOM   3610  O   ALA P 239     -22.195   9.599  -6.410  0.00 97.00      PROA   
ATOM   3611  N   PRO P 240     -23.653  10.092  -8.002  0.00 97.00      PROA   
ATOM   3612  CD  PRO P 240     -24.166   9.786  -9.340  0.00 97.00      PROA   
ATOM   3613  HD1 PRO P 240     -25.210   9.420  -9.246  0.00 97.00      PROA   
ATOM   3614  HD2 PRO P 240     -23.540   9.034  -9.866  0.00 97.00      PROA   
ATOM   3615  CA  PRO P 240     -23.659  11.533  -7.727  0.00 97.00      PROA   
ATOM   3616  HA  PRO P 240     -22.638  11.883  -7.708  0.00 97.00      PROA   
ATOM   3617  CB  PRO P 240     -24.411  12.122  -8.939  0.00 97.00      PROA   
ATOM   3618  HB1 PRO P 240     -24.054  13.147  -9.178  0.00 97.00      PROA   
ATOM   3619  HB2 PRO P 240     -25.509  12.139  -8.770  0.00 97.00      PROA   
ATOM   3620  CG  PRO P 240     -24.116  11.129 -10.066  0.00 97.00      PROA   
ATOM   3621  HG1 PRO P 240     -24.839  11.194 -10.907  0.00 97.00      PROA   
ATOM   3622  HG2 PRO P 240     -23.088  11.305 -10.448  0.00 97.00      PROA   
ATOM   3623  C   PRO P 240     -24.293  11.933  -6.391  0.00 97.00      PROA   
ATOM   3624  O   PRO P 240     -25.452  12.344  -6.362  0.00 97.00      PROA   
ATOM   3625  N   ILE P 241     -23.553  11.813  -5.273  0.00 97.00      PROA   
ATOM   3626  HN  ILE P 241     -22.644  11.416  -5.369  0.00 97.00      PROA   
ATOM   3627  CA  ILE P 241     -24.018  12.050  -3.910  0.00 97.00      PROA   
ATOM   3628  HA  ILE P 241     -24.827  11.358  -3.727  0.00 97.00      PROA   
ATOM   3629  CB  ILE P 241     -22.892  11.783  -2.894  0.00 97.00      PROA   
ATOM   3630  HB  ILE P 241     -22.068  12.496  -3.108  0.00 97.00      PROA   
ATOM   3631  CG2 ILE P 241     -23.357  12.038  -1.438  0.00 97.00      PROA   
ATOM   3632 HG21 ILE P 241     -24.250  11.422  -1.196  0.00 97.00      PROA   
ATOM   3633 HG22 ILE P 241     -23.609  13.107  -1.269  0.00 97.00      PROA   
ATOM   3634 HG23 ILE P 241     -22.541  11.775  -0.730  0.00 97.00      PROA   
ATOM   3635  CG1 ILE P 241     -22.286  10.360  -3.040  0.00 97.00      PROA   
ATOM   3636 HG11 ILE P 241     -21.476  10.245  -2.288  0.00 97.00      PROA   
ATOM   3637 HG12 ILE P 241     -21.791  10.267  -4.030  0.00 97.00      PROA   
ATOM   3638  CD  ILE P 241     -23.287   9.208  -2.887  0.00 97.00      PROA   
ATOM   3639  HD1 ILE P 241     -24.061   9.253  -3.683  0.00 97.00      PROA   
ATOM   3640  HD2 ILE P 241     -23.793   9.242  -1.898  0.00 97.00      PROA   
ATOM   3641  HD3 ILE P 241     -22.762   8.234  -2.979  0.00 97.00      PROA   
ATOM   3642  C   ILE P 241     -24.583  13.448  -3.674  0.00 97.00      PROA   
ATOM   3643  O   ILE P 241     -23.925  14.445  -3.957  0.00 97.00      PROA   
ATOM   3644  N   GLU P 242     -25.803  13.543  -3.100  0.00 97.00      PROA   
ATOM   3645  HN  GLU P 242     -26.337  12.721  -2.920  0.00 97.00      PROA   
ATOM   3646  CA  GLU P 242     -26.432  14.786  -2.686  0.00 97.00      PROA   
ATOM   3647  HA  GLU P 242     -25.910  15.623  -3.126  0.00 97.00      PROA   
ATOM   3648  CB  GLU P 242     -27.933  14.850  -3.099  0.00 97.00      PROA   
ATOM   3649  HB1 GLU P 242     -28.379  15.774  -2.672  0.00 97.00      PROA   
ATOM   3650  HB2 GLU P 242     -28.494  13.985  -2.684  0.00 97.00      PROA   
ATOM   3651  CG  GLU P 242     -28.116  14.899  -4.632  0.00 97.00      PROA   
ATOM   3652  HG1 GLU P 242     -27.905  13.902  -5.075  0.00 97.00      PROA   
ATOM   3653  HG2 GLU P 242     -27.361  15.626  -4.998  0.00 97.00      PROA   
ATOM   3654  CD  GLU P 242     -29.473  15.374  -5.153  0.00 97.00      PROA   
ATOM   3655  OE1 GLU P 242     -30.357  15.769  -4.354  0.00 97.00      PROA   
ATOM   3656  OE2 GLU P 242     -29.599  15.421  -6.408  0.00 97.00      PROA   
ATOM   3657  C   GLU P 242     -26.377  14.953  -1.179  0.00 97.00      PROA   
ATOM   3658  O   GLU P 242     -26.653  14.021  -0.425  0.00 97.00      PROA   
ATOM   3659  N   LYS P 243     -26.033  16.158  -0.689  0.00 97.00      PROA   
ATOM   3660  HN  LYS P 243     -25.680  16.868  -1.293  0.00 97.00      PROA   
ATOM   3661  CA  LYS P 243     -26.229  16.501   0.708  0.00 97.00      PROA   
ATOM   3662  HA  LYS P 243     -26.930  15.801   1.140  0.00 97.00      PROA   
ATOM   3663  CB  LYS P 243     -24.934  16.404   1.554  0.00 97.00      PROA   
ATOM   3664  HB1 LYS P 243     -25.126  16.808   2.571  0.00 97.00      PROA   
ATOM   3665  HB2 LYS P 243     -24.138  17.021   1.085  0.00 97.00      PROA   
ATOM   3666  CG  LYS P 243     -24.464  14.948   1.702  0.00 97.00      PROA   
ATOM   3667  HG1 LYS P 243     -24.131  14.579   0.709  0.00 97.00      PROA   
ATOM   3668  HG2 LYS P 243     -25.329  14.323   2.011  0.00 97.00      PROA   
ATOM   3669  CD  LYS P 243     -23.331  14.775   2.723  0.00 97.00      PROA   
ATOM   3670  HD1 LYS P 243     -23.687  15.112   3.720  0.00 97.00      PROA   
ATOM   3671  HD2 LYS P 243     -22.498  15.443   2.415  0.00 97.00      PROA   
ATOM   3672  CE  LYS P 243     -22.850  13.320   2.806  0.00 97.00      PROA   
ATOM   3673  HE1 LYS P 243     -22.507  12.979   1.805  0.00 97.00      PROA   
ATOM   3674  HE2 LYS P 243     -23.672  12.657   3.147  0.00 97.00      PROA   
ATOM   3675  NZ  LYS P 243     -21.723  13.177   3.742  0.00 97.00      PROA   
ATOM   3676  HZ1 LYS P 243     -21.971  13.468   4.709  0.00 97.00      PROA   
ATOM   3677  HZ2 LYS P 243     -20.941  13.794   3.441  0.00 97.00      PROA   
ATOM   3678  HZ3 LYS P 243     -21.372  12.198   3.723  0.00 97.00      PROA   
ATOM   3679  C   LYS P 243     -26.893  17.855   0.877  0.00 97.00      PROA   
ATOM   3680  O   LYS P 243     -26.461  18.859   0.317  0.00 97.00      PROA   
ATOM   3681  N   THR P 244     -27.988  17.893   1.654  0.00 97.00      PROA   
ATOM   3682  HN  THR P 244     -28.365  17.065   2.062  0.00 97.00      PROA   
ATOM   3683  CA  THR P 244     -28.744  19.085   2.018  0.00 97.00      PROA   
ATOM   3684  HA  THR P 244     -28.743  19.785   1.196  0.00 97.00      PROA   
ATOM   3685  CB  THR P 244     -30.183  18.746   2.419  0.00 97.00      PROA   
ATOM   3686  HB  THR P 244     -30.708  19.605   2.889  0.00 97.00      PROA   
ATOM   3687  OG1 THR P 244     -30.211  17.623   3.295  0.00 97.00      PROA   
ATOM   3688  HG1 THR P 244     -29.660  17.854   4.046  0.00 97.00      PROA   
ATOM   3689  CG2 THR P 244     -30.985  18.344   1.182  0.00 97.00      PROA   
ATOM   3690 HG21 THR P 244     -30.519  17.478   0.664  0.00 97.00      PROA   
ATOM   3691 HG22 THR P 244     -31.064  19.197   0.475  0.00 97.00      PROA   
ATOM   3692 HG23 THR P 244     -32.019  18.054   1.467  0.00 97.00      PROA   
ATOM   3693  C   THR P 244     -28.178  19.790   3.231  0.00 97.00      PROA   
ATOM   3694  O   THR P 244     -27.767  19.151   4.197  0.00 97.00      PROA   
ATOM   3695  N   ILE P 245     -28.236  21.129   3.255  0.00 97.00      PROA   
ATOM   3696  HN  ILE P 245     -28.424  21.668   2.438  0.00 97.00      PROA   
ATOM   3697  CA  ILE P 245     -28.122  21.877   4.489  0.00 97.00      PROA   
ATOM   3698  HA  ILE P 245     -28.410  21.231   5.305  0.00 97.00      PROA   
ATOM   3699  CB  ILE P 245     -26.700  22.376   4.747  0.00 97.00      PROA   
ATOM   3700  HB  ILE P 245     -26.031  21.531   4.477  0.00 97.00      PROA   
ATOM   3701  CG2 ILE P 245     -26.325  23.584   3.854  0.00 97.00      PROA   
ATOM   3702 HG21 ILE P 245     -26.900  24.491   4.137  0.00 97.00      PROA   
ATOM   3703 HG22 ILE P 245     -26.523  23.359   2.785  0.00 97.00      PROA   
ATOM   3704 HG23 ILE P 245     -25.244  23.817   3.962  0.00 97.00      PROA   
ATOM   3705  CG1 ILE P 245     -26.456  22.662   6.247  0.00 97.00      PROA   
ATOM   3706 HG11 ILE P 245     -27.082  21.980   6.861  0.00 97.00      PROA   
ATOM   3707 HG12 ILE P 245     -26.756  23.705   6.486  0.00 97.00      PROA   
ATOM   3708  CD  ILE P 245     -24.996  22.429   6.642  0.00 97.00      PROA   
ATOM   3709  HD1 ILE P 245     -24.320  23.063   6.030  0.00 97.00      PROA   
ATOM   3710  HD2 ILE P 245     -24.709  21.368   6.478  0.00 97.00      PROA   
ATOM   3711  HD3 ILE P 245     -24.842  22.668   7.716  0.00 97.00      PROA   
ATOM   3712  C   ILE P 245     -29.141  23.003   4.463  0.00 97.00      PROA   
ATOM   3713  O   ILE P 245     -29.639  23.418   3.415  0.00 97.00      PROA   
ATOM   3714  N   SER P 246     -29.524  23.515   5.640  0.00 97.00      PROA   
ATOM   3715  HN  SER P 246     -29.133  23.209   6.505  0.00 97.00      PROA   
ATOM   3716  CA  SER P 246     -30.498  24.581   5.725  0.00 97.00      PROA   
ATOM   3717  HA  SER P 246     -30.356  25.285   4.918  0.00 97.00      PROA   
ATOM   3718  CB  SER P 246     -31.986  24.122   5.843  0.00 97.00      PROA   
ATOM   3719  HB1 SER P 246     -32.635  25.024   5.841  0.00 97.00      PROA   
ATOM   3720  HB2 SER P 246     -32.134  23.574   6.798  0.00 97.00      PROA   
ATOM   3721  OG  SER P 246     -32.449  23.254   4.809  0.00 97.00      PROA   
ATOM   3722  HG1 SER P 246     -32.392  23.751   3.990  0.00 97.00      PROA   
ATOM   3723  C   SER P 246     -30.319  25.297   7.034  0.00 97.00      PROA   
ATOM   3724  O   SER P 246     -29.902  24.706   8.024  0.00 97.00      PROA   
ATOM   3725  N   LYS P 247     -30.775  26.553   7.085  0.00 97.00      PROA   
ATOM   3726  HN  LYS P 247     -30.859  27.106   6.260  0.00 97.00      PROA   
ATOM   3727  CA  LYS P 247     -31.323  27.155   8.283  0.00 97.00      PROA   
ATOM   3728  HA  LYS P 247     -30.558  27.117   9.045  0.00 97.00      PROA   
ATOM   3729  CB  LYS P 247     -31.584  28.649   7.988  0.00 97.00      PROA   
ATOM   3730  HB1 LYS P 247     -31.975  28.754   6.954  0.00 97.00      PROA   
ATOM   3731  HB2 LYS P 247     -30.599  29.163   8.011  0.00 97.00      PROA   
ATOM   3732  CG  LYS P 247     -32.545  29.395   8.922  0.00 97.00      PROA   
ATOM   3733  HG1 LYS P 247     -32.215  29.267   9.975  0.00 97.00      PROA   
ATOM   3734  HG2 LYS P 247     -33.574  28.989   8.816  0.00 97.00      PROA   
ATOM   3735  CD  LYS P 247     -32.526  30.886   8.568  0.00 97.00      PROA   
ATOM   3736  HD1 LYS P 247     -32.825  30.988   7.502  0.00 97.00      PROA   
ATOM   3737  HD2 LYS P 247     -31.476  31.242   8.642  0.00 97.00      PROA   
ATOM   3738  CE  LYS P 247     -33.387  31.777   9.458  0.00 97.00      PROA   
ATOM   3739  HE1 LYS P 247     -33.210  32.845   9.211  0.00 97.00      PROA   
ATOM   3740  HE2 LYS P 247     -33.147  31.620  10.532  0.00 97.00      PROA   
ATOM   3741  NZ  LYS P 247     -34.818  31.505   9.250  0.00 97.00      PROA   
ATOM   3742  HZ1 LYS P 247     -35.107  30.550   9.543  0.00 97.00      PROA   
ATOM   3743  HZ2 LYS P 247     -35.081  31.696   8.262  0.00 97.00      PROA   
ATOM   3744  HZ3 LYS P 247     -35.325  32.228   9.798  0.00 97.00      PROA   
ATOM   3745  C   LYS P 247     -32.548  26.432   8.883  0.00 97.00      PROA   
ATOM   3746  O   LYS P 247     -33.358  25.808   8.179  0.00 97.00      PROA   
ATOM   3747  N   ALA P 248     -32.688  26.464  10.225  0.00 97.00      PROA   
ATOM   3748  HN  ALA P 248     -32.000  26.924  10.781  0.00 97.00      PROA   
ATOM   3749  CA  ALA P 248     -33.820  25.929  10.957  0.00 97.00      PROA   
ATOM   3750  HA  ALA P 248     -33.902  24.894  10.659  0.00 97.00      PROA   
ATOM   3751  CB  ALA P 248     -33.549  25.944  12.472  0.00 97.00      PROA   
ATOM   3752  HB1 ALA P 248     -33.522  26.986  12.856  0.00 97.00      PROA   
ATOM   3753  HB2 ALA P 248     -32.565  25.474  12.684  0.00 97.00      PROA   
ATOM   3754  HB3 ALA P 248     -34.326  25.380  13.032  0.00 97.00      PROA   
ATOM   3755  C   ALA P 248     -35.170  26.579  10.626  0.00 97.00      PROA   
ATOM   3756  O   ALA P 248     -35.277  27.740  10.235  0.00 97.00      PROA   
ATOM   3757  N   LYS P 249     -36.254  25.791  10.733  0.00 97.00      PROA   
ATOM   3758  HN  LYS P 249     -36.185  24.893  11.162  0.00 97.00      PROA   
ATOM   3759  CA  LYS P 249     -37.559  26.139  10.205  0.00 97.00      PROA   
ATOM   3760  HA  LYS P 249     -37.542  27.131   9.777  0.00 97.00      PROA   
ATOM   3761  CB  LYS P 249     -37.982  25.095   9.126  0.00 97.00      PROA   
ATOM   3762  HB1 LYS P 249     -38.793  25.536   8.508  0.00 97.00      PROA   
ATOM   3763  HB2 LYS P 249     -38.388  24.186   9.617  0.00 97.00      PROA   
ATOM   3764  CG  LYS P 249     -36.816  24.642   8.215  0.00 97.00      PROA   
ATOM   3765  HG1 LYS P 249     -36.102  24.054   8.830  0.00 97.00      PROA   
ATOM   3766  HG2 LYS P 249     -36.285  25.543   7.839  0.00 97.00      PROA   
ATOM   3767  CD  LYS P 249     -37.267  23.767   7.029  0.00 97.00      PROA   
ATOM   3768  HD1 LYS P 249     -37.726  24.418   6.254  0.00 97.00      PROA   
ATOM   3769  HD2 LYS P 249     -38.063  23.077   7.383  0.00 97.00      PROA   
ATOM   3770  CE  LYS P 249     -36.156  22.903   6.404  0.00 97.00      PROA   
ATOM   3771  HE1 LYS P 249     -36.530  22.389   5.492  0.00 97.00      PROA   
ATOM   3772  HE2 LYS P 249     -35.807  22.140   7.132  0.00 97.00      PROA   
ATOM   3773  NZ  LYS P 249     -35.006  23.738   6.031  0.00 97.00      PROA   
ATOM   3774  HZ1 LYS P 249     -34.622  24.240   6.857  0.00 97.00      PROA   
ATOM   3775  HZ2 LYS P 249     -35.304  24.471   5.355  0.00 97.00      PROA   
ATOM   3776  HZ3 LYS P 249     -34.236  23.212   5.571  0.00 97.00      PROA   
ATOM   3777  C   LYS P 249     -38.536  26.135  11.376  0.00 97.00      PROA   
ATOM   3778  O   LYS P 249     -38.480  25.252  12.230  0.00 97.00      PROA   
ATOM   3779  N   GLY P 250     -39.430  27.138  11.489  0.00 97.00      PROA   
ATOM   3780  HN  GLY P 250     -39.470  27.882  10.827  0.00 97.00      PROA   
ATOM   3781  CA  GLY P 250     -40.365  27.246  12.612  0.00 97.00      PROA   
ATOM   3782  HA1 GLY P 250     -39.970  26.765  13.494  0.00 97.00      PROA   
ATOM   3783  HA2 GLY P 250     -41.306  26.824  12.290  0.00 97.00      PROA   
ATOM   3784  C   GLY P 250     -40.625  28.687  12.949  0.00 97.00      PROA   
ATOM   3785  O   GLY P 250     -40.626  29.533  12.064  0.00 97.00      PROA   
ATOM   3786  N   GLN P 251     -40.888  29.011  14.230  0.00 97.00      PROA   
ATOM   3787  HN  GLN P 251     -40.835  28.332  14.958  0.00 97.00      PROA   
ATOM   3788  CA  GLN P 251     -41.354  30.332  14.630  0.00 97.00      PROA   
ATOM   3789  HA  GLN P 251     -41.928  30.753  13.818  0.00 97.00      PROA   
ATOM   3790  CB  GLN P 251     -42.325  30.209  15.834  0.00 97.00      PROA   
ATOM   3791  HB1 GLN P 251     -41.750  29.829  16.705  0.00 97.00      PROA   
ATOM   3792  HB2 GLN P 251     -43.094  29.440  15.605  0.00 97.00      PROA   
ATOM   3793  CG  GLN P 251     -43.055  31.531  16.199  0.00 97.00      PROA   
ATOM   3794  HG1 GLN P 251     -44.039  31.564  15.684  0.00 97.00      PROA   
ATOM   3795  HG2 GLN P 251     -42.481  32.424  15.871  0.00 97.00      PROA   
ATOM   3796  CD  GLN P 251     -43.320  31.637  17.703  0.00 97.00      PROA   
ATOM   3797  OE1 GLN P 251     -44.083  30.867  18.282  0.00 97.00      PROA   
ATOM   3798  NE2 GLN P 251     -42.669  32.610  18.374  0.00 97.00      PROA   
ATOM   3799 HE21 GLN P 251     -42.889  32.706  19.345  0.00 97.00      PROA   
ATOM   3800 HE22 GLN P 251     -42.029  33.204  17.885  0.00 97.00      PROA   
ATOM   3801  C   GLN P 251     -40.227  31.296  15.049  0.00 97.00      PROA   
ATOM   3802  O   GLN P 251     -39.507  30.997  16.003  0.00 97.00      PROA   
ATOM   3803  N   PRO P 252     -40.049  32.456  14.416  0.00 97.00      PROA   
ATOM   3804  CD  PRO P 252     -40.502  32.711  13.042  0.00 97.00      PROA   
ATOM   3805  HD1 PRO P 252     -41.612  32.738  13.014  0.00 97.00      PROA   
ATOM   3806  HD2 PRO P 252     -40.116  31.940  12.341  0.00 97.00      PROA   
ATOM   3807  CA  PRO P 252     -39.379  33.634  14.978  0.00 97.00      PROA   
ATOM   3808  HA  PRO P 252     -38.319  33.467  14.853  0.00 97.00      PROA   
ATOM   3809  CB  PRO P 252     -39.895  34.758  14.066  0.00 97.00      PROA   
ATOM   3810  HB1 PRO P 252     -39.247  35.660  14.066  0.00 97.00      PROA   
ATOM   3811  HB2 PRO P 252     -40.923  35.053  14.365  0.00 97.00      PROA   
ATOM   3812  CG  PRO P 252     -39.940  34.087  12.696  0.00 97.00      PROA   
ATOM   3813  HG1 PRO P 252     -40.568  34.638  11.962  0.00 97.00      PROA   
ATOM   3814  HG2 PRO P 252     -38.912  33.983  12.289  0.00 97.00      PROA   
ATOM   3815  C   PRO P 252     -39.547  33.972  16.462  0.00 97.00      PROA   
ATOM   3816  O   PRO P 252     -40.671  34.123  16.941  0.00 97.00      PROA   
ATOM   3817  N   ARG P 253     -38.436  34.177  17.192  0.00 97.00      PROA   
ATOM   3818  HN  ARG P 253     -37.553  33.891  16.826  0.00 97.00      PROA   
ATOM   3819  CA  ARG P 253     -38.405  34.828  18.492  0.00 97.00      PROA   
ATOM   3820  HA  ARG P 253     -39.299  35.417  18.632  0.00 97.00      PROA   
ATOM   3821  CB  ARG P 253     -38.231  33.811  19.662  0.00 97.00      PROA   
ATOM   3822  HB1 ARG P 253     -38.018  34.361  20.603  0.00 97.00      PROA   
ATOM   3823  HB2 ARG P 253     -37.350  33.174  19.432  0.00 97.00      PROA   
ATOM   3824  CG  ARG P 253     -39.444  32.889  19.899  0.00 97.00      PROA   
ATOM   3825  HG1 ARG P 253     -39.715  32.411  18.933  0.00 97.00      PROA   
ATOM   3826  HG2 ARG P 253     -40.313  33.503  20.219  0.00 97.00      PROA   
ATOM   3827  CD  ARG P 253     -39.223  31.752  20.914  0.00 97.00      PROA   
ATOM   3828  HD1 ARG P 253     -38.384  31.098  20.592  0.00 97.00      PROA   
ATOM   3829  HD2 ARG P 253     -40.155  31.149  20.972  0.00 97.00      PROA   
ATOM   3830  NE  ARG P 253     -38.886  32.352  22.249  0.00 97.00      PROA   
ATOM   3831  HE  ARG P 253     -38.082  32.946  22.291  0.00 97.00      PROA   
ATOM   3832  CZ  ARG P 253     -39.110  31.750  23.403  0.00 97.00      PROA   
ATOM   3833  NH1 ARG P 253     -39.777  30.631  23.499  0.00 97.00      PROA   
ATOM   3834 HH11 ARG P 253     -39.904  30.133  22.641  0.00 97.00      PROA   
ATOM   3835 HH12 ARG P 253     -39.474  30.081  24.277  0.00 97.00      PROA   
ATOM   3836  NH2 ARG P 253     -38.564  32.183  24.516  0.00 97.00      PROA   
ATOM   3837 HH21 ARG P 253     -38.054  33.043  24.553  0.00 97.00      PROA   
ATOM   3838 HH22 ARG P 253     -38.671  31.592  25.315  0.00 97.00      PROA   
ATOM   3839  C   ARG P 253     -37.215  35.778  18.539  0.00 97.00      PROA   
ATOM   3840  O   ARG P 253     -36.110  35.364  18.205  0.00 97.00      PROA   
ATOM   3841  N   GLU P 254     -37.379  37.056  18.961  0.00 97.00      PROA   
ATOM   3842  HN  GLU P 254     -38.278  37.444  19.149  0.00 97.00      PROA   
ATOM   3843  CA  GLU P 254     -36.243  37.924  19.281  0.00 97.00      PROA   
ATOM   3844  HA  GLU P 254     -35.635  37.952  18.389  0.00 97.00      PROA   
ATOM   3845  CB  GLU P 254     -36.632  39.423  19.532  0.00 97.00      PROA   
ATOM   3846  HB1 GLU P 254     -37.660  39.456  19.953  0.00 97.00      PROA   
ATOM   3847  HB2 GLU P 254     -36.687  39.917  18.539  0.00 97.00      PROA   
ATOM   3848  CG  GLU P 254     -35.714  40.245  20.504  0.00 97.00      PROA   
ATOM   3849  HG1 GLU P 254     -34.687  39.823  20.559  0.00 97.00      PROA   
ATOM   3850  HG2 GLU P 254     -36.141  40.197  21.529  0.00 97.00      PROA   
ATOM   3851  CD  GLU P 254     -35.475  41.718  20.170  0.00 97.00      PROA   
ATOM   3852  OE1 GLU P 254     -35.813  42.175  19.057  0.00 97.00      PROA   
ATOM   3853  OE2 GLU P 254     -34.854  42.405  21.028  0.00 97.00      PROA   
ATOM   3854  C   GLU P 254     -35.388  37.386  20.435  0.00 97.00      PROA   
ATOM   3855  O   GLU P 254     -35.941  37.147  21.510  0.00 97.00      PROA   
ATOM   3856  N   PRO P 255     -34.076  37.164  20.306  0.00 97.00      PROA   
ATOM   3857  CD  PRO P 255     -33.410  36.932  19.026  0.00 97.00      PROA   
ATOM   3858  HD1 PRO P 255     -33.521  37.820  18.367  0.00 97.00      PROA   
ATOM   3859  HD2 PRO P 255     -33.853  36.039  18.534  0.00 97.00      PROA   
ATOM   3860  CA  PRO P 255     -33.162  36.951  21.414  0.00 97.00      PROA   
ATOM   3861  HA  PRO P 255     -33.321  35.933  21.737  0.00 97.00      PROA   
ATOM   3862  CB  PRO P 255     -31.780  37.140  20.780  0.00 97.00      PROA   
ATOM   3863  HB1 PRO P 255     -31.014  36.541  21.317  0.00 97.00      PROA   
ATOM   3864  HB2 PRO P 255     -31.491  38.213  20.780  0.00 97.00      PROA   
ATOM   3865  CG  PRO P 255     -31.940  36.655  19.340  0.00 97.00      PROA   
ATOM   3866  HG1 PRO P 255     -31.254  37.175  18.638  0.00 97.00      PROA   
ATOM   3867  HG2 PRO P 255     -31.748  35.562  19.279  0.00 97.00      PROA   
ATOM   3868  C   PRO P 255     -33.341  37.777  22.673  0.00 97.00      PROA   
ATOM   3869  O   PRO P 255     -33.256  39.004  22.649  0.00 97.00      PROA   
ATOM   3870  N   GLN P 256     -33.482  37.107  23.822  0.00 97.00      PROA   
ATOM   3871  HN  GLN P 256     -33.545  36.112  23.836  0.00 97.00      PROA   
ATOM   3872  CA  GLN P 256     -33.449  37.741  25.112  0.00 97.00      PROA   
ATOM   3873  HA  GLN P 256     -33.913  38.715  25.049  0.00 97.00      PROA   
ATOM   3874  CB  GLN P 256     -34.222  36.905  26.169  0.00 97.00      PROA   
ATOM   3875  HB1 GLN P 256     -33.995  37.345  27.163  0.00 97.00      PROA   
ATOM   3876  HB2 GLN P 256     -33.822  35.869  26.187  0.00 97.00      PROA   
ATOM   3877  CG  GLN P 256     -35.774  36.879  26.021  0.00 97.00      PROA   
ATOM   3878  HG1 GLN P 256     -36.139  37.824  25.564  0.00 97.00      PROA   
ATOM   3879  HG2 GLN P 256     -36.215  36.811  27.038  0.00 97.00      PROA   
ATOM   3880  CD  GLN P 256     -36.336  35.680  25.246  0.00 97.00      PROA   
ATOM   3881  OE1 GLN P 256     -36.866  34.718  25.812  0.00 97.00      PROA   
ATOM   3882  NE2 GLN P 256     -36.253  35.717  23.904  0.00 97.00      PROA   
ATOM   3883 HE21 GLN P 256     -36.424  34.878  23.387  0.00 97.00      PROA   
ATOM   3884 HE22 GLN P 256     -35.948  36.539  23.423  0.00 97.00      PROA   
ATOM   3885  C   GLN P 256     -31.989  37.953  25.504  0.00 97.00      PROA   
ATOM   3886  O   GLN P 256     -31.317  37.052  25.995  0.00 97.00      PROA   
ATOM   3887  N   VAL P 257     -31.448  39.150  25.208  0.00 97.00      PROA   
ATOM   3888  HN  VAL P 257     -32.011  39.825  24.737  0.00 97.00      PROA   
ATOM   3889  CA  VAL P 257     -30.049  39.498  25.419  0.00 97.00      PROA   
ATOM   3890  HA  VAL P 257     -29.446  38.604  25.367  0.00 97.00      PROA   
ATOM   3891  CB  VAL P 257     -29.561  40.486  24.354  0.00 97.00      PROA   
ATOM   3892  HB  VAL P 257     -30.112  41.445  24.455  0.00 97.00      PROA   
ATOM   3893  CG1 VAL P 257     -28.059  40.788  24.507  0.00 97.00      PROA   
ATOM   3894 HG11 VAL P 257     -27.454  39.864  24.392  0.00 97.00      PROA   
ATOM   3895 HG12 VAL P 257     -27.829  41.237  25.497  0.00 97.00      PROA   
ATOM   3896 HG13 VAL P 257     -27.728  41.507  23.728  0.00 97.00      PROA   
ATOM   3897  CG2 VAL P 257     -29.848  39.924  22.951  0.00 97.00      PROA   
ATOM   3898 HG21 VAL P 257     -30.938  39.839  22.751  0.00 97.00      PROA   
ATOM   3899 HG22 VAL P 257     -29.395  38.914  22.848  0.00 97.00      PROA   
ATOM   3900 HG23 VAL P 257     -29.413  40.588  22.175  0.00 97.00      PROA   
ATOM   3901  C   VAL P 257     -29.877  40.090  26.810  0.00 97.00      PROA   
ATOM   3902  O   VAL P 257     -30.088  41.283  27.029  0.00 97.00      PROA   
ATOM   3903  N   TYR P 258     -29.516  39.248  27.791  0.00 97.00      PROA   
ATOM   3904  HN  TYR P 258     -29.308  38.295  27.584  0.00 97.00      PROA   
ATOM   3905  CA  TYR P 258     -29.571  39.571  29.204  0.00 97.00      PROA   
ATOM   3906  HA  TYR P 258     -29.951  40.570  29.361  0.00 97.00      PROA   
ATOM   3907  CB  TYR P 258     -30.466  38.541  29.944  0.00 97.00      PROA   
ATOM   3908  HB1 TYR P 258     -30.421  38.715  31.040  0.00 97.00      PROA   
ATOM   3909  HB2 TYR P 258     -30.090  37.518  29.729  0.00 97.00      PROA   
ATOM   3910  CG  TYR P 258     -31.932  38.576  29.575  0.00 97.00      PROA   
ATOM   3911  CD1 TYR P 258     -32.572  39.627  28.885  0.00 97.00      PROA   
ATOM   3912  HD1 TYR P 258     -32.007  40.477  28.533  0.00 97.00      PROA   
ATOM   3913  CE1 TYR P 258     -33.969  39.643  28.741  0.00 97.00      PROA   
ATOM   3914  HE1 TYR P 258     -34.457  40.471  28.249  0.00 97.00      PROA   
ATOM   3915  CZ  TYR P 258     -34.740  38.622  29.306  0.00 97.00      PROA   
ATOM   3916  OH  TYR P 258     -36.143  38.672  29.234  0.00 97.00      PROA   
ATOM   3917  HH  TYR P 258     -36.472  38.408  30.096  0.00 97.00      PROA   
ATOM   3918  CD2 TYR P 258     -32.724  37.539  30.086  0.00 97.00      PROA   
ATOM   3919  HD2 TYR P 258     -32.229  36.749  30.632  0.00 97.00      PROA   
ATOM   3920  CE2 TYR P 258     -34.119  37.561  29.969  0.00 97.00      PROA   
ATOM   3921  HE2 TYR P 258     -34.711  36.768  30.403  0.00 97.00      PROA   
ATOM   3922  C   TYR P 258     -28.175  39.525  29.810  0.00 97.00      PROA   
ATOM   3923  O   TYR P 258     -27.385  38.625  29.525  0.00 97.00      PROA   
ATOM   3924  N   THR P 259     -27.780  40.500  30.657  0.00 97.00      PROA   
ATOM   3925  HN  THR P 259     -28.439  41.184  30.961  0.00 97.00      PROA   
ATOM   3926  CA  THR P 259     -26.368  40.563  31.065  0.00 97.00      PROA   
ATOM   3927  HA  THR P 259     -26.020  39.542  31.109  0.00 97.00      PROA   
ATOM   3928  CB  THR P 259     -25.452  41.231  30.027  0.00 97.00      PROA   
ATOM   3929  HB  THR P 259     -25.529  40.659  29.078  0.00 97.00      PROA   
ATOM   3930  OG1 THR P 259     -24.086  41.292  30.427  0.00 97.00      PROA   
ATOM   3931  HG1 THR P 259     -23.827  40.401  30.671  0.00 97.00      PROA   
ATOM   3932  CG2 THR P 259     -25.892  42.667  29.733  0.00 97.00      PROA   
ATOM   3933 HG21 THR P 259     -25.817  43.278  30.658  0.00 97.00      PROA   
ATOM   3934 HG22 THR P 259     -26.936  42.701  29.354  0.00 97.00      PROA   
ATOM   3935 HG23 THR P 259     -25.232  43.118  28.962  0.00 97.00      PROA   
ATOM   3936  C   THR P 259     -26.076  41.048  32.480  0.00 97.00      PROA   
ATOM   3937  O   THR P 259     -26.573  42.065  32.967  0.00 97.00      PROA   
ATOM   3938  N   LEU P 260     -25.220  40.285  33.190  0.00 97.00      PROA   
ATOM   3939  HN  LEU P 260     -24.777  39.513  32.742  0.00 97.00      PROA   
ATOM   3940  CA  LEU P 260     -24.786  40.529  34.551  0.00 97.00      PROA   
ATOM   3941  HA  LEU P 260     -25.616  40.971  35.082  0.00 97.00      PROA   
ATOM   3942  CB  LEU P 260     -24.427  39.200  35.270  0.00 97.00      PROA   
ATOM   3943  HB1 LEU P 260     -23.992  39.400  36.273  0.00 97.00      PROA   
ATOM   3944  HB2 LEU P 260     -23.634  38.703  34.672  0.00 97.00      PROA   
ATOM   3945  CG  LEU P 260     -25.583  38.195  35.447  0.00 97.00      PROA   
ATOM   3946  HG  LEU P 260     -26.209  38.191  34.529  0.00 97.00      PROA   
ATOM   3947  CD1 LEU P 260     -25.035  36.770  35.631  0.00 97.00      PROA   
ATOM   3948 HD11 LEU P 260     -24.367  36.723  36.517  0.00 97.00      PROA   
ATOM   3949 HD12 LEU P 260     -24.463  36.444  34.737  0.00 97.00      PROA   
ATOM   3950 HD13 LEU P 260     -25.865  36.049  35.791  0.00 97.00      PROA   
ATOM   3951  CD2 LEU P 260     -26.463  38.560  36.651  0.00 97.00      PROA   
ATOM   3952 HD21 LEU P 260     -26.879  39.586  36.558  0.00 97.00      PROA   
ATOM   3953 HD22 LEU P 260     -25.868  38.506  37.587  0.00 97.00      PROA   
ATOM   3954 HD23 LEU P 260     -27.305  37.841  36.741  0.00 97.00      PROA   
ATOM   3955  C   LEU P 260     -23.538  41.430  34.617  0.00 97.00      PROA   
ATOM   3956  O   LEU P 260     -22.613  41.246  33.817  0.00 97.00      PROA   
ATOM   3957  N   PRO P 261     -23.470  42.375  35.565  0.00 97.00      PROA   
ATOM   3958  CD  PRO P 261     -24.656  42.934  36.226  0.00 97.00      PROA   
ATOM   3959  HD1 PRO P 261     -25.034  42.192  36.961  0.00 97.00      PROA   
ATOM   3960  HD2 PRO P 261     -25.447  43.188  35.488  0.00 97.00      PROA   
ATOM   3961  CA  PRO P 261     -22.231  42.957  36.103  0.00 97.00      PROA   
ATOM   3962  HA  PRO P 261     -21.827  43.564  35.306  0.00 97.00      PROA   
ATOM   3963  CB  PRO P 261     -22.735  43.764  37.324  0.00 97.00      PROA   
ATOM   3964  HB1 PRO P 261     -22.097  44.647  37.543  0.00 97.00      PROA   
ATOM   3965  HB2 PRO P 261     -22.773  43.114  38.225  0.00 97.00      PROA   
ATOM   3966  CG  PRO P 261     -24.154  44.177  36.945  0.00 97.00      PROA   
ATOM   3967  HG1 PRO P 261     -24.773  44.452  37.826  0.00 97.00      PROA   
ATOM   3968  HG2 PRO P 261     -24.116  45.038  36.244  0.00 97.00      PROA   
ATOM   3969  C   PRO P 261     -21.116  41.977  36.502  0.00 97.00      PROA   
ATOM   3970  O   PRO P 261     -21.391  40.776  36.558  0.00 97.00      PROA   
ATOM   3971  N   PRO P 262     -19.884  42.427  36.771  0.00 97.00      PROA   
ATOM   3972  CD  PRO P 262     -19.413  43.784  36.454  0.00 97.00      PROA   
ATOM   3973  HD1 PRO P 262     -19.968  44.534  37.057  0.00 97.00      PROA   
ATOM   3974  HD2 PRO P 262     -19.517  44.001  35.370  0.00 97.00      PROA   
ATOM   3975  CA  PRO P 262     -18.809  41.639  37.374  0.00 97.00      PROA   
ATOM   3976  HA  PRO P 262     -18.346  41.105  36.557  0.00 97.00      PROA   
ATOM   3977  CB  PRO P 262     -17.868  42.707  37.928  0.00 97.00      PROA   
ATOM   3978  HB1 PRO P 262     -16.839  42.320  38.088  0.00 97.00      PROA   
ATOM   3979  HB2 PRO P 262     -18.265  43.098  38.889  0.00 97.00      PROA   
ATOM   3980  CG  PRO P 262     -17.938  43.803  36.869  0.00 97.00      PROA   
ATOM   3981  HG1 PRO P 262     -17.608  44.791  37.254  0.00 97.00      PROA   
ATOM   3982  HG2 PRO P 262     -17.312  43.531  35.992  0.00 97.00      PROA   
ATOM   3983  C   PRO P 262     -19.135  40.576  38.413  0.00 97.00      PROA   
ATOM   3984  O   PRO P 262     -19.764  40.865  39.430  0.00 97.00      PROA   
ATOM   3985  N   SER P 263     -18.646  39.342  38.198  0.00 97.00      PROA   
ATOM   3986  HN  SER P 263     -18.169  39.132  37.348  0.00 97.00      PROA   
ATOM   3987  CA  SER P 263     -18.722  38.257  39.166  0.00 97.00      PROA   
ATOM   3988  HA  SER P 263     -19.734  38.238  39.544  0.00 97.00      PROA   
ATOM   3989  CB  SER P 263     -18.399  36.859  38.572  0.00 97.00      PROA   
ATOM   3990  HB1 SER P 263     -18.751  36.060  39.259  0.00 97.00      PROA   
ATOM   3991  HB2 SER P 263     -17.302  36.723  38.461  0.00 97.00      PROA   
ATOM   3992  OG  SER P 263     -19.021  36.687  37.296  0.00 97.00      PROA   
ATOM   3993  HG1 SER P 263     -18.507  37.218  36.684  0.00 97.00      PROA   
ATOM   3994  C   SER P 263     -17.778  38.492  40.336  0.00 97.00      PROA   
ATOM   3995  O   SER P 263     -16.744  39.147  40.213  0.00 97.00      PROA   
ATOM   3996  N   ARG P 264     -18.103  37.956  41.529  0.00 97.00      PROA   
ATOM   3997  HN  ARG P 264     -18.952  37.443  41.626  0.00 97.00      PROA   
ATOM   3998  CA  ARG P 264     -17.303  38.159  42.728  0.00 97.00      PROA   
ATOM   3999  HA  ARG P 264     -17.230  39.229  42.857  0.00 97.00      PROA   
ATOM   4000  CB  ARG P 264     -18.021  37.611  43.993  0.00 97.00      PROA   
ATOM   4001  HB1 ARG P 264     -17.285  37.519  44.820  0.00 97.00      PROA   
ATOM   4002  HB2 ARG P 264     -18.427  36.600  43.775  0.00 97.00      PROA   
ATOM   4003  CG  ARG P 264     -19.136  38.557  44.485  0.00 97.00      PROA   
ATOM   4004  HG1 ARG P 264     -19.936  38.650  43.720  0.00 97.00      PROA   
ATOM   4005  HG2 ARG P 264     -18.683  39.566  44.590  0.00 97.00      PROA   
ATOM   4006  CD  ARG P 264     -19.735  38.197  45.854  0.00 97.00      PROA   
ATOM   4007  HD1 ARG P 264     -20.206  39.103  46.293  0.00 97.00      PROA   
ATOM   4008  HD2 ARG P 264     -18.961  37.837  46.565  0.00 97.00      PROA   
ATOM   4009  NE  ARG P 264     -20.828  37.196  45.654  0.00 97.00      PROA   
ATOM   4010  HE  ARG P 264     -21.742  37.571  45.499  0.00 97.00      PROA   
ATOM   4011  CZ  ARG P 264     -20.872  35.991  46.190  0.00 97.00      PROA   
ATOM   4012  NH1 ARG P 264     -19.795  35.275  46.383  0.00 97.00      PROA   
ATOM   4013 HH11 ARG P 264     -18.976  35.623  45.927  0.00 97.00      PROA   
ATOM   4014 HH12 ARG P 264     -19.923  34.309  46.610  0.00 97.00      PROA   
ATOM   4015  NH2 ARG P 264     -22.038  35.505  46.532  0.00 97.00      PROA   
ATOM   4016 HH21 ARG P 264     -22.761  36.191  46.614  0.00 97.00      PROA   
ATOM   4017 HH22 ARG P 264     -22.094  34.719  47.148  0.00 97.00      PROA   
ATOM   4018  C   ARG P 264     -15.839  37.720  42.691  0.00 97.00      PROA   
ATOM   4019  O   ARG P 264     -14.968  38.420  43.204  0.00 97.00      PROA   
ATOM   4020  N   ASP P 265     -15.511  36.560  42.089  0.00 97.00      PROA   
ATOM   4021  HN  ASP P 265     -16.166  36.004  41.584  0.00 97.00      PROA   
ATOM   4022  CA  ASP P 265     -14.138  36.165  41.842  0.00 97.00      PROA   
ATOM   4023  HA  ASP P 265     -13.596  36.230  42.774  0.00 97.00      PROA   
ATOM   4024  CB  ASP P 265     -14.125  34.687  41.354  0.00 97.00      PROA   
ATOM   4025  HB1 ASP P 265     -14.715  34.049  42.046  0.00 97.00      PROA   
ATOM   4026  HB2 ASP P 265     -13.081  34.308  41.323  0.00 97.00      PROA   
ATOM   4027  CG  ASP P 265     -14.725  34.561  39.968  0.00 97.00      PROA   
ATOM   4028  OD1 ASP P 265     -15.908  34.952  39.807  0.00 97.00      PROA   
ATOM   4029  OD2 ASP P 265     -13.955  34.211  39.038  0.00 97.00      PROA   
ATOM   4030  C   ASP P 265     -13.440  37.116  40.853  0.00 97.00      PROA   
ATOM   4031  O   ASP P 265     -12.312  37.560  41.067  0.00 97.00      PROA   
ATOM   4032  N   GLU P 266     -14.132  37.476  39.755  0.00 97.00      PROA   
ATOM   4033  HN  GLU P 266     -15.005  37.019  39.598  0.00 97.00      PROA   
ATOM   4034  CA  GLU P 266     -13.651  38.319  38.678  0.00 97.00      PROA   
ATOM   4035  HA  GLU P 266     -12.732  37.872  38.328  0.00 97.00      PROA   
ATOM   4036  CB  GLU P 266     -14.612  38.300  37.467  0.00 97.00      PROA   
ATOM   4037  HB1 GLU P 266     -14.183  38.947  36.672  0.00 97.00      PROA   
ATOM   4038  HB2 GLU P 266     -15.593  38.723  37.771  0.00 97.00      PROA   
ATOM   4039  CG  GLU P 266     -14.814  36.864  36.899  0.00 97.00      PROA   
ATOM   4040  HG1 GLU P 266     -15.863  36.533  37.048  0.00 97.00      PROA   
ATOM   4041  HG2 GLU P 266     -14.195  36.150  37.482  0.00 97.00      PROA   
ATOM   4042  CD  GLU P 266     -14.522  36.688  35.421  0.00 97.00      PROA   
ATOM   4043  OE1 GLU P 266     -15.193  37.374  34.610  0.00 97.00      PROA   
ATOM   4044  OE2 GLU P 266     -13.677  35.835  35.043  0.00 97.00      PROA   
ATOM   4045  C   GLU P 266     -13.283  39.724  39.134  0.00 97.00      PROA   
ATOM   4046  O   GLU P 266     -12.301  40.313  38.691  0.00 97.00      PROA   
ATOM   4047  N   LEU P 267     -14.029  40.275  40.109  0.00 97.00      PROA   
ATOM   4048  HN  LEU P 267     -14.876  39.823  40.379  0.00 97.00      PROA   
ATOM   4049  CA  LEU P 267     -13.647  41.477  40.833  0.00 97.00      PROA   
ATOM   4050  HA  LEU P 267     -13.546  42.272  40.109  0.00 97.00      PROA   
ATOM   4051  CB  LEU P 267     -14.739  41.866  41.863  0.00 97.00      PROA   
ATOM   4052  HB1 LEU P 267     -14.359  42.636  42.568  0.00 97.00      PROA   
ATOM   4053  HB2 LEU P 267     -14.998  40.963  42.455  0.00 97.00      PROA   
ATOM   4054  CG  LEU P 267     -16.026  42.435  41.229  0.00 97.00      PROA   
ATOM   4055  HG  LEU P 267     -16.360  41.747  40.423  0.00 97.00      PROA   
ATOM   4056  CD1 LEU P 267     -17.157  42.507  42.265  0.00 97.00      PROA   
ATOM   4057 HD11 LEU P 267     -16.883  43.193  43.094  0.00 97.00      PROA   
ATOM   4058 HD12 LEU P 267     -17.363  41.499  42.684  0.00 97.00      PROA   
ATOM   4059 HD13 LEU P 267     -18.089  42.880  41.788  0.00 97.00      PROA   
ATOM   4060  CD2 LEU P 267     -15.785  43.827  40.622  0.00 97.00      PROA   
ATOM   4061 HD21 LEU P 267     -15.064  43.777  39.778  0.00 97.00      PROA   
ATOM   4062 HD22 LEU P 267     -15.388  44.523  41.391  0.00 97.00      PROA   
ATOM   4063 HD23 LEU P 267     -16.737  44.249  40.236  0.00 97.00      PROA   
ATOM   4064  C   LEU P 267     -12.285  41.389  41.531  0.00 97.00      PROA   
ATOM   4065  O   LEU P 267     -11.508  42.347  41.521  0.00 97.00      PROA   
ATOM   4066  N   THR P 268     -11.932  40.244  42.154  0.00 97.00      PROA   
ATOM   4067  HN  THR P 268     -12.574  39.482  42.180  0.00 97.00      PROA   
ATOM   4068  CA  THR P 268     -10.564  39.994  42.637  0.00 97.00      PROA   
ATOM   4069  HA  THR P 268     -10.286  40.857  43.225  0.00 97.00      PROA   
ATOM   4070  CB  THR P 268     -10.421  38.794  43.590  0.00 97.00      PROA   
ATOM   4071  HB  THR P 268      -9.446  38.875  44.116  0.00 97.00      PROA   
ATOM   4072  OG1 THR P 268     -10.443  37.518  42.964  0.00 97.00      PROA   
ATOM   4073  HG1 THR P 268     -11.203  37.501  42.378  0.00 97.00      PROA   
ATOM   4074  CG2 THR P 268     -11.536  38.807  44.643  0.00 97.00      PROA   
ATOM   4075 HG21 THR P 268     -12.532  38.628  44.185  0.00 97.00      PROA   
ATOM   4076 HG22 THR P 268     -11.560  39.780  45.179  0.00 97.00      PROA   
ATOM   4077 HG23 THR P 268     -11.359  38.002  45.388  0.00 97.00      PROA   
ATOM   4078  C   THR P 268      -9.523  39.896  41.516  0.00 97.00      PROA   
ATOM   4079  O   THR P 268      -8.485  40.557  41.563  0.00 97.00      PROA   
ATOM   4080  N   LYS P 269      -9.820  39.124  40.451  0.00 97.00      PROA   
ATOM   4081  HN  LYS P 269     -10.686  38.631  40.469  0.00 97.00      PROA   
ATOM   4082  CA  LYS P 269      -9.028  38.903  39.246  0.00 97.00      PROA   
ATOM   4083  HA  LYS P 269      -8.113  38.449  39.595  0.00 97.00      PROA   
ATOM   4084  CB  LYS P 269      -9.711  37.832  38.348  0.00 97.00      PROA   
ATOM   4085  HB1 LYS P 269      -9.266  37.798  37.331  0.00 97.00      PROA   
ATOM   4086  HB2 LYS P 269     -10.766  38.158  38.224  0.00 97.00      PROA   
ATOM   4087  CG  LYS P 269      -9.641  36.406  38.941  0.00 97.00      PROA   
ATOM   4088  HG1 LYS P 269      -9.585  36.472  40.049  0.00 97.00      PROA   
ATOM   4089  HG2 LYS P 269      -8.698  35.926  38.604  0.00 97.00      PROA   
ATOM   4090  CD  LYS P 269     -10.843  35.489  38.614  0.00 97.00      PROA   
ATOM   4091  HD1 LYS P 269     -11.717  35.847  39.199  0.00 97.00      PROA   
ATOM   4092  HD2 LYS P 269     -10.613  34.467  38.984  0.00 97.00      PROA   
ATOM   4093  CE  LYS P 269     -11.258  35.426  37.140  0.00 97.00      PROA   
ATOM   4094  HE1 LYS P 269     -10.420  35.073  36.502  0.00 97.00      PROA   
ATOM   4095  HE2 LYS P 269     -11.577  36.431  36.790  0.00 97.00      PROA   
ATOM   4096  NZ  LYS P 269     -12.400  34.510  36.955  0.00 97.00      PROA   
ATOM   4097  HZ1 LYS P 269     -13.013  34.483  37.795  0.00 97.00      PROA   
ATOM   4098  HZ2 LYS P 269     -12.108  33.530  36.768  0.00 97.00      PROA   
ATOM   4099  HZ3 LYS P 269     -12.985  34.868  36.173  0.00 97.00      PROA   
ATOM   4100  C   LYS P 269      -8.541  40.123  38.444  0.00 97.00      PROA   
ATOM   4101  O   LYS P 269      -8.940  41.267  38.659  0.00 97.00      PROA   
ATOM   4102  N   ASN P 270      -7.603  39.914  37.496  0.00 97.00      PROA   
ATOM   4103  HN  ASN P 270      -7.211  39.005  37.381  0.00 97.00      PROA   
ATOM   4104  CA  ASN P 270      -7.005  40.943  36.646  0.00 97.00      PROA   
ATOM   4105  HA  ASN P 270      -6.541  41.672  37.295  0.00 97.00      PROA   
ATOM   4106  CB  ASN P 270      -5.928  40.319  35.705  0.00 97.00      PROA   
ATOM   4107  HB1 ASN P 270      -5.321  41.115  35.222  0.00 97.00      PROA   
ATOM   4108  HB2 ASN P 270      -6.419  39.726  34.903  0.00 97.00      PROA   
ATOM   4109  CG  ASN P 270      -5.036  39.337  36.458  0.00 97.00      PROA   
ATOM   4110  OD1 ASN P 270      -5.478  38.241  36.807  0.00 97.00      PROA   
ATOM   4111  ND2 ASN P 270      -3.759  39.695  36.698  0.00 97.00      PROA   
ATOM   4112 HD21 ASN P 270      -3.187  39.016  37.160  0.00 97.00      PROA   
ATOM   4113 HD22 ASN P 270      -3.398  40.561  36.353  0.00 97.00      PROA   
ATOM   4114  C   ASN P 270      -8.006  41.704  35.769  0.00 97.00      PROA   
ATOM   4115  O   ASN P 270      -7.958  42.928  35.637  0.00 97.00      PROA   
ATOM   4116  N   GLN P 271      -8.945  40.956  35.173  0.00 97.00      PROA   
ATOM   4117  HN  GLN P 271      -8.993  39.978  35.365  0.00 97.00      PROA   
ATOM   4118  CA  GLN P 271     -10.008  41.448  34.330  0.00 97.00      PROA   
ATOM   4119  HA  GLN P 271      -9.977  42.527  34.289  0.00 97.00      PROA   
ATOM   4120  CB  GLN P 271      -9.919  40.862  32.893  0.00 97.00      PROA   
ATOM   4121  HB1 GLN P 271     -10.809  41.201  32.321  0.00 97.00      PROA   
ATOM   4122  HB2 GLN P 271      -9.956  39.754  32.964  0.00 97.00      PROA   
ATOM   4123  CG  GLN P 271      -8.664  41.258  32.076  0.00 97.00      PROA   
ATOM   4124  HG1 GLN P 271      -7.742  40.878  32.568  0.00 97.00      PROA   
ATOM   4125  HG2 GLN P 271      -8.590  42.363  31.995  0.00 97.00      PROA   
ATOM   4126  CD  GLN P 271      -8.728  40.646  30.671  0.00 97.00      PROA   
ATOM   4127  OE1 GLN P 271      -8.995  39.449  30.518  0.00 97.00      PROA   
ATOM   4128  NE2 GLN P 271      -8.494  41.456  29.618  0.00 97.00      PROA   
ATOM   4129 HE21 GLN P 271      -8.476  41.058  28.701  0.00 97.00      PROA   
ATOM   4130 HE22 GLN P 271      -8.297  42.429  29.730  0.00 97.00      PROA   
ATOM   4131  C   GLN P 271     -11.337  41.049  34.963  0.00 97.00      PROA   
ATOM   4132  O   GLN P 271     -11.470  39.950  35.499  0.00 97.00      PROA   
ATOM   4133  N   VAL P 272     -12.343  41.938  34.915  0.00 97.00      PROA   
ATOM   4134  HN  VAL P 272     -12.222  42.773  34.385  0.00 97.00      PROA   
ATOM   4135  CA  VAL P 272     -13.656  41.747  35.511  0.00 97.00      PROA   
ATOM   4136  HA  VAL P 272     -13.574  40.991  36.278  0.00 97.00      PROA   
ATOM   4137  CB  VAL P 272     -14.192  43.016  36.174  0.00 97.00      PROA   
ATOM   4138  HB  VAL P 272     -15.152  42.780  36.680  0.00 97.00      PROA   
ATOM   4139  CG1 VAL P 272     -13.204  43.485  37.257  0.00 97.00      PROA   
ATOM   4140 HG11 VAL P 272     -12.248  43.814  36.796  0.00 97.00      PROA   
ATOM   4141 HG12 VAL P 272     -12.988  42.659  37.969  0.00 97.00      PROA   
ATOM   4142 HG13 VAL P 272     -13.632  44.341  37.820  0.00 97.00      PROA   
ATOM   4143  CG2 VAL P 272     -14.446  44.143  35.152  0.00 97.00      PROA   
ATOM   4144 HG21 VAL P 272     -15.200  43.851  34.390  0.00 97.00      PROA   
ATOM   4145 HG22 VAL P 272     -13.510  44.440  34.633  0.00 97.00      PROA   
ATOM   4146 HG23 VAL P 272     -14.846  45.033  35.684  0.00 97.00      PROA   
ATOM   4147  C   VAL P 272     -14.669  41.245  34.487  0.00 97.00      PROA   
ATOM   4148  O   VAL P 272     -14.521  41.447  33.282  0.00 97.00      PROA   
ATOM   4149  N   SER P 273     -15.734  40.544  34.926  0.00 97.00      PROA   
ATOM   4150  HN  SER P 273     -15.848  40.318  35.890  0.00 97.00      PROA   
ATOM   4151  CA  SER P 273     -16.779  40.052  34.030  0.00 97.00      PROA   
ATOM   4152  HA  SER P 273     -16.281  39.499  33.247  0.00 97.00      PROA   
ATOM   4153  CB  SER P 273     -17.852  39.120  34.680  0.00 97.00      PROA   
ATOM   4154  HB1 SER P 273     -18.247  38.429  33.904  0.00 97.00      PROA   
ATOM   4155  HB2 SER P 273     -18.723  39.676  35.087  0.00 97.00      PROA   
ATOM   4156  OG  SER P 273     -17.312  38.364  35.755  0.00 97.00      PROA   
ATOM   4157  HG1 SER P 273     -16.512  37.960  35.411  0.00 97.00      PROA   
ATOM   4158  C   SER P 273     -17.613  41.132  33.384  0.00 97.00      PROA   
ATOM   4159  O   SER P 273     -17.986  42.115  34.011  0.00 97.00      PROA   
ATOM   4160  N   LEU P 274     -18.052  40.890  32.145  0.00 97.00      PROA   
ATOM   4161  HN  LEU P 274     -17.588  40.245  31.541  0.00 97.00      PROA   
ATOM   4162  CA  LEU P 274     -19.421  41.217  31.807  0.00 97.00      PROA   
ATOM   4163  HA  LEU P 274     -19.985  41.441  32.700  0.00 97.00      PROA   
ATOM   4164  CB  LEU P 274     -19.612  42.398  30.837  0.00 97.00      PROA   
ATOM   4165  HB1 LEU P 274     -20.696  42.433  30.593  0.00 97.00      PROA   
ATOM   4166  HB2 LEU P 274     -19.058  42.231  29.889  0.00 97.00      PROA   
ATOM   4167  CG  LEU P 274     -19.262  43.785  31.409  0.00 97.00      PROA   
ATOM   4168  HG  LEU P 274     -19.521  43.806  32.489  0.00 97.00      PROA   
ATOM   4169  CD1 LEU P 274     -17.781  44.137  31.246  0.00 97.00      PROA   
ATOM   4170 HD11 LEU P 274     -17.490  44.127  30.174  0.00 97.00      PROA   
ATOM   4171 HD12 LEU P 274     -17.142  43.413  31.796  0.00 97.00      PROA   
ATOM   4172 HD13 LEU P 274     -17.578  45.153  31.648  0.00 97.00      PROA   
ATOM   4173  CD2 LEU P 274     -20.109  44.838  30.692  0.00 97.00      PROA   
ATOM   4174 HD21 LEU P 274     -21.192  44.621  30.815  0.00 97.00      PROA   
ATOM   4175 HD22 LEU P 274     -19.869  44.814  29.608  0.00 97.00      PROA   
ATOM   4176 HD23 LEU P 274     -19.900  45.855  31.086  0.00 97.00      PROA   
ATOM   4177  C   LEU P 274     -20.013  39.952  31.231  0.00 97.00      PROA   
ATOM   4178  O   LEU P 274     -19.534  39.389  30.250  0.00 97.00      PROA   
ATOM   4179  N   THR P 275     -21.057  39.412  31.863  0.00 97.00      PROA   
ATOM   4180  HN  THR P 275     -21.488  39.894  32.623  0.00 97.00      PROA   
ATOM   4181  CA  THR P 275     -21.514  38.066  31.537  0.00 97.00      PROA   
ATOM   4182  HA  THR P 275     -20.836  37.567  30.861  0.00 97.00      PROA   
ATOM   4183  CB  THR P 275     -21.606  37.187  32.783  0.00 97.00      PROA   
ATOM   4184  HB  THR P 275     -22.162  37.729  33.578  0.00 97.00      PROA   
ATOM   4185  OG1 THR P 275     -20.299  36.894  33.257  0.00 97.00      PROA   
ATOM   4186  HG1 THR P 275     -20.410  36.587  34.159  0.00 97.00      PROA   
ATOM   4187  CG2 THR P 275     -22.262  35.831  32.521  0.00 97.00      PROA   
ATOM   4188 HG21 THR P 275     -21.706  35.273  31.736  0.00 97.00      PROA   
ATOM   4189 HG22 THR P 275     -23.322  35.940  32.206  0.00 97.00      PROA   
ATOM   4190 HG23 THR P 275     -22.263  35.209  33.442  0.00 97.00      PROA   
ATOM   4191  C   THR P 275     -22.830  38.196  30.817  0.00 97.00      PROA   
ATOM   4192  O   THR P 275     -23.827  38.611  31.405  0.00 97.00      PROA   
ATOM   4193  N   CYS P 276     -22.878  37.913  29.498  0.00 97.00      PROA   
ATOM   4194  HN  CYS P 276     -22.080  37.600  28.989  0.00 97.00      PROA   
ATOM   4195  CA  CYS P 276     -24.084  38.087  28.699  0.00 97.00      PROA   
ATOM   4196  HA  CYS P 276     -24.876  38.504  29.303  0.00 97.00      PROA   
ATOM   4197  CB  CYS P 276     -23.885  39.025  27.477  0.00 97.00      PROA   
ATOM   4198  HB1 CYS P 276     -23.020  38.675  26.874  0.00 97.00      PROA   
ATOM   4199  HB2 CYS P 276     -23.635  40.031  27.878  0.00 97.00      PROA   
ATOM   4200  SG  CYS P 276     -25.332  39.247  26.391  0.00 97.00      PROA   
ATOM   4201  C   CYS P 276     -24.584  36.754  28.218  0.00 97.00      PROA   
ATOM   4202  O   CYS P 276     -23.863  35.943  27.639  0.00 97.00      PROA   
ATOM   4203  N   LEU P 277     -25.876  36.521  28.452  0.00 97.00      PROA   
ATOM   4204  HN  LEU P 277     -26.457  37.216  28.868  0.00 97.00      PROA   
ATOM   4205  CA  LEU P 277     -26.552  35.325  28.058  0.00 97.00      PROA   
ATOM   4206  HA  LEU P 277     -25.861  34.656  27.566  0.00 97.00      PROA   
ATOM   4207  CB  LEU P 277     -27.186  34.659  29.295  0.00 97.00      PROA   
ATOM   4208  HB1 LEU P 277     -27.935  35.347  29.741  0.00 97.00      PROA   
ATOM   4209  HB2 LEU P 277     -26.375  34.511  30.040  0.00 97.00      PROA   
ATOM   4210  CG  LEU P 277     -27.844  33.295  29.040  0.00 97.00      PROA   
ATOM   4211  HG  LEU P 277     -28.814  33.460  28.523  0.00 97.00      PROA   
ATOM   4212  CD1 LEU P 277     -26.957  32.422  28.153  0.00 97.00      PROA   
ATOM   4213 HD11 LEU P 277     -25.907  32.456  28.517  0.00 97.00      PROA   
ATOM   4214 HD12 LEU P 277     -26.980  32.752  27.093  0.00 97.00      PROA   
ATOM   4215 HD13 LEU P 277     -27.296  31.365  28.189  0.00 97.00      PROA   
ATOM   4216  CD2 LEU P 277     -28.114  32.586  30.372  0.00 97.00      PROA   
ATOM   4217 HD21 LEU P 277     -28.754  33.215  31.027  0.00 97.00      PROA   
ATOM   4218 HD22 LEU P 277     -27.160  32.395  30.909  0.00 97.00      PROA   
ATOM   4219 HD23 LEU P 277     -28.621  31.610  30.217  0.00 97.00      PROA   
ATOM   4220  C   LEU P 277     -27.612  35.721  27.065  0.00 97.00      PROA   
ATOM   4221  O   LEU P 277     -28.431  36.606  27.305  0.00 97.00      PROA   
ATOM   4222  N   VAL P 278     -27.591  35.092  25.887  0.00 97.00      PROA   
ATOM   4223  HN  VAL P 278     -26.923  34.382  25.676  0.00 97.00      PROA   
ATOM   4224  CA  VAL P 278     -28.508  35.403  24.821  0.00 97.00      PROA   
ATOM   4225  HA  VAL P 278     -29.128  36.250  25.073  0.00 97.00      PROA   
ATOM   4226  CB  VAL P 278     -27.740  35.720  23.551  0.00 97.00      PROA   
ATOM   4227  HB  VAL P 278     -27.060  34.882  23.286  0.00 97.00      PROA   
ATOM   4228  CG1 VAL P 278     -28.712  35.980  22.397  0.00 97.00      PROA   
ATOM   4229 HG11 VAL P 278     -29.454  36.746  22.706  0.00 97.00      PROA   
ATOM   4230 HG12 VAL P 278     -29.245  35.053  22.096  0.00 97.00      PROA   
ATOM   4231 HG13 VAL P 278     -28.158  36.364  21.514  0.00 97.00      PROA   
ATOM   4232  CG2 VAL P 278     -26.908  36.986  23.821  0.00 97.00      PROA   
ATOM   4233 HG21 VAL P 278     -26.088  36.788  24.545  0.00 97.00      PROA   
ATOM   4234 HG22 VAL P 278     -27.556  37.785  24.240  0.00 97.00      PROA   
ATOM   4235 HG23 VAL P 278     -26.454  37.367  22.881  0.00 97.00      PROA   
ATOM   4236  C   VAL P 278     -29.409  34.205  24.674  0.00 97.00      PROA   
ATOM   4237  O   VAL P 278     -28.986  33.131  24.256  0.00 97.00      PROA   
ATOM   4238  N   LYS P 279     -30.678  34.337  25.076  0.00 97.00      PROA   
ATOM   4239  HN  LYS P 279     -31.013  35.223  25.386  0.00 97.00      PROA   
ATOM   4240  CA  LYS P 279     -31.506  33.189  25.379  0.00 97.00      PROA   
ATOM   4241  HA  LYS P 279     -31.092  32.305  24.916  0.00 97.00      PROA   
ATOM   4242  CB  LYS P 279     -31.558  32.957  26.915  0.00 97.00      PROA   
ATOM   4243  HB1 LYS P 279     -30.509  32.853  27.265  0.00 97.00      PROA   
ATOM   4244  HB2 LYS P 279     -32.068  31.990  27.111  0.00 97.00      PROA   
ATOM   4245  CG  LYS P 279     -32.239  34.081  27.715  0.00 97.00      PROA   
ATOM   4246  HG1 LYS P 279     -33.297  34.152  27.386  0.00 97.00      PROA   
ATOM   4247  HG2 LYS P 279     -31.750  35.053  27.492  0.00 97.00      PROA   
ATOM   4248  CD  LYS P 279     -32.237  33.888  29.244  0.00 97.00      PROA   
ATOM   4249  HD1 LYS P 279     -32.866  34.703  29.663  0.00 97.00      PROA   
ATOM   4250  HD2 LYS P 279     -31.218  34.049  29.655  0.00 97.00      PROA   
ATOM   4251  CE  LYS P 279     -32.839  32.558  29.719  0.00 97.00      PROA   
ATOM   4252  HE1 LYS P 279     -33.540  32.145  28.963  0.00 97.00      PROA   
ATOM   4253  HE2 LYS P 279     -33.408  32.711  30.661  0.00 97.00      PROA   
ATOM   4254  NZ  LYS P 279     -31.786  31.570  29.993  0.00 97.00      PROA   
ATOM   4255  HZ1 LYS P 279     -31.799  31.349  31.009  0.00 97.00      PROA   
ATOM   4256  HZ2 LYS P 279     -30.842  31.959  29.792  0.00 97.00      PROA   
ATOM   4257  HZ3 LYS P 279     -31.938  30.697  29.449  0.00 97.00      PROA   
ATOM   4258  C   LYS P 279     -32.891  33.314  24.780  0.00 97.00      PROA   
ATOM   4259  O   LYS P 279     -33.268  34.346  24.227  0.00 97.00      PROA   
ATOM   4260  N   GLY P 280     -33.675  32.218  24.821  0.00 97.00      PROA   
ATOM   4261  HN  GLY P 280     -33.358  31.406  25.305  0.00 97.00      PROA   
ATOM   4262  CA  GLY P 280     -35.039  32.159  24.311  0.00 97.00      PROA   
ATOM   4263  HA1 GLY P 280     -35.622  32.862  24.887  0.00 97.00      PROA   
ATOM   4264  HA2 GLY P 280     -35.385  31.145  24.451  0.00 97.00      PROA   
ATOM   4265  C   GLY P 280     -35.248  32.503  22.855  0.00 97.00      PROA   
ATOM   4266  O   GLY P 280     -36.231  33.166  22.517  0.00 97.00      PROA   
ATOM   4267  N   PHE P 281     -34.346  32.069  21.956  0.00 97.00      PROA   
ATOM   4268  HN  PHE P 281     -33.562  31.525  22.246  0.00 97.00      PROA   
ATOM   4269  CA  PHE P 281     -34.432  32.389  20.539  0.00 97.00      PROA   
ATOM   4270  HA  PHE P 281     -35.313  32.990  20.366  0.00 97.00      PROA   
ATOM   4271  CB  PHE P 281     -33.237  33.248  20.036  0.00 97.00      PROA   
ATOM   4272  HB1 PHE P 281     -33.149  34.135  20.700  0.00 97.00      PROA   
ATOM   4273  HB2 PHE P 281     -33.431  33.615  19.006  0.00 97.00      PROA   
ATOM   4274  CG  PHE P 281     -31.912  32.532  20.038  0.00 97.00      PROA   
ATOM   4275  CD1 PHE P 281     -31.478  31.850  18.887  0.00 97.00      PROA   
ATOM   4276  HD1 PHE P 281     -32.109  31.822  18.011  0.00 97.00      PROA   
ATOM   4277  CE1 PHE P 281     -30.241  31.196  18.868  0.00 97.00      PROA   
ATOM   4278  HE1 PHE P 281     -29.931  30.665  17.980  0.00 97.00      PROA   
ATOM   4279  CZ  PHE P 281     -29.411  31.248  19.995  0.00 97.00      PROA   
ATOM   4280  HZ  PHE P 281     -28.449  30.756  19.985  0.00 97.00      PROA   
ATOM   4281  CD2 PHE P 281     -31.058  32.604  21.149  0.00 97.00      PROA   
ATOM   4282  HD2 PHE P 281     -31.365  33.156  22.025  0.00 97.00      PROA   
ATOM   4283  CE2 PHE P 281     -29.811  31.972  21.123  0.00 97.00      PROA   
ATOM   4284  HE2 PHE P 281     -29.145  32.063  21.969  0.00 97.00      PROA   
ATOM   4285  C   PHE P 281     -34.611  31.154  19.664  0.00 97.00      PROA   
ATOM   4286  O   PHE P 281     -34.253  30.027  20.013  0.00 97.00      PROA   
ATOM   4287  N   TYR P 282     -35.209  31.375  18.487  0.00 97.00      PROA   
ATOM   4288  HN  TYR P 282     -35.482  32.291  18.204  0.00 97.00      PROA   
ATOM   4289  CA  TYR P 282     -35.337  30.402  17.436  0.00 97.00      PROA   
ATOM   4290  HA  TYR P 282     -34.394  29.890  17.315  0.00 97.00      PROA   
ATOM   4291  CB  TYR P 282     -36.504  29.419  17.757  0.00 97.00      PROA   
ATOM   4292  HB1 TYR P 282     -37.484  29.942  17.721  0.00 97.00      PROA   
ATOM   4293  HB2 TYR P 282     -36.372  29.022  18.786  0.00 97.00      PROA   
ATOM   4294  CG  TYR P 282     -36.522  28.246  16.817  0.00 97.00      PROA   
ATOM   4295  CD1 TYR P 282     -35.740  27.107  17.075  0.00 97.00      PROA   
ATOM   4296  HD1 TYR P 282     -35.125  27.073  17.963  0.00 97.00      PROA   
ATOM   4297  CE1 TYR P 282     -35.747  26.020  16.187  0.00 97.00      PROA   
ATOM   4298  HE1 TYR P 282     -35.149  25.144  16.393  0.00 97.00      PROA   
ATOM   4299  CZ  TYR P 282     -36.541  26.063  15.037  0.00 97.00      PROA   
ATOM   4300  OH  TYR P 282     -36.565  24.970  14.148  0.00 97.00      PROA   
ATOM   4301  HH  TYR P 282     -37.351  25.049  13.603  0.00 97.00      PROA   
ATOM   4302  CD2 TYR P 282     -37.328  28.269  15.669  0.00 97.00      PROA   
ATOM   4303  HD2 TYR P 282     -37.922  29.146  15.456  0.00 97.00      PROA   
ATOM   4304  CE2 TYR P 282     -37.317  27.194  14.773  0.00 97.00      PROA   
ATOM   4305  HE2 TYR P 282     -37.902  27.254  13.867  0.00 97.00      PROA   
ATOM   4306  C   TYR P 282     -35.643  31.267  16.209  0.00 97.00      PROA   
ATOM   4307  O   TYR P 282     -36.230  32.339  16.417  0.00 97.00      PROA   
ATOM   4308  N   PRO P 283     -35.365  30.929  14.952  0.00 97.00      PROA   
ATOM   4309  CD  PRO P 283     -36.122  31.559  13.868  0.00 97.00      PROA   
ATOM   4310  HD1 PRO P 283     -35.630  32.517  13.595  0.00 97.00      PROA   
ATOM   4311  HD2 PRO P 283     -37.184  31.738  14.141  0.00 97.00      PROA   
ATOM   4312  CA  PRO P 283     -34.491  29.863  14.446  0.00 97.00      PROA   
ATOM   4313  HA  PRO P 283     -34.909  28.920  14.768  0.00 97.00      PROA   
ATOM   4314  CB  PRO P 283     -34.599  30.038  12.919  0.00 97.00      PROA   
ATOM   4315  HB1 PRO P 283     -34.415  29.095  12.362  0.00 97.00      PROA   
ATOM   4316  HB2 PRO P 283     -33.895  30.824  12.571  0.00 97.00      PROA   
ATOM   4317  CG  PRO P 283     -36.023  30.550  12.731  0.00 97.00      PROA   
ATOM   4318  HG1 PRO P 283     -36.203  31.021  11.741  0.00 97.00      PROA   
ATOM   4319  HG2 PRO P 283     -36.755  29.729  12.890  0.00 97.00      PROA   
ATOM   4320  C   PRO P 283     -33.035  29.825  14.893  0.00 97.00      PROA   
ATOM   4321  O   PRO P 283     -32.623  30.484  15.837  0.00 97.00      PROA   
ATOM   4322  N   SER P 284     -32.236  28.994  14.207  0.00 97.00      PROA   
ATOM   4323  HN  SER P 284     -32.586  28.516  13.405  0.00 97.00      PROA   
ATOM   4324  CA  SER P 284     -30.823  28.734  14.435  0.00 97.00      PROA   
ATOM   4325  HA  SER P 284     -30.715  28.391  15.453  0.00 97.00      PROA   
ATOM   4326  CB  SER P 284     -30.332  27.605  13.481  0.00 97.00      PROA   
ATOM   4327  HB1 SER P 284     -30.705  26.643  13.894  0.00 97.00      PROA   
ATOM   4328  HB2 SER P 284     -29.224  27.533  13.439  0.00 97.00      PROA   
ATOM   4329  OG  SER P 284     -30.879  27.743  12.162  0.00 97.00      PROA   
ATOM   4330  HG1 SER P 284     -30.404  28.449  11.717  0.00 97.00      PROA   
ATOM   4331  C   SER P 284     -29.854  29.894  14.313  0.00 97.00      PROA   
ATOM   4332  O   SER P 284     -28.878  29.972  15.056  0.00 97.00      PROA   
ATOM   4333  N   ASP P 285     -30.048  30.775  13.323  0.00 97.00      PROA   
ATOM   4334  HN  ASP P 285     -30.821  30.667  12.703  0.00 97.00      PROA   
ATOM   4335  CA  ASP P 285     -28.989  31.615  12.810  0.00 97.00      PROA   
ATOM   4336  HA  ASP P 285     -28.068  31.053  12.850  0.00 97.00      PROA   
ATOM   4337  CB  ASP P 285     -29.240  31.971  11.321  0.00 97.00      PROA   
ATOM   4338  HB1 ASP P 285     -28.432  32.629  10.936  0.00 97.00      PROA   
ATOM   4339  HB2 ASP P 285     -30.208  32.508  11.217  0.00 97.00      PROA   
ATOM   4340  CG  ASP P 285     -29.301  30.748  10.419  0.00 97.00      PROA   
ATOM   4341  OD1 ASP P 285     -29.863  29.693  10.811  0.00 97.00      PROA   
ATOM   4342  OD2 ASP P 285     -28.897  30.910   9.242  0.00 97.00      PROA   
ATOM   4343  C   ASP P 285     -28.763  32.883  13.633  0.00 97.00      PROA   
ATOM   4344  O   ASP P 285     -29.568  33.816  13.658  0.00 97.00      PROA   
ATOM   4345  N   ILE P 286     -27.615  32.942  14.329  0.00 97.00      PROA   
ATOM   4346  HN  ILE P 286     -26.979  32.174  14.320  0.00 97.00      PROA   
ATOM   4347  CA  ILE P 286     -27.320  33.997  15.273  0.00 97.00      PROA   
ATOM   4348  HA  ILE P 286     -27.766  34.916  14.920  0.00 97.00      PROA   
ATOM   4349  CB  ILE P 286     -27.892  33.655  16.650  0.00 97.00      PROA   
ATOM   4350  HB  ILE P 286     -28.987  33.516  16.521  0.00 97.00      PROA   
ATOM   4351  CG2 ILE P 286     -27.316  32.308  17.133  0.00 97.00      PROA   
ATOM   4352 HG21 ILE P 286     -26.208  32.340  17.213  0.00 97.00      PROA   
ATOM   4353 HG22 ILE P 286     -27.594  31.476  16.451  0.00 97.00      PROA   
ATOM   4354 HG23 ILE P 286     -27.727  32.061  18.135  0.00 97.00      PROA   
ATOM   4355  CG1 ILE P 286     -27.701  34.779  17.695  0.00 97.00      PROA   
ATOM   4356 HG11 ILE P 286     -27.944  35.754  17.221  0.00 97.00      PROA   
ATOM   4357 HG12 ILE P 286     -26.639  34.819  18.018  0.00 97.00      PROA   
ATOM   4358  CD  ILE P 286     -28.599  34.606  18.923  0.00 97.00      PROA   
ATOM   4359  HD1 ILE P 286     -28.263  33.742  19.535  0.00 97.00      PROA   
ATOM   4360  HD2 ILE P 286     -29.653  34.429  18.620  0.00 97.00      PROA   
ATOM   4361  HD3 ILE P 286     -28.565  35.515  19.562  0.00 97.00      PROA   
ATOM   4362  C   ILE P 286     -25.822  34.247  15.367  0.00 97.00      PROA   
ATOM   4363  O   ILE P 286     -24.999  33.347  15.201  0.00 97.00      PROA   
ATOM   4364  N   ALA P 287     -25.423  35.499  15.646  0.00 97.00      PROA   
ATOM   4365  HN  ALA P 287     -26.099  36.231  15.676  0.00 97.00      PROA   
ATOM   4366  CA  ALA P 287     -24.078  35.835  16.055  0.00 97.00      PROA   
ATOM   4367  HA  ALA P 287     -23.560  34.945  16.379  0.00 97.00      PROA   
ATOM   4368  CB  ALA P 287     -23.301  36.490  14.894  0.00 97.00      PROA   
ATOM   4369  HB1 ALA P 287     -23.841  37.385  14.519  0.00 97.00      PROA   
ATOM   4370  HB2 ALA P 287     -23.208  35.771  14.053  0.00 97.00      PROA   
ATOM   4371  HB3 ALA P 287     -22.281  36.796  15.211  0.00 97.00      PROA   
ATOM   4372  C   ALA P 287     -24.162  36.768  17.258  0.00 97.00      PROA   
ATOM   4373  O   ALA P 287     -24.902  37.749  17.237  0.00 97.00      PROA   
ATOM   4374  N   VAL P 288     -23.426  36.461  18.348  0.00 97.00      PROA   
ATOM   4375  HN  VAL P 288     -22.831  35.661  18.352  0.00 97.00      PROA   
ATOM   4376  CA  VAL P 288     -23.376  37.286  19.551  0.00 97.00      PROA   
ATOM   4377  HA  VAL P 288     -23.966  38.180  19.414  0.00 97.00      PROA   
ATOM   4378  CB  VAL P 288     -23.852  36.576  20.816  0.00 97.00      PROA   
ATOM   4379  HB  VAL P 288     -23.195  35.702  21.012  0.00 97.00      PROA   
ATOM   4380  CG1 VAL P 288     -23.769  37.509  22.047  0.00 97.00      PROA   
ATOM   4381 HG11 VAL P 288     -24.355  38.439  21.884  0.00 97.00      PROA   
ATOM   4382 HG12 VAL P 288     -22.723  37.805  22.276  0.00 97.00      PROA   
ATOM   4383 HG13 VAL P 288     -24.172  36.993  22.945  0.00 97.00      PROA   
ATOM   4384  CG2 VAL P 288     -25.294  36.080  20.604  0.00 97.00      PROA   
ATOM   4385 HG21 VAL P 288     -25.348  35.342  19.776  0.00 97.00      PROA   
ATOM   4386 HG22 VAL P 288     -25.969  36.930  20.366  0.00 97.00      PROA   
ATOM   4387 HG23 VAL P 288     -25.668  35.584  21.525  0.00 97.00      PROA   
ATOM   4388  C   VAL P 288     -21.945  37.714  19.779  0.00 97.00      PROA   
ATOM   4389  O   VAL P 288     -21.031  36.890  19.878  0.00 97.00      PROA   
ATOM   4390  N   GLU P 289     -21.734  39.030  19.860  0.00 97.00      PROA   
ATOM   4391  HN  GLU P 289     -22.500  39.666  19.819  0.00 97.00      PROA   
ATOM   4392  CA  GLU P 289     -20.437  39.648  19.938  0.00 97.00      PROA   
ATOM   4393  HA  GLU P 289     -19.731  38.959  20.378  0.00 97.00      PROA   
ATOM   4394  CB  GLU P 289     -19.958  40.055  18.517  0.00 97.00      PROA   
ATOM   4395  HB1 GLU P 289     -18.991  40.597  18.591  0.00 97.00      PROA   
ATOM   4396  HB2 GLU P 289     -20.699  40.745  18.060  0.00 97.00      PROA   
ATOM   4397  CG  GLU P 289     -19.782  38.808  17.603  0.00 97.00      PROA   
ATOM   4398  HG1 GLU P 289     -20.770  38.337  17.413  0.00 97.00      PROA   
ATOM   4399  HG2 GLU P 289     -19.145  38.056  18.117  0.00 97.00      PROA   
ATOM   4400  CD  GLU P 289     -19.161  39.086  16.257  0.00 97.00      PROA   
ATOM   4401  OE1 GLU P 289     -18.075  39.713  16.174  0.00 97.00      PROA   
ATOM   4402  OE2 GLU P 289     -19.747  38.681  15.218  0.00 97.00      PROA   
ATOM   4403  C   GLU P 289     -20.567  40.818  20.900  0.00 97.00      PROA   
ATOM   4404  O   GLU P 289     -21.660  41.140  21.361  0.00 97.00      PROA   
ATOM   4405  N   TRP P 290     -19.458  41.453  21.300  0.00 97.00      PROA   
ATOM   4406  HN  TRP P 290     -18.566  41.228  20.915  0.00 97.00      PROA   
ATOM   4407  CA  TRP P 290     -19.513  42.570  22.228  0.00 97.00      PROA   
ATOM   4408  HA  TRP P 290     -20.537  42.841  22.440  0.00 97.00      PROA   
ATOM   4409  CB  TRP P 290     -18.818  42.250  23.577  0.00 97.00      PROA   
ATOM   4410  HB1 TRP P 290     -18.538  43.194  24.091  0.00 97.00      PROA   
ATOM   4411  HB2 TRP P 290     -17.866  41.720  23.360  0.00 97.00      PROA   
ATOM   4412  CG  TRP P 290     -19.620  41.449  24.556  0.00 97.00      PROA   
ATOM   4413  CD1 TRP P 290     -19.720  40.085  24.666  0.00 97.00      PROA   
ATOM   4414  HD1 TRP P 290     -19.394  39.385  23.911  0.00 97.00      PROA   
ATOM   4415  NE1 TRP P 290     -20.356  39.760  25.845  0.00 97.00      PROA   
ATOM   4416  HE1 TRP P 290     -20.617  38.868  26.144  0.00 97.00      PROA   
ATOM   4417  CE2 TRP P 290     -20.708  40.905  26.495  0.00 97.00      PROA   
ATOM   4418  CD2 TRP P 290     -20.306  41.998  25.694  0.00 97.00      PROA   
ATOM   4419  CE3 TRP P 290     -20.591  43.300  26.113  0.00 97.00      PROA   
ATOM   4420  HE3 TRP P 290     -20.301  44.150  25.513  0.00 97.00      PROA   
ATOM   4421  CZ3 TRP P 290     -21.320  43.479  27.292  0.00 97.00      PROA   
ATOM   4422  HZ3 TRP P 290     -21.601  44.474  27.604  0.00 97.00      PROA   
ATOM   4423  CZ2 TRP P 290     -21.312  41.094  27.723  0.00 97.00      PROA   
ATOM   4424  HZ2 TRP P 290     -21.534  40.259  28.371  0.00 97.00      PROA   
ATOM   4425  CH2 TRP P 290     -21.672  42.393  28.085  0.00 97.00      PROA   
ATOM   4426  HH2 TRP P 290     -22.220  42.565  29.000  0.00 97.00      PROA   
ATOM   4427  C   TRP P 290     -18.906  43.818  21.623  0.00 97.00      PROA   
ATOM   4428  O   TRP P 290     -17.919  43.767  20.891  0.00 97.00      PROA   
ATOM   4429  N   GLU P 291     -19.484  44.978  21.952  0.00 97.00      PROA   
ATOM   4430  HN  GLU P 291     -20.318  44.976  22.500  0.00 97.00      PROA   
ATOM   4431  CA  GLU P 291     -18.997  46.282  21.558  0.00 97.00      PROA   
ATOM   4432  HA  GLU P 291     -18.026  46.205  21.090  0.00 97.00      PROA   
ATOM   4433  CB  GLU P 291     -19.989  46.964  20.582  0.00 97.00      PROA   
ATOM   4434  HB1 GLU P 291     -19.652  47.997  20.353  0.00 97.00      PROA   
ATOM   4435  HB2 GLU P 291     -20.984  47.028  21.073  0.00 97.00      PROA   
ATOM   4436  CG  GLU P 291     -20.156  46.210  19.234  0.00 97.00      PROA   
ATOM   4437  HG1 GLU P 291     -20.413  45.144  19.411  0.00 97.00      PROA   
ATOM   4438  HG2 GLU P 291     -19.215  46.259  18.646  0.00 97.00      PROA   
ATOM   4439  CD  GLU P 291     -21.263  46.820  18.387  0.00 97.00      PROA   
ATOM   4440  OE1 GLU P 291     -22.274  46.112  18.120  0.00 97.00      PROA   
ATOM   4441  OE2 GLU P 291     -21.141  48.010  18.019  0.00 97.00      PROA   
ATOM   4442  C   GLU P 291     -18.832  47.123  22.816  0.00 97.00      PROA   
ATOM   4443  O   GLU P 291     -19.485  46.887  23.832  0.00 97.00      PROA   
ATOM   4444  N   SER P 292     -17.947  48.130  22.818  0.00 97.00      PROA   
ATOM   4445  HN  SER P 292     -17.371  48.313  22.025  0.00 97.00      PROA   
ATOM   4446  CA  SER P 292     -17.890  49.073  23.927  0.00 97.00      PROA   
ATOM   4447  HA  SER P 292     -18.899  49.239  24.276  0.00 97.00      PROA   
ATOM   4448  CB  SER P 292     -17.011  48.627  25.133  0.00 97.00      PROA   
ATOM   4449  HB1 SER P 292     -17.305  47.579  25.359  0.00 97.00      PROA   
ATOM   4450  HB2 SER P 292     -17.238  49.252  26.023  0.00 97.00      PROA   
ATOM   4451  OG  SER P 292     -15.602  48.669  24.897  0.00 97.00      PROA   
ATOM   4452  HG1 SER P 292     -15.318  47.752  24.864  0.00 97.00      PROA   
ATOM   4453  C   SER P 292     -17.387  50.403  23.443  0.00 97.00      PROA   
ATOM   4454  O   SER P 292     -16.591  50.476  22.512  0.00 97.00      PROA   
ATOM   4455  N   ASN P 293     -17.859  51.509  24.052  0.00 97.00      PROA   
ATOM   4456  HN  ASN P 293     -18.502  51.379  24.802  0.00 97.00      PROA   
ATOM   4457  CA  ASN P 293     -17.332  52.864  23.890  0.00 97.00      PROA   
ATOM   4458  HA  ASN P 293     -17.932  53.491  24.533  0.00 97.00      PROA   
ATOM   4459  CB  ASN P 293     -15.860  52.950  24.382  0.00 97.00      PROA   
ATOM   4460  HB1 ASN P 293     -15.521  54.009  24.385  0.00 97.00      PROA   
ATOM   4461  HB2 ASN P 293     -15.212  52.375  23.687  0.00 97.00      PROA   
ATOM   4462  CG  ASN P 293     -15.692  52.412  25.802  0.00 97.00      PROA   
ATOM   4463  OD1 ASN P 293     -16.573  52.453  26.666  0.00 97.00      PROA   
ATOM   4464  ND2 ASN P 293     -14.488  51.854  26.062  0.00 97.00      PROA   
ATOM   4465 HD21 ASN P 293     -14.316  51.510  26.985  0.00 97.00      PROA   
ATOM   4466 HD22 ASN P 293     -13.824  51.754  25.321  0.00 97.00      PROA   
ATOM   4467  C   ASN P 293     -17.431  53.519  22.497  0.00 97.00      PROA   
ATOM   4468  O   ASN P 293     -17.327  54.735  22.375  0.00 97.00      PROA   
ATOM   4469  N   GLY P 294     -17.623  52.730  21.423  0.00 97.00      PROA   
ATOM   4470  HN  GLY P 294     -17.715  51.755  21.607  0.00 97.00      PROA   
ATOM   4471  CA  GLY P 294     -17.485  53.134  20.026  0.00 97.00      PROA   
ATOM   4472  HA1 GLY P 294     -17.005  54.099  19.967  0.00 97.00      PROA   
ATOM   4473  HA2 GLY P 294     -18.471  53.130  19.585  0.00 97.00      PROA   
ATOM   4474  C   GLY P 294     -16.635  52.186  19.205  0.00 97.00      PROA   
ATOM   4475  O   GLY P 294     -16.338  52.465  18.048  0.00 97.00      PROA   
ATOM   4476  N   GLN P 295     -16.225  51.027  19.759  0.00 97.00      PROA   
ATOM   4477  HN  GLN P 295     -16.399  50.809  20.716  0.00 97.00      PROA   
ATOM   4478  CA  GLN P 295     -15.495  50.002  19.031  0.00 97.00      PROA   
ATOM   4479  HA  GLN P 295     -15.565  50.207  17.973  0.00 97.00      PROA   
ATOM   4480  CB  GLN P 295     -13.995  49.973  19.457  0.00 97.00      PROA   
ATOM   4481  HB1 GLN P 295     -13.538  50.942  19.163  0.00 97.00      PROA   
ATOM   4482  HB2 GLN P 295     -13.477  49.176  18.882  0.00 97.00      PROA   
ATOM   4483  CG  GLN P 295     -13.755  49.763  20.979  0.00 97.00      PROA   
ATOM   4484  HG1 GLN P 295     -14.371  48.928  21.377  0.00 97.00      PROA   
ATOM   4485  HG2 GLN P 295     -14.038  50.681  21.536  0.00 97.00      PROA   
ATOM   4486  CD  GLN P 295     -12.293  49.453  21.315  0.00 97.00      PROA   
ATOM   4487  OE1 GLN P 295     -11.570  50.273  21.880  0.00 97.00      PROA   
ATOM   4488  NE2 GLN P 295     -11.844  48.224  20.979  0.00 97.00      PROA   
ATOM   4489 HE21 GLN P 295     -10.891  47.988  21.168  0.00 97.00      PROA   
ATOM   4490 HE22 GLN P 295     -12.485  47.557  20.599  0.00 97.00      PROA   
ATOM   4491  C   GLN P 295     -16.085  48.613  19.293  0.00 97.00      PROA   
ATOM   4492  O   GLN P 295     -16.690  48.399  20.345  0.00 97.00      PROA   
ATOM   4493  N   PRO P 296     -15.934  47.616  18.419  0.00 97.00      PROA   
ATOM   4494  CD  PRO P 296     -15.650  47.804  16.997  0.00 97.00      PROA   
ATOM   4495  HD1 PRO P 296     -14.594  48.125  16.878  0.00 97.00      PROA   
ATOM   4496  HD2 PRO P 296     -16.339  48.551  16.547  0.00 97.00      PROA   
ATOM   4497  CA  PRO P 296     -15.866  46.200  18.799  0.00 97.00      PROA   
ATOM   4498  HA  PRO P 296     -16.868  45.909  19.077  0.00 97.00      PROA   
ATOM   4499  CB  PRO P 296     -15.380  45.492  17.522  0.00 97.00      PROA   
ATOM   4500  HB1 PRO P 296     -15.791  44.463  17.444  0.00 97.00      PROA   
ATOM   4501  HB2 PRO P 296     -14.270  45.444  17.503  0.00 97.00      PROA   
ATOM   4502  CG  PRO P 296     -15.862  46.414  16.398  0.00 97.00      PROA   
ATOM   4503  HG1 PRO P 296     -15.307  46.264  15.447  0.00 97.00      PROA   
ATOM   4504  HG2 PRO P 296     -16.948  46.252  16.227  0.00 97.00      PROA   
ATOM   4505  C   PRO P 296     -14.989  45.904  20.012  0.00 97.00      PROA   
ATOM   4506  O   PRO P 296     -13.907  46.476  20.133  0.00 97.00      PROA   
ATOM   4507  N   GLU P 297     -15.431  45.033  20.929  0.00 97.00      PROA   
ATOM   4508  HN  GLU P 297     -16.298  44.558  20.796  0.00 97.00      PROA   
ATOM   4509  CA  GLU P 297     -14.705  44.726  22.144  0.00 97.00      PROA   
ATOM   4510  HA  GLU P 297     -14.226  45.636  22.474  0.00 97.00      PROA   
ATOM   4511  CB  GLU P 297     -15.689  44.293  23.256  0.00 97.00      PROA   
ATOM   4512  HB1 GLU P 297     -16.245  43.396  22.910  0.00 97.00      PROA   
ATOM   4513  HB2 GLU P 297     -16.431  45.113  23.368  0.00 97.00      PROA   
ATOM   4514  CG  GLU P 297     -15.067  44.005  24.643  0.00 97.00      PROA   
ATOM   4515  HG1 GLU P 297     -14.468  43.070  24.629  0.00 97.00      PROA   
ATOM   4516  HG2 GLU P 297     -15.892  43.888  25.378  0.00 97.00      PROA   
ATOM   4517  CD  GLU P 297     -14.195  45.143  25.127  0.00 97.00      PROA   
ATOM   4518  OE1 GLU P 297     -14.726  46.268  25.238  0.00 97.00      PROA   
ATOM   4519  OE2 GLU P 297     -12.972  44.959  25.367  0.00 97.00      PROA   
ATOM   4520  C   GLU P 297     -13.583  43.708  21.944  0.00 97.00      PROA   
ATOM   4521  O   GLU P 297     -13.552  42.935  20.993  0.00 97.00      PROA   
ATOM   4522  N   ASN P 298     -12.598  43.689  22.851  0.00 97.00      PROA   
ATOM   4523  HN  ASN P 298     -12.677  44.246  23.675  0.00 97.00      PROA   
ATOM   4524  CA  ASN P 298     -11.310  43.077  22.619  0.00 97.00      PROA   
ATOM   4525  HA  ASN P 298     -11.123  43.015  21.557  0.00 97.00      PROA   
ATOM   4526  CB  ASN P 298     -10.211  43.962  23.280  0.00 97.00      PROA   
ATOM   4527  HB1 ASN P 298      -9.205  43.613  22.963  0.00 97.00      PROA   
ATOM   4528  HB2 ASN P 298     -10.270  43.900  24.388  0.00 97.00      PROA   
ATOM   4529  CG  ASN P 298     -10.338  45.431  22.865  0.00 97.00      PROA   
ATOM   4530  OD1 ASN P 298      -9.753  45.880  21.880  0.00 97.00      PROA   
ATOM   4531  ND2 ASN P 298     -11.079  46.238  23.657  0.00 97.00      PROA   
ATOM   4532 HD21 ASN P 298     -11.129  47.206  23.408  0.00 97.00      PROA   
ATOM   4533 HD22 ASN P 298     -11.636  45.846  24.389  0.00 97.00      PROA   
ATOM   4534  C   ASN P 298     -11.213  41.655  23.180  0.00 97.00      PROA   
ATOM   4535  O   ASN P 298     -10.171  41.013  23.086  0.00 97.00      PROA   
ATOM   4536  N   ASN P 299     -12.287  41.102  23.791  0.00 97.00      PROA   
ATOM   4537  HN  ASN P 299     -13.136  41.623  23.831  0.00 97.00      PROA   
ATOM   4538  CA  ASN P 299     -12.136  39.868  24.558  0.00 97.00      PROA   
ATOM   4539  HA  ASN P 299     -11.514  39.193  23.988  0.00 97.00      PROA   
ATOM   4540  CB  ASN P 299     -11.442  40.214  25.914  0.00 97.00      PROA   
ATOM   4541  HB1 ASN P 299     -12.148  40.758  26.577  0.00 97.00      PROA   
ATOM   4542  HB2 ASN P 299     -10.582  40.888  25.716  0.00 97.00      PROA   
ATOM   4543  CG  ASN P 299     -10.869  38.995  26.631  0.00 97.00      PROA   
ATOM   4544  OD1 ASN P 299     -10.730  37.899  26.085  0.00 97.00      PROA   
ATOM   4545  ND2 ASN P 299     -10.520  39.187  27.919  0.00 97.00      PROA   
ATOM   4546 HD21 ASN P 299     -10.755  40.052  28.363  0.00 97.00      PROA   
ATOM   4547 HD22 ASN P 299      -9.993  38.485  28.398  0.00 97.00      PROA   
ATOM   4548  C   ASN P 299     -13.459  39.122  24.803  0.00 97.00      PROA   
ATOM   4549  O   ASN P 299     -13.755  38.681  25.914  0.00 97.00      PROA   
ATOM   4550  N   TYR P 300     -14.309  38.945  23.772  0.00 97.00      PROA   
ATOM   4551  HN  TYR P 300     -14.096  39.281  22.858  0.00 97.00      PROA   
ATOM   4552  CA  TYR P 300     -15.554  38.193  23.911  0.00 97.00      PROA   
ATOM   4553  HA  TYR P 300     -15.843  38.208  24.951  0.00 97.00      PROA   
ATOM   4554  CB  TYR P 300     -16.756  38.847  23.178  0.00 97.00      PROA   
ATOM   4555  HB1 TYR P 300     -17.023  39.764  23.746  0.00 97.00      PROA   
ATOM   4556  HB2 TYR P 300     -17.643  38.178  23.192  0.00 97.00      PROA   
ATOM   4557  CG  TYR P 300     -16.487  39.260  21.752  0.00 97.00      PROA   
ATOM   4558  CD1 TYR P 300     -16.806  38.402  20.684  0.00 97.00      PROA   
ATOM   4559  HD1 TYR P 300     -17.168  37.404  20.888  0.00 97.00      PROA   
ATOM   4560  CE1 TYR P 300     -16.687  38.839  19.355  0.00 97.00      PROA   
ATOM   4561  HE1 TYR P 300     -16.936  38.177  18.538  0.00 97.00      PROA   
ATOM   4562  CZ  TYR P 300     -16.268  40.145  19.081  0.00 97.00      PROA   
ATOM   4563  OH  TYR P 300     -16.209  40.631  17.759  0.00 97.00      PROA   
ATOM   4564  HH  TYR P 300     -16.871  40.176  17.234  0.00 97.00      PROA   
ATOM   4565  CD2 TYR P 300     -16.048  40.564  21.459  0.00 97.00      PROA   
ATOM   4566  HD2 TYR P 300     -15.815  41.249  22.260  0.00 97.00      PROA   
ATOM   4567  CE2 TYR P 300     -15.943  41.003  20.132  0.00 97.00      PROA   
ATOM   4568  HE2 TYR P 300     -15.632  42.013  19.912  0.00 97.00      PROA   
ATOM   4569  C   TYR P 300     -15.431  36.706  23.576  0.00 97.00      PROA   
ATOM   4570  O   TYR P 300     -14.740  36.301  22.642  0.00 97.00      PROA   
ATOM   4571  N   LYS P 301     -16.075  35.829  24.375  0.00 97.00      PROA   
ATOM   4572  HN  LYS P 301     -16.604  36.141  25.161  0.00 97.00      PROA   
ATOM   4573  CA  LYS P 301     -15.957  34.388  24.227  0.00 97.00      PROA   
ATOM   4574  HA  LYS P 301     -15.391  34.137  23.342  0.00 97.00      PROA   
ATOM   4575  CB  LYS P 301     -15.265  33.809  25.491  0.00 97.00      PROA   
ATOM   4576  HB1 LYS P 301     -15.158  32.706  25.410  0.00 97.00      PROA   
ATOM   4577  HB2 LYS P 301     -15.932  34.006  26.357  0.00 97.00      PROA   
ATOM   4578  CG  LYS P 301     -13.896  34.432  25.850  0.00 97.00      PROA   
ATOM   4579  HG1 LYS P 301     -13.719  34.216  26.926  0.00 97.00      PROA   
ATOM   4580  HG2 LYS P 301     -13.920  35.541  25.780  0.00 97.00      PROA   
ATOM   4581  CD  LYS P 301     -12.688  33.876  25.071  0.00 97.00      PROA   
ATOM   4582  HD1 LYS P 301     -12.748  32.767  25.067  0.00 97.00      PROA   
ATOM   4583  HD2 LYS P 301     -11.780  34.156  25.648  0.00 97.00      PROA   
ATOM   4584  CE  LYS P 301     -12.549  34.404  23.638  0.00 97.00      PROA   
ATOM   4585  HE1 LYS P 301     -12.592  35.515  23.643  0.00 97.00      PROA   
ATOM   4586  HE2 LYS P 301     -13.347  34.000  22.978  0.00 97.00      PROA   
ATOM   4587  NZ  LYS P 301     -11.246  34.013  23.072  0.00 97.00      PROA   
ATOM   4588  HZ1 LYS P 301     -11.140  32.979  23.093  0.00 97.00      PROA   
ATOM   4589  HZ2 LYS P 301     -10.508  34.447  23.664  0.00 97.00      PROA   
ATOM   4590  HZ3 LYS P 301     -11.134  34.355  22.096  0.00 97.00      PROA   
ATOM   4591  C   LYS P 301     -17.337  33.756  24.053  0.00 97.00      PROA   
ATOM   4592  O   LYS P 301     -18.100  33.614  25.006  0.00 97.00      PROA   
ATOM   4593  N   THR P 302     -17.686  33.335  22.821  0.00 97.00      PROA   
ATOM   4594  HN  THR P 302     -17.041  33.393  22.062  0.00 97.00      PROA   
ATOM   4595  CA  THR P 302     -19.075  33.056  22.436  0.00 97.00      PROA   
ATOM   4596  HA  THR P 302     -19.731  33.326  23.251  0.00 97.00      PROA   
ATOM   4597  CB  THR P 302     -19.502  33.897  21.228  0.00 97.00      PROA   
ATOM   4598  HB  THR P 302     -18.872  33.651  20.346  0.00 97.00      PROA   
ATOM   4599  OG1 THR P 302     -19.366  35.282  21.520  0.00 97.00      PROA   
ATOM   4600  HG1 THR P 302     -19.803  35.744  20.801  0.00 97.00      PROA   
ATOM   4601  CG2 THR P 302     -20.979  33.696  20.889  0.00 97.00      PROA   
ATOM   4602 HG21 THR P 302     -21.602  33.935  21.778  0.00 97.00      PROA   
ATOM   4603 HG22 THR P 302     -21.194  32.654  20.570  0.00 97.00      PROA   
ATOM   4604 HG23 THR P 302     -21.286  34.362  20.055  0.00 97.00      PROA   
ATOM   4605  C   THR P 302     -19.322  31.585  22.118  0.00 97.00      PROA   
ATOM   4606  O   THR P 302     -18.580  30.975  21.352  0.00 97.00      PROA   
ATOM   4607  N   THR P 303     -20.376  30.960  22.700  0.00 97.00      PROA   
ATOM   4608  HN  THR P 303     -20.948  31.463  23.342  0.00 97.00      PROA   
ATOM   4609  CA  THR P 303     -20.775  29.573  22.405  0.00 97.00      PROA   
ATOM   4610  HA  THR P 303     -19.852  29.023  22.288  0.00 97.00      PROA   
ATOM   4611  CB  THR P 303     -21.577  28.836  23.506  0.00 97.00      PROA   
ATOM   4612  HB  THR P 303     -21.572  27.746  23.287  0.00 97.00      PROA   
ATOM   4613  OG1 THR P 303     -22.938  29.238  23.642  0.00 97.00      PROA   
ATOM   4614  HG1 THR P 303     -23.386  28.851  22.887  0.00 97.00      PROA   
ATOM   4615  CG2 THR P 303     -20.917  29.036  24.865  0.00 97.00      PROA   
ATOM   4616 HG21 THR P 303     -20.917  30.108  25.156  0.00 97.00      PROA   
ATOM   4617 HG22 THR P 303     -19.868  28.671  24.842  0.00 97.00      PROA   
ATOM   4618 HG23 THR P 303     -21.460  28.465  25.649  0.00 97.00      PROA   
ATOM   4619  C   THR P 303     -21.587  29.436  21.117  0.00 97.00      PROA   
ATOM   4620  O   THR P 303     -22.286  30.365  20.718  0.00 97.00      PROA   
ATOM   4621  N   PRO P 304     -21.585  28.290  20.449  0.00 97.00      PROA   
ATOM   4622  CD  PRO P 304     -20.445  27.372  20.402  0.00 97.00      PROA   
ATOM   4623  HD1 PRO P 304     -20.409  26.786  21.345  0.00 97.00      PROA   
ATOM   4624  HD2 PRO P 304     -19.489  27.920  20.260  0.00 97.00      PROA   
ATOM   4625  CA  PRO P 304     -22.720  27.810  19.652  0.00 97.00      PROA   
ATOM   4626  HA  PRO P 304     -22.783  28.495  18.819  0.00 97.00      PROA   
ATOM   4627  CB  PRO P 304     -22.284  26.393  19.237  0.00 97.00      PROA   
ATOM   4628  HB1 PRO P 304     -22.713  26.096  18.256  0.00 97.00      PROA   
ATOM   4629  HB2 PRO P 304     -22.594  25.653  20.005  0.00 97.00      PROA   
ATOM   4630  CG  PRO P 304     -20.754  26.473  19.208  0.00 97.00      PROA   
ATOM   4631  HG1 PRO P 304     -20.264  25.479  19.283  0.00 97.00      PROA   
ATOM   4632  HG2 PRO P 304     -20.424  26.975  18.274  0.00 97.00      PROA   
ATOM   4633  C   PRO P 304     -24.090  27.804  20.366  0.00 97.00      PROA   
ATOM   4634  O   PRO P 304     -24.086  27.694  21.598  0.00 97.00      PROA   
ATOM   4635  N   PRO P 305     -25.244  27.925  19.695  0.00 97.00      PROA   
ATOM   4636  CD  PRO P 305     -25.324  28.377  18.301  0.00 97.00      PROA   
ATOM   4637  HD1 PRO P 305     -24.937  27.576  17.636  0.00 97.00      PROA   
ATOM   4638  HD2 PRO P 305     -24.759  29.321  18.146  0.00 97.00      PROA   
ATOM   4639  CA  PRO P 305     -26.570  27.541  20.205  0.00 97.00      PROA   
ATOM   4640  HA  PRO P 305     -26.858  28.324  20.891  0.00 97.00      PROA   
ATOM   4641  CB  PRO P 305     -27.463  27.542  18.952  0.00 97.00      PROA   
ATOM   4642  HB1 PRO P 305     -28.522  27.783  19.185  0.00 97.00      PROA   
ATOM   4643  HB2 PRO P 305     -27.418  26.557  18.441  0.00 97.00      PROA   
ATOM   4644  CG  PRO P 305     -26.817  28.594  18.050  0.00 97.00      PROA   
ATOM   4645  HG1 PRO P 305     -27.099  28.482  16.981  0.00 97.00      PROA   
ATOM   4646  HG2 PRO P 305     -27.109  29.610  18.393  0.00 97.00      PROA   
ATOM   4647  C   PRO P 305     -26.709  26.243  21.004  0.00 97.00      PROA   
ATOM   4648  O   PRO P 305     -26.343  25.179  20.513  0.00 97.00      PROA   
ATOM   4649  N   VAL P 306     -27.300  26.303  22.215  0.00 97.00      PROA   
ATOM   4650  HN  VAL P 306     -27.502  27.205  22.588  0.00 97.00      PROA   
ATOM   4651  CA  VAL P 306     -27.629  25.153  23.051  0.00 97.00      PROA   
ATOM   4652  HA  VAL P 306     -27.837  24.314  22.402  0.00 97.00      PROA   
ATOM   4653  CB  VAL P 306     -26.499  24.763  24.017  0.00 97.00      PROA   
ATOM   4654  HB  VAL P 306     -26.893  24.169  24.869  0.00 97.00      PROA   
ATOM   4655  CG1 VAL P 306     -25.489  23.851  23.297  0.00 97.00      PROA   
ATOM   4656 HG11 VAL P 306     -24.957  24.411  22.498  0.00 97.00      PROA   
ATOM   4657 HG12 VAL P 306     -25.998  22.981  22.830  0.00 97.00      PROA   
ATOM   4658 HG13 VAL P 306     -24.737  23.466  24.018  0.00 97.00      PROA   
ATOM   4659  CG2 VAL P 306     -25.798  26.029  24.553  0.00 97.00      PROA   
ATOM   4660 HG21 VAL P 306     -26.525  26.775  24.939  0.00 97.00      PROA   
ATOM   4661 HG22 VAL P 306     -25.209  26.515  23.746  0.00 97.00      PROA   
ATOM   4662 HG23 VAL P 306     -25.084  25.764  25.362  0.00 97.00      PROA   
ATOM   4663  C   VAL P 306     -28.900  25.388  23.877  0.00 97.00      PROA   
ATOM   4664  O   VAL P 306     -29.014  26.385  24.589  0.00 97.00      PROA   
ATOM   4665  N   LEU P 307     -29.864  24.437  23.847  0.00 97.00      PROA   
ATOM   4666  HN  LEU P 307     -29.725  23.658  23.240  0.00 97.00      PROA   
ATOM   4667  CA  LEU P 307     -31.133  24.366  24.590  0.00 97.00      PROA   
ATOM   4668  HA  LEU P 307     -31.883  24.783  23.934  0.00 97.00      PROA   
ATOM   4669  CB  LEU P 307     -31.486  22.864  24.796  0.00 97.00      PROA   
ATOM   4670  HB1 LEU P 307     -30.610  22.373  25.270  0.00 97.00      PROA   
ATOM   4671  HB2 LEU P 307     -31.619  22.401  23.794  0.00 97.00      PROA   
ATOM   4672  CG  LEU P 307     -32.730  22.519  25.649  0.00 97.00      PROA   
ATOM   4673  HG  LEU P 307     -32.618  22.951  26.666  0.00 97.00      PROA   
ATOM   4674  CD1 LEU P 307     -34.022  23.068  25.033  0.00 97.00      PROA   
ATOM   4675 HD11 LEU P 307     -34.176  22.646  24.017  0.00 97.00      PROA   
ATOM   4676 HD12 LEU P 307     -33.997  24.174  24.935  0.00 97.00      PROA   
ATOM   4677 HD13 LEU P 307     -34.901  22.791  25.654  0.00 97.00      PROA   
ATOM   4678  CD2 LEU P 307     -32.856  20.996  25.803  0.00 97.00      PROA   
ATOM   4679 HD21 LEU P 307     -31.940  20.559  26.255  0.00 97.00      PROA   
ATOM   4680 HD22 LEU P 307     -33.009  20.522  24.811  0.00 97.00      PROA   
ATOM   4681 HD23 LEU P 307     -33.726  20.737  26.443  0.00 97.00      PROA   
ATOM   4682  C   LEU P 307     -31.281  25.135  25.919  0.00 97.00      PROA   
ATOM   4683  O   LEU P 307     -30.505  24.955  26.864  0.00 97.00      PROA   
ATOM   4684  N   ASP P 308     -32.292  26.018  26.019  0.00 97.00      PROA   
ATOM   4685  HN  ASP P 308     -32.883  26.173  25.232  0.00 97.00      PROA   
ATOM   4686  CA  ASP P 308     -32.497  26.944  27.117  0.00 97.00      PROA   
ATOM   4687  HA  ASP P 308     -31.589  27.011  27.698  0.00 97.00      PROA   
ATOM   4688  CB  ASP P 308     -32.757  28.334  26.478  0.00 97.00      PROA   
ATOM   4689  HB1 ASP P 308     -33.641  28.326  25.806  0.00 97.00      PROA   
ATOM   4690  HB2 ASP P 308     -31.875  28.589  25.852  0.00 97.00      PROA   
ATOM   4691  CG  ASP P 308     -32.924  29.421  27.508  0.00 97.00      PROA   
ATOM   4692  OD1 ASP P 308     -32.175  29.423  28.512  0.00 97.00      PROA   
ATOM   4693  OD2 ASP P 308     -33.824  30.273  27.335  0.00 97.00      PROA   
ATOM   4694  C   ASP P 308     -33.598  26.553  28.122  0.00 97.00      PROA   
ATOM   4695  O   ASP P 308     -33.388  25.752  29.036  0.00 97.00      PROA   
ATOM   4696  N   SER P 309     -34.794  27.172  27.996  0.00 97.00      PROA   
ATOM   4697  HN  SER P 309     -34.900  27.822  27.247  0.00 97.00      PROA   
ATOM   4698  CA  SER P 309     -35.710  27.334  29.121  0.00 97.00      PROA   
ATOM   4699  HA  SER P 309     -35.615  26.484  29.781  0.00 97.00      PROA   
ATOM   4700  CB  SER P 309     -35.411  28.646  29.927  0.00 97.00      PROA   
ATOM   4701  HB1 SER P 309     -34.350  28.623  30.256  0.00 97.00      PROA   
ATOM   4702  HB2 SER P 309     -36.034  28.664  30.847  0.00 97.00      PROA   
ATOM   4703  OG  SER P 309     -35.639  29.853  29.181  0.00 97.00      PROA   
ATOM   4704  HG1 SER P 309     -34.915  29.967  28.562  0.00 97.00      PROA   
ATOM   4705  C   SER P 309     -37.167  27.349  28.689  0.00 97.00      PROA   
ATOM   4706  O   SER P 309     -38.047  27.762  29.444  0.00 97.00      PROA   
ATOM   4707  N   ASP P 310     -37.449  26.871  27.465  0.00 97.00      PROA   
ATOM   4708  HN  ASP P 310     -36.693  26.668  26.847  0.00 97.00      PROA   
ATOM   4709  CA  ASP P 310     -38.786  26.735  26.905  0.00 97.00      PROA   
ATOM   4710  HA  ASP P 310     -39.347  26.074  27.549  0.00 97.00      PROA   
ATOM   4711  CB  ASP P 310     -39.548  28.100  26.829  0.00 97.00      PROA   
ATOM   4712  HB1 ASP P 310     -39.806  28.450  27.851  0.00 97.00      PROA   
ATOM   4713  HB2 ASP P 310     -40.510  27.950  26.293  0.00 97.00      PROA   
ATOM   4714  CG  ASP P 310     -38.795  29.189  26.105  0.00 97.00      PROA   
ATOM   4715  OD1 ASP P 310     -38.224  28.944  25.021  0.00 97.00      PROA   
ATOM   4716  OD2 ASP P 310     -38.883  30.369  26.544  0.00 97.00      PROA   
ATOM   4717  C   ASP P 310     -38.704  26.019  25.548  0.00 97.00      PROA   
ATOM   4718  O   ASP P 310     -39.509  26.222  24.646  0.00 97.00      PROA   
ATOM   4719  N   GLY P 311     -37.696  25.133  25.375  0.00 97.00      PROA   
ATOM   4720  HN  GLY P 311     -37.114  24.898  26.150  0.00 97.00      PROA   
ATOM   4721  CA  GLY P 311     -37.412  24.449  24.109  0.00 97.00      PROA   
ATOM   4722  HA1 GLY P 311     -38.318  24.352  23.529  0.00 97.00      PROA   
ATOM   4723  HA2 GLY P 311     -36.973  23.490  24.341  0.00 97.00      PROA   
ATOM   4724  C   GLY P 311     -36.415  25.180  23.249  0.00 97.00      PROA   
ATOM   4725  O   GLY P 311     -35.519  24.579  22.669  0.00 97.00      PROA   
ATOM   4726  N   SER P 312     -36.554  26.510  23.155  0.00 97.00      PROA   
ATOM   4727  HN  SER P 312     -37.355  26.931  23.574  0.00 97.00      PROA   
ATOM   4728  CA  SER P 312     -35.655  27.438  22.472  0.00 97.00      PROA   
ATOM   4729  HA  SER P 312     -35.775  27.254  21.415  0.00 97.00      PROA   
ATOM   4730  CB  SER P 312     -36.039  28.908  22.743  0.00 97.00      PROA   
ATOM   4731  HB1 SER P 312     -35.483  29.599  22.075  0.00 97.00      PROA   
ATOM   4732  HB2 SER P 312     -35.801  29.162  23.798  0.00 97.00      PROA   
ATOM   4733  OG  SER P 312     -37.433  29.111  22.541  0.00 97.00      PROA   
ATOM   4734  HG1 SER P 312     -37.806  28.980  23.416  0.00 97.00      PROA   
ATOM   4735  C   SER P 312     -34.161  27.325  22.769  0.00 97.00      PROA   
ATOM   4736  O   SER P 312     -33.718  26.746  23.763  0.00 97.00      PROA   
ATOM   4737  N   PHE P 313     -33.322  27.931  21.914  0.00 97.00      PROA   
ATOM   4738  HN  PHE P 313     -33.666  28.426  21.119  0.00 97.00      PROA   
ATOM   4739  CA  PHE P 313     -31.889  28.025  22.111  0.00 97.00      PROA   
ATOM   4740  HA  PHE P 313     -31.533  27.070  22.469  0.00 97.00      PROA   
ATOM   4741  CB  PHE P 313     -31.178  28.383  20.779  0.00 97.00      PROA   
ATOM   4742  HB1 PHE P 313     -30.075  28.442  20.902  0.00 97.00      PROA   
ATOM   4743  HB2 PHE P 313     -31.548  29.374  20.440  0.00 97.00      PROA   
ATOM   4744  CG  PHE P 313     -31.455  27.381  19.692  0.00 97.00      PROA   
ATOM   4745  CD1 PHE P 313     -32.024  27.789  18.473  0.00 97.00      PROA   
ATOM   4746  HD1 PHE P 313     -32.295  28.825  18.329  0.00 97.00      PROA   
ATOM   4747  CE1 PHE P 313     -32.244  26.867  17.442  0.00 97.00      PROA   
ATOM   4748  HE1 PHE P 313     -32.693  27.195  16.516  0.00 97.00      PROA   
ATOM   4749  CZ  PHE P 313     -31.890  25.525  17.619  0.00 97.00      PROA   
ATOM   4750  HZ  PHE P 313     -32.067  24.811  16.828  0.00 97.00      PROA   
ATOM   4751  CD2 PHE P 313     -31.087  26.035  19.851  0.00 97.00      PROA   
ATOM   4752  HD2 PHE P 313     -30.627  25.710  20.773  0.00 97.00      PROA   
ATOM   4753  CE2 PHE P 313     -31.308  25.108  18.824  0.00 97.00      PROA   
ATOM   4754  HE2 PHE P 313     -31.030  24.073  18.959  0.00 97.00      PROA   
ATOM   4755  C   PHE P 313     -31.470  29.078  23.138  0.00 97.00      PROA   
ATOM   4756  O   PHE P 313     -32.161  30.065  23.385  0.00 97.00      PROA   
ATOM   4757  N   PHE P 314     -30.274  28.907  23.738  0.00 97.00      PROA   
ATOM   4758  HN  PHE P 314     -29.766  28.053  23.657  0.00 97.00      PROA   
ATOM   4759  CA  PHE P 314     -29.507  30.033  24.237  0.00 97.00      PROA   
ATOM   4760  HA  PHE P 314     -29.927  30.938  23.824  0.00 97.00      PROA   
ATOM   4761  CB  PHE P 314     -29.434  30.191  25.811  0.00 97.00      PROA   
ATOM   4762  HB1 PHE P 314     -30.468  30.077  26.202  0.00 97.00      PROA   
ATOM   4763  HB2 PHE P 314     -29.170  31.257  25.981  0.00 97.00      PROA   
ATOM   4764  CG  PHE P 314     -28.460  29.445  26.742  0.00 97.00      PROA   
ATOM   4765  CD1 PHE P 314     -28.862  29.352  28.091  0.00 97.00      PROA   
ATOM   4766  HD1 PHE P 314     -29.851  29.683  28.373  0.00 97.00      PROA   
ATOM   4767  CE1 PHE P 314     -27.961  29.019  29.110  0.00 97.00      PROA   
ATOM   4768  HE1 PHE P 314     -28.274  29.057  30.143  0.00 97.00      PROA   
ATOM   4769  CZ  PHE P 314     -26.629  28.739  28.800  0.00 97.00      PROA   
ATOM   4770  HZ  PHE P 314     -25.917  28.564  29.592  0.00 97.00      PROA   
ATOM   4771  CD2 PHE P 314     -27.116  29.098  26.460  0.00 97.00      PROA   
ATOM   4772  HD2 PHE P 314     -26.691  29.170  25.470  0.00 97.00      PROA   
ATOM   4773  CE2 PHE P 314     -26.210  28.755  27.470  0.00 97.00      PROA   
ATOM   4774  HE2 PHE P 314     -25.176  28.564  27.224  0.00 97.00      PROA   
ATOM   4775  C   PHE P 314     -28.144  29.894  23.622  0.00 97.00      PROA   
ATOM   4776  O   PHE P 314     -27.753  28.816  23.181  0.00 97.00      PROA   
ATOM   4777  N   LEU P 315     -27.355  30.969  23.638  0.00 97.00      PROA   
ATOM   4778  HN  LEU P 315     -27.711  31.859  23.912  0.00 97.00      PROA   
ATOM   4779  CA  LEU P 315     -25.927  30.865  23.489  0.00 97.00      PROA   
ATOM   4780  HA  LEU P 315     -25.601  29.905  23.860  0.00 97.00      PROA   
ATOM   4781  CB  LEU P 315     -25.476  30.931  22.014  0.00 97.00      PROA   
ATOM   4782  HB1 LEU P 315     -26.176  30.290  21.436  0.00 97.00      PROA   
ATOM   4783  HB2 LEU P 315     -24.472  30.464  21.922  0.00 97.00      PROA   
ATOM   4784  CG  LEU P 315     -25.406  32.297  21.318  0.00 97.00      PROA   
ATOM   4785  HG  LEU P 315     -26.339  32.869  21.508  0.00 97.00      PROA   
ATOM   4786  CD1 LEU P 315     -24.187  33.101  21.766  0.00 97.00      PROA   
ATOM   4787 HD11 LEU P 315     -23.338  32.420  21.991  0.00 97.00      PROA   
ATOM   4788 HD12 LEU P 315     -24.403  33.718  22.665  0.00 97.00      PROA   
ATOM   4789 HD13 LEU P 315     -23.868  33.768  20.938  0.00 97.00      PROA   
ATOM   4790  CD2 LEU P 315     -25.279  32.057  19.812  0.00 97.00      PROA   
ATOM   4791 HD21 LEU P 315     -26.110  31.411  19.456  0.00 97.00      PROA   
ATOM   4792 HD22 LEU P 315     -24.319  31.546  19.583  0.00 97.00      PROA   
ATOM   4793 HD23 LEU P 315     -25.307  33.018  19.256  0.00 97.00      PROA   
ATOM   4794  C   LEU P 315     -25.320  31.896  24.419  0.00 97.00      PROA   
ATOM   4795  O   LEU P 315     -25.961  32.870  24.816  0.00 97.00      PROA   
ATOM   4796  N   TYR P 316     -24.074  31.671  24.850  0.00 97.00      PROA   
ATOM   4797  HN  TYR P 316     -23.539  30.918  24.475  0.00 97.00      PROA   
ATOM   4798  CA  TYR P 316     -23.472  32.430  25.924  0.00 97.00      PROA   
ATOM   4799  HA  TYR P 316     -24.191  33.108  26.361  0.00 97.00      PROA   
ATOM   4800  CB  TYR P 316     -22.905  31.427  26.979  0.00 97.00      PROA   
ATOM   4801  HB1 TYR P 316     -21.807  31.279  26.895  0.00 97.00      PROA   
ATOM   4802  HB2 TYR P 316     -23.387  30.440  26.814  0.00 97.00      PROA   
ATOM   4803  CG  TYR P 316     -23.215  31.870  28.381  0.00 97.00      PROA   
ATOM   4804  CD1 TYR P 316     -23.802  30.979  29.295  0.00 97.00      PROA   
ATOM   4805  HD1 TYR P 316     -23.965  29.950  29.009  0.00 97.00      PROA   
ATOM   4806  CE1 TYR P 316     -24.241  31.430  30.547  0.00 97.00      PROA   
ATOM   4807  HE1 TYR P 316     -24.738  30.745  31.218  0.00 97.00      PROA   
ATOM   4808  CZ  TYR P 316     -24.078  32.776  30.900  0.00 97.00      PROA   
ATOM   4809  OH  TYR P 316     -24.556  33.273  32.125  0.00 97.00      PROA   
ATOM   4810  HH  TYR P 316     -24.866  32.522  32.638  0.00 97.00      PROA   
ATOM   4811  CD2 TYR P 316     -22.982  33.191  28.786  0.00 97.00      PROA   
ATOM   4812  HD2 TYR P 316     -22.489  33.889  28.125  0.00 97.00      PROA   
ATOM   4813  CE2 TYR P 316     -23.441  33.650  30.022  0.00 97.00      PROA   
ATOM   4814  HE2 TYR P 316     -23.332  34.693  30.279  0.00 97.00      PROA   
ATOM   4815  C   TYR P 316     -22.344  33.253  25.331  0.00 97.00      PROA   
ATOM   4816  O   TYR P 316     -21.529  32.724  24.580  0.00 97.00      PROA   
ATOM   4817  N   SER P 317     -22.250  34.562  25.645  0.00 97.00      PROA   
ATOM   4818  HN  SER P 317     -22.936  35.012  26.211  0.00 97.00      PROA   
ATOM   4819  CA  SER P 317     -21.030  35.308  25.368  0.00 97.00      PROA   
ATOM   4820  HA  SER P 317     -20.232  34.629  25.103  0.00 97.00      PROA   
ATOM   4821  CB  SER P 317     -21.178  36.333  24.215  0.00 97.00      PROA   
ATOM   4822  HB1 SER P 317     -21.829  37.181  24.517  0.00 97.00      PROA   
ATOM   4823  HB2 SER P 317     -21.673  35.821  23.362  0.00 97.00      PROA   
ATOM   4824  OG  SER P 317     -19.905  36.818  23.778  0.00 97.00      PROA   
ATOM   4825  HG1 SER P 317     -19.627  36.245  23.060  0.00 97.00      PROA   
ATOM   4826  C   SER P 317     -20.586  36.031  26.626  0.00 97.00      PROA   
ATOM   4827  O   SER P 317     -21.075  37.101  26.994  0.00 97.00      PROA   
ATOM   4828  N   LYS P 318     -19.605  35.460  27.343  0.00 97.00      PROA   
ATOM   4829  HN  LYS P 318     -19.235  34.574  27.077  0.00 97.00      PROA   
ATOM   4830  CA  LYS P 318     -19.025  36.076  28.514  0.00 97.00      PROA   
ATOM   4831  HA  LYS P 318     -19.711  36.820  28.890  0.00 97.00      PROA   
ATOM   4832  CB  LYS P 318     -18.862  35.076  29.689  0.00 97.00      PROA   
ATOM   4833  HB1 LYS P 318     -18.382  34.151  29.304  0.00 97.00      PROA   
ATOM   4834  HB2 LYS P 318     -19.885  34.790  30.015  0.00 97.00      PROA   
ATOM   4835  CG  LYS P 318     -18.055  35.568  30.908  0.00 97.00      PROA   
ATOM   4836  HG1 LYS P 318     -18.551  35.174  31.821  0.00 97.00      PROA   
ATOM   4837  HG2 LYS P 318     -18.095  36.676  30.979  0.00 97.00      PROA   
ATOM   4838  CD  LYS P 318     -16.610  35.034  30.895  0.00 97.00      PROA   
ATOM   4839  HD1 LYS P 318     -16.082  35.352  29.970  0.00 97.00      PROA   
ATOM   4840  HD2 LYS P 318     -16.689  33.927  30.862  0.00 97.00      PROA   
ATOM   4841  CE  LYS P 318     -15.785  35.379  32.139  0.00 97.00      PROA   
ATOM   4842  HE1 LYS P 318     -14.879  34.741  32.208  0.00 97.00      PROA   
ATOM   4843  HE2 LYS P 318     -16.392  35.229  33.058  0.00 97.00      PROA   
ATOM   4844  NZ  LYS P 318     -15.349  36.775  32.107  0.00 97.00      PROA   
ATOM   4845  HZ1 LYS P 318     -16.058  37.419  31.700  0.00 97.00      PROA   
ATOM   4846  HZ2 LYS P 318     -14.463  36.900  31.577  0.00 97.00      PROA   
ATOM   4847  HZ3 LYS P 318     -15.170  37.061  33.091  0.00 97.00      PROA   
ATOM   4848  C   LYS P 318     -17.765  36.846  28.167  0.00 97.00      PROA   
ATOM   4849  O   LYS P 318     -16.802  36.345  27.588  0.00 97.00      PROA   
ATOM   4850  N   LEU P 319     -17.777  38.135  28.508  0.00 97.00      PROA   
ATOM   4851  HN  LEU P 319     -18.562  38.524  28.985  0.00 97.00      PROA   
ATOM   4852  CA  LEU P 319     -16.716  39.075  28.290  0.00 97.00      PROA   
ATOM   4853  HA  LEU P 319     -16.069  38.724  27.500  0.00 97.00      PROA   
ATOM   4854  CB  LEU P 319     -17.369  40.414  27.861  0.00 97.00      PROA   
ATOM   4855  HB1 LEU P 319     -18.209  40.641  28.552  0.00 97.00      PROA   
ATOM   4856  HB2 LEU P 319     -17.820  40.264  26.856  0.00 97.00      PROA   
ATOM   4857  CG  LEU P 319     -16.470  41.656  27.807  0.00 97.00      PROA   
ATOM   4858  HG  LEU P 319     -16.054  41.825  28.823  0.00 97.00      PROA   
ATOM   4859  CD1 LEU P 319     -15.335  41.473  26.796  0.00 97.00      PROA   
ATOM   4860 HD11 LEU P 319     -15.749  41.310  25.778  0.00 97.00      PROA   
ATOM   4861 HD12 LEU P 319     -14.689  40.606  27.055  0.00 97.00      PROA   
ATOM   4862 HD13 LEU P 319     -14.686  42.375  26.774  0.00 97.00      PROA   
ATOM   4863  CD2 LEU P 319     -17.295  42.899  27.447  0.00 97.00      PROA   
ATOM   4864 HD21 LEU P 319     -18.153  43.031  28.140  0.00 97.00      PROA   
ATOM   4865 HD22 LEU P 319     -17.700  42.811  26.416  0.00 97.00      PROA   
ATOM   4866 HD23 LEU P 319     -16.666  43.813  27.502  0.00 97.00      PROA   
ATOM   4867  C   LEU P 319     -15.874  39.186  29.556  0.00 97.00      PROA   
ATOM   4868  O   LEU P 319     -16.342  38.945  30.675  0.00 97.00      PROA   
ATOM   4869  N   THR P 320     -14.578  39.509  29.419  0.00 97.00      PROA   
ATOM   4870  HN  THR P 320     -14.194  39.674  28.514  0.00 97.00      PROA   
ATOM   4871  CA  THR P 320     -13.708  39.811  30.552  0.00 97.00      PROA   
ATOM   4872  HA  THR P 320     -14.318  40.055  31.410  0.00 97.00      PROA   
ATOM   4873  CB  THR P 320     -12.721  38.696  30.930  0.00 97.00      PROA   
ATOM   4874  HB  THR P 320     -11.709  38.859  30.503  0.00 97.00      PROA   
ATOM   4875  OG1 THR P 320     -13.170  37.421  30.475  0.00 97.00      PROA   
ATOM   4876  HG1 THR P 320     -13.100  37.475  29.519  0.00 97.00      PROA   
ATOM   4877  CG2 THR P 320     -12.612  38.632  32.456  0.00 97.00      PROA   
ATOM   4878 HG21 THR P 320     -13.593  38.450  32.945  0.00 97.00      PROA   
ATOM   4879 HG22 THR P 320     -12.249  39.605  32.851  0.00 97.00      PROA   
ATOM   4880 HG23 THR P 320     -11.905  37.837  32.775  0.00 97.00      PROA   
ATOM   4881  C   THR P 320     -12.937  41.055  30.173  0.00 97.00      PROA   
ATOM   4882  O   THR P 320     -12.297  41.072  29.125  0.00 97.00      PROA   
ATOM   4883  N   VAL P 321     -12.995  42.133  30.975  0.00 97.00      PROA   
ATOM   4884  HN  VAL P 321     -13.520  42.111  31.823  0.00 97.00      PROA   
ATOM   4885  CA  VAL P 321     -12.362  43.405  30.633  0.00 97.00      PROA   
ATOM   4886  HA  VAL P 321     -11.667  43.243  29.822  0.00 97.00      PROA   
ATOM   4887  CB  VAL P 321     -13.326  44.498  30.173  0.00 97.00      PROA   
ATOM   4888  HB  VAL P 321     -12.791  45.456  30.002  0.00 97.00      PROA   
ATOM   4889  CG1 VAL P 321     -13.901  44.073  28.815  0.00 97.00      PROA   
ATOM   4890 HG11 VAL P 321     -14.435  43.104  28.919  0.00 97.00      PROA   
ATOM   4891 HG12 VAL P 321     -13.094  43.949  28.062  0.00 97.00      PROA   
ATOM   4892 HG13 VAL P 321     -14.626  44.823  28.431  0.00 97.00      PROA   
ATOM   4893  CG2 VAL P 321     -14.421  44.729  31.230  0.00 97.00      PROA   
ATOM   4894 HG21 VAL P 321     -13.991  45.104  32.183  0.00 97.00      PROA   
ATOM   4895 HG22 VAL P 321     -14.973  43.788  31.442  0.00 97.00      PROA   
ATOM   4896 HG23 VAL P 321     -15.156  45.477  30.863  0.00 97.00      PROA   
ATOM   4897  C   VAL P 321     -11.512  43.964  31.748  0.00 97.00      PROA   
ATOM   4898  O   VAL P 321     -11.679  43.700  32.936  0.00 97.00      PROA   
ATOM   4899  N   ASP P 322     -10.523  44.754  31.344  0.00 97.00      PROA   
ATOM   4900  HN  ASP P 322     -10.422  44.955  30.372  0.00 97.00      PROA   
ATOM   4901  CA  ASP P 322      -9.402  45.259  32.096  0.00 97.00      PROA   
ATOM   4902  HA  ASP P 322      -8.893  44.397  32.501  0.00 97.00      PROA   
ATOM   4903  CB  ASP P 322      -8.430  45.958  31.095  0.00 97.00      PROA   
ATOM   4904  HB1 ASP P 322      -7.374  45.868  31.430  0.00 97.00      PROA   
ATOM   4905  HB2 ASP P 322      -8.675  47.033  30.959  0.00 97.00      PROA   
ATOM   4906  CG  ASP P 322      -8.565  45.302  29.722  0.00 97.00      PROA   
ATOM   4907  OD1 ASP P 322      -8.016  44.193  29.548  0.00 97.00      PROA   
ATOM   4908  OD2 ASP P 322      -9.446  45.787  28.952  0.00 97.00      PROA   
ATOM   4909  C   ASP P 322      -9.830  46.127  33.287  0.00 97.00      PROA   
ATOM   4910  O   ASP P 322     -10.515  47.138  33.150  0.00 97.00      PROA   
ATOM   4911  N   LYS P 323      -9.488  45.719  34.528  0.00 97.00      PROA   
ATOM   4912  HN  LYS P 323      -8.937  44.897  34.648  0.00 97.00      PROA   
ATOM   4913  CA  LYS P 323     -10.094  46.282  35.728  0.00 97.00      PROA   
ATOM   4914  HA  LYS P 323     -11.161  46.161  35.610  0.00 97.00      PROA   
ATOM   4915  CB  LYS P 323      -9.693  45.442  36.964  0.00 97.00      PROA   
ATOM   4916  HB1 LYS P 323      -8.589  45.466  37.087  0.00 97.00      PROA   
ATOM   4917  HB2 LYS P 323      -9.974  44.391  36.738  0.00 97.00      PROA   
ATOM   4918  CG  LYS P 323     -10.389  45.869  38.270  0.00 97.00      PROA   
ATOM   4919  HG1 LYS P 323     -11.446  46.118  38.034  0.00 97.00      PROA   
ATOM   4920  HG2 LYS P 323      -9.924  46.790  38.683  0.00 97.00      PROA   
ATOM   4921  CD  LYS P 323     -10.402  44.743  39.320  0.00 97.00      PROA   
ATOM   4922  HD1 LYS P 323     -10.860  43.852  38.839  0.00 97.00      PROA   
ATOM   4923  HD2 LYS P 323     -11.069  45.039  40.158  0.00 97.00      PROA   
ATOM   4924  CE  LYS P 323      -9.022  44.376  39.876  0.00 97.00      PROA   
ATOM   4925  HE1 LYS P 323      -8.669  45.157  40.583  0.00 97.00      PROA   
ATOM   4926  HE2 LYS P 323      -8.276  44.256  39.061  0.00 97.00      PROA   
ATOM   4927  NZ  LYS P 323      -9.117  43.096  40.585  0.00 97.00      PROA   
ATOM   4928  HZ1 LYS P 323      -9.130  42.331  39.881  0.00 97.00      PROA   
ATOM   4929  HZ2 LYS P 323     -10.019  43.007  41.094  0.00 97.00      PROA   
ATOM   4930  HZ3 LYS P 323      -8.331  42.886  41.233  0.00 97.00      PROA   
ATOM   4931  C   LYS P 323      -9.900  47.784  35.975  0.00 97.00      PROA   
ATOM   4932  O   LYS P 323     -10.823  48.495  36.364  0.00 97.00      PROA   
ATOM   4933  N   SER P 324      -8.694  48.326  35.726  0.00 97.00      PROA   
ATOM   4934  HN  SER P 324      -7.946  47.770  35.372  0.00 97.00      PROA   
ATOM   4935  CA  SER P 324      -8.428  49.765  35.751  0.00 97.00      PROA   
ATOM   4936  HA  SER P 324      -8.723  50.144  36.718  0.00 97.00      PROA   
ATOM   4937  CB  SER P 324      -6.917  50.054  35.544  0.00 97.00      PROA   
ATOM   4938  HB1 SER P 324      -6.381  49.752  36.469  0.00 97.00      PROA   
ATOM   4939  HB2 SER P 324      -6.731  51.138  35.385  0.00 97.00      PROA   
ATOM   4940  OG  SER P 324      -6.404  49.281  34.453  0.00 97.00      PROA   
ATOM   4941  HG1 SER P 324      -5.503  49.567  34.284  0.00 97.00      PROA   
ATOM   4942  C   SER P 324      -9.227  50.567  34.733  0.00 97.00      PROA   
ATOM   4943  O   SER P 324      -9.783  51.619  35.031  0.00 97.00      PROA   
ATOM   4944  N   ARG P 325      -9.331  50.047  33.502  0.00 97.00      PROA   
ATOM   4945  HN  ARG P 325      -8.820  49.213  33.309  0.00 97.00      PROA   
ATOM   4946  CA  ARG P 325     -10.190  50.531  32.439  0.00 97.00      PROA   
ATOM   4947  HA  ARG P 325      -9.947  51.567  32.258  0.00 97.00      PROA   
ATOM   4948  CB  ARG P 325      -9.847  49.726  31.165  0.00 97.00      PROA   
ATOM   4949  HB1 ARG P 325      -9.808  48.662  31.482  0.00 97.00      PROA   
ATOM   4950  HB2 ARG P 325      -8.825  49.997  30.822  0.00 97.00      PROA   
ATOM   4951  CG  ARG P 325     -10.831  49.784  29.987  0.00 97.00      PROA   
ATOM   4952  HG1 ARG P 325     -10.696  50.737  29.433  0.00 97.00      PROA   
ATOM   4953  HG2 ARG P 325     -11.879  49.752  30.352  0.00 97.00      PROA   
ATOM   4954  CD  ARG P 325     -10.648  48.576  29.064  0.00 97.00      PROA   
ATOM   4955  HD1 ARG P 325     -10.802  47.646  29.653  0.00 97.00      PROA   
ATOM   4956  HD2 ARG P 325      -9.649  48.556  28.580  0.00 97.00      PROA   
ATOM   4957  NE  ARG P 325     -11.712  48.698  28.034  0.00 97.00      PROA   
ATOM   4958  HE  ARG P 325     -12.298  49.508  28.036  0.00 97.00      PROA   
ATOM   4959  CZ  ARG P 325     -12.116  47.693  27.281  0.00 97.00      PROA   
ATOM   4960  NH1 ARG P 325     -11.591  46.493  27.280  0.00 97.00      PROA   
ATOM   4961 HH11 ARG P 325     -10.769  46.293  27.813  0.00 97.00      PROA   
ATOM   4962 HH12 ARG P 325     -11.990  45.832  26.645  0.00 97.00      PROA   
ATOM   4963  NH2 ARG P 325     -13.143  47.918  26.501  0.00 97.00      PROA   
ATOM   4964 HH21 ARG P 325     -13.610  48.802  26.478  0.00 97.00      PROA   
ATOM   4965 HH22 ARG P 325     -13.563  47.156  26.007  0.00 97.00      PROA   
ATOM   4966  C   ARG P 325     -11.684  50.504  32.767  0.00 97.00      PROA   
ATOM   4967  O   ARG P 325     -12.426  51.446  32.508  0.00 97.00      PROA   
ATOM   4968  N   TRP P 326     -12.170  49.425  33.407  0.00 97.00      PROA   
ATOM   4969  HN  TRP P 326     -11.578  48.633  33.532  0.00 97.00      PROA   
ATOM   4970  CA  TRP P 326     -13.528  49.322  33.919  0.00 97.00      PROA   
ATOM   4971  HA  TRP P 326     -14.209  49.433  33.088  0.00 97.00      PROA   
ATOM   4972  CB  TRP P 326     -13.727  47.904  34.535  0.00 97.00      PROA   
ATOM   4973  HB1 TRP P 326     -12.834  47.683  35.158  0.00 97.00      PROA   
ATOM   4974  HB2 TRP P 326     -13.726  47.157  33.713  0.00 97.00      PROA   
ATOM   4975  CG  TRP P 326     -14.942  47.696  35.386  0.00 97.00      PROA   
ATOM   4976  CD1 TRP P 326     -14.963  47.733  36.756  0.00 97.00      PROA   
ATOM   4977  HD1 TRP P 326     -14.097  47.919  37.373  0.00 97.00      PROA   
ATOM   4978  NE1 TRP P 326     -16.249  47.547  37.200  0.00 97.00      PROA   
ATOM   4979  HE1 TRP P 326     -16.549  47.581  38.128  0.00 97.00      PROA   
ATOM   4980  CE2 TRP P 326     -17.083  47.392  36.132  0.00 97.00      PROA   
ATOM   4981  CD2 TRP P 326     -16.295  47.465  34.960  0.00 97.00      PROA   
ATOM   4982  CE3 TRP P 326     -16.898  47.304  33.714  0.00 97.00      PROA   
ATOM   4983  HE3 TRP P 326     -16.313  47.324  32.806  0.00 97.00      PROA   
ATOM   4984  CZ3 TRP P 326     -18.278  47.089  33.663  0.00 97.00      PROA   
ATOM   4985  HZ3 TRP P 326     -18.761  46.949  32.707  0.00 97.00      PROA   
ATOM   4986  CZ2 TRP P 326     -18.454  47.196  36.079  0.00 97.00      PROA   
ATOM   4987  HZ2 TRP P 326     -19.051  47.148  36.978  0.00 97.00      PROA   
ATOM   4988  CH2 TRP P 326     -19.043  47.033  34.823  0.00 97.00      PROA   
ATOM   4989  HH2 TRP P 326     -20.106  46.858  34.748  0.00 97.00      PROA   
ATOM   4990  C   TRP P 326     -13.883  50.450  34.896  0.00 97.00      PROA   
ATOM   4991  O   TRP P 326     -14.929  51.090  34.783  0.00 97.00      PROA   
ATOM   4992  N   GLN P 327     -12.948  50.788  35.806  0.00 97.00      PROA   
ATOM   4993  HN  GLN P 327     -12.111  50.249  35.868  0.00 97.00      PROA   
ATOM   4994  CA  GLN P 327     -13.067  51.898  36.736  0.00 97.00      PROA   
ATOM   4995  HA  GLN P 327     -14.028  51.803  37.218  0.00 97.00      PROA   
ATOM   4996  CB  GLN P 327     -11.955  51.838  37.822  0.00 97.00      PROA   
ATOM   4997  HB1 GLN P 327     -11.984  52.774  38.420  0.00 97.00      PROA   
ATOM   4998  HB2 GLN P 327     -10.963  51.807  37.323  0.00 97.00      PROA   
ATOM   4999  CG  GLN P 327     -12.059  50.657  38.826  0.00 97.00      PROA
[truncated: 502,005 more chars]
