# Supplementary material for: The solution structure of the heavy chain–only C5-Fc nanobody reveals exposed variable regions that are optimal for COVID-19 antigen interactions
Source: J Biol Chem. 2023 Oct 12;299(11):105337. doi: 10.1016/j.jbc.2023.105337 (PMC10682267; doi:10.1016/j.jbc.2023.105337)
Supplement: SAXS_C5_Fc_Glycosylated_5.0mgml_Top1_Best_fit_theoretical.dat [file mmc13.zip › jbc_105337_mmc13.dat]

0.000000  1.000000  0.000000    7954515.26484 149777115.13232  88698179.12478
0.000130  0.999990  0.000000    7954433.67760 149775590.68316  88697278.48023
0.000261  0.999959  0.000000    7954188.92211 149771017.45249  88694576.61557
0.000391  0.999908  0.000000    7953781.01712 149763395.79033  88690073.73764
0.000522  0.999836  0.000000    7953209.99382 149752726.28012  88683770.19119
0.000652  0.999744  0.000000    7952475.89589 149739009.73852  88675666.45878
0.000783  0.999631  0.000000    7951578.77951 149722247.21536  88665763.16074
0.000913  0.999498  0.000000    7950518.71328 149702439.99352  88654061.05512
0.001044  0.999344  0.000000    7949295.77829 149679589.58870  88640561.03754
0.001174  0.999170  0.000000    7947910.06806 149653697.74929  88625264.14111
0.001305  0.998975  0.000000    7946361.68855 149624766.45613  88608171.53629
0.001435  0.998760  0.000000    7944650.75814 149592797.92225  88589284.53074
0.001565  0.998524  0.000000    7942777.40762 149557794.59257  88568604.56917
0.001696  0.998268  0.000000    7940741.78015 149519759.14366  88546133.23311
0.001826  0.997992  0.000000    7938544.03129 149478694.48330  88521872.24078
0.001957  0.997696  0.000000    7936184.32893 149434603.75020  88495823.44679
0.002087  0.997379  0.000000    7933662.85328 149387490.31354  88467988.84197
0.002218  0.997041  0.000000    7930979.79690 149337357.77258  88438370.55311
0.002348  0.996684  0.000000    7928135.36458 149284209.95617  88406970.84262
0.002479  0.996306  0.000000    7925129.77341 149228050.92231  88373792.10836
0.002609  0.995908  0.000000    7921963.25268 149168884.95758  88338836.88320
0.002740  0.995489  0.000000    7918636.04390 149106716.57663  88302107.83484
0.002870  0.995051  0.000000    7915148.40072 149041550.52160  88263607.76534
0.003000  0.994592  0.000000    7911500.58897 148973391.76152  88223339.61086
0.003131  0.994114  0.000000    7907692.88655 148902245.49168  88181306.44123
0.003261  0.993615  0.000000    7903725.58344 148828117.13294  88137511.45960
0.003392  0.993096  0.000000    7899598.98165 148751012.33111  88091958.00201
0.003522  0.992557  0.000000    7895313.39518 148670936.95618  88044649.53695
0.003653  0.991999  0.000000    7890869.15000 148587897.10157  87995589.66497
0.003783  0.991420  0.000000    7886266.58398 148501899.08340  87944782.11819
0.003914  0.990822  0.000000    7881506.04685 148412949.43968  87892230.75981
0.004044  0.990203  0.000000    7876587.90019 148321054.92945  87837939.58369
0.004175  0.989565  0.000000    7871512.51733 148226222.53194  87781912.71374
0.004305  0.988908  0.000000    7866280.28337 148128459.44573  87724154.40350
0.004435  0.988230  0.000000    7860891.59506 148027773.08776  87664669.03555
0.004566  0.987533  0.000000    7855346.86080 147924171.09246  87603461.12093
0.004696  0.986816  0.000000    7849646.50058 147817661.31075  87540535.29865
0.004827  0.986080  0.000000    7843790.94591 147708251.80907  87475896.33503
0.004957  0.985325  0.000000    7837780.63976 147595950.86835  87409549.12312
0.005088  0.984550  0.000000    7831616.03655 147480766.98295  87341498.68210
0.005218  0.983755  0.000000    7825297.60206 147362708.85961  87271750.15663
0.005349  0.982942  0.000000    7818825.81334 147241785.41637  87200308.81620
0.005479  0.982109  0.000000    7812201.15872 147118005.78139  87127180.05447
0.005610  0.981257  0.000000    7805424.13769 146991379.29186  87052369.38859
0.005740  0.980386  0.000000    7798495.26088 146861915.49277  86975882.45852
0.005870  0.979496  0.000000    7791415.04996 146729624.13576  86897725.02628
0.006001  0.978587  0.000000    7784184.03759 146594515.17786  86817902.97526
0.006131  0.977659  0.000000    7776802.76737 146456598.78025  86736422.30948
0.006262  0.976712  0.000000    7769271.79374 146315885.30700  86653289.15280
0.006392  0.975747  0.000000    7761591.68192 146172385.32372  86568509.74821
0.006523  0.974762  0.000000    7753763.00786 146026109.59628  86482090.45699
0.006653  0.973760  0.000000    7745786.35815 145877069.08946  86394037.75794
0.006784  0.972738  0.000000    7737662.32995 145725274.96555  86304358.24656
0.006914  0.971699  0.000000    7729391.53091 145570738.58297  86213058.63422
0.007045  0.970640  0.000000    7720974.57909 145413471.49483  86120145.74734
0.007175  0.969564  0.000000    7712412.10291 145253485.44750  86025626.52651
0.007305  0.968469  0.000000    7703704.74105 145090792.37917  85929508.02563
0.007436  0.967357  0.000000    7694853.14237 144925404.41829  85831797.41105
0.007566  0.966226  0.000000    7685857.96584 144757333.88212  85732501.96063
0.007697  0.965077  0.000000    7676719.88042 144586593.27515  85631629.06287
0.007827  0.963910  0.000000    7667439.56506 144413195.28758  85529186.21599
0.007958  0.962726  0.000000    7658017.70853 144237152.79372  85425181.02696
0.008088  0.961524  0.000000    7648455.00936 144058478.85038  85319621.21060
0.008219  0.960304  0.000000    7638752.17579 143877186.69524  85212514.58856
0.008349  0.959067  0.000000    7628909.92563 143693289.74526  85103869.08842
0.008480  0.957812  0.000000    7618928.98621 143506801.59494  84993692.74265
0.008610  0.956540  0.000000    7608810.09427 143317736.01469  84881993.68763
0.008740  0.955250  0.000000    7598553.99586 143126106.94909  84768780.16265
0.008871  0.953944  0.000000    7588161.44629 142931928.51519  84654060.50888
0.009001  0.952620  0.000000    7577633.20997 142735215.00072  84537843.16835
0.009132  0.951280  0.000000    7566970.06040 142535980.86239  84420136.68286
0.009262  0.949922  0.000000    7556172.77998 142334240.72405  84300949.69300
0.009393  0.948548  0.000000    7545242.15999 142130009.37491  84180290.93703
0.009523  0.947158  0.000000    7534179.00047 141923301.76770  84058169.24980
0.009654  0.945750  0.000000    7522984.11009 141714133.01684  83934593.56169
0.009784  0.944326  0.000000    7511658.30611 141502518.39659  83809572.89750
0.009915  0.942886  0.000000    7500202.41422 141288473.33917  83683116.37534
0.010045  0.941430  0.000000    7488617.26847 141072013.43283  83555233.20549
0.010175  0.939957  0.000000    7476903.71119 140853154.42000  83425932.68930
0.010306  0.938469  0.000000    7465062.59281 140631912.19530  83295224.21803
0.010436  0.936964  0.000000    7453094.77186 140408302.80363  83163117.27172
0.010567  0.935444  0.000000    7441001.11478 140182342.43821  83029621.41800
0.010697  0.933908  0.000000    7428782.49586 139954047.43858  82894746.31095
0.010828  0.932356  0.000000    7416439.79710 139723434.28863  82758501.68989
0.010958  0.930789  0.000000    7403973.90815 139490519.61456  82620897.37824
0.011089  0.929206  0.000000    7391385.72616 139255320.18289  82481943.28227
0.011219  0.927609  0.000000    7378676.15567 139017852.89842  82341649.38992
0.011350  0.925996  0.000000    7365846.10856 138778134.80215  82200025.76961
0.011480  0.924368  0.000000    7352896.50385 138536183.06922  82057082.56898
0.011610  0.922725  0.000000    7339828.26766 138292015.00685  81912830.01365
0.011741  0.921067  0.000000    7326642.33306 138045648.05224  81767278.40606
0.011871  0.919395  0.000000    7313339.63999 137797099.77044  81620438.12411
0.012002  0.917708  0.000000    7299921.13509 137546387.85225  81472319.62001
0.012132  0.916007  0.000000    7286387.77167 137293530.11210  81322933.41896
0.012263  0.914291  0.000000    7272740.50951 137038544.48587  81172290.11790
0.012393  0.912561  0.000000    7258980.31480 136781449.02876  81020400.38425
0.012524  0.910817  0.000000    7245108.16000 136522261.91312  80867274.95457
0.012654  0.909059  0.000000    7231125.02375 136261001.42626  80712924.63337
0.012785  0.907287  0.000000    7217031.89071 135997685.96828  80557360.29172
0.012915  0.905502  0.000000    7202829.75149 135732334.04985  80400592.86600
0.013045  0.903703  0.000000    7188519.60248 135464964.29000  80242633.35661
0.013176  0.901891  0.000000    7174102.44579 135195595.41394  80083492.82659
0.013306  0.900065  0.000000    7159579.28908 134924246.25076  79923182.40036
0.013437  0.898226  0.000000    7144951.14547 134650935.73128  79761713.26241
0.013567  0.896374  0.000000    7130219.03342 134375682.88571  79599096.65591
0.013698  0.894509  0.000000    7115383.97659 134098506.84147  79435343.88142
0.013828  0.892631  0.000000    7100447.00372 133819426.82089  79270466.29554
0.013959  0.890741  0.000000    7085409.14856 133538462.13897  79104475.30958
0.014089  0.888837  0.000000    7070271.44965 133255632.20104  78937382.38820
0.014220  0.886922  0.000000    7055034.95031 132970956.50057  78769199.04807
0.014350  0.884994  0.000000    7039700.69843 132684454.61678  78599936.85650
0.014480  0.883054  0.000000    7024269.74638 132396146.21241  78429607.43010
0.014611  0.881102  0.000000    7008743.15091 132106051.03141  78258222.43342
0.014741  0.879139  0.000000    6993121.97299 131814188.89659  78085793.57755
0.014872  0.877163  0.000000    6977407.27769 131520579.70737  77912332.61881
0.015002  0.875176  0.000000    6961600.13409 131225243.43738  77737851.35733
0.015133  0.873177  0.000000    6945701.61511 130928200.13224  77562361.63569
0.015263  0.871167  0.000000    6929712.79743 130629469.90713  77385875.33758
0.015394  0.869146  0.000000    6913634.76132 130329072.94454  77208404.38635
0.015524  0.867114  0.000000    6897468.59057 130027029.49187  77029960.74372
0.015655  0.865070  0.000000    6881215.37230 129723359.85917  76850556.40831
0.015785  0.863016  0.000000    6864876.19690 129418084.41671  76670203.41433
0.015915  0.860952  0.000000    6848452.15784 129111223.59273  76488913.83015
0.016046  0.858876  0.000000    6831944.35162 128802797.87101  76306699.75692
0.016176  0.856791  0.000000    6815353.87756 128492827.78860  76123573.32721
0.016307  0.854695  0.000000    6798681.83776 128181333.93343  75939546.70361
0.016437  0.852589  0.000000    6781929.33691 127868336.94195  75754632.07733
0.016568  0.850473  0.000000    6765097.48218 127553857.49685  75568841.66681
0.016698  0.848347  0.000000    6748187.38313 127237916.32463  75382187.71636
0.016829  0.846211  0.000000    6731200.15152 126920534.19330  75194682.49475
0.016959  0.844066  0.000000    6714136.90125 126601731.91003  75006338.29383
0.017090  0.841912  0.000000    6696998.74821 126281530.31879  74817167.42714
0.017220  0.839748  0.000000    6679786.81011 125959950.29801  74627182.22851
0.017350  0.837575  0.000000    6662502.20644 125637012.75823  74436395.05072
0.017481  0.835393  0.000000    6645146.05828 125312738.63979  74244818.26407
0.017611  0.833202  0.000000    6627719.48820 124987148.91045  74052464.25501
0.017742  0.831003  0.000000    6610223.62011 124660264.56306  73859345.42475
0.017872  0.828795  0.000000    6592659.57920 124332106.61326  73665474.18794
0.018003  0.826578  0.000000    6575028.49172 124002696.09710  73470862.97119
0.018133  0.824353  0.000000    6557331.48494 123672054.06878  73275524.21178
0.018264  0.822120  0.000000    6539569.68698 123340201.59824  73079470.35625
0.018394  0.819880  0.000000    6521744.22671 123007159.76892  72882713.85905
0.018525  0.817631  0.000000    6503856.23361 122672949.67541  72685267.18115
0.018655  0.815374  0.000000    6485906.83763 122337592.42115  72487142.78868
0.018785  0.813110  0.000000    6467897.16911 122001109.11610  72288353.15158
0.018916  0.810839  0.000000    6449828.35865 121663520.87449  72088910.74224
0.019046  0.808560  0.000000    6431701.53693 121324848.81252  71888828.03414
0.019177  0.806274  0.000000    6413517.83468 120985114.04602  71688117.50050
0.019307  0.803981  0.000000    6395278.38248 120644337.68824  71486791.61294
0.019438  0.801681  0.000000    6376984.31066 120302540.84755  71284862.84014
0.019568  0.799375  0.000000    6358636.74922 119959744.62516  71082343.64647
0.019699  0.797061  0.000000    6340236.82764 119615970.11290  70879246.49071
0.019829  0.794742  0.000000    6321785.67482 119271238.39095  70675583.82468
0.019960  0.792416  0.000000    6303284.41893 118925570.52558  70471368.09193
0.020090  0.790084  0.000000    6284734.18730 118578987.56698  70266611.72642
0.020220  0.787746  0.000000    6266136.10628 118231510.54696  70061327.15120
0.020351  0.785402  0.000000    6247491.30117 117883160.47680  69855526.77714
0.020481  0.783052  0.000000    6228800.89605 117533958.34503  69649223.00156
0.020612  0.780697  0.000000    6210066.01369 117183925.11520  69442428.20699
0.020742  0.778336  0.000000    6191287.77543 116833081.72375  69235154.75986
0.020873  0.775970  0.000000    6172467.30106 116481449.07781  69027415.00921
0.021003  0.773599  0.000000    6153605.70871 116129048.05302  68819221.28543
0.021134  0.771223  0.000000    6134704.11473 115775899.49144  68610585.89897
0.021264  0.768842  0.000000    6115763.63357 115422024.19933  68401521.13908
0.021395  0.766456  0.000000    6096785.37768 115067442.94509  68192039.27257
0.021525  0.764065  0.000000    6077770.45739 114712176.45710  67982152.54253
0.021655  0.761671  0.000000    6058719.98079 114356245.42165  67771873.16711
0.021786  0.759271  0.000000    6039635.05364 113999670.48082  67561213.33828
0.021916  0.756868  0.000000    6020516.77923 113642472.23041  67350185.22059
0.022047  0.754460  0.000000    6001366.25830 113284671.21790  67138800.94998
0.022177  0.752049  0.000000    5982184.58888 112926287.94037  66927072.63253
0.022308  0.749634  0.000000    5962972.86626 112567342.84245  66715012.34326
0.022438  0.747215  0.000000    5943732.18281 112207856.31434  66502632.12498
0.022569  0.744793  0.000000    5924463.62790 111847848.68977  66289943.98703
0.022699  0.742367  0.000000    5905168.28781 111487340.24400  66076959.90419
0.022830  0.739938  0.000000    5885847.24559 111126351.19188  65863691.81541
0.022960  0.737506  0.000000    5866501.58096 110764901.68582  65650151.62273
0.023090  0.735071  0.000000    5847132.37026 110403011.81389  65436351.19008
0.023221  0.732633  0.000000    5827740.68626 110040701.59789  65222302.34217
0.023351  0.730193  0.000000    5808327.59813 109677990.99138  65008016.86332
0.023482  0.727749  0.000000    5788894.17129 109314899.87782  64793506.49637
0.023612  0.725304  0.000000    5769441.46733 108951448.06869  64578782.94156
0.023743  0.722856  0.000000    5749970.54393 108587655.30159  64363857.85539
0.023873  0.720406  0.000000    5730482.45472 108223541.23839  64148742.84956
0.024004  0.717954  0.000000    5710978.24920 107859125.46341  63933449.48990
0.024134  0.715500  0.000000    5691458.97265 107494427.48161  63717989.29524
0.024265  0.713045  0.000000    5671925.66602 107129466.71675  63502373.73639
0.024395  0.710588  0.000000    5652379.36585 106764262.50964  63286614.23508
0.024525  0.708129  0.000000    5632821.10416 106398834.11636  63070722.16291
0.024656  0.705669  0.000000    5613251.90838 106033200.70652  62854708.84030
0.024786  0.703207  0.000000    5593672.80122 105667381.36153  62638585.53550
0.024917  0.700745  0.000000    5574084.80060 105301395.07287  62422363.46358
0.025047  0.698281  0.000000    5554488.91958 104935260.74041  62206053.78538
0.025178  0.695817  0.000000    5534886.16623 104568997.17076  61989667.60659
0.025308  0.693352  0.000000    5515277.54356 104202623.07558  61773215.97673
0.025439  0.690886  0.000000    5495664.04944 103836157.06997  61556709.88817
0.025569  0.688420  0.000000    5476046.67650 103469617.67082  61340160.27524
0.025700  0.685953  0.000000    5456426.41207 103103023.29527  61123578.01322
0.025830  0.683487  0.000000    5436804.23806 102736392.25909  60906973.91745
0.025960  0.681020  0.000000    5417181.13088 102369742.77512  60690358.74239
0.026091  0.678553  0.000000    5397558.06141 102003092.95178  60473743.18073
0.026221  0.676086  0.000000    5377935.99484 101636460.79152  60257137.86247
0.026352  0.673619  0.000000    5358315.89065 101269864.18932  60040553.35407
0.026482  0.671153  0.000000    5338698.70250 100903320.93124  59824000.15756
0.026613  0.668688  0.000000    5319085.37819 100536848.69294  59607488.70968
0.026743  0.666222  0.000000    5299476.85952 100170465.03829  59391029.38104
0.026874  0.663758  0.000000    5279874.08228  99804187.41792  59174632.47529
0.027004  0.661295  0.000000    5260277.97612  99438033.16784  58958308.22829
0.027135  0.658832  0.000000    5240689.46452  99072019.50808  58742066.80732
0.027265  0.656371  0.000000    5221109.46471  98706163.54134  58525918.31027
0.027395  0.653910  0.000000    5201538.88755  98340482.25168  58309872.76486
0.027526  0.651451  0.000000    5181978.63756  97974992.50318  58093940.12786
0.027656  0.648994  0.000000    5162429.61273  97609711.03871  57878130.28437
0.027787  0.646538  0.000000    5142892.70456  97244654.47863  57662453.04704
0.027917  0.644083  0.000000    5123368.79793  96879839.31957  57446918.15536
0.028048  0.641630  0.000000    5103858.77104  96515281.93322  57231535.27494
0.028178  0.639180  0.000000    5084363.49538  96150998.56514  57016313.99679
0.028309  0.636731  0.000000    5064883.83563  95787005.33358  56801263.83666
0.028439  0.634284  0.000000    5045420.64962  95423318.22835  56586394.23434
0.028570  0.631839  0.000000    5025974.78828  95059953.10968  56371714.55303
0.028700  0.629397  0.000000    5006547.09554  94696925.70714  56157234.07862
0.028830  0.626957  0.000000    4987138.40831  94334251.61854  55942962.01915
0.028961  0.624519  0.000000    4967749.55640  93971946.30889  55728907.50411
0.029091  0.622085  0.000000    4948381.36250  93610025.10938  55515079.58387
0.029222  0.619652  0.000000    4929034.64208  93248503.21635  55301487.22907
0.029352  0.617223  0.000000    4909710.20336  92887395.69032  55088139.33005
0.029483  0.614797  0.000000    4890408.84726  92526717.45502  54875044.69629
0.029613  0.612373  0.000000    4871131.36736  92166483.29647  54662212.05581
0.029744  0.609953  0.000000    4851878.54981  91806707.86203  54449650.05472
0.029874  0.607536  0.000000    4832651.17333  91447405.65956  54237367.25658
0.030005  0.605122  0.000000    4813450.00914  91088591.05651  54025372.14201
0.030135  0.602711  0.000000    4794275.82091  90730278.27911  53813673.10807
0.030265  0.600304  0.000000    4775129.36474  90372481.41151  53602278.46790
0.030396  0.597901  0.000000    4756011.38908  90015214.39505  53391196.45013
0.030526  0.595501  0.000000    4736922.63472  89658491.02740  53180435.19854
0.030657  0.593105  0.000000    4717863.83474  89302324.96189  52970002.77153
0.030787  0.590713  0.000000    4698835.71447  88946729.70676  52759907.14173
0.030918  0.588325  0.000000    4679838.99144  88591718.62442  52550156.19558
0.031048  0.585941  0.000000    4660874.37538  88237304.93084  52340757.73295
0.031179  0.583561  0.000000    4641942.56815  87883501.69486  52131719.46673
0.031309  0.581185  0.000000    4623044.26369  87530321.83755  51923049.02246
0.031440  0.578813  0.000000    4604180.14807  87177778.13166  51714753.93800
0.031570  0.576446  0.000000    4585350.89934  86825883.20096  51506841.66315
0.031700  0.574084  0.000000    4566557.18762  86474649.51974  51299319.55937
0.031831  0.571726  0.000000    4547799.67496  86124089.41228  51092194.89940
0.031961  0.569372  0.000000    4529079.01542  85774215.05228  50885474.86703
0.032092  0.567023  0.000000    4510395.85495  85425038.46246  50679166.55677
0.032222  0.564679  0.000000    4491750.83143  85076571.51403  50473276.97358
0.032353  0.562340  0.000000    4473144.57460  84728825.92628  50267813.03265
0.032483  0.560006  0.000000    4454577.70607  84381813.26617  50062781.55909
0.032614  0.557677  0.000000    4436050.83929  84035544.94792  49858189.28776
0.032744  0.555353  0.000000    4417564.57954  83690032.23268  49654042.86305
0.032875  0.553034  0.000000    4399119.52386  83345286.22814  49450348.83863
0.033005  0.550721  0.000000    4380716.26112  83001317.88824  49247113.67732
0.033135  0.548412  0.000000    4362355.37192  82658138.01287  49044343.75086
0.033266  0.546110  0.000000    4344037.42863  82315757.24760  48842045.33982
0.033396  0.543812  0.000000    4325762.99536  81974186.08343  48640224.63338
0.033527  0.541520  0.000000    4307532.62792  81633434.85655  48438887.72925
0.033657  0.539234  0.000000    4289346.87385  81293513.74817  48238040.63354
0.033788  0.536954  0.000000    4271206.27241  80954432.78429  48037689.26064
0.033918  0.534679  0.000000    4253111.35454  80616201.83561  47837839.43313
0.034049  0.532410  0.000000    4235062.64285  80278830.61735  47638496.88174
0.034179  0.530147  0.000000    4217060.65167  79942328.68916  47439667.24523
0.034310  0.527890  0.000000    4199105.88697  79606705.45501  47241356.07039
0.034440  0.525638  0.000000    4181198.84643  79271970.16318  47043568.81197
0.034570  0.523393  0.000000    4163340.01937  78938131.90616  46846310.83268
0.034701  0.521154  0.000000    4145529.88679  78605199.62066  46649587.40315
0.034831  0.518921  0.000000    4127768.92136  78273182.08762  46453403.70199
0.034962  0.516695  0.000000    4110057.58742  77942087.93222  46257764.81573
0.035092  0.514475  0.000000    4092396.34100  77611925.62396  46062675.73893
0.035223  0.512261  0.000000    4074785.62976  77282703.47668  45868141.37417
0.035353  0.510053  0.000000    4057225.89310  76954429.64871  45674166.53211
0.035484  0.507852  0.000000    4039717.56206  76627112.14296  45480755.93159
0.035614  0.505658  0.000000    4022261.05940  76300758.80705  45287914.19969
0.035745  0.503470  0.000000    4004856.79958  75975377.33347  45095645.87183
0.035875  0.501288  0.000000    3987505.18875  75650975.25981  44903955.39189
0.036005  0.499114  0.000000    3970206.62481  75327559.96888  44712847.11231
0.036136  0.496946  0.000000    3952961.49738  75005138.68902  44522325.29422
0.036266  0.494784  0.000000    3935770.18782  74683718.49427  44332394.10764
0.036397  0.492630  0.000000    3918633.06927  74363306.30471  44143057.63157
0.036527  0.490482  0.000000    3901550.50664  74043908.88668  43954319.85421
0.036658  0.488342  0.000000    3884522.85661  73725532.85314  43766184.67310
0.036788  0.486208  0.000000    3867550.46770  73408184.66396  43578655.89538
0.036919  0.484081  0.000000    3850633.68024  73091870.62632  43391737.23793
0.037049  0.481962  0.000000    3833772.82640  72776596.89504  43205432.32764
0.037180  0.479849  0.000000    3816968.23025  72462369.47297  43019744.70160
0.037310  0.477744  0.000000    3800220.20771  72149194.21143  42834677.80740
0.037440  0.475645  0.000000    3783529.06663  71837076.81062  42650235.00332
0.037571  0.473554  0.000000    3766895.10680  71526022.82007  42466419.55865
0.037701  0.471470  0.000000    3750318.61997  71216037.63914  42283234.65396
0.037832  0.469394  0.000000    3733799.88987  70907126.51747  42100683.38135
0.037962  0.467324  0.000000    3717339.19224  70599294.55550  41918768.74481
0.038093  0.465262  0.000000    3700936.79488  70292546.70501  41737493.66050
0.038223  0.463208  0.000000    3684592.95763  69986887.76969  41556860.95708
0.038354  0.461160  0.000000    3668307.93245  69682322.40563  41376873.37604
0.038484  0.459121  0.000000    3652081.96344  69378855.12199  41197533.57207
0.038615  0.457088  0.000000    3635915.28685  69076490.28155  41018844.11338
0.038745  0.455063  0.000000    3619808.13111  68775232.10135  40840807.48210
0.038875  0.453046  0.000000    3603760.71691  68475084.65333  40663426.07466
0.039006  0.451036  0.000000    3587773.25719  68176051.86499  40486702.20215
0.039136  0.449034  0.000000    3571845.95719  67878137.52002  40310638.09074
0.039267  0.447039  0.000000    3555979.01448  67581345.25908  40135235.88209
0.039397  0.445052  0.000000    3540172.61903  67285678.58042  39960497.63377
0.039528  0.443072  0.000000    3524426.95318  66991140.84066  39786425.31968
0.039658  0.441101  0.000000    3508742.19176  66697735.25552  39613020.83051
0.039789  0.439137  0.000000    3493118.50208  66405464.90056  39440285.97415
0.039919  0.437180  0.000000    3477556.04399  66114332.71198  39268222.47622
0.040050  0.435231  0.000000    3462054.96989  65824341.48741  39096831.98044
0.040180  0.433290  0.000000    3446615.42482  65535493.88669  38926116.04922
0.040310  0.431357  0.000000    3431237.54649  65247792.43274  38756076.16406
0.040441  0.429432  0.000000    3415921.46530  64961239.51235  38586713.72607
0.040571  0.427514  0.000000    3400667.30440  64675837.37706  38418030.05650
0.040702  0.425604  0.000000    3385475.17975  64391588.14403  38250026.39725
0.040832  0.423702  0.000000    3370345.20015  64108493.79692  38082703.91135
0.040963  0.421808  0.000000    3355277.46729  63826556.18678  37916063.68355
0.041093  0.419922  0.000000    3340272.07581  63545777.03298  37750106.72083
0.041224  0.418043  0.000000    3325329.11332  63266157.92412  37584833.95293
0.041354  0.416172  0.000000    3310448.66050  62987700.31897  37420246.23297
0.041485  0.414309  0.000000    3295630.79110  62710405.54744  37256344.33795
0.041615  0.412454  0.000000    3280875.57201  62434274.81155  37093128.96935
0.041745  0.410607  0.000000    3266183.06333  62159309.18637  36930600.75370
0.041876  0.408768  0.000000    3251553.31840  61885509.62108  36768760.24321
0.042006  0.406937  0.000000    3236986.38386  61612876.93991  36607607.91630
0.042137  0.405114  0.000000    3222482.29970  61341411.84321  36447144.17825
0.042267  0.403298  0.000000    3208041.09933  61071114.90845  36287369.36179
0.042398  0.401491  0.000000    3193662.80962  60801986.59128  36128283.72775
0.042528  0.399691  0.000000    3179347.45097  60534027.22658  35969887.46562
0.042659  0.397899  0.000000    3165095.03733  60267237.02952  35812180.69425
0.042789  0.396115  0.000000    3150905.57633  60001616.09664  35655163.46245
0.042920  0.394339  0.000000    3136779.06926  59737164.40696  35498835.74963
0.043050  0.392571  0.000000    3122715.51116  59473881.82305  35343197.46650
0.043180  0.390811  0.000000    3108714.89091  59211768.09214  35188248.45564
0.043311  0.389059  0.000000    3094777.19124  58950822.84727  35033988.49226
0.043441  0.387315  0.000000    3080902.38881  58691045.60840  34880417.28479
0.043572  0.385579  0.000000    3067090.45427  58432435.78355  34727534.47560
0.043702  0.383850  0.000000    3053341.35234  58174992.66994  34575339.64167
0.043833  0.382130  0.000000    3039655.04184  57918715.45518  34423832.29528
0.043963  0.380417  0.000000    3026031.47576  57663603.21840  34273011.88468
0.044094  0.378712  0.000000    3012470.60134  57409654.93147  34122877.79479
0.044224  0.377015  0.000000    2998972.36012  57156869.46013  33973429.34795
0.044355  0.375326  0.000000    2985536.68802  56905245.56523  33824665.80456
0.044485  0.373645  0.000000    2972163.51536  56654781.90392  33676586.36382
0.044615  0.371971  0.000000    2958852.76697  56405477.03083  33529190.16445
0.044746  0.370306  0.000000    2945604.36224  56157329.39934  33382476.28541
0.044876  0.368648  0.000000    2932418.21519  55910337.36276  33236443.74661
0.045007  0.366998  0.000000    2919294.23451  55664499.17557  33091091.50964
0.045137  0.365356  0.000000    2906232.32367  55419812.99466  32946418.47853
0.045268  0.363722  0.000000    2893232.38093  55176276.88059  32802423.50044
0.045398  0.362096  0.000000    2880294.29947  54933888.79881  32659105.36644
0.045529  0.360477  0.000000    2867417.96742  54692646.62095  32516462.81223
0.045659  0.358866  0.000000    2854603.26790  54452548.12605  32374494.51891
0.045790  0.357263  0.000000    2841850.07917  54213591.00183  32233199.11368
0.045920  0.355667  0.000000    2829158.27461  53975772.84601  32092575.17066
0.046050  0.354079  0.000000    2816527.72283  53739091.16751  31952621.21159
0.046181  0.352499  0.000000    2803958.28776  53503543.38779  31813335.70662
0.046311  0.350926  0.000000    2791449.82866  53269126.84213  31674717.07506
0.046442  0.349362  0.000000    2779002.20025  53035838.78089  31536763.68615
0.046572  0.347804  0.000000    2766615.25272  52803676.37083  31399473.85980
0.046703  0.346255  0.000000    2754288.83185  52572636.69641  31262845.86740
0.046833  0.344713  0.000000    2742022.77907  52342716.76108  31126877.93256
0.046964  0.343178  0.000000    2729816.93149  52113913.48857  30991568.23189
0.047094  0.341651  0.000000    2717671.12201  51886223.72424  30856914.89577
0.047225  0.340132  0.000000    2705585.17938  51659644.23635  30722916.00913
0.047355  0.338620  0.000000    2693558.92827  51434171.71741  30589569.61224
0.047485  0.337116  0.000000    2681592.18934  51209802.78545  30456873.70144
0.047616  0.335619  0.000000    2669684.77930  50986533.98537  30324826.22999
0.047746  0.334129  0.000000    2657836.51100  50764361.79025  30193425.10878
0.047877  0.332647  0.000000    2646047.19347  50543282.60267  30062668.20716
0.048007  0.331172  0.000000    2634316.63203  50323292.75603  29932553.35369
0.048138  0.329705  0.000000    2622644.62833  50104388.51586  29803078.33695
0.048268  0.328245  0.000000    2611030.98042  49886566.08116  29674240.90629
0.048399  0.326792  0.000000    2599475.48286  49669821.58574  29546038.77265
0.048529  0.325347  0.000000    2587977.92674  49454151.09949  29418469.60931
0.048660  0.323909  0.000000    2576538.09978  49239550.62975  29291531.05269
0.048790  0.322478  0.000000    2565155.78638  49026016.12261  29165220.70311
0.048920  0.321054  0.000000    2553830.76772  48813543.46425  29039536.12563
0.049051  0.319638  0.000000    2542562.82180  48602128.48225  28914474.85074
0.049181  0.318228  0.000000    2531351.72354  48391766.94689  28790034.37523
0.049312  0.316826  0.000000    2520197.24482  48182454.57253  28666212.16293
0.049442  0.315431  0.000000    2509099.15458  47974187.01885  28543005.64547
0.049573  0.314043  0.000000    2498057.21886  47766959.89225  28420412.22310
0.049703  0.312662  0.000000    2487071.20090  47560768.74708  28298429.26545
0.049834  0.311287  0.000000    2476140.86118  47355609.08702  28177054.11228
0.049964  0.309920  0.000000    2465265.95752  47151476.36636  28056284.07431
0.050095  0.308560  0.000000    2454446.24512  46948365.99130  27936116.43394
0.050225  0.307207  0.000000    2443681.47666  46746273.32128  27816548.44605
0.050355  0.305860  0.000000    2432971.40234  46545193.67025  27697577.33878
0.050486  0.304521  0.000000    2422315.76999  46345122.30802  27579200.31424
0.050616  0.303188  0.000000    2411714.32508  46146054.46147  27461414.54937
0.050747  0.301862  0.000000    2401166.81084  45947985.31595  27344217.19660
0.050877  0.300543  0.000000    2390672.96830  45750910.01647  27227605.38470
0.051008  0.299230  0.000000    2380232.53639  45554823.66903  27111576.21947
0.051138  0.297925  0.000000    2369845.25197  45359721.34190  26996126.78455
0.051269  0.296625  0.000000    2359510.84991  45165598.06690  26881254.14214
0.051399  0.295333  0.000000    2349229.06318  44972448.84063  26766955.33375
0.051530  0.294047  0.000000    2338999.62289  44780268.62577  26653227.38098
0.051660  0.292767  0.000000    2328822.25837  44589052.35234  26540067.28622
0.051790  0.291494  0.000000    2318696.69724  44398794.91895  26427472.03344
0.051921  0.290228  0.000000    2308622.66546  44209491.19402  26315438.58889
0.052051  0.288968  0.000000    2298599.88742  44021136.01708  26203963.90183
0.052182  0.287714  0.000000    2288628.08599  43833724.19995  26093044.90532
0.052312  0.286467  0.000000    2278706.98258  43647250.52801  25982678.51686
0.052443  0.285226  0.000000    2268836.29724  43461709.76141  25872861.63921
0.052573  0.283992  0.000000    2259015.74868  43277096.63628  25763591.16102
0.052704  0.282763  0.000000    2249245.05436  43093405.86596  25654863.95761
0.052834  0.281541  0.000000    2239523.93055  42910632.14220  25546676.89165
0.052965  0.280325  0.000000    2229852.09240  42728770.13635  25439026.81389
0.053095  0.279116  0.000000    2220229.25398  42547814.50054  25331910.56384
0.053225  0.277912  0.000000    2210655.12837  42367759.86891  25225324.97048
0.053356  0.276714  0.000000    2201129.42773  42188600.85872  25119266.85296
0.053486  0.275523  0.000000    2191651.86332  42010332.07158  25013733.02129
0.053617  0.274338  0.000000    2182222.14560  41832948.09456  24908720.27703
0.053747  0.273158  0.000000    2172839.98427  41656443.50137  24804225.41393
0.053878  0.271985  0.000000    2163505.08837  41480812.85351  24700245.21867
0.054008  0.270817  0.000000    2154217.16627  41306050.70137  24596776.47150
0.054139  0.269655  0.000000    2144975.92579  41132151.58540  24493815.94688
0.054269  0.268499  0.000000    2135781.07425  40959110.03720  24391360.41418
0.054400  0.267349  0.000000    2126632.31851  40786920.58064  24289406.63834
0.054530  0.266205  0.000000    2117529.36504  40615577.73295  24187951.38047
0.054660  0.265066  0.000000    2108471.91998  40445076.00582  24086991.39855
0.054791  0.263933  0.000000    2099459.68919  40275409.90649  23986523.44805
0.054921  0.262806  0.000000    2090492.37832  40106573.93881  23886544.28254
0.055052  0.261684  0.000000    2081569.69287  39938562.60429  23787050.65434
0.055182  0.260568  0.000000    2072691.33820  39771370.40320  23688039.31516
0.055313  0.259457  0.000000    2063857.01965  39604991.83554  23589507.01669
0.055443  0.258352  0.000000    2055066.44258  39439421.40216  23491450.51120
0.055574  0.257253  0.000000    2046319.31237  39274653.60571  23393866.55219
0.055704  0.256158  0.000000    2037615.33456  39110682.95169  23296751.89493
0.055835  0.255069  0.000000    2028954.21483  38947503.94944  23200103.29711
0.055965  0.253986  0.000000    2020335.65909  38785111.11315  23103917.51938
0.056095  0.252908  0.000000    2011759.37352  38623498.96281  23008191.32597
0.056226  0.251835  0.000000    2003225.06466  38462662.02520  22912921.48522
0.056356  0.250767  0.000000    1994732.43938  38302594.83488  22818104.77019
0.056487  0.249705  0.000000    1986281.20501  38143291.93506  22723737.95917
0.056617  0.248648  0.000000    1977871.06935  37984747.87862  22629817.83631
0.056748  0.247595  0.000000    1969501.74074  37826957.22899  22536341.19208
0.056878  0.246548  0.000000    1961172.92809  37669914.56108  22443304.82387
0.057009  0.245506  0.000000    1952884.34092  37513614.46218  22350705.53651
0.057139  0.244469  0.000000    1944635.68946  37358051.53287  22258540.14279
0.057270  0.243437  0.000000    1936426.68463  37203220.38786  22166805.46399
0.057400  0.242410  0.000000    1928257.03815  37049115.65691  22075498.33039
0.057530  0.241388  0.000000    1920126.46251  36895731.98565  21984615.58175
0.057661  0.240371  0.000000    1912034.67110  36743064.03646  21894154.06788
0.057791  0.239359  0.000000    1903981.37820  36591106.48925  21804110.64906
0.057922  0.238351  0.000000    1895966.29904  36439854.04235  21714482.19654
0.058052  0.237348  0.000000    1887989.14983  36289301.41328  21625265.59307
0.058183  0.236350  0.000000    1880049.64782  36139443.33955  21536457.73330
0.058313  0.235357  0.000000    1872147.51136  35990274.57945  21448055.52430
0.058444  0.234368  0.000000    1864282.45989  35841789.91283  21360055.88598
0.058574  0.233384  0.000000    1856454.21401  35693984.14185  21272455.75156
0.058705  0.232404  0.000000    1848662.49553  35546852.09175  21185252.06801
0.058835  0.231429  0.000000    1840907.02751  35400388.61156  21098441.79648
0.058965  0.230459  0.000000    1833187.53425  35254588.57484  21012021.91272
0.059096  0.229493  0.000000    1825503.74141  35109446.88040  20925989.40753
0.059226  0.228531  0.000000    1817855.37597  34964958.45297  20840341.28712
0.059357  0.227574  0.000000    1810242.16632  34821118.24392  20755074.57359
0.059487  0.226621  0.000000    1802663.84226  34677921.23191  20670186.30525
0.059618  0.225673  0.000000    1795120.13507  34535362.42356  20585673.53705
0.059748  0.224729  0.000000    1787610.77750  34393436.85410  20501533.34098
0.059879  0.223789  0.000000    1780135.50386  34252139.58799  20417762.80641
0.060009  0.222854  0.000000    1772694.05001  34111465.71959  20334359.04045
0.060140  0.221923  0.000000    1765286.15341  33971410.37370  20251319.16837
0.060270  0.220995  0.000000    1757911.55314  33831968.70620  20168640.33388
0.060400  0.220072  0.000000    1750569.98994  33693135.90466  20086319.69954
0.060531  0.219154  0.000000    1743261.20626  33554907.18883  20004354.44702
0.060661  0.218239  0.000000    1735984.94626  33417277.81128  19922741.77753
0.060792  0.217328  0.000000    1728740.95584  33280243.05790  19841478.91203
0.060922  0.216422  0.000000    1721528.98270  33143798.24844  19760563.09164
0.061053  0.215519  0.000000    1714348.77632  33007938.73705  19679991.57790
0.061183  0.214620  0.000000    1707200.08803  32872659.91275  19599761.65306
0.061314  0.213725  0.000000    1700082.67103  32737957.19997  19519870.62039
0.061444  0.212835  0.000000    1692996.28039  32603826.05897  19440315.80447
0.061575  0.211948  0.000000    1685940.67309  32470261.98637  19361094.55145
0.061705  0.211064  0.000000    1678915.60806  32337260.51557  19282204.22933
0.061835  0.210185  0.000000    1671920.84619  32204817.21718  19203642.22819
0.061966  0.209310  0.000000    1664956.15033  32072927.69948  19125405.96049
0.062096  0.208438  0.000000    1658021.28536  31941587.60884  19047492.86129
0.062227  0.207570  0.000000    1651116.01818  31810792.63006  18969900.38848
0.062357  0.206705  0.000000    1644240.11773  31680538.48684  18892626.02301
0.062488  0.205845  0.000000    1637393.35504  31550820.94211  18815667.26913
0.062618  0.204987  0.000000    1630575.50319  31421635.79840  18739021.65461
0.062749  0.204134  0.000000    1623786.33741  31292978.89819  18662686.73090
0.062879  0.203284  0.000000    1617025.63502  31164846.12428  18586660.07338
0.063010  0.202438  0.000000    1610293.17550  31037233.40006  18510939.28153
0.063140  0.201595  0.000000    1603588.74050  30910136.68987  18435521.97911
0.063270  0.200755  0.000000    1596912.11383  30783551.99926  18360405.81435
0.063401  0.199920  0.000000    1590263.08148  30657475.37532  18285588.46010
0.063531  0.199087  0.000000    1583641.43168  30531902.90692  18211067.61403
0.063662  0.198258  0.000000    1577046.95485  30406830.72500  18136840.99871
0.063792  0.197432  0.000000    1570479.44367  30282255.00279  18062906.36185
0.063923  0.196610  0.000000    1563938.69304  30158171.95606  17989261.47636
0.064053  0.195791  0.000000    1557424.50013  30034577.84334  17915904.14055
0.064184  0.194976  0.000000    1550936.66440  29911468.96616  17842832.17818
0.064314  0.194163  0.000000    1544474.98757  29788841.66921  17770043.43864
0.064445  0.193354  0.000000    1538039.27365  29666692.34055  17697535.79702
0.064575  0.192548  0.000000    1531629.32896  29545017.41176  17625307.15426
0.064705  0.191746  0.000000    1525244.96214  29423813.35814  17553355.43717
0.064836  0.190946  0.000000    1518885.98412  29303076.69884  17481678.59860
0.064966  0.190150  0.000000    1512552.20819  29182803.99699  17410274.61746
0.065097  0.189357  0.000000    1506243.44994  29062991.85985  17339141.49883
0.065227  0.188567  0.000000    1499959.52734  28943636.93889  17268277.27401
0.065358  0.187780  0.000000    1493700.26066  28824735.92993  17197680.00058
0.065488  0.186996  0.000000    1487465.47255  28706285.57321  17127347.76246
0.065619  0.186216  0.000000    1481254.98801  28588282.65348  17057278.66995
0.065749  0.185438  0.000000    1475068.63439  28470724.00004  16987470.85978
0.065880  0.184663  0.000000    1468906.24142  28353606.48685  16917922.49512
0.066010  0.183891  0.000000    1462767.64117  28236927.03250  16848631.76564
0.066140  0.183123  0.000000    1456652.66809  28120682.60031  16779596.88749
0.066271  0.182357  0.000000    1450561.15901  28004870.19833  16710816.10334
0.066401  0.181594  0.000000    1444492.95309  27889486.87932  16642287.68237
0.066532  0.180834  0.000000    1438447.89191  27774529.74081  16574009.92028
0.066662  0.180077  0.000000    1432425.81938  27659995.92503  16505981.13926
0.066793  0.179323  0.000000    1426426.58179  27545882.61891  16438199.68802
0.066923  0.178572  0.000000    1420450.02780  27432187.05406  16370663.94173
0.067054  0.177823  0.000000    1414496.00842  27318906.50671  16303372.30199
0.067184  0.177077  0.000000    1408564.37705  27206038.29764  16236323.19684
0.067315  0.176334  0.000000    1402654.98942  27093579.79217  16169515.08066
0.067445  0.175594  0.000000    1396767.70362  26981528.40002  16102946.43418
0.067575  0.174857  0.000000    1390902.38009  26869881.57525  16036615.76439
0.067706  0.174122  0.000000    1385058.88163  26758636.81616  15970521.60451
0.067836  0.173390  0.000000    1379237.07336  26647791.66522  15904662.51391
0.067967  0.172661  0.000000    1373436.82275  26537343.70889  15839037.07803
0.068097  0.171935  0.000000    1367657.99957  26427290.57752  15773643.90832
0.068228  0.171211  0.000000    1361900.47594  26317629.94524  15708481.64217
0.068358  0.170490  0.000000    1356164.12627  26208359.52977  15643548.94280
0.068489  0.169771  0.000000    1350448.82729  26099477.09230  15578844.49916
0.068619  0.169055  0.000000    1344754.45803  25990980.43730  15514367.02588
0.068750  0.168342  0.000000    1339080.89978  25882867.41236  15450115.26309
0.068880  0.167632  0.000000    1333428.03612  25775135.90800  15386087.97639
0.069010  0.166924  0.000000    1327795.75291  25667783.85748  15322283.95667
0.069141  0.166218  0.000000    1322183.93826  25560809.23658  15258702.02005
0.069271  0.165515  0.000000    1316592.48250  25454210.06344  15195341.00768
0.069402  0.164815  0.000000    1311021.27824  25347984.39826  15132199.78569
0.069532  0.164117  0.000000    1305470.22027  25242130.34315  15069277.24499
0.069663  0.163422  0.000000    1299939.20560  25136646.04184  15006572.30116
0.069793  0.162729  0.000000    1294428.13346  25031529.67948  14944083.89431
0.069924  0.162038  0.000000    1288936.90524  24926779.48234  14881810.98890
0.070054  0.161351  0.000000    1283465.42451  24822393.71756  14819752.57362
0.070185  0.160665  0.000000    1278013.59697  24718370.69291  14757907.66121
0.070315  0.159982  0.000000    1272581.33050  24614708.75650  14696275.28827
0.070445  0.159302  0.000000    1267168.53508  24511406.29645  14634854.51515
0.070576  0.158624  0.000000    1261775.12282  24408461.74066  14573644.42573
0.070706  0.157948  0.000000    1256401.00789  24305873.55648  14512644.12726
0.070837  0.157275  0.000000    1251046.10657  24203640.25041  14451852.75017
0.070967  0.156604  0.000000    1245710.33720  24101760.36776  14391269.44787
0.071098  0.155936  0.000000    1240393.62014  24000232.49236  14330893.39660
0.071228  0.155270  0.000000    1235095.87782  23899055.24623  14270723.79520
0.071359  0.154606  0.000000    1229817.03463  23798227.28922  14210759.86490
0.071489  0.153945  0.000000    1224557.01698  23697747.31867  14151000.84916
0.071620  0.153286  0.000000    1219315.75326  23597614.06910  14091446.01343
0.071750  0.152629  0.000000    1214093.17380  23497826.31181  14032094.64494
0.071880  0.151975  0.000000    1208889.21086  23398382.85452  13972946.05250
0.072011  0.151323  0.000000    1203703.79863  23299282.54104  13913999.56628
0.072141  0.150674  0.000000    1198536.87320  23200524.25085  13855254.53757
0.072272  0.150027  0.000000    1193388.37252  23102106.89877  13796710.33858
0.072402  0.149382  0.000000    1188258.23641  23004029.43451  13738366.36218
0.072533  0.148739  0.000000    1183146.40652  22906290.84236  13680222.02171
0.072663  0.148099  0.000000    1178052.82630  22808890.14071  13622276.75070
0.072794  0.147461  0.000000    1172977.44102  22711826.38170  13564530.00266
0.072924  0.146825  0.000000    1167920.19771  22615098.65082  13506981.25085
0.073055  0.146191  0.000000    1162881.04514  22518706.06644  13449629.98799
0.073185  0.145560  0.000000    1157859.93383  22422647.77947  13392475.72604
0.073315  0.144931  0.000000    1152856.81598  22326922.97288  13335517.99598
0.073446  0.144304  0.000000    1147871.64549  22231530.86130  13278756.34749
0.073576  0.143680  0.000000    1142904.37791  22136470.69058  13222190.34876
0.073707  0.143058  0.000000    1137954.97044  22041741.73736  13165819.58619
0.073837  0.142438  0.000000    1133023.38189  21947343.30863  13109643.66415
0.073968  0.141820  0.000000    1128109.57265  21853274.74129  13053662.20471
0.074098  0.141205  0.000000    1123213.50470  21759535.40170  12997874.84736
0.074229  0.140591  0.000000    1118335.14153  21666124.68521  12942281.24879
0.074359  0.139980  0.000000    1113474.44819  21573042.01577  12886881.08256
0.074490  0.139371  0.000000    1108631.39118  21480286.84537  12831674.03887
0.074620  0.138765  0.000000    1103805.93851  21387858.65369  12776659.82428
0.074750  0.138160  0.000000    1098998.05961  21295756.94754  12721838.16142
0.074881  0.137558  0.000000    1094207.72535  21203981.26046  12667208.78872
0.075011  0.136958  0.000000    1089434.90799  21112531.15222  12612771.46016
0.075142  0.136360  0.000000    1084679.58115  21021406.20835  12558525.94493
0.075272  0.135765  0.000000    1079941.71981  20930606.03967  12504472.02719
0.075403  0.135171  0.000000    1075221.30028  20840130.28181  12450609.50580
0.075533  0.134580  0.000000    1070518.30013  20749978.59471  12396938.19399
0.075664  0.133991  0.000000    1065832.69825  20660150.66219  12343457.91910
0.075794  0.133404  0.000000    1061164.47472  20570646.19141  12290168.52230
0.075925  0.132819  0.000000    1056513.61089  20481464.91241  12237069.85830
0.076055  0.132237  0.000000    1051880.08927  20392606.57762  12184161.79502
0.076185  0.131657  0.000000    1047263.89355  20304070.96136  12131444.21337
0.076316  0.131078  0.000000    1042665.00856  20215857.85938  12078917.00690
0.076446  0.130502  0.000000    1038083.42024  20127967.08831  12026580.08154
0.076577  0.129929  0.000000    1033519.11562  20040398.48524  11974433.35529
0.076707  0.129357  0.000000    1028972.08280  19953151.90715  11922476.75794
0.076838  0.128788  0.000000    1024442.31091  19866227.23048  11870710.23075
0.076968  0.128220  0.000000    1019929.79009  19779624.35057  11819133.72621
0.077099  0.127655  0.000000    1015434.51147  19693343.18123  11767747.20768
0.077229  0.127092  0.000000    1010956.46713  19607383.65418  11716550.64913
0.077360  0.126531  0.000000    1006495.65008  19521745.71860  11665544.03487
0.077490  0.125973  0.000000    1002052.05425  19436429.34061  11614727.35918
0.077620  0.125416  0.000000     997625.67442  19351434.50276  11564100.62608
0.077751  0.124862  0.000000     993216.50626  19266761.20354  11513663.84902
0.077881  0.124310  0.000000     988824.54623  19182409.45692  11463417.05056
0.078012  0.123760  0.000000     984449.79161  19098379.29176  11413360.26212
0.078142  0.123212  0.000000     980092.24044  19014670.75142  11363493.52361
0.078273  0.122666  0.000000     975751.89152  18931283.89318  11313816.88324
0.078403  0.122123  0.000000     971428.74436  18848218.78778  11264330.39711
0.078534  0.121582  0.000000     967122.79917  18765475.51893  11215034.12901
0.078664  0.121042  0.000000     962834.05682  18683054.18278  11165928.15008
0.078795  0.120505  0.000000     958562.51883  18600954.88746  11117012.53851
0.078925  0.119971  0.000000     954308.18732  18519177.75258  11068287.37930
0.079055  0.119438  0.000000     950071.06503  18437722.90870  11019752.76388
0.079186  0.118907  0.000000     945851.15522  18356590.49691  10971408.78992
0.079316  0.118379  0.000000     941648.46173  18275780.66826  10923255.56096
0.079447  0.117853  0.000000     937462.98888  18195293.58336  10875293.18616
0.079577  0.117329  0.000000     933294.74150  18115129.41179  10827521.77999
0.079708  0.116807  0.000000     929143.72486  18035288.33172  10779941.46198
0.079838  0.116287  0.000000     925009.94467  17955770.52935  10732552.35639
0.079969  0.115770  0.000000     920893.40705  17876576.19846  10685354.59195
0.080099  0.115255  0.000000     916794.11851  17797705.53994  10638348.30157
0.080230  0.114741  0.000000     912712.08591  17719158.76130  10591533.62206
0.080360  0.114230  0.000000     908647.31646  17640936.07618  10544910.69383
0.080490  0.113722  0.000000     904599.81765  17563037.70393  10498479.66066
0.080621  0.113215  0.000000     900569.59727  17485463.86909  10452240.66935
0.080751  0.112710  0.000000     896556.66337  17408214.80092  10406193.86952
0.080882  0.112208  0.000000     892561.02424  17331290.73300  10360339.41328
0.081012  0.111708  0.000000     888582.68837  17254691.90270  10314677.45497
0.081143  0.111210  0.000000     884621.66443  17178418.55074  10269208.15090
0.081273  0.110714  0.000000     880677.96127  17102470.92077  10223931.65907
0.081404  0.110221  0.000000     876751.58786  17026849.25888  10178848.13890
0.081534  0.109729  0.000000     872842.55329  16951553.81315  10133957.75099
0.081665  0.109240  0.000000     868950.86676  16876584.83324  10089260.65682
0.081795  0.108753  0.000000     865076.53750  16801942.56991  10044757.01849
0.081925  0.108268  0.000000     861219.57481  16727627.27461  10000446.99850
0.082056  0.107785  0.000000     857379.98800  16653639.19903   9956330.75945
0.082186  0.107305  0.000000     853557.78640  16579978.59466   9912408.46381
0.082317  0.106826  0.000000     849752.97928  16506645.71238   9868680.27364
0.082447  0.106350  0.000000     845965.57589  16433640.80204   9825146.35038
0.082578  0.105876  0.000000     842195.58540  16360964.11203   9781806.85456
0.082708  0.105405  0.000000     838443.01689  16288615.88886   9738661.94556
0.082839  0.104935  0.000000     834707.87934  16216596.37675   9695711.78141
0.082969  0.104468  0.000000     830990.18157  16144905.81723   9652956.51848
0.083100  0.104003  0.000000     827289.93227  16073544.44875   9610396.31129
0.083230  0.103540  0.000000     823607.13995  16002512.50626   9568031.31228
0.083360  0.103079  0.000000     819941.81289  15931810.22079   9525861.67151
0.083491  0.102620  0.000000     816293.95920  15861437.81914   9483887.53652
0.083621  0.102164  0.000000     812663.58672  15791395.52341   9442109.05203
0.083752  0.101710  0.000000     809050.70305  15721683.55067   9400526.35974
0.083882  0.101258  0.000000     805455.31549  15652302.11257   9359139.59813
0.084013  0.100808  0.000000     801877.43106  15583251.41497   9317948.90218
0.084143  0.100360  0.000000     798317.05647  15514531.65756   9276954.40322
0.084274  0.099915  0.000000     794774.19806  15446143.03352   9236156.22868
0.084404  0.099472  0.000000     791248.86185  15378085.72916   9195554.50186
0.084535  0.099031  0.000000     787741.05347  15310359.92355   9155149.34178
0.084665  0.098592  0.000000     784250.77816  15242965.78819   9114940.86292
0.084795  0.098155  0.000000     780778.04075  15175903.48665   9074929.17502
0.084926  0.097721  0.000000     777322.84565  15109173.17429   9035114.38293
0.085056  0.097289  0.000000     773885.19680  15042774.99783   8995496.58637
0.085187  0.096859  0.000000     770465.09772  14976709.09512   8956075.87973
0.085317  0.096431  0.000000     767062.55141  14910975.59476   8916852.35191
0.085448  0.096006  0.000000     763677.56040  14845574.61583   8877826.08611
0.085578  0.095582  0.000000     760310.12669  14780506.26752   8838997.15968
0.085709  0.095161  0.000000     756960.25176  14715770.64888   8800365.64389
0.085839  0.094742  0.000000     753627.93656  14651367.84851   8761931.60379
0.085970  0.094325  0.000000     750313.18145  14587297.94425   8723695.09800
0.086100  0.093911  0.000000     747015.98625  14523561.00289   8685656.17861
0.086230  0.093499  0.000000     743736.35016  14460157.07990   8647814.89091
0.086361  0.093089  0.000000     740474.27179  14397086.21918   8610171.27332
0.086491  0.092681  0.000000     737229.74914  14334348.45272   8572725.35718
0.086622  0.092275  0.000000     734002.77957  14271943.80042   8535477.16659
0.086752  0.091872  0.000000     730793.35979  14209872.26974   8498426.71828
0.086883  0.091470  0.000000     727601.48585  14148133.85553   8461574.02144
0.087013  0.091071  0.000000     724427.15314  14086728.53973   8424919.07759
0.087144  0.090674  0.000000     721270.35636  14025656.29114   8388461.88042
0.087274  0.090280  0.000000     718131.08951  13964917.06520   8352202.41566
0.087405  0.089887  0.000000     715009.34588  13904510.80373   8316140.66093
0.087535  0.089497  0.000000     711905.11804  13844437.43474   8280276.58563
0.087665  0.089109  0.000000     708818.39784  13784696.87219   8244610.15079
0.087796  0.088723  0.000000     705749.17636  13725289.01577   8209141.30894
0.087926  0.088339  0.000000     702697.44395  13666213.75071   8173870.00400
0.088057  0.087958  0.000000     699663.19019  13607470.94758   8138796.17118
0.088187  0.087579  0.000000     696646.40388  13549060.46210   8103919.73682
0.088318  0.087202  0.000000     693647.07303  13490982.13491   8069240.61830
0.088448  0.086827  0.000000     690665.18488  13433235.79145   8034758.72393
0.088579  0.086454  0.000000     687700.72584  13375821.24173   8000473.95286
0.088709  0.086084  0.000000     684753.68151  13318738.28021   7966386.19495
0.088840  0.085715  0.000000     681824.03669  13261986.68556   7932495.33069
0.088970  0.085349  0.000000     678911.77534  13205566.22061   7898801.23109
0.089100  0.084985  0.000000     676016.88056  13149476.63207   7865303.75764
0.089231  0.084624  0.000000     673139.33465  13093717.65051   7832002.76213
0.089361  0.084264  0.000000     670279.11902  13038288.99011   7798898.08666
0.089492  0.083907  0.000000     667436.21424  12983190.34861   7765989.56350
0.089622  0.083551  0.000000     664610.60001  12928421.40713   7733277.01503
0.089753  0.083198  0.000000     661802.25515  12873981.83005   7700760.25369
0.089883  0.082847  0.000000     659011.15762  12819871.26495   7668439.08187
0.090014  0.082499  0.000000     656237.28449  12766089.34240   7636313.29187
0.090144  0.082152  0.000000     653480.61193  12712635.67596   7604382.66583
0.090275  0.081808  0.000000     650741.11523  12659509.86202   7572646.97567
0.090405  0.081466  0.000000     648018.76877  12606711.47970   7541105.98306
0.090535  0.081125  0.000000     645313.54603  12554240.09081   7509759.43931
0.090666  0.080788  0.000000     642625.41960  12502095.23975   7478607.08537
0.090796  0.080452  0.000000     639954.36113  12450276.45340   7447648.65179
0.090927  0.080118  0.000000     637300.34137  12398783.24110   7416883.85865
0.091057  0.079787  0.000000     634663.33017  12347615.09458   7386312.41551
0.091188  0.079457  0.000000     632043.29643  12296771.48786   7355934.02143
0.091318  0.079130  0.000000     629440.20815  12246251.87725   7325748.36489
0.091449  0.078805  0.000000     626854.03238  12196055.70129   7295755.12378
0.091579  0.078482  0.000000     624284.73527  12146182.38068   7265953.96539
0.091710  0.078161  0.000000     621732.28203  12096631.31831   7236344.54637
0.091840  0.077842  0.000000     619196.63693  12047401.89914   7206926.51269
0.091970  0.077525  0.000000     616677.76334  11998493.49029   7177699.49969
0.092101  0.077211  0.000000     614175.62366  11949905.44091   7148663.13203
0.092231  0.076898  0.000000     611690.17938  11901637.08226   7119817.02365
0.092362  0.076588  0.000000     609221.39107  11853687.72765   7091160.77784
0.092492  0.076280  0.000000     606769.21834  11806056.67246   7062693.98719
0.092623  0.075974  0.000000     604333.61988  11758743.19413   7034416.23359
0.092753  0.075670  0.000000     601914.55346  11711746.55222   7006327.08826
0.092884  0.075368  0.000000     599511.97590  11665065.98835   6978426.11177
0.093014  0.075068  0.000000     597125.84313  11618700.72629   6950712.85398
0.093145  0.074770  0.000000     594756.11011  11572649.97194   6923186.85416
0.093275  0.074474  0.000000     592402.73090  11526912.91340   6895847.64092
0.093405  0.074180  0.000000     590065.65863  11481488.72098   6868694.73227
0.093536  0.073888  0.000000     587744.84552  11436376.54725   6841727.63567
0.093666  0.073598  0.000000     585440.24286  11391575.52709   6814945.84799
0.093797  0.073311  0.000000     583151.80104  11347084.77778   6788348.85561
0.093927  0.073025  0.000000     580879.46954  11302903.39897   6761936.13441
0.094058  0.072741  0.000000     578623.19691  11259030.47285   6735707.14983
0.094188  0.072460  0.000000     576382.93082  11215465.06412   6709661.35690
0.094319  0.072180  0.000000     574158.61805  11172206.22016   6683798.20028
0.094449  0.071903  0.000000     571950.20445  11129252.97101   6658117.11431
0.094580  0.071627  0.000000     569757.63502  11086604.32954   6632617.52307
0.094710  0.071353  0.000000     567580.85385  11044259.29149   6607298.84041
0.094840  0.071082  0.000000     565419.80416  11002216.83557   6582160.47002
0.094971  0.070812  0.000000     563274.42829  10960475.92358   6557201.80548
0.095101  0.070544  0.000000     561144.66773  10919035.50046   6532422.23033
0.095232  0.070278  0.000000     559030.46308  10877894.49447   6507821.11812
0.095362  0.070015  0.000000     556931.75411  10837051.81725   6483397.83248
0.095493  0.069753  0.000000     554848.47972  10796506.36394   6459151.72720
0.095623  0.069493  0.000000     552780.57797  10756257.01334   6435082.14626
0.095754  0.069235  0.000000     550727.98610  10716302.62796   6411188.42397
0.095884  0.068979  0.000000     548690.64051  10676642.05424   6387469.88499
0.096015  0.068724  0.000000     546668.47677  10637274.12262   6363925.84442
0.096145  0.068472  0.000000     544661.42965  10598197.64770   6340555.60790
0.096275  0.068222  0.000000     542669.43310  10559411.42836   6317358.47168
0.096406  0.067973  0.000000     540692.42028  10520914.24795   6294333.72269
0.096536  0.067726  0.000000     538730.32357  10482704.87441   6271480.63868
0.096667  0.067482  0.000000     536783.07455  10444782.06041   6248798.48824
0.096797  0.067239  0.000000     534850.60402  10407144.54354   6226286.53094
0.096928  0.066998  0.000000     532932.84205  10369791.04645   6203944.01742
0.097058  0.066758  0.000000     531029.71791  10332720.27704   6181770.18947
0.097189  0.066521  0.000000     529141.16017  10295930.92858   6159764.28013
0.097319  0.066285  0.000000     527267.09662  10259421.67994   6137925.51383
0.097450  0.066051  0.000000     525407.45435  10223191.19572   6116253.10644
0.097580  0.065819  0.000000     523562.15973  10187238.12648   6094746.26539
0.097710  0.065589  0.000000     521731.13840  10151561.10884   6073404.18982
0.097841  0.065361  0.000000     519914.31534  10116158.76577   6052226.07063
0.097971  0.065134  0.000000     518111.61480  10081029.70669   6031211.09063
0.098102  0.064909  0.000000     516322.96039  10046172.52773   6010358.42462
0.098232  0.064686  0.000000     514548.27504  10011585.81187   5989667.23956
0.098363  0.064465  0.000000     512787.48100   9977268.12918   5969136.69463
0.098493  0.064245  0.000000     511040.49993   9943218.03699   5948765.94137
0.098624  0.064027  0.000000     509307.25280   9909434.08014   5928554.12382
0.098754  0.063811  0.000000     507587.65999   9875914.79112   5908500.37862
0.098885  0.063597  0.000000     505881.64127   9842658.69035   5888603.83512
0.099015  0.063384  0.000000     504189.11579   9809664.28635   5868863.61554
0.099145  0.063173  0.000000     502510.00213   9776930.07596   5849278.83508
0.099276  0.062964  0.000000     500844.21828   9744454.54458   5829848.60205
0.099406  0.062756  0.000000     499191.68169   9712236.16636   5810572.01800
0.099537  0.062550  0.000000     497552.30923   9680273.40445   5791448.17784
0.099667  0.062345  0.000000     495926.01725   9648564.71120   5772476.16999
0.099798  0.062142  0.000000     494312.72155   9617108.52842   5753655.07651
0.099928  0.061941  0.000000     492712.33745   9585903.28758   5734983.97323
0.100059  0.061742  0.000000     491124.77974   9554947.41005   5716461.92990
0.100189  0.061544  0.000000     489549.96272   9524239.30734   5698088.01029
0.100320  0.061347  0.000000     487987.80023   9493777.38134   5679861.27239
0.100450  0.061152  0.000000     486438.20563   9463560.02454   5661780.76849
