# Supplementary material for: The solution structure of the heavy chain–only C5-Fc nanobody reveals exposed variable regions that are optimal for COVID-19 antigen interactions
Source: J Biol Chem. 2023 Oct 12;299(11):105337. doi: 10.1016/j.jbc.2023.105337 (PMC10682267; doi:10.1016/j.jbc.2023.105337)
Supplement: SAXS_C5_Fc_Glycosylated_5.0mgml_Top10_best_fit [file mmc14.zip › jbc_105337_mmc14.pdb]

REMARK  FINAL COORDINATES WRITTEN BY NAMD AT TIMESTEP 10000
ATOM      1  N   GLN P   1     -42.623 -35.306 -20.068  0.00 97.00      PROA   
ATOM      2  HT1 GLN P   1     -43.300 -35.836 -19.482  0.00 97.00      PROA   
ATOM      3  HT2 GLN P   1     -42.489 -35.771 -20.988  0.00 97.00      PROA   
ATOM      4  HT3 GLN P   1     -42.998 -34.344 -20.193  0.00 97.00      PROA   
ATOM      5  CA  GLN P   1     -41.319 -35.164 -19.338  0.00 97.00      PROA   
ATOM      6  HA  GLN P   1     -41.080 -36.126 -18.910  0.00 97.00      PROA   
ATOM      7  CB  GLN P   1     -40.204 -34.668 -20.331  0.00 97.00      PROA   
ATOM      8  HB1 GLN P   1     -39.889 -33.633 -20.080  0.00 97.00      PROA   
ATOM      9  HB2 GLN P   1     -40.588 -34.609 -21.373  0.00 97.00      PROA   
ATOM     10  CG  GLN P   1     -38.915 -35.539 -20.394  0.00 97.00      PROA   
ATOM     11  HG1 GLN P   1     -38.188 -35.075 -21.094  0.00 97.00      PROA   
ATOM     12  HG2 GLN P   1     -39.152 -36.553 -20.781  0.00 97.00      PROA   
ATOM     13  CD  GLN P   1     -38.258 -35.732 -19.022  0.00 97.00      PROA   
ATOM     14  OE1 GLN P   1     -38.907 -36.236 -18.105  0.00 97.00      PROA   
ATOM     15  NE2 GLN P   1     -36.992 -35.308 -18.863  0.00 97.00      PROA   
ATOM     16 HE21 GLN P   1     -36.532 -34.828 -19.610  0.00 97.00      PROA   
ATOM     17 HE22 GLN P   1     -36.585 -35.387 -17.953  0.00 97.00      PROA   
ATOM     18  C   GLN P   1     -41.533 -34.174 -18.207  0.00 97.00      PROA   
ATOM     19  O   GLN P   1     -42.492 -33.410 -18.278  0.00 97.00      PROA   
ATOM     20  N   VAL P   2     -40.670 -34.165 -17.180  0.00 97.00      PROA   
ATOM     21  HN  VAL P   2     -39.940 -34.839 -17.105  0.00 97.00      PROA   
ATOM     22  CA  VAL P   2     -40.567 -33.064 -16.235  0.00 97.00      PROA   
ATOM     23  HA  VAL P   2     -41.211 -32.247 -16.524  0.00 97.00      PROA   
ATOM     24  CB  VAL P   2     -40.872 -33.458 -14.793  0.00 97.00      PROA   
ATOM     25  HB  VAL P   2     -40.191 -34.271 -14.462  0.00 97.00      PROA   
ATOM     26  CG1 VAL P   2     -40.692 -32.235 -13.873  0.00 97.00      PROA   
ATOM     27 HG11 VAL P   2     -41.329 -31.396 -14.223  0.00 97.00      PROA   
ATOM     28 HG12 VAL P   2     -39.636 -31.890 -13.843  0.00 97.00      PROA   
ATOM     29 HG13 VAL P   2     -40.996 -32.488 -12.834  0.00 97.00      PROA   
ATOM     30  CG2 VAL P   2     -42.326 -33.961 -14.699  0.00 97.00      PROA   
ATOM     31 HG21 VAL P   2     -42.479 -34.879 -15.306  0.00 97.00      PROA   
ATOM     32 HG22 VAL P   2     -43.031 -33.176 -15.048  0.00 97.00      PROA   
ATOM     33 HG23 VAL P   2     -42.580 -34.198 -13.644  0.00 97.00      PROA   
ATOM     34  C   VAL P   2     -39.131 -32.604 -16.372  0.00 97.00      PROA   
ATOM     35  O   VAL P   2     -38.199 -33.348 -16.077  0.00 97.00      PROA   
ATOM     36  N   GLN P   3     -38.902 -31.403 -16.921  0.00 97.00      PROA   
ATOM     37  HN  GLN P   3     -39.645 -30.760 -17.092  0.00 97.00      PROA   
ATOM     38  CA  GLN P   3     -37.580 -31.080 -17.413  0.00 97.00      PROA   
ATOM     39  HA  GLN P   3     -36.831 -31.421 -16.712  0.00 97.00      PROA   
ATOM     40  CB  GLN P   3     -37.369 -31.717 -18.816  0.00 97.00      PROA   
ATOM     41  HB1 GLN P   3     -37.912 -31.128 -19.586  0.00 97.00      PROA   
ATOM     42  HB2 GLN P   3     -37.841 -32.723 -18.804  0.00 97.00      PROA   
ATOM     43  CG  GLN P   3     -35.889 -31.915 -19.216  0.00 97.00      PROA   
ATOM     44  HG1 GLN P   3     -35.424 -32.695 -18.577  0.00 97.00      PROA   
ATOM     45  HG2 GLN P   3     -35.292 -30.987 -19.086  0.00 97.00      PROA   
ATOM     46  CD  GLN P   3     -35.786 -32.374 -20.669  0.00 97.00      PROA   
ATOM     47  OE1 GLN P   3     -36.098 -33.527 -20.981  0.00 97.00      PROA   
ATOM     48  NE2 GLN P   3     -35.380 -31.455 -21.569  0.00 97.00      PROA   
ATOM     49 HE21 GLN P   3     -35.167 -30.528 -21.261  0.00 97.00      PROA   
ATOM     50 HE22 GLN P   3     -35.277 -31.729 -22.526  0.00 97.00      PROA   
ATOM     51  C   GLN P   3     -37.445 -29.580 -17.555  0.00 97.00      PROA   
ATOM     52  O   GLN P   3     -38.425 -28.849 -17.695  0.00 97.00      PROA   
ATOM     53  N   LEU P   4     -36.206 -29.082 -17.564  0.00 97.00      PROA   
ATOM     54  HN  LEU P   4     -35.416 -29.674 -17.428  0.00 97.00      PROA   
ATOM     55  CA  LEU P   4     -35.910 -27.724 -17.955  0.00 97.00      PROA   
ATOM     56  HA  LEU P   4     -36.792 -27.107 -17.866  0.00 97.00      PROA   
ATOM     57  CB  LEU P   4     -34.781 -27.099 -17.094  0.00 97.00      PROA   
ATOM     58  HB1 LEU P   4     -34.543 -26.100 -17.518  0.00 97.00      PROA   
ATOM     59  HB2 LEU P   4     -33.858 -27.711 -17.179  0.00 97.00      PROA   
ATOM     60  CG  LEU P   4     -35.098 -26.893 -15.591  0.00 97.00      PROA   
ATOM     61  HG  LEU P   4     -34.285 -26.253 -15.187  0.00 97.00      PROA   
ATOM     62  CD1 LEU P   4     -36.424 -26.157 -15.368  0.00 97.00      PROA   
ATOM     63 HD11 LEU P   4     -37.278 -26.798 -15.677  0.00 97.00      PROA   
ATOM     64 HD12 LEU P   4     -36.453 -25.213 -15.954  0.00 97.00      PROA   
ATOM     65 HD13 LEU P   4     -36.551 -25.910 -14.292  0.00 97.00      PROA   
ATOM     66  CD2 LEU P   4     -35.080 -28.195 -14.779  0.00 97.00      PROA   
ATOM     67 HD21 LEU P   4     -34.141 -28.755 -14.973  0.00 97.00      PROA   
ATOM     68 HD22 LEU P   4     -35.946 -28.844 -15.033  0.00 97.00      PROA   
ATOM     69 HD23 LEU P   4     -35.140 -27.971 -13.693  0.00 97.00      PROA   
ATOM     70  C   LEU P   4     -35.529 -27.716 -19.427  0.00 97.00      PROA   
ATOM     71  O   LEU P   4     -34.955 -28.672 -19.946  0.00 97.00      PROA   
ATOM     72  N   VAL P   5     -35.881 -26.643 -20.149  0.00 97.00      PROA   
ATOM     73  HN  VAL P   5     -36.469 -25.939 -19.759  0.00 97.00      PROA   
ATOM     74  CA  VAL P   5     -35.424 -26.429 -21.510  0.00 97.00      PROA   
ATOM     75  HA  VAL P   5     -34.694 -27.178 -21.781  0.00 97.00      PROA   
ATOM     76  CB  VAL P   5     -36.568 -26.470 -22.526  0.00 97.00      PROA   
ATOM     77  HB  VAL P   5     -37.354 -25.744 -22.227  0.00 97.00      PROA   
ATOM     78  CG1 VAL P   5     -36.074 -26.118 -23.947  0.00 97.00      PROA   
ATOM     79 HG11 VAL P   5     -35.258 -26.805 -24.258  0.00 97.00      PROA   
ATOM     80 HG12 VAL P   5     -35.705 -25.072 -24.010  0.00 97.00      PROA   
ATOM     81 HG13 VAL P   5     -36.907 -26.226 -24.674  0.00 97.00      PROA   
ATOM     82  CG2 VAL P   5     -37.181 -27.886 -22.530  0.00 97.00      PROA   
ATOM     83 HG21 VAL P   5     -37.612 -28.141 -21.538  0.00 97.00      PROA   
ATOM     84 HG22 VAL P   5     -36.404 -28.639 -22.782  0.00 97.00      PROA   
ATOM     85 HG23 VAL P   5     -37.990 -27.952 -23.289  0.00 97.00      PROA   
ATOM     86  C   VAL P   5     -34.713 -25.092 -21.560  0.00 97.00      PROA   
ATOM     87  O   VAL P   5     -35.331 -24.034 -21.438  0.00 97.00      PROA   
ATOM     88  N   GLU P   6     -33.381 -25.098 -21.723  0.00 97.00      PROA   
ATOM     89  HN  GLU P   6     -32.857 -25.945 -21.692  0.00 97.00      PROA   
ATOM     90  CA  GLU P   6     -32.572 -23.904 -21.824  0.00 97.00      PROA   
ATOM     91  HA  GLU P   6     -33.155 -23.058 -21.491  0.00 97.00      PROA   
ATOM     92  CB  GLU P   6     -31.329 -23.983 -20.903  0.00 97.00      PROA   
ATOM     93  HB1 GLU P   6     -31.681 -24.053 -19.851  0.00 97.00      PROA   
ATOM     94  HB2 GLU P   6     -30.767 -23.029 -20.990  0.00 97.00      PROA   
ATOM     95  CG  GLU P   6     -30.341 -25.141 -21.196  0.00 97.00      PROA   
ATOM     96  HG1 GLU P   6     -29.353 -24.877 -20.762  0.00 97.00      PROA   
ATOM     97  HG2 GLU P   6     -30.200 -25.308 -22.285  0.00 97.00      PROA   
ATOM     98  CD  GLU P   6     -30.755 -26.457 -20.565  0.00 97.00      PROA   
ATOM     99  OE1 GLU P   6     -30.157 -26.830 -19.523  0.00 97.00      PROA   
ATOM    100  OE2 GLU P   6     -31.639 -27.155 -21.129  0.00 97.00      PROA   
ATOM    101  C   GLU P   6     -32.149 -23.576 -23.248  0.00 97.00      PROA   
ATOM    102  O   GLU P   6     -32.155 -24.403 -24.157  0.00 97.00      PROA   
ATOM    103  N   SER P   7     -31.795 -22.303 -23.484  0.00 97.00      PROA   
ATOM    104  HN  SER P   7     -31.918 -21.620 -22.768  0.00 97.00      PROA   
ATOM    105  CA  SER P   7     -31.240 -21.831 -24.742  0.00 97.00      PROA   
ATOM    106  HA  SER P   7     -30.489 -22.534 -25.070  0.00 97.00      PROA   
ATOM    107  CB  SER P   7     -32.306 -21.657 -25.857  0.00 97.00      PROA   
ATOM    108  HB1 SER P   7     -31.941 -21.017 -26.689  0.00 97.00      PROA   
ATOM    109  HB2 SER P   7     -33.217 -21.185 -25.430  0.00 97.00      PROA   
ATOM    110  OG  SER P   7     -32.639 -22.919 -26.427  0.00 97.00      PROA   
ATOM    111  HG1 SER P   7     -32.629 -23.558 -25.710  0.00 97.00      PROA   
ATOM    112  C   SER P   7     -30.530 -20.509 -24.546  0.00 97.00      PROA   
ATOM    113  O   SER P   7     -30.792 -19.772 -23.597  0.00 97.00      PROA   
ATOM    114  N   GLY P   8     -29.601 -20.163 -25.455  0.00 97.00      PROA   
ATOM    115  HN  GLY P   8     -29.330 -20.830 -26.145  0.00 97.00      PROA   
ATOM    116  CA  GLY P   8     -28.866 -18.900 -25.429  0.00 97.00      PROA   
ATOM    117  HA1 GLY P   8     -29.132 -18.313 -24.563  0.00 97.00      PROA   
ATOM    118  HA2 GLY P   8     -29.071 -18.389 -26.358  0.00 97.00      PROA   
ATOM    119  C   GLY P   8     -27.384 -19.121 -25.366  0.00 97.00      PROA   
ATOM    120  O   GLY P   8     -26.890 -20.241 -25.453  0.00 97.00      PROA   
ATOM    121  N   GLY P   9     -26.614 -18.032 -25.214  0.00 97.00      PROA   
ATOM    122  HN  GLY P   9     -27.039 -17.139 -25.090  0.00 97.00      PROA   
ATOM    123  CA  GLY P   9     -25.157 -18.091 -25.207  0.00 97.00      PROA   
ATOM    124  HA1 GLY P   9     -24.826 -19.042 -24.816  0.00 97.00      PROA   
ATOM    125  HA2 GLY P   9     -24.817 -17.256 -24.613  0.00 97.00      PROA   
ATOM    126  C   GLY P   9     -24.562 -17.917 -26.577  0.00 97.00      PROA   
ATOM    127  O   GLY P   9     -24.672 -16.857 -27.181  0.00 97.00      PROA   
ATOM    128  N   GLY P  10     -23.885 -18.946 -27.109  0.00 97.00      PROA   
ATOM    129  HN  GLY P  10     -23.826 -19.805 -26.607  0.00 97.00      PROA   
ATOM    130  CA  GLY P  10     -23.196 -18.859 -28.393  0.00 97.00      PROA   
ATOM    131  HA1 GLY P  10     -23.670 -18.123 -29.026  0.00 97.00      PROA   
ATOM    132  HA2 GLY P  10     -23.219 -19.848 -28.826  0.00 97.00      PROA   
ATOM    133  C   GLY P  10     -21.745 -18.493 -28.236  0.00 97.00      PROA   
ATOM    134  O   GLY P  10     -20.972 -19.259 -27.666  0.00 97.00      PROA   
ATOM    135  N   SER P  11     -21.314 -17.335 -28.769  0.00 97.00      PROA   
ATOM    136  HN  SER P  11     -21.953 -16.681 -29.168  0.00 97.00      PROA   
ATOM    137  CA  SER P  11     -19.909 -16.933 -28.748  0.00 97.00      PROA   
ATOM    138  HA  SER P  11     -19.409 -17.433 -27.931  0.00 97.00      PROA   
ATOM    139  CB  SER P  11     -19.143 -17.256 -30.058  0.00 97.00      PROA   
ATOM    140  HB1 SER P  11     -18.109 -16.850 -30.018  0.00 97.00      PROA   
ATOM    141  HB2 SER P  11     -19.659 -16.800 -30.930  0.00 97.00      PROA   
ATOM    142  OG  SER P  11     -19.030 -18.664 -30.248  0.00 97.00      PROA   
ATOM    143  HG1 SER P  11     -19.918 -19.016 -30.346  0.00 97.00      PROA   
ATOM    144  C   SER P  11     -19.735 -15.450 -28.510  0.00 97.00      PROA   
ATOM    145  O   SER P  11     -20.362 -14.626 -29.167  0.00 97.00      PROA   
ATOM    146  N   VAL P  12     -18.847 -15.080 -27.571  0.00 97.00      PROA   
ATOM    147  HN  VAL P  12     -18.375 -15.778 -27.037  0.00 97.00      PROA   
ATOM    148  CA  VAL P  12     -18.469 -13.706 -27.269  0.00 97.00      PROA   
ATOM    149  HA  VAL P  12     -18.629 -13.101 -28.150  0.00 97.00      PROA   
ATOM    150  CB  VAL P  12     -19.212 -13.073 -26.085  0.00 97.00      PROA   
ATOM    151  HB  VAL P  12     -18.804 -12.063 -25.866  0.00 97.00      PROA   
ATOM    152  CG1 VAL P  12     -20.686 -12.866 -26.470  0.00 97.00      PROA   
ATOM    153 HG11 VAL P  12     -21.183 -13.846 -26.640  0.00 97.00      PROA   
ATOM    154 HG12 VAL P  12     -20.774 -12.270 -27.403  0.00 97.00      PROA   
ATOM    155 HG13 VAL P  12     -21.233 -12.333 -25.663  0.00 97.00      PROA   
ATOM    156  CG2 VAL P  12     -19.067 -13.932 -24.811  0.00 97.00      PROA   
ATOM    157 HG21 VAL P  12     -18.009 -13.986 -24.475  0.00 97.00      PROA   
ATOM    158 HG22 VAL P  12     -19.439 -14.965 -24.980  0.00 97.00      PROA   
ATOM    159 HG23 VAL P  12     -19.666 -13.481 -23.991  0.00 97.00      PROA   
ATOM    160  C   VAL P  12     -16.980 -13.678 -26.991  0.00 97.00      PROA   
ATOM    161  O   VAL P  12     -16.330 -14.718 -26.910  0.00 97.00      PROA   
ATOM    162  N   GLN P  13     -16.380 -12.483 -26.861  0.00 97.00      PROA   
ATOM    163  HN  GLN P  13     -16.901 -11.639 -26.964  0.00 97.00      PROA   
ATOM    164  CA  GLN P  13     -15.025 -12.317 -26.366  0.00 97.00      PROA   
ATOM    165  HA  GLN P  13     -14.479 -13.242 -26.479  0.00 97.00      PROA   
ATOM    166  CB  GLN P  13     -14.263 -11.226 -27.159  0.00 97.00      PROA   
ATOM    167  HB1 GLN P  13     -13.257 -11.082 -26.709  0.00 97.00      PROA   
ATOM    168  HB2 GLN P  13     -14.804 -10.260 -27.075  0.00 97.00      PROA   
ATOM    169  CG  GLN P  13     -14.074 -11.592 -28.653  0.00 97.00      PROA   
ATOM    170  HG1 GLN P  13     -15.059 -11.697 -29.156  0.00 97.00      PROA   
ATOM    171  HG2 GLN P  13     -13.526 -12.556 -28.728  0.00 97.00      PROA   
ATOM    172  CD  GLN P  13     -13.273 -10.527 -29.404  0.00 97.00      PROA   
ATOM    173  OE1 GLN P  13     -13.073  -9.408 -28.932  0.00 97.00      PROA   
ATOM    174  NE2 GLN P  13     -12.794 -10.879 -30.614  0.00 97.00      PROA   
ATOM    175 HE21 GLN P  13     -12.254 -10.191 -31.100  0.00 97.00      PROA   
ATOM    176 HE22 GLN P  13     -12.843 -11.829 -30.922  0.00 97.00      PROA   
ATOM    177  C   GLN P  13     -15.026 -11.997 -24.873  0.00 97.00      PROA   
ATOM    178  O   GLN P  13     -16.043 -11.605 -24.301  0.00 97.00      PROA   
ATOM    179  N   ALA P  14     -13.881 -12.188 -24.194  0.00 97.00      PROA   
ATOM    180  HN  ALA P  14     -13.107 -12.622 -24.648  0.00 97.00      PROA   
ATOM    181  CA  ALA P  14     -13.684 -11.853 -22.797  0.00 97.00      PROA   
ATOM    182  HA  ALA P  14     -14.389 -12.441 -22.230  0.00 97.00      PROA   
ATOM    183  CB  ALA P  14     -12.256 -12.255 -22.374  0.00 97.00      PROA   
ATOM    184  HB1 ALA P  14     -11.507 -11.672 -22.950  0.00 97.00      PROA   
ATOM    185  HB2 ALA P  14     -12.093 -13.334 -22.583  0.00 97.00      PROA   
ATOM    186  HB3 ALA P  14     -12.097 -12.071 -21.289  0.00 97.00      PROA   
ATOM    187  C   ALA P  14     -13.960 -10.384 -22.454  0.00 97.00      PROA   
ATOM    188  O   ALA P  14     -13.639  -9.462 -23.198  0.00 97.00      PROA   
ATOM    189  N   GLY P  15     -14.635 -10.153 -21.311  0.00 97.00      PROA   
ATOM    190  HN  GLY P  15     -14.815 -10.922 -20.702  0.00 97.00      PROA   
ATOM    191  CA  GLY P  15     -15.226  -8.872 -20.928  0.00 97.00      PROA   
ATOM    192  HA1 GLY P  15     -14.690  -8.062 -21.401  0.00 97.00      PROA   
ATOM    193  HA2 GLY P  15     -15.210  -8.810 -19.850  0.00 97.00      PROA   
ATOM    194  C   GLY P  15     -16.668  -8.761 -21.353  0.00 97.00      PROA   
ATOM    195  O   GLY P  15     -17.437  -7.991 -20.785  0.00 97.00      PROA   
ATOM    196  N   GLY P  16     -17.071  -9.549 -22.367  0.00 97.00      PROA   
ATOM    197  HN  GLY P  16     -16.393 -10.138 -22.801  0.00 97.00      PROA   
ATOM    198  CA  GLY P  16     -18.407  -9.590 -22.949  0.00 97.00      PROA   
ATOM    199  HA1 GLY P  16     -18.385 -10.361 -23.706  0.00 97.00      PROA   
ATOM    200  HA2 GLY P  16     -18.596  -8.610 -23.362  0.00 97.00      PROA   
ATOM    201  C   GLY P  16     -19.579  -9.911 -22.052  0.00 97.00      PROA   
ATOM    202  O   GLY P  16     -19.455 -10.288 -20.887  0.00 97.00      PROA   
ATOM    203  N   SER P  17     -20.780  -9.798 -22.643  0.00 97.00      PROA   
ATOM    204  HN  SER P  17     -20.840  -9.537 -23.603  0.00 97.00      PROA   
ATOM    205  CA  SER P  17     -22.057 -10.031 -21.991  0.00 97.00      PROA   
ATOM    206  HA  SER P  17     -21.882 -10.491 -21.030  0.00 97.00      PROA   
ATOM    207  CB  SER P  17     -22.894  -8.731 -21.815  0.00 97.00      PROA   
ATOM    208  HB1 SER P  17     -23.935  -8.975 -21.514  0.00 97.00      PROA   
ATOM    209  HB2 SER P  17     -22.934  -8.183 -22.780  0.00 97.00      PROA   
ATOM    210  OG  SER P  17     -22.344  -7.875 -20.814  0.00 97.00      PROA   
ATOM    211  HG1 SER P  17     -23.037  -7.734 -20.165  0.00 97.00      PROA   
ATOM    212  C   SER P  17     -22.894 -11.000 -22.803  0.00 97.00      PROA   
ATOM    213  O   SER P  17     -22.784 -11.048 -24.024  0.00 97.00      PROA   
ATOM    214  N   LEU P  18     -23.762 -11.789 -22.144  0.00 97.00      PROA   
ATOM    215  HN  LEU P  18     -23.855 -11.688 -21.157  0.00 97.00      PROA   
ATOM    216  CA  LEU P  18     -24.616 -12.779 -22.782  0.00 97.00      PROA   
ATOM    217  HA  LEU P  18     -24.880 -12.433 -23.770  0.00 97.00      PROA   
ATOM    218  CB  LEU P  18     -23.949 -14.183 -22.844  0.00 97.00      PROA   
ATOM    219  HB1 LEU P  18     -24.705 -14.993 -22.923  0.00 97.00      PROA   
ATOM    220  HB2 LEU P  18     -23.395 -14.344 -21.895  0.00 97.00      PROA   
ATOM    221  CG  LEU P  18     -22.994 -14.385 -24.035  0.00 97.00      PROA   
ATOM    222  HG  LEU P  18     -22.240 -13.569 -24.033  0.00 97.00      PROA   
ATOM    223  CD1 LEU P  18     -22.237 -15.711 -23.900  0.00 97.00      PROA   
ATOM    224 HD11 LEU P  18     -22.944 -16.565 -23.835  0.00 97.00      PROA   
ATOM    225 HD12 LEU P  18     -21.609 -15.704 -22.983  0.00 97.00      PROA   
ATOM    226 HD13 LEU P  18     -21.576 -15.868 -24.779  0.00 97.00      PROA   
ATOM    227  CD2 LEU P  18     -23.764 -14.341 -25.363  0.00 97.00      PROA   
ATOM    228 HD21 LEU P  18     -24.112 -13.309 -25.585  0.00 97.00      PROA   
ATOM    229 HD22 LEU P  18     -24.647 -15.015 -25.331  0.00 97.00      PROA   
ATOM    230 HD23 LEU P  18     -23.119 -14.671 -26.205  0.00 97.00      PROA   
ATOM    231  C   LEU P  18     -25.926 -12.930 -22.028  0.00 97.00      PROA   
ATOM    232  O   LEU P  18     -26.003 -12.651 -20.837  0.00 97.00      PROA   
ATOM    233  N   THR P  19     -26.986 -13.405 -22.710  0.00 97.00      PROA   
ATOM    234  HN  THR P  19     -26.904 -13.634 -23.677  0.00 97.00      PROA   
ATOM    235  CA  THR P  19     -28.266 -13.738 -22.084  0.00 97.00      PROA   
ATOM    236  HA  THR P  19     -28.170 -13.626 -21.014  0.00 97.00      PROA   
ATOM    237  CB  THR P  19     -29.448 -12.859 -22.543  0.00 97.00      PROA   
ATOM    238  HB  THR P  19     -29.096 -12.186 -23.353  0.00 97.00      PROA   
ATOM    239  OG1 THR P  19     -29.912 -12.057 -21.467  0.00 97.00      PROA   
ATOM    240  HG1 THR P  19     -29.266 -11.357 -21.353  0.00 97.00      PROA   
ATOM    241  CG2 THR P  19     -30.693 -13.615 -23.047  0.00 97.00      PROA   
ATOM    242 HG21 THR P  19     -31.121 -14.256 -22.247  0.00 97.00      PROA   
ATOM    243 HG22 THR P  19     -30.461 -14.239 -23.936  0.00 97.00      PROA   
ATOM    244 HG23 THR P  19     -31.477 -12.885 -23.341  0.00 97.00      PROA   
ATOM    245  C   THR P  19     -28.552 -15.208 -22.297  0.00 97.00      PROA   
ATOM    246  O   THR P  19     -28.337 -15.753 -23.384  0.00 97.00      PROA   
ATOM    247  N   LEU P  20     -29.015 -15.888 -21.234  0.00 97.00      PROA   
ATOM    248  HN  LEU P  20     -29.086 -15.421 -20.357  0.00 97.00      PROA   
ATOM    249  CA  LEU P  20     -29.454 -17.267 -21.248  0.00 97.00      PROA   
ATOM    250  HA  LEU P  20     -29.414 -17.653 -22.255  0.00 97.00      PROA   
ATOM    251  CB  LEU P  20     -28.607 -18.168 -20.310  0.00 97.00      PROA   
ATOM    252  HB1 LEU P  20     -28.897 -19.228 -20.473  0.00 97.00      PROA   
ATOM    253  HB2 LEU P  20     -28.827 -17.914 -19.251  0.00 97.00      PROA   
ATOM    254  CG  LEU P  20     -27.082 -18.064 -20.489  0.00 97.00      PROA   
ATOM    255  HG  LEU P  20     -26.773 -17.013 -20.300  0.00 97.00      PROA   
ATOM    256  CD1 LEU P  20     -26.371 -18.958 -19.471  0.00 97.00      PROA   
ATOM    257 HD11 LEU P  20     -26.692 -20.014 -19.596  0.00 97.00      PROA   
ATOM    258 HD12 LEU P  20     -26.613 -18.634 -18.436  0.00 97.00      PROA   
ATOM    259 HD13 LEU P  20     -25.271 -18.901 -19.611  0.00 97.00      PROA   
ATOM    260  CD2 LEU P  20     -26.647 -18.458 -21.900  0.00 97.00      PROA   
ATOM    261 HD21 LEU P  20     -27.156 -17.815 -22.650  0.00 97.00      PROA   
ATOM    262 HD22 LEU P  20     -26.904 -19.519 -22.110  0.00 97.00      PROA   
ATOM    263 HD23 LEU P  20     -25.551 -18.325 -22.016  0.00 97.00      PROA   
ATOM    264  C   LEU P  20     -30.903 -17.332 -20.790  0.00 97.00      PROA   
ATOM    265  O   LEU P  20     -31.299 -16.704 -19.807  0.00 97.00      PROA   
ATOM    266  N   SER P  21     -31.739 -18.109 -21.494  0.00 97.00      PROA   
ATOM    267  HN  SER P  21     -31.406 -18.628 -22.277  0.00 97.00      PROA   
ATOM    268  CA  SER P  21     -33.153 -18.259 -21.184  0.00 97.00      PROA   
ATOM    269  HA  SER P  21     -33.402 -17.691 -20.299  0.00 97.00      PROA   
ATOM    270  CB  SER P  21     -34.090 -17.806 -22.333  0.00 97.00      PROA   
ATOM    271  HB1 SER P  21     -35.155 -17.990 -22.078  0.00 97.00      PROA   
ATOM    272  HB2 SER P  21     -33.848 -18.377 -23.255  0.00 97.00      PROA   
ATOM    273  OG  SER P  21     -33.918 -16.417 -22.608  0.00 97.00      PROA   
ATOM    274  HG1 SER P  21     -34.245 -15.928 -21.850  0.00 97.00      PROA   
ATOM    275  C   SER P  21     -33.458 -19.706 -20.885  0.00 97.00      PROA   
ATOM    276  O   SER P  21     -32.905 -20.616 -21.496  0.00 97.00      PROA   
ATOM    277  N   CYS P  22     -34.341 -19.969 -19.912  0.00 97.00      PROA   
ATOM    278  HN  CYS P  22     -34.746 -19.227 -19.383  0.00 97.00      PROA   
ATOM    279  CA  CYS P  22     -34.716 -21.321 -19.538  0.00 97.00      PROA   
ATOM    280  HA  CYS P  22     -34.543 -21.997 -20.363  0.00 97.00      PROA   
ATOM    281  CB  CYS P  22     -33.903 -21.790 -18.298  0.00 97.00      PROA   
ATOM    282  HB1 CYS P  22     -33.924 -20.984 -17.534  0.00 97.00      PROA   
ATOM    283  HB2 CYS P  22     -32.847 -21.901 -18.626  0.00 97.00      PROA   
ATOM    284  SG  CYS P  22     -34.434 -23.352 -17.527  0.00 97.00      PROA   
ATOM    285  C   CYS P  22     -36.199 -21.379 -19.245  0.00 97.00      PROA   
ATOM    286  O   CYS P  22     -36.729 -20.537 -18.530  0.00 97.00      PROA   
ATOM    287  N   VAL P  23     -36.897 -22.392 -19.781  0.00 97.00      PROA   
ATOM    288  HN  VAL P  23     -36.441 -23.047 -20.377  0.00 97.00      PROA   
ATOM    289  CA  VAL P  23     -38.312 -22.623 -19.547  0.00 97.00      PROA   
ATOM    290  HA  VAL P  23     -38.731 -21.821 -18.957  0.00 97.00      PROA   
ATOM    291  CB  VAL P  23     -39.103 -22.726 -20.853  0.00 97.00      PROA   
ATOM    292  HB  VAL P  23     -38.730 -23.584 -21.454  0.00 97.00      PROA   
ATOM    293  CG1 VAL P  23     -40.608 -22.917 -20.567  0.00 97.00      PROA   
ATOM    294 HG11 VAL P  23     -40.985 -22.099 -19.917  0.00 97.00      PROA   
ATOM    295 HG12 VAL P  23     -40.817 -23.888 -20.069  0.00 97.00      PROA   
ATOM    296 HG13 VAL P  23     -41.184 -22.892 -21.516  0.00 97.00      PROA   
ATOM    297  CG2 VAL P  23     -38.904 -21.437 -21.674  0.00 97.00      PROA   
ATOM    298 HG21 VAL P  23     -37.842 -21.297 -21.967  0.00 97.00      PROA   
ATOM    299 HG22 VAL P  23     -39.234 -20.554 -21.086  0.00 97.00      PROA   
ATOM    300 HG23 VAL P  23     -39.514 -21.476 -22.602  0.00 97.00      PROA   
ATOM    301  C   VAL P  23     -38.460 -23.914 -18.753  0.00 97.00      PROA   
ATOM    302  O   VAL P  23     -37.835 -24.930 -19.062  0.00 97.00      PROA   
ATOM    303  N   ALA P  24     -39.280 -23.920 -17.688  0.00 97.00      PROA   
ATOM    304  HN  ALA P  24     -39.768 -23.089 -17.433  0.00 97.00      PROA   
ATOM    305  CA  ALA P  24     -39.579 -25.123 -16.938  0.00 97.00      PROA   
ATOM    306  HA  ALA P  24     -38.744 -25.803 -17.019  0.00 97.00      PROA   
ATOM    307  CB  ALA P  24     -39.781 -24.801 -15.444  0.00 97.00      PROA   
ATOM    308  HB1 ALA P  24     -40.650 -24.125 -15.299  0.00 97.00      PROA   
ATOM    309  HB2 ALA P  24     -38.877 -24.294 -15.045  0.00 97.00      PROA   
ATOM    310  HB3 ALA P  24     -39.959 -25.726 -14.854  0.00 97.00      PROA   
ATOM    311  C   ALA P  24     -40.794 -25.849 -17.508  0.00 97.00      PROA   
ATOM    312  O   ALA P  24     -41.849 -25.269 -17.754  0.00 97.00      PROA   
ATOM    313  N   SER P  25     -40.665 -27.165 -17.758  0.00 97.00      PROA   
ATOM    314  HN  SER P  25     -39.813 -27.641 -17.553  0.00 97.00      PROA   
ATOM    315  CA  SER P  25     -41.707 -27.964 -18.380  0.00 97.00      PROA   
ATOM    316  HA  SER P  25     -42.576 -27.349 -18.561  0.00 97.00      PROA   
ATOM    317  CB  SER P  25     -41.269 -28.557 -19.757  0.00 97.00      PROA   
ATOM    318  HB1 SER P  25     -40.900 -27.721 -20.389  0.00 97.00      PROA   
ATOM    319  HB2 SER P  25     -42.151 -29.001 -20.267  0.00 97.00      PROA   
ATOM    320  OG  SER P  25     -40.249 -29.556 -19.662  0.00 97.00      PROA   
ATOM    321  HG1 SER P  25     -39.550 -29.185 -19.118  0.00 97.00      PROA   
ATOM    322  C   SER P  25     -42.135 -29.072 -17.435  0.00 97.00      PROA   
ATOM    323  O   SER P  25     -41.328 -29.839 -16.916  0.00 97.00      PROA   
ATOM    324  N   GLY P  26     -43.450 -29.165 -17.148  0.00 97.00      PROA   
ATOM    325  HN  GLY P  26     -44.086 -28.499 -17.530  0.00 97.00      PROA   
ATOM    326  CA  GLY P  26     -44.017 -30.216 -16.298  0.00 97.00      PROA   
ATOM    327  HA1 GLY P  26     -43.501 -31.146 -16.488  0.00 97.00      PROA   
ATOM    328  HA2 GLY P  26     -45.072 -30.283 -16.521  0.00 97.00      PROA   
ATOM    329  C   GLY P  26     -43.917 -29.962 -14.816  0.00 97.00      PROA   
ATOM    330  O   GLY P  26     -44.349 -30.779 -14.013  0.00 97.00      PROA   
ATOM    331  N   VAL P  27     -43.358 -28.814 -14.411  0.00 97.00      PROA   
ATOM    332  HN  VAL P  27     -42.977 -28.172 -15.071  0.00 97.00      PROA   
ATOM    333  CA  VAL P  27     -43.239 -28.438 -13.017  0.00 97.00      PROA   
ATOM    334  HA  VAL P  27     -44.100 -28.818 -12.487  0.00 97.00      PROA   
ATOM    335  CB  VAL P  27     -41.981 -29.026 -12.369  0.00 97.00      PROA   
ATOM    336  HB  VAL P  27     -42.081 -30.131 -12.419  0.00 97.00      PROA   
ATOM    337  CG1 VAL P  27     -40.711 -28.633 -13.155  0.00 97.00      PROA   
ATOM    338 HG11 VAL P  27     -40.564 -27.532 -13.150  0.00 97.00      PROA   
ATOM    339 HG12 VAL P  27     -40.768 -28.975 -14.210  0.00 97.00      PROA   
ATOM    340 HG13 VAL P  27     -39.820 -29.112 -12.697  0.00 97.00      PROA   
ATOM    341  CG2 VAL P  27     -41.880 -28.639 -10.878  0.00 97.00      PROA   
ATOM    342 HG21 VAL P  27     -42.807 -28.925 -10.337  0.00 97.00      PROA   
ATOM    343 HG22 VAL P  27     -41.711 -27.548 -10.758  0.00 97.00      PROA   
ATOM    344 HG23 VAL P  27     -41.025 -29.176 -10.413  0.00 97.00      PROA   
ATOM    345  C   VAL P  27     -43.308 -26.923 -12.915  0.00 97.00      PROA   
ATOM    346  O   VAL P  27     -42.741 -26.198 -13.728  0.00 97.00      PROA   
ATOM    347  N   THR P  28     -44.062 -26.392 -11.932  0.00 97.00      PROA   
ATOM    348  HN  THR P  28     -44.564 -26.981 -11.304  0.00 97.00      PROA   
ATOM    349  CA  THR P  28     -44.368 -24.965 -11.839  0.00 97.00      PROA   
ATOM    350  HA  THR P  28     -44.371 -24.555 -12.838  0.00 97.00      PROA   
ATOM    351  CB  THR P  28     -45.741 -24.697 -11.225  0.00 97.00      PROA   
ATOM    352  HB  THR P  28     -45.735 -24.916 -10.136  0.00 97.00      PROA   
ATOM    353  OG1 THR P  28     -46.716 -25.547 -11.805  0.00 97.00      PROA   
ATOM    354  HG1 THR P  28     -46.776 -25.288 -12.728  0.00 97.00      PROA   
ATOM    355  CG2 THR P  28     -46.207 -23.254 -11.463  0.00 97.00      PROA   
ATOM    356 HG21 THR P  28     -46.188 -23.005 -12.546  0.00 97.00      PROA   
ATOM    357 HG22 THR P  28     -45.557 -22.525 -10.932  0.00 97.00      PROA   
ATOM    358 HG23 THR P  28     -47.244 -23.118 -11.089  0.00 97.00      PROA   
ATOM    359  C   THR P  28     -43.357 -24.185 -11.018  0.00 97.00      PROA   
ATOM    360  O   THR P  28     -43.034 -24.533  -9.877  0.00 97.00      PROA   
ATOM    361  N   LEU P  29     -42.846 -23.068 -11.569  0.00 97.00      PROA   
ATOM    362  HN  LEU P  29     -43.105 -22.816 -12.498  0.00 97.00      PROA   
ATOM    363  CA  LEU P  29     -42.013 -22.123 -10.849  0.00 97.00      PROA   
ATOM    364  HA  LEU P  29     -41.213 -22.688 -10.393  0.00 97.00      PROA   
ATOM    365  CB  LEU P  29     -41.371 -21.073 -11.786  0.00 97.00      PROA   
ATOM    366  HB1 LEU P  29     -40.746 -20.375 -11.189  0.00 97.00      PROA   
ATOM    367  HB2 LEU P  29     -42.178 -20.479 -12.267  0.00 97.00      PROA   
ATOM    368  CG  LEU P  29     -40.476 -21.661 -12.898  0.00 97.00      PROA   
ATOM    369  HG  LEU P  29     -41.129 -22.175 -13.635  0.00 97.00      PROA   
ATOM    370  CD1 LEU P  29     -39.726 -20.535 -13.622  0.00 97.00      PROA   
ATOM    371 HD11 LEU P  29     -38.977 -20.071 -12.946  0.00 97.00      PROA   
ATOM    372 HD12 LEU P  29     -40.423 -19.736 -13.954  0.00 97.00      PROA   
ATOM    373 HD13 LEU P  29     -39.191 -20.935 -14.510  0.00 97.00      PROA   
ATOM    374  CD2 LEU P  29     -39.459 -22.683 -12.369  0.00 97.00      PROA   
ATOM    375 HD21 LEU P  29     -39.965 -23.582 -11.958  0.00 97.00      PROA   
ATOM    376 HD22 LEU P  29     -38.824 -22.228 -11.578  0.00 97.00      PROA   
ATOM    377 HD23 LEU P  29     -38.797 -23.013 -13.198  0.00 97.00      PROA   
ATOM    378  C   LEU P  29     -42.745 -21.430  -9.701  0.00 97.00      PROA   
ATOM    379  O   LEU P  29     -43.609 -20.576  -9.876  0.00 97.00      PROA   
ATOM    380  N   GLY P  30     -42.400 -21.827  -8.467  0.00 97.00      PROA   
ATOM    381  HN  GLY P  30     -41.669 -22.500  -8.383  0.00 97.00      PROA   
ATOM    382  CA  GLY P  30     -42.992 -21.319  -7.235  0.00 97.00      PROA   
ATOM    383  HA1 GLY P  30     -43.991 -20.954  -7.421  0.00 97.00      PROA   
ATOM    384  HA2 GLY P  30     -42.338 -20.566  -6.819  0.00 97.00      PROA   
ATOM    385  C   GLY P  30     -43.111 -22.412  -6.219  0.00 97.00      PROA   
ATOM    386  O   GLY P  30     -43.142 -22.172  -5.021  0.00 97.00      PROA   
ATOM    387  N   ARG P  31     -43.112 -23.683  -6.663  0.00 97.00      PROA   
ATOM    388  HN  ARG P  31     -43.188 -23.868  -7.640  0.00 97.00      PROA   
ATOM    389  CA  ARG P  31     -43.023 -24.813  -5.750  0.00 97.00      PROA   
ATOM    390  HA  ARG P  31     -43.519 -24.555  -4.826  0.00 97.00      PROA   
ATOM    391  CB  ARG P  31     -43.785 -26.035  -6.352  0.00 97.00      PROA   
ATOM    392  HB1 ARG P  31     -43.556 -26.061  -7.439  0.00 97.00      PROA   
ATOM    393  HB2 ARG P  31     -44.876 -25.845  -6.258  0.00 97.00      PROA   
ATOM    394  CG  ARG P  31     -43.434 -27.431  -5.783  0.00 97.00      PROA   
ATOM    395  HG1 ARG P  31     -42.365 -27.602  -6.032  0.00 97.00      PROA   
ATOM    396  HG2 ARG P  31     -44.007 -28.206  -6.336  0.00 97.00      PROA   
ATOM    397  CD  ARG P  31     -43.690 -27.625  -4.275  0.00 97.00      PROA   
ATOM    398  HD1 ARG P  31     -44.734 -27.956  -4.088  0.00 97.00      PROA   
ATOM    399  HD2 ARG P  31     -43.502 -26.682  -3.719  0.00 97.00      PROA   
ATOM    400  NE  ARG P  31     -42.734 -28.691  -3.833  0.00 97.00      PROA   
ATOM    401  HE  ARG P  31     -42.169 -29.107  -4.546  0.00 97.00      PROA   
ATOM    402  CZ  ARG P  31     -42.117 -28.725  -2.663  0.00 97.00      PROA   
ATOM    403  NH1 ARG P  31     -42.547 -28.097  -1.602  0.00 97.00      PROA   
ATOM    404 HH11 ARG P  31     -43.411 -27.600  -1.680  0.00 97.00      PROA   
ATOM    405 HH12 ARG P  31     -42.064 -28.230  -0.737  0.00 97.00      PROA   
ATOM    406  NH2 ARG P  31     -40.994 -29.401  -2.595  0.00 97.00      PROA   
ATOM    407 HH21 ARG P  31     -40.612 -29.664  -3.481  0.00 97.00      PROA   
ATOM    408 HH22 ARG P  31     -40.323 -29.184  -1.886  0.00 97.00      PROA   
ATOM    409  C   ARG P  31     -41.584 -25.143  -5.344  0.00 97.00      PROA   
ATOM    410  O   ARG P  31     -41.319 -25.718  -4.290  0.00 97.00      PROA   
ATOM    411  N   HSD P  32     -40.607 -24.752  -6.173  0.00 97.00      PROA   
ATOM    412  HN  HSD P  32     -40.827 -24.212  -6.981  0.00 97.00      PROA   
ATOM    413  CA  HSD P  32     -39.203 -25.040  -5.965  0.00 97.00      PROA   
ATOM    414  HA  HSD P  32     -39.006 -25.196  -4.915  0.00 97.00      PROA   
ATOM    415  CB  HSD P  32     -38.739 -26.261  -6.804  0.00 97.00      PROA   
ATOM    416  HB1 HSD P  32     -37.648 -26.432  -6.678  0.00 97.00      PROA   
ATOM    417  HB2 HSD P  32     -38.931 -26.043  -7.876  0.00 97.00      PROA   
ATOM    418  ND1 HSD P  32     -39.776 -28.505  -7.414  0.00 97.00      PROA   
ATOM    419  HD1 HSD P  32     -39.515 -28.488  -8.379  0.00 97.00      PROA   
ATOM    420  CG  HSD P  32     -39.439 -27.552  -6.476  0.00 97.00      PROA   
ATOM    421  CE1 HSD P  32     -40.331 -29.546  -6.751  0.00 97.00      PROA   
ATOM    422  HE1 HSD P  32     -40.665 -30.457  -7.248  0.00 97.00      PROA   
ATOM    423  NE2 HSD P  32     -40.380 -29.327  -5.449  0.00 97.00      PROA   
ATOM    424  CD2 HSD P  32     -39.808 -28.069  -5.277  0.00 97.00      PROA   
ATOM    425  HD2 HSD P  32     -39.688 -27.631  -4.294  0.00 97.00      PROA   
ATOM    426  C   HSD P  32     -38.394 -23.837  -6.408  0.00 97.00      PROA   
ATOM    427  O   HSD P  32     -38.907 -22.970  -7.116  0.00 97.00      PROA   
ATOM    428  N   ALA P  33     -37.114 -23.763  -6.002  0.00 97.00      PROA   
ATOM    429  HN  ALA P  33     -36.777 -24.440  -5.351  0.00 97.00      PROA   
ATOM    430  CA  ALA P  33     -36.135 -22.815  -6.499  0.00 97.00      PROA   
ATOM    431  HA  ALA P  33     -36.647 -21.922  -6.826  0.00 97.00      PROA   
ATOM    432  CB  ALA P  33     -35.158 -22.422  -5.376  0.00 97.00      PROA   
ATOM    433  HB1 ALA P  33     -34.632 -23.316  -4.979  0.00 97.00      PROA   
ATOM    434  HB2 ALA P  33     -35.708 -21.943  -4.538  0.00 97.00      PROA   
ATOM    435  HB3 ALA P  33     -34.391 -21.705  -5.738  0.00 97.00      PROA   
ATOM    436  C   ALA P  33     -35.365 -23.355  -7.709  0.00 97.00      PROA   
ATOM    437  O   ALA P  33     -35.091 -24.553  -7.821  0.00 97.00      PROA   
ATOM    438  N   ILE P  34     -35.024 -22.461  -8.656  0.00 97.00      PROA   
ATOM    439  HN  ILE P  34     -35.206 -21.489  -8.531  0.00 97.00      PROA   
ATOM    440  CA  ILE P  34     -34.435 -22.787  -9.948  0.00 97.00      PROA   
ATOM    441  HA  ILE P  34     -34.257 -23.851 -10.004  0.00 97.00      PROA   
ATOM    442  CB  ILE P  34     -35.367 -22.393 -11.097  0.00 97.00      PROA   
ATOM    443  HB  ILE P  34     -36.343 -22.888 -10.904  0.00 97.00      PROA   
ATOM    444  CG2 ILE P  34     -35.648 -20.874 -11.097  0.00 97.00      PROA   
ATOM    445 HG21 ILE P  34     -34.752 -20.302 -11.421  0.00 97.00      PROA   
ATOM    446 HG22 ILE P  34     -35.953 -20.514 -10.091  0.00 97.00      PROA   
ATOM    447 HG23 ILE P  34     -36.484 -20.644 -11.792  0.00 97.00      PROA   
ATOM    448  CG1 ILE P  34     -34.857 -22.894 -12.471  0.00 97.00      PROA   
ATOM    449 HG11 ILE P  34     -34.359 -23.878 -12.337  0.00 97.00      PROA   
ATOM    450 HG12 ILE P  34     -34.095 -22.189 -12.866  0.00 97.00      PROA   
ATOM    451  CD  ILE P  34     -35.977 -23.086 -13.498  0.00 97.00      PROA   
ATOM    452  HD1 ILE P  34     -36.577 -22.158 -13.620  0.00 97.00      PROA   
ATOM    453  HD2 ILE P  34     -36.664 -23.896 -13.173  0.00 97.00      PROA   
ATOM    454  HD3 ILE P  34     -35.557 -23.361 -14.489  0.00 97.00      PROA   
ATOM    455  C   ILE P  34     -33.081 -22.116 -10.101  0.00 97.00      PROA   
ATOM    456  O   ILE P  34     -32.860 -20.996  -9.638  0.00 97.00      PROA   
ATOM    457  N   GLY P  35     -32.099 -22.790 -10.729  0.00 97.00      PROA   
ATOM    458  HN  GLY P  35     -32.259 -23.699 -11.106  0.00 97.00      PROA   
ATOM    459  CA  GLY P  35     -30.794 -22.186 -10.952  0.00 97.00      PROA   
ATOM    460  HA1 GLY P  35     -30.177 -22.407 -10.093  0.00 97.00      PROA   
ATOM    461  HA2 GLY P  35     -30.920 -21.129 -11.132  0.00 97.00      PROA   
ATOM    462  C   GLY P  35     -30.072 -22.689 -12.160  0.00 97.00      PROA   
ATOM    463  O   GLY P  35     -30.546 -23.533 -12.916  0.00 97.00      PROA   
ATOM    464  N   TRP P  36     -28.861 -22.154 -12.353  0.00 97.00      PROA   
ATOM    465  HN  TRP P  36     -28.529 -21.471 -11.707  0.00 97.00      PROA   
ATOM    466  CA  TRP P  36     -27.983 -22.488 -13.453  0.00 97.00      PROA   
ATOM    467  HA  TRP P  36     -28.435 -23.255 -14.065  0.00 97.00      PROA   
ATOM    468  CB  TRP P  36     -27.697 -21.243 -14.330  0.00 97.00      PROA   
ATOM    469  HB1 TRP P  36     -26.903 -21.477 -15.071  0.00 97.00      PROA   
ATOM    470  HB2 TRP P  36     -27.313 -20.432 -13.676  0.00 97.00      PROA   
ATOM    471  CG  TRP P  36     -28.882 -20.717 -15.077  0.00 97.00      PROA   
ATOM    472  CD1 TRP P  36     -29.776 -19.772 -14.638  0.00 97.00      PROA   
ATOM    473  HD1 TRP P  36     -29.786 -19.375 -13.634  0.00 97.00      PROA   
ATOM    474  NE1 TRP P  36     -30.626 -19.434 -15.667  0.00 97.00      PROA   
ATOM    475  HE1 TRP P  36     -31.376 -18.810 -15.654  0.00 97.00      PROA   
ATOM    476  CE2 TRP P  36     -30.305 -20.153 -16.779  0.00 97.00      PROA   
ATOM    477  CD2 TRP P  36     -29.225 -21.003 -16.444  0.00 97.00      PROA   
ATOM    478  CE3 TRP P  36     -28.715 -21.878 -17.403  0.00 97.00      PROA   
ATOM    479  HE3 TRP P  36     -27.923 -22.572 -17.166  0.00 97.00      PROA   
ATOM    480  CZ3 TRP P  36     -29.272 -21.862 -18.685  0.00 97.00      PROA   
ATOM    481  HZ3 TRP P  36     -28.894 -22.543 -19.433  0.00 97.00      PROA   
ATOM    482  CZ2 TRP P  36     -30.840 -20.118 -18.053  0.00 97.00      PROA   
ATOM    483  HZ2 TRP P  36     -31.639 -19.439 -18.312  0.00 97.00      PROA   
ATOM    484  CH2 TRP P  36     -30.308 -20.989 -19.007  0.00 97.00      PROA   
ATOM    485  HH2 TRP P  36     -30.707 -20.983 -20.010  0.00 97.00      PROA   
ATOM    486  C   TRP P  36     -26.676 -23.060 -12.923  0.00 97.00      PROA   
ATOM    487  O   TRP P  36     -26.094 -22.556 -11.961  0.00 97.00      PROA   
ATOM    488  N   PHE P  37     -26.200 -24.156 -13.539  0.00 97.00      PROA   
ATOM    489  HN  PHE P  37     -26.713 -24.555 -14.296  0.00 97.00      PROA   
ATOM    490  CA  PHE P  37     -25.018 -24.886 -13.111  0.00 97.00      PROA   
ATOM    491  HA  PHE P  37     -24.390 -24.248 -12.508  0.00 97.00      PROA   
ATOM    492  CB  PHE P  37     -25.400 -26.174 -12.318  0.00 97.00      PROA   
ATOM    493  HB1 PHE P  37     -24.494 -26.647 -11.881  0.00 97.00      PROA   
ATOM    494  HB2 PHE P  37     -25.909 -26.903 -12.985  0.00 97.00      PROA   
ATOM    495  CG  PHE P  37     -26.352 -25.829 -11.199  0.00 97.00      PROA   
ATOM    496  CD1 PHE P  37     -27.745 -25.831 -11.404  0.00 97.00      PROA   
ATOM    497  HD1 PHE P  37     -28.141 -26.112 -12.368  0.00 97.00      PROA   
ATOM    498  CE1 PHE P  37     -28.617 -25.392 -10.399  0.00 97.00      PROA   
ATOM    499  HE1 PHE P  37     -29.682 -25.368 -10.581  0.00 97.00      PROA   
ATOM    500  CZ  PHE P  37     -28.106 -24.974  -9.165  0.00 97.00      PROA   
ATOM    501  HZ  PHE P  37     -28.775 -24.626  -8.392  0.00 97.00      PROA   
ATOM    502  CD2 PHE P  37     -25.856 -25.444  -9.945  0.00 97.00      PROA   
ATOM    503  HD2 PHE P  37     -24.790 -25.460  -9.773  0.00 97.00      PROA   
ATOM    504  CE2 PHE P  37     -26.724 -25.000  -8.940  0.00 97.00      PROA   
ATOM    505  HE2 PHE P  37     -26.327 -24.659  -7.995  0.00 97.00      PROA   
ATOM    506  C   PHE P  37     -24.241 -25.248 -14.371  0.00 97.00      PROA   
ATOM    507  O   PHE P  37     -24.784 -25.844 -15.300  0.00 97.00      PROA   
ATOM    508  N   ARG P  38     -22.957 -24.871 -14.482  0.00 97.00      PROA   
ATOM    509  HN  ARG P  38     -22.451 -24.522 -13.698  0.00 97.00      PROA   
ATOM    510  CA  ARG P  38     -22.272 -24.875 -15.765  0.00 97.00      PROA   
ATOM    511  HA  ARG P  38     -22.902 -25.315 -16.523  0.00 97.00      PROA   
ATOM    512  CB  ARG P  38     -21.952 -23.424 -16.200  0.00 97.00      PROA   
ATOM    513  HB1 ARG P  38     -22.894 -22.841 -16.116  0.00 97.00      PROA   
ATOM    514  HB2 ARG P  38     -21.673 -23.428 -17.276  0.00 97.00      PROA   
ATOM    515  CG  ARG P  38     -20.858 -22.726 -15.366  0.00 97.00      PROA   
ATOM    516  HG1 ARG P  38     -19.889 -23.254 -15.496  0.00 97.00      PROA   
ATOM    517  HG2 ARG P  38     -21.132 -22.792 -14.292  0.00 97.00      PROA   
ATOM    518  CD  ARG P  38     -20.649 -21.263 -15.747  0.00 97.00      PROA   
ATOM    519  HD1 ARG P  38     -21.593 -20.692 -15.618  0.00 97.00      PROA   
ATOM    520  HD2 ARG P  38     -20.276 -21.183 -16.790  0.00 97.00      PROA   
ATOM    521  NE  ARG P  38     -19.619 -20.727 -14.824  0.00 97.00      PROA   
ATOM    522  HE  ARG P  38     -18.926 -21.335 -14.436  0.00 97.00      PROA   
ATOM    523  CZ  ARG P  38     -19.298 -19.463 -14.680  0.00 97.00      PROA   
ATOM    524  NH1 ARG P  38     -19.879 -18.455 -15.269  0.00 97.00      PROA   
ATOM    525 HH11 ARG P  38     -20.483 -18.656 -16.040  0.00 97.00      PROA   
ATOM    526 HH12 ARG P  38     -19.299 -17.641 -15.262  0.00 97.00      PROA   
ATOM    527  NH2 ARG P  38     -18.203 -19.205 -14.011  0.00 97.00      PROA   
ATOM    528 HH21 ARG P  38     -17.691 -20.039 -13.803  0.00 97.00      PROA   
ATOM    529 HH22 ARG P  38     -17.779 -18.331 -14.247  0.00 97.00      PROA   
ATOM    530  C   ARG P  38     -21.007 -25.715 -15.731  0.00 97.00      PROA   
ATOM    531  O   ARG P  38     -20.205 -25.633 -14.810  0.00 97.00      PROA   
ATOM    532  N   GLN P  39     -20.795 -26.567 -16.745  0.00 97.00      PROA   
ATOM    533  HN  GLN P  39     -21.399 -26.558 -17.539  0.00 97.00      PROA   
ATOM    534  CA  GLN P  39     -19.697 -27.521 -16.765  0.00 97.00      PROA   
ATOM    535  HA  GLN P  39     -19.239 -27.603 -15.791  0.00 97.00      PROA   
ATOM    536  CB  GLN P  39     -20.276 -28.895 -17.196  0.00 97.00      PROA   
ATOM    537  HB1 GLN P  39     -20.356 -28.968 -18.302  0.00 97.00      PROA   
ATOM    538  HB2 GLN P  39     -21.312 -28.904 -16.794  0.00 97.00      PROA   
ATOM    539  CG  GLN P  39     -19.556 -30.142 -16.624  0.00 97.00      PROA   
ATOM    540  HG1 GLN P  39     -19.353 -30.011 -15.539  0.00 97.00      PROA   
ATOM    541  HG2 GLN P  39     -18.586 -30.309 -17.138  0.00 97.00      PROA   
ATOM    542  CD  GLN P  39     -20.428 -31.395 -16.778  0.00 97.00      PROA   
ATOM    543  OE1 GLN P  39     -21.568 -31.342 -17.257  0.00 97.00      PROA   
ATOM    544  NE2 GLN P  39     -19.930 -32.555 -16.324  0.00 97.00      PROA   
ATOM    545 HE21 GLN P  39     -19.208 -32.517 -15.632  0.00 97.00      PROA   
ATOM    546 HE22 GLN P  39     -20.469 -33.393 -16.405  0.00 97.00      PROA   
ATOM    547  C   GLN P  39     -18.653 -26.972 -17.730  0.00 97.00      PROA   
ATOM    548  O   GLN P  39     -18.957 -26.657 -18.883  0.00 97.00      PROA   
ATOM    549  N   ALA P  40     -17.410 -26.762 -17.252  0.00 97.00      PROA   
ATOM    550  HN  ALA P  40     -17.138 -27.113 -16.359  0.00 97.00      PROA   
ATOM    551  CA  ALA P  40     -16.468 -25.859 -17.889  0.00 97.00      PROA   
ATOM    552  HA  ALA P  40     -16.840 -25.591 -18.867  0.00 97.00      PROA   
ATOM    553  CB  ALA P  40     -16.359 -24.589 -17.018  0.00 97.00      PROA   
ATOM    554  HB1 ALA P  40     -15.902 -24.829 -16.034  0.00 97.00      PROA   
ATOM    555  HB2 ALA P  40     -17.370 -24.174 -16.820  0.00 97.00      PROA   
ATOM    556  HB3 ALA P  40     -15.749 -23.804 -17.514  0.00 97.00      PROA   
ATOM    557  C   ALA P  40     -15.071 -26.470 -18.047  0.00 97.00      PROA   
ATOM    558  O   ALA P  40     -14.731 -27.405 -17.322  0.00 97.00      PROA   
ATOM    559  N   PRO P  41     -14.207 -26.006 -18.957  0.00 97.00      PROA   
ATOM    560  CD  PRO P  41     -14.544 -25.072 -20.033  0.00 97.00      PROA   
ATOM    561  HD1 PRO P  41     -14.517 -24.040 -19.624  0.00 97.00      PROA   
ATOM    562  HD2 PRO P  41     -15.538 -25.279 -20.483  0.00 97.00      PROA   
ATOM    563  CA  PRO P  41     -12.810 -26.435 -19.033  0.00 97.00      PROA   
ATOM    564  HA  PRO P  41     -12.813 -27.486 -19.283  0.00 97.00      PROA   
ATOM    565  CB  PRO P  41     -12.219 -25.579 -20.171  0.00 97.00      PROA   
ATOM    566  HB1 PRO P  41     -11.409 -26.109 -20.715  0.00 97.00      PROA   
ATOM    567  HB2 PRO P  41     -11.825 -24.618 -19.776  0.00 97.00      PROA   
ATOM    568  CG  PRO P  41     -13.428 -25.272 -21.058  0.00 97.00      PROA   
ATOM    569  HG1 PRO P  41     -13.273 -24.380 -21.701  0.00 97.00      PROA   
ATOM    570  HG2 PRO P  41     -13.663 -26.152 -21.695  0.00 97.00      PROA   
ATOM    571  C   PRO P  41     -12.014 -26.294 -17.739  0.00 97.00      PROA   
ATOM    572  O   PRO P  41     -11.851 -25.185 -17.238  0.00 97.00      PROA   
ATOM    573  N   GLY P  42     -11.483 -27.408 -17.193  0.00 97.00      PROA   
ATOM    574  HN  GLY P  42     -11.672 -28.292 -17.612  0.00 97.00      PROA   
ATOM    575  CA  GLY P  42     -10.688 -27.396 -15.964  0.00 97.00      PROA   
ATOM    576  HA1 GLY P  42     -10.033 -26.538 -15.972  0.00 97.00      PROA   
ATOM    577  HA2 GLY P  42     -10.147 -28.329 -15.912  0.00 97.00      PROA   
ATOM    578  C   GLY P  42     -11.505 -27.304 -14.702  0.00 97.00      PROA   
ATOM    579  O   GLY P  42     -10.986 -26.988 -13.636  0.00 97.00      PROA   
ATOM    580  N   LYS P  43     -12.808 -27.598 -14.785  0.00 97.00      PROA   
ATOM    581  HN  LYS P  43     -13.230 -27.850 -15.653  0.00 97.00      PROA   
ATOM    582  CA  LYS P  43     -13.718 -27.549 -13.667  0.00 97.00      PROA   
ATOM    583  HA  LYS P  43     -13.180 -27.717 -12.746  0.00 97.00      PROA   
ATOM    584  CB  LYS P  43     -14.508 -26.211 -13.615  0.00 97.00      PROA   
ATOM    585  HB1 LYS P  43     -15.203 -26.218 -12.748  0.00 97.00      PROA   
ATOM    586  HB2 LYS P  43     -15.130 -26.142 -14.533  0.00 97.00      PROA   
ATOM    587  CG  LYS P  43     -13.644 -24.940 -13.524  0.00 97.00      PROA   
ATOM    588  HG1 LYS P  43     -12.999 -24.863 -14.425  0.00 97.00      PROA   
ATOM    589  HG2 LYS P  43     -12.980 -25.012 -12.637  0.00 97.00      PROA   
ATOM    590  CD  LYS P  43     -14.533 -23.689 -13.426  0.00 97.00      PROA   
ATOM    591  HD1 LYS P  43     -15.216 -23.821 -12.560  0.00 97.00      PROA   
ATOM    592  HD2 LYS P  43     -15.164 -23.646 -14.339  0.00 97.00      PROA   
ATOM    593  CE  LYS P  43     -13.775 -22.366 -13.263  0.00 97.00      PROA   
ATOM    594  HE1 LYS P  43     -12.970 -22.282 -14.024  0.00 97.00      PROA   
ATOM    595  HE2 LYS P  43     -13.320 -22.299 -12.252  0.00 97.00      PROA   
ATOM    596  NZ  LYS P  43     -14.710 -21.240 -13.430  0.00 97.00      PROA   
ATOM    597  HZ1 LYS P  43     -15.473 -21.340 -12.730  0.00 97.00      PROA   
ATOM    598  HZ2 LYS P  43     -15.193 -21.298 -14.350  0.00 97.00      PROA   
ATOM    599  HZ3 LYS P  43     -14.261 -20.304 -13.386  0.00 97.00      PROA   
ATOM    600  C   LYS P  43     -14.714 -28.681 -13.835  0.00 97.00      PROA   
ATOM    601  O   LYS P  43     -14.754 -29.342 -14.869  0.00 97.00      PROA   
ATOM    602  N   GLU P  44     -15.546 -28.923 -12.808  0.00 97.00      PROA   
ATOM    603  HN  GLU P  44     -15.465 -28.410 -11.957  0.00 97.00      PROA   
ATOM    604  CA  GLU P  44     -16.746 -29.726 -12.951  0.00 97.00      PROA   
ATOM    605  HA  GLU P  44     -16.677 -30.343 -13.835  0.00 97.00      PROA   
ATOM    606  CB  GLU P  44     -16.942 -30.640 -11.703  0.00 97.00      PROA   
ATOM    607  HB1 GLU P  44     -17.654 -30.200 -10.973  0.00 97.00      PROA   
ATOM    608  HB2 GLU P  44     -15.963 -30.720 -11.184  0.00 97.00      PROA   
ATOM    609  CG  GLU P  44     -17.370 -32.092 -12.054  0.00 97.00      PROA   
ATOM    610  HG1 GLU P  44     -17.639 -32.662 -11.140  0.00 97.00      PROA   
ATOM    611  HG2 GLU P  44     -16.525 -32.609 -12.557  0.00 97.00      PROA   
ATOM    612  CD  GLU P  44     -18.553 -32.139 -13.006  0.00 97.00      PROA   
ATOM    613  OE1 GLU P  44     -18.337 -32.414 -14.210  0.00 97.00      PROA   
ATOM    614  OE2 GLU P  44     -19.682 -31.800 -12.567  0.00 97.00      PROA   
ATOM    615  C   GLU P  44     -17.906 -28.742 -13.160  0.00 97.00      PROA   
ATOM    616  O   GLU P  44     -17.714 -27.598 -13.578  0.00 97.00      PROA   
ATOM    617  N   ARG P  45     -19.155 -29.151 -12.888  0.00 97.00      PROA   
ATOM    618  HN  ARG P  45     -19.310 -30.105 -12.642  0.00 97.00      PROA   
ATOM    619  CA  ARG P  45     -20.348 -28.358 -13.069  0.00 97.00      PROA   
ATOM    620  HA  ARG P  45     -20.243 -27.824 -14.003  0.00 97.00      PROA   
ATOM    621  CB  ARG P  45     -21.551 -29.322 -13.218  0.00 97.00      PROA   
ATOM    622  HB1 ARG P  45     -21.768 -29.787 -12.233  0.00 97.00      PROA   
ATOM    623  HB2 ARG P  45     -21.216 -30.148 -13.881  0.00 97.00      PROA   
ATOM    624  CG  ARG P  45     -22.810 -28.667 -13.813  0.00 97.00      PROA   
ATOM    625  HG1 ARG P  45     -22.567 -28.214 -14.797  0.00 97.00      PROA   
ATOM    626  HG2 ARG P  45     -23.108 -27.836 -13.139  0.00 97.00      PROA   
ATOM    627  CD  ARG P  45     -24.008 -29.613 -13.960  0.00 97.00      PROA   
ATOM    628  HD1 ARG P  45     -24.889 -29.022 -14.293  0.00 97.00      PROA   
ATOM    629  HD2 ARG P  45     -24.223 -30.122 -12.996  0.00 97.00      PROA   
ATOM    630  NE  ARG P  45     -23.661 -30.634 -14.994  0.00 97.00      PROA   
ATOM    631  HE  ARG P  45     -22.699 -30.792 -15.218  0.00 97.00      PROA   
ATOM    632  CZ  ARG P  45     -24.535 -31.356 -15.673  0.00 97.00      PROA   
ATOM    633  NH1 ARG P  45     -25.821 -31.360 -15.429  0.00 97.00      PROA   
ATOM    634 HH11 ARG P  45     -26.167 -30.864 -14.632  0.00 97.00      PROA   
ATOM    635 HH12 ARG P  45     -26.413 -31.976 -15.948  0.00 97.00      PROA   
ATOM    636  NH2 ARG P  45     -24.100 -32.078 -16.676  0.00 97.00      PROA   
ATOM    637 HH21 ARG P  45     -23.154 -31.892 -16.941  0.00 97.00      PROA   
ATOM    638 HH22 ARG P  45     -24.755 -32.297 -17.399  0.00 97.00      PROA   
ATOM    639  C   ARG P  45     -20.551 -27.308 -11.966  0.00 97.00      PROA   
ATOM    640  O   ARG P  45     -21.406 -27.430 -11.085  0.00 97.00      PROA   
ATOM    641  N   GLU P  46     -19.750 -26.221 -11.995  0.00 97.00      PROA   
ATOM    642  HN  GLU P  46     -19.098 -26.146 -12.746  0.00 97.00      PROA   
ATOM    643  CA  GLU P  46     -19.787 -25.133 -11.035  0.00 97.00      PROA   
ATOM    644  HA  GLU P  46     -19.658 -25.601 -10.070  0.00 97.00      PROA   
ATOM    645  CB  GLU P  46     -18.605 -24.130 -11.202  0.00 97.00      PROA   
ATOM    646  HB1 GLU P  46     -17.658 -24.710 -11.187  0.00 97.00      PROA   
ATOM    647  HB2 GLU P  46     -18.583 -23.439 -10.332  0.00 97.00      PROA   
ATOM    648  CG  GLU P  46     -18.648 -23.285 -12.501  0.00 97.00      PROA   
ATOM    649  HG1 GLU P  46     -19.598 -22.712 -12.546  0.00 97.00      PROA   
ATOM    650  HG2 GLU P  46     -18.610 -23.966 -13.378  0.00 97.00      PROA   
ATOM    651  CD  GLU P  46     -17.521 -22.278 -12.654  0.00 97.00      PROA   
ATOM    652  OE1 GLU P  46     -16.742 -21.968 -11.722  0.00 97.00      PROA   
ATOM    653  OE2 GLU P  46     -17.396 -21.735 -13.784  0.00 97.00      PROA   
ATOM    654  C   GLU P  46     -21.125 -24.394 -10.968  0.00 97.00      PROA   
ATOM    655  O   GLU P  46     -21.850 -24.199 -11.947  0.00 97.00      PROA   
ATOM    656  N   ARG P  47     -21.514 -23.993  -9.744  0.00 97.00      PROA   
ATOM    657  HN  ARG P  47     -20.904 -24.129  -8.967  0.00 97.00      PROA   
ATOM    658  CA  ARG P  47     -22.732 -23.254  -9.487  0.00 97.00      PROA   
ATOM    659  HA  ARG P  47     -23.538 -23.761  -9.996  0.00 97.00      PROA   
ATOM    660  CB  ARG P  47     -23.031 -23.189  -7.960  0.00 97.00      PROA   
ATOM    661  HB1 ARG P  47     -24.071 -22.823  -7.821  0.00 97.00      PROA   
ATOM    662  HB2 ARG P  47     -22.346 -22.449  -7.494  0.00 97.00      PROA   
ATOM    663  CG  ARG P  47     -22.839 -24.530  -7.213  0.00 97.00      PROA   
ATOM    664  HG1 ARG P  47     -21.764 -24.807  -7.272  0.00 97.00      PROA   
ATOM    665  HG2 ARG P  47     -23.407 -25.332  -7.731  0.00 97.00      PROA   
ATOM    666  CD  ARG P  47     -23.194 -24.476  -5.717  0.00 97.00      PROA   
ATOM    667  HD1 ARG P  47     -22.872 -23.507  -5.280  0.00 97.00      PROA   
ATOM    668  HD2 ARG P  47     -22.692 -25.288  -5.150  0.00 97.00      PROA   
ATOM    669  NE  ARG P  47     -24.679 -24.601  -5.579  0.00 97.00      PROA   
ATOM    670  HE  ARG P  47     -25.250 -23.793  -5.429  0.00 97.00      PROA   
ATOM    671  CZ  ARG P  47     -25.349 -25.746  -5.584  0.00 97.00      PROA   
ATOM    672  NH1 ARG P  47     -24.773 -26.914  -5.703  0.00 97.00      PROA   
ATOM    673 HH11 ARG P  47     -23.774 -26.955  -5.683  0.00 97.00      PROA   
ATOM    674 HH12 ARG P  47     -25.291 -27.749  -5.517  0.00 97.00      PROA   
ATOM    675  NH2 ARG P  47     -26.647 -25.675  -5.467  0.00 97.00      PROA   
ATOM    676 HH21 ARG P  47     -27.014 -24.847  -5.041  0.00 97.00      PROA   
ATOM    677 HH22 ARG P  47     -27.170 -26.493  -5.231  0.00 97.00      PROA   
ATOM    678  C   ARG P  47     -22.655 -21.843 -10.062  0.00 97.00      PROA   
ATOM    679  O   ARG P  47     -21.632 -21.172  -9.951  0.00 97.00      PROA   
ATOM    680  N   VAL P  48     -23.743 -21.357 -10.684  0.00 97.00      PROA   
ATOM    681  HN  VAL P  48     -24.537 -21.931 -10.869  0.00 97.00      PROA   
ATOM    682  CA  VAL P  48     -23.780 -20.011 -11.233  0.00 97.00      PROA   
ATOM    683  HA  VAL P  48     -22.795 -19.567 -11.211  0.00 97.00      PROA   
ATOM    684  CB  VAL P  48     -24.263 -20.021 -12.690  0.00 97.00      PROA   
ATOM    685  HB  VAL P  48     -25.311 -20.383 -12.757  0.00 97.00      PROA   
ATOM    686  CG1 VAL P  48     -24.182 -18.621 -13.325  0.00 97.00      PROA   
ATOM    687 HG11 VAL P  48     -23.135 -18.253 -13.284  0.00 97.00      PROA   
ATOM    688 HG12 VAL P  48     -24.841 -17.894 -12.803  0.00 97.00      PROA   
ATOM    689 HG13 VAL P  48     -24.492 -18.666 -14.391  0.00 97.00      PROA   
ATOM    690  CG2 VAL P  48     -23.383 -20.995 -13.496  0.00 97.00      PROA   
ATOM    691 HG21 VAL P  48     -23.513 -22.044 -13.153  0.00 97.00      PROA   
ATOM    692 HG22 VAL P  48     -22.311 -20.726 -13.380  0.00 97.00      PROA   
ATOM    693 HG23 VAL P  48     -23.651 -20.955 -14.574  0.00 97.00      PROA   
ATOM    694  C   VAL P  48     -24.656 -19.157 -10.327  0.00 97.00      PROA   
ATOM    695  O   VAL P  48     -24.196 -18.469  -9.422  0.00 97.00      PROA   
ATOM    696  N   SER P  49     -25.979 -19.184 -10.516  0.00 97.00      PROA   
ATOM    697  HN  SER P  49     -26.385 -19.775 -11.208  0.00 97.00      PROA   
ATOM    698  CA  SER P  49     -26.876 -18.434  -9.664  0.00 97.00      PROA   
ATOM    699  HA  SER P  49     -26.499 -18.400  -8.652  0.00 97.00      PROA   
ATOM    700  CB  SER P  49     -27.143 -16.994 -10.187  0.00 97.00      PROA   
ATOM    701  HB1 SER P  49     -27.587 -17.020 -11.205  0.00 97.00      PROA   
ATOM    702  HB2 SER P  49     -26.159 -16.483 -10.266  0.00 97.00      PROA   
ATOM    703  OG  SER P  49     -27.966 -16.220  -9.308  0.00 97.00      PROA   
ATOM    704  HG1 SER P  49     -28.815 -16.654  -9.195  0.00 97.00      PROA   
ATOM    705  C   SER P  49     -28.179 -19.172  -9.645  0.00 97.00      PROA   
ATOM    706  O   SER P  49     -28.595 -19.740 -10.657  0.00 97.00      PROA   
ATOM    707  N   CYS P  50     -28.876 -19.150  -8.502  0.00 97.00      PROA   
ATOM    708  HN  CYS P  50     -28.485 -18.743  -7.680  0.00 97.00      PROA   
ATOM    709  CA  CYS P  50     -30.274 -19.512  -8.449  0.00 97.00      PROA   
ATOM    710  HA  CYS P  50     -30.542 -20.079  -9.329  0.00 97.00      PROA   
ATOM    711  CB  CYS P  50     -30.670 -20.356  -7.206  0.00 97.00      PROA   
ATOM    712  HB1 CYS P  50     -31.701 -20.747  -7.336  0.00 97.00      PROA   
ATOM    713  HB2 CYS P  50     -30.680 -19.717  -6.297  0.00 97.00      PROA   
ATOM    714  SG  CYS P  50     -29.555 -21.754  -6.896  0.00 97.00      PROA   
ATOM    715  C   CYS P  50     -31.098 -18.242  -8.468  0.00 97.00      PROA   
ATOM    716  O   CYS P  50     -30.608 -17.139  -8.213  0.00 97.00      PROA   
ATOM    717  N   ILE P  51     -32.392 -18.371  -8.753  0.00 97.00      PROA   
ATOM    718  HN  ILE P  51     -32.750 -19.244  -9.073  0.00 97.00      PROA   
ATOM    719  CA  ILE P  51     -33.382 -17.403  -8.343  0.00 97.00      PROA   
ATOM    720  HA  ILE P  51     -32.941 -16.713  -7.639  0.00 97.00      PROA   
ATOM    721  CB  ILE P  51     -33.945 -16.555  -9.483  0.00 97.00      PROA   
ATOM    722  HB  ILE P  51     -33.060 -16.007  -9.871  0.00 97.00      PROA   
ATOM    723  CG2 ILE P  51     -34.477 -17.425 -10.643  0.00 97.00      PROA   
ATOM    724 HG21 ILE P  51     -35.322 -18.063 -10.307  0.00 97.00      PROA   
ATOM    725 HG22 ILE P  51     -33.683 -18.089 -11.045  0.00 97.00      PROA   
ATOM    726 HG23 ILE P  51     -34.832 -16.780 -11.475  0.00 97.00      PROA   
ATOM    727  CG1 ILE P  51     -34.931 -15.444  -9.025  0.00 97.00      PROA   
ATOM    728 HG11 ILE P  51     -34.903 -14.645  -9.797  0.00 97.00      PROA   
ATOM    729 HG12 ILE P  51     -34.564 -14.984  -8.083  0.00 97.00      PROA   
ATOM    730  CD  ILE P  51     -36.397 -15.860  -8.852  0.00 97.00      PROA   
ATOM    731  HD1 ILE P  51     -36.522 -16.587  -8.021  0.00 97.00      PROA   
ATOM    732  HD2 ILE P  51     -36.800 -16.314  -9.782  0.00 97.00      PROA   
ATOM    733  HD3 ILE P  51     -37.015 -14.968  -8.612  0.00 97.00      PROA   
ATOM    734  C   ILE P  51     -34.383 -18.203  -7.546  0.00 97.00      PROA   
ATOM    735  O   ILE P  51     -34.836 -19.283  -7.930  0.00 97.00      PROA   
ATOM    736  N   ARG P  52     -34.676 -17.740  -6.327  0.00 97.00      PROA   
ATOM    737  HN  ARG P  52     -34.346 -16.854  -6.012  0.00 97.00      PROA   
ATOM    738  CA  ARG P  52     -35.485 -18.466  -5.381  0.00 97.00      PROA   
ATOM    739  HA  ARG P  52     -35.222 -19.513  -5.408  0.00 97.00      PROA   
ATOM    740  CB  ARG P  52     -35.224 -17.922  -3.962  0.00 97.00      PROA   
ATOM    741  HB1 ARG P  52     -35.923 -18.413  -3.252  0.00 97.00      PROA   
ATOM    742  HB2 ARG P  52     -35.459 -16.836  -3.953  0.00 97.00      PROA   
ATOM    743  CG  ARG P  52     -33.782 -18.124  -3.454  0.00 97.00      PROA   
ATOM    744  HG1 ARG P  52     -33.067 -17.912  -4.277  0.00 97.00      PROA   
ATOM    745  HG2 ARG P  52     -33.645 -19.190  -3.171  0.00 97.00      PROA   
ATOM    746  CD  ARG P  52     -33.401 -17.202  -2.284  0.00 97.00      PROA   
ATOM    747  HD1 ARG P  52     -33.378 -16.151  -2.644  0.00 97.00      PROA   
ATOM    748  HD2 ARG P  52     -32.395 -17.443  -1.877  0.00 97.00      PROA   
ATOM    749  NE  ARG P  52     -34.461 -17.336  -1.230  0.00 97.00      PROA   
ATOM    750  HE  ARG P  52     -35.324 -16.866  -1.415  0.00 97.00      PROA   
ATOM    751  CZ  ARG P  52     -34.637 -18.469  -0.583  0.00 97.00      PROA   
ATOM    752  NH1 ARG P  52     -33.627 -19.186  -0.166  0.00 97.00      PROA   
ATOM    753 HH11 ARG P  52     -32.752 -18.703  -0.144  0.00 97.00      PROA   
ATOM    754 HH12 ARG P  52     -33.877 -19.933   0.450  0.00 97.00      PROA   
ATOM    755  NH2 ARG P  52     -35.829 -18.956  -0.394  0.00 97.00      PROA   
ATOM    756 HH21 ARG P  52     -36.563 -18.455  -0.852  0.00 97.00      PROA   
ATOM    757 HH22 ARG P  52     -35.890 -19.933  -0.600  0.00 97.00      PROA   
ATOM    758  C   ARG P  52     -36.957 -18.349  -5.722  0.00 97.00      PROA   
ATOM    759  O   ARG P  52     -37.675 -17.536  -5.168  0.00 97.00      PROA   
ATOM    760  N   THR P  53     -37.464 -19.137  -6.680  0.00 97.00      PROA   
ATOM    761  HN  THR P  53     -36.870 -19.759  -7.185  0.00 97.00      PROA   
ATOM    762  CA  THR P  53     -38.753 -18.884  -7.322  0.00 97.00      PROA   
ATOM    763  HA  THR P  53     -38.740 -17.848  -7.627  0.00 97.00      PROA   
ATOM    764  CB  THR P  53     -38.955 -19.703  -8.599  0.00 97.00      PROA   
ATOM    765  HB  THR P  53     -40.020 -19.931  -8.821  0.00 97.00      PROA   
ATOM    766  OG1 THR P  53     -38.180 -20.896  -8.595  0.00 97.00      PROA   
ATOM    767  HG1 THR P  53     -38.609 -21.535  -8.020  0.00 97.00      PROA   
ATOM    768  CG2 THR P  53     -38.397 -18.876  -9.760  0.00 97.00      PROA   
ATOM    769 HG21 THR P  53     -37.320 -18.659  -9.599  0.00 97.00      PROA   
ATOM    770 HG22 THR P  53     -38.945 -17.914  -9.855  0.00 97.00      PROA   
ATOM    771 HG23 THR P  53     -38.500 -19.430 -10.718  0.00 97.00      PROA   
ATOM    772  C   THR P  53     -39.991 -18.967  -6.453  0.00 97.00      PROA   
ATOM    773  O   THR P  53     -41.041 -18.480  -6.857  0.00 97.00      PROA   
ATOM    774  N   PHE P  54     -39.907 -19.559  -5.248  0.00 97.00      PROA   
ATOM    775  HN  PHE P  54     -39.036 -19.948  -4.958  0.00 97.00      PROA   
ATOM    776  CA  PHE P  54     -40.918 -19.425  -4.207  0.00 97.00      PROA   
ATOM    777  HA  PHE P  54     -41.871 -19.730  -4.613  0.00 97.00      PROA   
ATOM    778  CB  PHE P  54     -40.520 -20.420  -3.070  0.00 97.00      PROA   
ATOM    779  HB1 PHE P  54     -39.459 -20.237  -2.793  0.00 97.00      PROA   
ATOM    780  HB2 PHE P  54     -40.604 -21.460  -3.451  0.00 97.00      PROA   
ATOM    781  CG  PHE P  54     -41.348 -20.315  -1.814  0.00 97.00      PROA   
ATOM    782  CD1 PHE P  54     -42.645 -20.850  -1.771  0.00 97.00      PROA   
ATOM    783  HD1 PHE P  54     -43.062 -21.309  -2.655  0.00 97.00      PROA   
ATOM    784  CE1 PHE P  54     -43.409 -20.777  -0.599  0.00 97.00      PROA   
ATOM    785  HE1 PHE P  54     -44.413 -21.175  -0.583  0.00 97.00      PROA   
ATOM    786  CZ  PHE P  54     -42.877 -20.169   0.546  0.00 97.00      PROA   
ATOM    787  HZ  PHE P  54     -43.469 -20.100   1.446  0.00 97.00      PROA   
ATOM    788  CD2 PHE P  54     -40.822 -19.713  -0.658  0.00 97.00      PROA   
ATOM    789  HD2 PHE P  54     -39.831 -19.286  -0.684  0.00 97.00      PROA   
ATOM    790  CE2 PHE P  54     -41.582 -19.636   0.516  0.00 97.00      PROA   
ATOM    791  HE2 PHE P  54     -41.172 -19.153   1.391  0.00 97.00      PROA   
ATOM    792  C   PHE P  54     -41.136 -17.987  -3.688  0.00 97.00      PROA   
ATOM    793  O   PHE P  54     -42.257 -17.488  -3.648  0.00 97.00      PROA   
ATOM    794  N   ASP P  55     -40.045 -17.284  -3.329  0.00 97.00      PROA   
ATOM    795  HN  ASP P  55     -39.155 -17.731  -3.281  0.00 97.00      PROA   
ATOM    796  CA  ASP P  55     -40.062 -15.964  -2.720  0.00 97.00      PROA   
ATOM    797  HA  ASP P  55     -41.067 -15.713  -2.414  0.00 97.00      PROA   
ATOM    798  CB  ASP P  55     -39.136 -15.990  -1.460  0.00 97.00      PROA   
ATOM    799  HB1 ASP P  55     -39.672 -16.536  -0.655  0.00 97.00      PROA   
ATOM    800  HB2 ASP P  55     -38.927 -14.962  -1.097  0.00 97.00      PROA   
ATOM    801  CG  ASP P  55     -37.826 -16.720  -1.682  0.00 97.00      PROA   
ATOM    802  OD1 ASP P  55     -36.752 -16.077  -1.750  0.00 97.00      PROA   
ATOM    803  OD2 ASP P  55     -37.834 -17.976  -1.779  0.00 97.00      PROA   
ATOM    804  C   ASP P  55     -39.622 -14.844  -3.672  0.00 97.00      PROA   
ATOM    805  O   ASP P  55     -39.946 -13.672  -3.491  0.00 97.00      PROA   
ATOM    806  N   GLY P  56     -38.890 -15.191  -4.742  0.00 97.00      PROA   
ATOM    807  HN  GLY P  56     -38.613 -16.147  -4.807  0.00 97.00      PROA   
ATOM    808  CA  GLY P  56     -38.468 -14.307  -5.822  0.00 97.00      PROA   
ATOM    809  HA1 GLY P  56     -39.104 -13.434  -5.843  0.00 97.00      PROA   
ATOM    810  HA2 GLY P  56     -38.520 -14.877  -6.737  0.00 97.00      PROA   
ATOM    811  C   GLY P  56     -37.051 -13.810  -5.702  0.00 97.00      PROA   
ATOM    812  O   GLY P  56     -36.530 -13.179  -6.618  0.00 97.00      PROA   
ATOM    813  N   ILE P  57     -36.368 -14.069  -4.576  0.00 97.00      PROA   
ATOM    814  HN  ILE P  57     -36.797 -14.597  -3.847  0.00 97.00      PROA   
ATOM    815  CA  ILE P  57     -35.056 -13.500  -4.294  0.00 97.00      PROA   
ATOM    816  HA  ILE P  57     -35.129 -12.449  -4.532  0.00 97.00      PROA   
ATOM    817  CB  ILE P  57     -34.740 -13.542  -2.794  0.00 97.00      PROA   
ATOM    818  HB  ILE P  57     -34.873 -14.589  -2.448  0.00 97.00      PROA   
ATOM    819  CG2 ILE P  57     -33.288 -13.102  -2.489  0.00 97.00      PROA   
ATOM    820 HG21 ILE P  57     -33.104 -12.073  -2.864  0.00 97.00      PROA   
ATOM    821 HG22 ILE P  57     -32.543 -13.789  -2.945  0.00 97.00      PROA   
ATOM    822 HG23 ILE P  57     -33.103 -13.106  -1.393  0.00 97.00      PROA   
ATOM    823  CG1 ILE P  57     -35.763 -12.677  -2.008  0.00 97.00      PROA   
ATOM    824 HG11 ILE P  57     -36.794 -12.925  -2.340  0.00 97.00      PROA   
ATOM    825 HG12 ILE P  57     -35.592 -11.603  -2.239  0.00 97.00      PROA   
ATOM    826  CD  ILE P  57     -35.720 -12.900  -0.490  0.00 97.00      PROA   
ATOM    827  HD1 ILE P  57     -34.748 -12.580  -0.058  0.00 97.00      PROA   
ATOM    828  HD2 ILE P  57     -35.878 -13.976  -0.262  0.00 97.00      PROA   
ATOM    829  HD3 ILE P  57     -36.529 -12.322   0.006  0.00 97.00      PROA   
ATOM    830  C   ILE P  57     -33.914 -14.027  -5.178  0.00 97.00      PROA   
ATOM    831  O   ILE P  57     -33.709 -15.230  -5.365  0.00 97.00      PROA   
ATOM    832  N   THR P  58     -33.112 -13.108  -5.758  0.00 97.00      PROA   
ATOM    833  HN  THR P  58     -33.295 -12.136  -5.632  0.00 97.00      PROA   
ATOM    834  CA  THR P  58     -31.883 -13.397  -6.497  0.00 97.00      PROA   
ATOM    835  HA  THR P  58     -32.130 -14.075  -7.300  0.00 97.00      PROA   
ATOM    836  CB  THR P  58     -31.255 -12.137  -7.089  0.00 97.00      PROA   
ATOM    837  HB  THR P  58     -30.296 -12.367  -7.600  0.00 97.00      PROA   
ATOM    838  OG1 THR P  58     -31.046 -11.146  -6.090  0.00 97.00      PROA   
ATOM    839  HG1 THR P  58     -30.615 -11.589  -5.355  0.00 97.00      PROA   
ATOM    840  CG2 THR P  58     -32.212 -11.512  -8.112  0.00 97.00      PROA   
ATOM    841 HG21 THR P  58     -33.139 -11.143  -7.623  0.00 97.00      PROA   
ATOM    842 HG22 THR P  58     -32.502 -12.242  -8.898  0.00 97.00      PROA   
ATOM    843 HG23 THR P  58     -31.722 -10.645  -8.606  0.00 97.00      PROA   
ATOM    844  C   THR P  58     -30.823 -14.068  -5.633  0.00 97.00      PROA   
ATOM    845  O   THR P  58     -30.493 -13.582  -4.554  0.00 97.00      PROA   
ATOM    846  N   SER P  59     -30.241 -15.195  -6.076  0.00 97.00      PROA   
ATOM    847  HN  SER P  59     -30.443 -15.578  -6.974  0.00 97.00      PROA   
ATOM    848  CA  SER P  59     -29.452 -16.043  -5.189  0.00 97.00      PROA   
ATOM    849  HA  SER P  59     -29.132 -15.485  -4.322  0.00 97.00      PROA   
ATOM    850  CB  SER P  59     -30.304 -17.229  -4.675  0.00 97.00      PROA   
ATOM    851  HB1 SER P  59     -30.728 -17.780  -5.543  0.00 97.00      PROA   
ATOM    852  HB2 SER P  59     -31.155 -16.792  -4.110  0.00 97.00      PROA   
ATOM    853  OG  SER P  59     -29.591 -18.119  -3.814  0.00 97.00      PROA   
ATOM    854  HG1 SER P  59     -28.824 -18.410  -4.312  0.00 97.00      PROA   
ATOM    855  C   SER P  59     -28.171 -16.504  -5.856  0.00 97.00      PROA   
ATOM    856  O   SER P  59     -27.972 -17.682  -6.162  0.00 97.00      PROA   
ATOM    857  N   TYR P  60     -27.289 -15.525  -6.097  0.00 97.00      PROA   
ATOM    858  HN  TYR P  60     -27.565 -14.588  -5.895  0.00 97.00      PROA   
ATOM    859  CA  TYR P  60     -25.935 -15.631  -6.612  0.00 97.00      PROA   
ATOM    860  HA  TYR P  60     -25.979 -16.062  -7.601  0.00 97.00      PROA   
ATOM    861  CB  TYR P  60     -25.303 -14.212  -6.659  0.00 97.00      PROA   
ATOM    862  HB1 TYR P  60     -24.295 -14.233  -7.127  0.00 97.00      PROA   
ATOM    863  HB2 TYR P  60     -25.199 -13.804  -5.631  0.00 97.00      PROA   
ATOM    864  CG  TYR P  60     -26.155 -13.276  -7.462  0.00 97.00      PROA   
ATOM    865  CD1 TYR P  60     -26.198 -13.418  -8.855  0.00 97.00      PROA   
ATOM    866  HD1 TYR P  60     -25.656 -14.223  -9.328  0.00 97.00      PROA   
ATOM    867  CE1 TYR P  60     -26.923 -12.516  -9.638  0.00 97.00      PROA   
ATOM    868  HE1 TYR P  60     -26.925 -12.622 -10.712  0.00 97.00      PROA   
ATOM    869  CZ  TYR P  60     -27.606 -11.461  -9.030  0.00 97.00      PROA   
ATOM    870  OH  TYR P  60     -28.204 -10.485  -9.839  0.00 97.00      PROA   
ATOM    871  HH  TYR P  60     -27.532 -10.262 -10.487  0.00 97.00      PROA   
ATOM    872  CD2 TYR P  60     -26.869 -12.226  -6.855  0.00 97.00      PROA   
ATOM    873  HD2 TYR P  60     -26.838 -12.099  -5.783  0.00 97.00      PROA   
ATOM    874  CE2 TYR P  60     -27.601 -11.322  -7.640  0.00 97.00      PROA   
ATOM    875  HE2 TYR P  60     -28.127 -10.496  -7.185  0.00 97.00      PROA   
ATOM    876  C   TYR P  60     -24.977 -16.474  -5.779  0.00 97.00      PROA   
ATOM    877  O   TYR P  60     -25.038 -16.469  -4.551  0.00 97.00      PROA   
ATOM    878  N   VAL P  61     -24.013 -17.161  -6.429  0.00 97.00      PROA   
ATOM    879  HN  VAL P  61     -24.026 -17.261  -7.421  0.00 97.00      PROA   
ATOM    880  CA  VAL P  61     -22.807 -17.612  -5.742  0.00 97.00      PROA   
ATOM    881  HA  VAL P  61     -22.932 -17.486  -4.676  0.00 97.00      PROA   
ATOM    882  CB  VAL P  61     -22.442 -19.088  -5.963  0.00 97.00      PROA   
ATOM    883  HB  VAL P  61     -21.777 -19.400  -5.129  0.00 97.00      PROA   
ATOM    884  CG1 VAL P  61     -23.722 -19.945  -5.886  0.00 97.00      PROA   
ATOM    885 HG11 VAL P  61     -24.372 -19.753  -6.767  0.00 97.00      PROA   
ATOM    886 HG12 VAL P  61     -24.295 -19.703  -4.965  0.00 97.00      PROA   
ATOM    887 HG13 VAL P  61     -23.464 -21.025  -5.874  0.00 97.00      PROA   
ATOM    888  CG2 VAL P  61     -21.675 -19.335  -7.279  0.00 97.00      PROA   
ATOM    889 HG21 VAL P  61     -20.666 -18.869  -7.273  0.00 97.00      PROA   
ATOM    890 HG22 VAL P  61     -22.236 -18.938  -8.152  0.00 97.00      PROA   
ATOM    891 HG23 VAL P  61     -21.527 -20.424  -7.440  0.00 97.00      PROA   
ATOM    892  C   VAL P  61     -21.650 -16.707  -6.147  0.00 97.00      PROA   
ATOM    893  O   VAL P  61     -21.703 -16.008  -7.162  0.00 97.00      PROA   
ATOM    894  N   GLU P  62     -20.575 -16.700  -5.339  0.00 97.00      PROA   
ATOM    895  HN  GLU P  62     -20.646 -17.169  -4.463  0.00 97.00      PROA   
ATOM    896  CA  GLU P  62     -19.335 -15.930  -5.406  0.00 97.00      PROA   
ATOM    897  HA  GLU P  62     -19.489 -15.041  -4.813  0.00 97.00      PROA   
ATOM    898  CB  GLU P  62     -18.195 -16.768  -4.754  0.00 97.00      PROA   
ATOM    899  HB1 GLU P  62     -17.316 -16.099  -4.635  0.00 97.00      PROA   
ATOM    900  HB2 GLU P  62     -17.896 -17.613  -5.409  0.00 97.00      PROA   
ATOM    901  CG  GLU P  62     -18.526 -17.337  -3.346  0.00 97.00      PROA   
ATOM    902  HG1 GLU P  62     -17.598 -17.510  -2.760  0.00 97.00      PROA   
ATOM    903  HG2 GLU P  62     -19.054 -18.309  -3.452  0.00 97.00      PROA   
ATOM    904  CD  GLU P  62     -19.427 -16.415  -2.551  0.00 97.00      PROA   
ATOM    905  OE1 GLU P  62     -18.968 -15.333  -2.116  0.00 97.00      PROA   
ATOM    906  OE2 GLU P  62     -20.647 -16.716  -2.463  0.00 97.00      PROA   
ATOM    907  C   GLU P  62     -18.849 -15.435  -6.767  0.00 97.00      PROA   
ATOM    908  O   GLU P  62     -18.564 -14.257  -6.968  0.00 97.00      PROA   
ATOM    909  N   SER P  63     -18.777 -16.319  -7.777  0.00 97.00      PROA   
ATOM    910  HN  SER P  63     -19.109 -17.250  -7.648  0.00 97.00      PROA   
ATOM    911  CA  SER P  63     -18.252 -15.995  -9.097  0.00 97.00      PROA   
ATOM    912  HA  SER P  63     -17.332 -15.445  -8.967  0.00 97.00      PROA   
ATOM    913  CB  SER P  63     -17.952 -17.292  -9.906  0.00 97.00      PROA   
ATOM    914  HB1 SER P  63     -17.196 -17.878  -9.341  0.00 97.00      PROA   
ATOM    915  HB2 SER P  63     -17.525 -17.045 -10.901  0.00 97.00      PROA   
ATOM    916  OG  SER P  63     -19.129 -18.089 -10.066  0.00 97.00      PROA   
ATOM    917  HG1 SER P  63     -18.877 -18.975 -10.335  0.00 97.00      PROA   
ATOM    918  C   SER P  63     -19.184 -15.107  -9.912  0.00 97.00      PROA   
ATOM    919  O   SER P  63     -18.784 -14.492 -10.904  0.00 97.00      PROA   
ATOM    920  N   THR P  64     -20.460 -15.012  -9.513  0.00 97.00      PROA   
ATOM    921  HN  THR P  64     -20.739 -15.512  -8.697  0.00 97.00      PROA   
ATOM    922  CA  THR P  64     -21.498 -14.293 -10.241  0.00 97.00      PROA   
ATOM    923  HA  THR P  64     -21.140 -14.021 -11.223  0.00 97.00      PROA   
ATOM    924  CB  THR P  64     -22.741 -15.152 -10.437  0.00 97.00      PROA   
ATOM    925  HB  THR P  64     -23.459 -14.630 -11.104  0.00 97.00      PROA   
ATOM    926  OG1 THR P  64     -23.420 -15.477  -9.231  0.00 97.00      PROA   
ATOM    927  HG1 THR P  64     -22.765 -15.845  -8.633  0.00 97.00      PROA   
ATOM    928  CG2 THR P  64     -22.328 -16.474 -11.086  0.00 97.00      PROA   
ATOM    929 HG21 THR P  64     -21.754 -17.118 -10.385  0.00 97.00      PROA   
ATOM    930 HG22 THR P  64     -21.710 -16.301 -11.993  0.00 97.00      PROA   
ATOM    931 HG23 THR P  64     -23.245 -17.029 -11.376  0.00 97.00      PROA   
ATOM    932  C   THR P  64     -21.921 -13.005  -9.567  0.00 97.00      PROA   
ATOM    933  O   THR P  64     -22.630 -12.194 -10.163  0.00 97.00      PROA   
ATOM    934  N   LYS P  65     -21.456 -12.756  -8.324  0.00 97.00      PROA   
ATOM    935  HN  LYS P  65     -20.834 -13.400  -7.885  0.00 97.00      PROA   
ATOM    936  CA  LYS P  65     -21.803 -11.580  -7.547  0.00 97.00      PROA   
ATOM    937  HA  LYS P  65     -22.878 -11.586  -7.446  0.00 97.00      PROA   
ATOM    938  CB  LYS P  65     -21.206 -11.653  -6.114  0.00 97.00      PROA   
ATOM    939  HB1 LYS P  65     -21.317 -10.672  -5.603  0.00 97.00      PROA   
ATOM    940  HB2 LYS P  65     -20.118 -11.863  -6.195  0.00 97.00      PROA   
ATOM    941  CG  LYS P  65     -21.869 -12.716  -5.218  0.00 97.00      PROA   
ATOM    942  HG1 LYS P  65     -21.799 -13.710  -5.709  0.00 97.00      PROA   
ATOM    943  HG2 LYS P  65     -22.947 -12.473  -5.102  0.00 97.00      PROA   
ATOM    944  CD  LYS P  65     -21.215 -12.809  -3.823  0.00 97.00      PROA   
ATOM    945  HD1 LYS P  65     -21.216 -11.807  -3.342  0.00 97.00      PROA   
ATOM    946  HD2 LYS P  65     -20.153 -13.108  -3.953  0.00 97.00      PROA   
ATOM    947  CE  LYS P  65     -21.916 -13.807  -2.885  0.00 97.00      PROA   
ATOM    948  HE1 LYS P  65     -22.008 -14.797  -3.379  0.00 97.00      PROA   
ATOM    949  HE2 LYS P  65     -22.931 -13.441  -2.621  0.00 97.00      PROA   
ATOM    950  NZ  LYS P  65     -21.149 -13.983  -1.643  0.00 97.00      PROA   
ATOM    951  HZ1 LYS P  65     -20.963 -13.076  -1.168  0.00 97.00      PROA   
ATOM    952  HZ2 LYS P  65     -20.237 -14.431  -1.862  0.00 97.00      PROA   
ATOM    953  HZ3 LYS P  65     -21.618 -14.642  -0.988  0.00 97.00      PROA   
ATOM    954  C   LYS P  65     -21.451 -10.252  -8.219  0.00 97.00      PROA   
ATOM    955  O   LYS P  65     -20.323 -10.018  -8.650  0.00 97.00      PROA   
ATOM    956  N   GLY P  66     -22.447  -9.352  -8.377  0.00 97.00      PROA   
ATOM    957  HN  GLY P  66     -23.371  -9.589  -8.089  0.00 97.00      PROA   
ATOM    958  CA  GLY P  66     -22.287  -8.054  -9.039  0.00 97.00      PROA   
ATOM    959  HA1 GLY P  66     -21.343  -7.619  -8.744  0.00 97.00      PROA   
ATOM    960  HA2 GLY P  66     -23.130  -7.439  -8.759  0.00 97.00      PROA   
ATOM    961  C   GLY P  66     -22.295  -8.119 -10.546  0.00 97.00      PROA   
ATOM    962  O   GLY P  66     -22.916  -7.304 -11.217  0.00 97.00      PROA   
ATOM    963  N   ARG P  67     -21.579  -9.096 -11.123  0.00 97.00      PROA   
ATOM    964  HN  ARG P  67     -21.063  -9.701 -10.521  0.00 97.00      PROA   
ATOM    965  CA  ARG P  67     -21.512  -9.336 -12.550  0.00 97.00      PROA   
ATOM    966  HA  ARG P  67     -21.169  -8.425 -13.018  0.00 97.00      PROA   
ATOM    967  CB  ARG P  67     -20.505 -10.478 -12.854  0.00 97.00      PROA   
ATOM    968  HB1 ARG P  67     -20.536 -10.687 -13.944  0.00 97.00      PROA   
ATOM    969  HB2 ARG P  67     -20.820 -11.406 -12.330  0.00 97.00      PROA   
ATOM    970  CG  ARG P  67     -19.038 -10.153 -12.510  0.00 97.00      PROA   
ATOM    971  HG1 ARG P  67     -18.854 -10.310 -11.425  0.00 97.00      PROA   
ATOM    972  HG2 ARG P  67     -18.868  -9.075 -12.719  0.00 97.00      PROA   
ATOM    973  CD  ARG P  67     -18.037 -10.942 -13.366  0.00 97.00      PROA   
ATOM    974  HD1 ARG P  67     -16.993 -10.632 -13.144  0.00 97.00      PROA   
ATOM    975  HD2 ARG P  67     -18.259 -10.750 -14.438  0.00 97.00      PROA   
ATOM    976  NE  ARG P  67     -18.196 -12.397 -13.051  0.00 97.00      PROA   
ATOM    977  HE  ARG P  67     -18.546 -12.688 -12.160  0.00 97.00      PROA   
ATOM    978  CZ  ARG P  67     -17.926 -13.373 -13.900  0.00 97.00      PROA   
ATOM    979  NH1 ARG P  67     -17.491 -13.191 -15.115  0.00 97.00      PROA   
ATOM    980 HH11 ARG P  67     -17.339 -12.277 -15.491  0.00 97.00      PROA   
ATOM    981 HH12 ARG P  67     -17.145 -13.997 -15.595  0.00 97.00      PROA   
ATOM    982  NH2 ARG P  67     -18.056 -14.616 -13.498  0.00 97.00      PROA   
ATOM    983 HH21 ARG P  67     -18.437 -14.758 -12.585  0.00 97.00      PROA   
ATOM    984 HH22 ARG P  67     -17.954 -15.357 -14.161  0.00 97.00      PROA   
ATOM    985  C   ARG P  67     -22.817  -9.694 -13.251  0.00 97.00      PROA   
ATOM    986  O   ARG P  67     -23.088  -9.247 -14.367  0.00 97.00      PROA   
ATOM    987  N   PHE P  68     -23.623 -10.589 -12.654  0.00 97.00      PROA   
ATOM    988  HN  PHE P  68     -23.425 -10.905 -11.730  0.00 97.00      PROA   
ATOM    989  CA  PHE P  68     -24.731 -11.221 -13.351  0.00 97.00      PROA   
ATOM    990  HA  PHE P  68     -24.732 -10.924 -14.390  0.00 97.00      PROA   
ATOM    991  CB  PHE P  68     -24.658 -12.785 -13.313  0.00 97.00      PROA   
ATOM    992  HB1 PHE P  68     -25.573 -13.206 -13.781  0.00 97.00      PROA   
ATOM    993  HB2 PHE P  68     -24.629 -13.102 -12.248  0.00 97.00      PROA   
ATOM    994  CG  PHE P  68     -23.481 -13.445 -14.021  0.00 97.00      PROA   
ATOM    995  CD1 PHE P  68     -23.401 -14.850 -13.980  0.00 97.00      PROA   
ATOM    996  HD1 PHE P  68     -24.166 -15.405 -13.457  0.00 97.00      PROA   
ATOM    997  CE1 PHE P  68     -22.351 -15.540 -14.601  0.00 97.00      PROA   
ATOM    998  HE1 PHE P  68     -22.312 -16.619 -14.567  0.00 97.00      PROA   
ATOM    999  CZ  PHE P  68     -21.350 -14.832 -15.272  0.00 97.00      PROA   
ATOM   1000  HZ  PHE P  68     -20.542 -15.362 -15.755  0.00 97.00      PROA   
ATOM   1001  CD2 PHE P  68     -22.481 -12.761 -14.739  0.00 97.00      PROA   
ATOM   1002  HD2 PHE P  68     -22.518 -11.687 -14.850  0.00 97.00      PROA   
ATOM   1003  CE2 PHE P  68     -21.414 -13.438 -15.342  0.00 97.00      PROA   
ATOM   1004  HE2 PHE P  68     -20.658 -12.885 -15.878  0.00 97.00      PROA   
ATOM   1005  C   PHE P  68     -26.078 -10.755 -12.806  0.00 97.00      PROA   
ATOM   1006  O   PHE P  68     -26.218 -10.283 -11.681  0.00 97.00      PROA   
ATOM   1007  N   THR P  69     -27.126 -10.883 -13.628  0.00 97.00      PROA   
ATOM   1008  HN  THR P  69     -26.969 -11.212 -14.555  0.00 97.00      PROA   
ATOM   1009  CA  THR P  69     -28.497 -10.491 -13.314  0.00 97.00      PROA   
ATOM   1010  HA  THR P  69     -28.588 -10.293 -12.256  0.00 97.00      PROA   
ATOM   1011  CB  THR P  69     -28.980  -9.235 -14.048  0.00 97.00      PROA   
ATOM   1012  HB  THR P  69     -30.075  -9.239 -14.231  0.00 97.00      PROA   
ATOM   1013  OG1 THR P  69     -28.291  -9.031 -15.277  0.00 97.00      PROA   
ATOM   1014  HG1 THR P  69     -28.055  -9.901 -15.606  0.00 97.00      PROA   
ATOM   1015  CG2 THR P  69     -28.649  -8.015 -13.177  0.00 97.00      PROA   
ATOM   1016 HG21 THR P  69     -27.557  -7.963 -12.981  0.00 97.00      PROA   
ATOM   1017 HG22 THR P  69     -29.181  -8.065 -12.203  0.00 97.00      PROA   
ATOM   1018 HG23 THR P  69     -28.952  -7.079 -13.695  0.00 97.00      PROA   
ATOM   1019  C   THR P  69     -29.435 -11.645 -13.598  0.00 97.00      PROA   
ATOM   1020  O   THR P  69     -29.536 -12.112 -14.729  0.00 97.00      PROA   
ATOM   1021  N   ILE P  70     -30.147 -12.151 -12.573  0.00 97.00      PROA   
ATOM   1022  HN  ILE P  70     -30.100 -11.741 -11.666  0.00 97.00      PROA   
ATOM   1023  CA  ILE P  70     -31.003 -13.327 -12.676  0.00 97.00      PROA   
ATOM   1024  HA  ILE P  70     -30.989 -13.693 -13.692  0.00 97.00      PROA   
ATOM   1025  CB  ILE P  70     -30.514 -14.457 -11.754  0.00 97.00      PROA   
ATOM   1026  HB  ILE P  70     -29.447 -14.644 -11.998  0.00 97.00      PROA   
ATOM   1027  CG2 ILE P  70     -30.572 -14.030 -10.269  0.00 97.00      PROA   
ATOM   1028 HG21 ILE P  70     -31.625 -13.907  -9.937  0.00 97.00      PROA   
ATOM   1029 HG22 ILE P  70     -30.025 -13.079 -10.093  0.00 97.00      PROA   
ATOM   1030 HG23 ILE P  70     -30.106 -14.808  -9.628  0.00 97.00      PROA   
ATOM   1031  CG1 ILE P  70     -31.275 -15.793 -11.944  0.00 97.00      PROA   
ATOM   1032 HG11 ILE P  70     -32.370 -15.622 -11.860  0.00 97.00      PROA   
ATOM   1033 HG12 ILE P  70     -30.987 -16.470 -11.112  0.00 97.00      PROA   
ATOM   1034  CD  ILE P  70     -30.982 -16.505 -13.263  0.00 97.00      PROA   
ATOM   1035  HD1 ILE P  70     -29.899 -16.738 -13.352  0.00 97.00      PROA   
ATOM   1036  HD2 ILE P  70     -31.281 -15.875 -14.129  0.00 97.00      PROA   
ATOM   1037  HD3 ILE P  70     -31.548 -17.459 -13.320  0.00 97.00      PROA   
ATOM   1038  C   ILE P  70     -32.447 -12.933 -12.380  0.00 97.00      PROA   
ATOM   1039  O   ILE P  70     -32.726 -12.130 -11.494  0.00 97.00      PROA   
ATOM   1040  N   SER P  71     -33.425 -13.452 -13.143  0.00 97.00      PROA   
ATOM   1041  HN  SER P  71     -33.221 -14.056 -13.910  0.00 97.00      PROA   
ATOM   1042  CA  SER P  71     -34.823 -13.085 -12.955  0.00 97.00      PROA   
ATOM   1043  HA  SER P  71     -35.014 -12.977 -11.898  0.00 97.00      PROA   
ATOM   1044  CB  SER P  71     -35.192 -11.755 -13.673  0.00 97.00      PROA   
ATOM   1045  HB1 SER P  71     -34.572 -10.940 -13.243  0.00 97.00      PROA   
ATOM   1046  HB2 SER P  71     -36.256 -11.490 -13.493  0.00 97.00      PROA   
ATOM   1047  OG  SER P  71     -34.957 -11.825 -15.080  0.00 97.00      PROA   
ATOM   1048  HG1 SER P  71     -34.021 -12.000 -15.199  0.00 97.00      PROA   
ATOM   1049  C   SER P  71     -35.736 -14.195 -13.444  0.00 97.00      PROA   
ATOM   1050  O   SER P  71     -35.323 -15.075 -14.196  0.00 97.00      PROA   
ATOM   1051  N   SER P  72     -37.010 -14.209 -13.005  0.00 97.00      PROA   
ATOM   1052  HN  SER P  72     -37.370 -13.494 -12.410  0.00 97.00      PROA   
ATOM   1053  CA  SER P  72     -37.955 -15.254 -13.381  0.00 97.00      PROA   
ATOM   1054  HA  SER P  72     -37.640 -15.723 -14.301  0.00 97.00      PROA   
ATOM   1055  CB  SER P  72     -38.089 -16.358 -12.292  0.00 97.00      PROA   
ATOM   1056  HB1 SER P  72     -38.387 -15.892 -11.329  0.00 97.00      PROA   
ATOM   1057  HB2 SER P  72     -37.091 -16.827 -12.154  0.00 97.00      PROA   
ATOM   1058  OG  SER P  72     -39.027 -17.382 -12.637  0.00 97.00      PROA   
ATOM   1059  HG1 SER P  72     -39.789 -17.284 -12.061  0.00 97.00      PROA   
ATOM   1060  C   SER P  72     -39.331 -14.683 -13.642  0.00 97.00      PROA   
ATOM   1061  O   SER P  72     -39.876 -13.917 -12.851  0.00 97.00      PROA   
ATOM   1062  N   ASN P  73     -39.949 -15.077 -14.767  0.00 97.00      PROA   
ATOM   1063  HN  ASN P  73     -39.467 -15.681 -15.397  0.00 97.00      PROA   
ATOM   1064  CA  ASN P  73     -41.367 -14.930 -14.991  0.00 97.00      PROA   
ATOM   1065  HA  ASN P  73     -41.771 -14.173 -14.335  0.00 97.00      PROA   
ATOM   1066  CB  ASN P  73     -41.624 -14.502 -16.469  0.00 97.00      PROA   
ATOM   1067  HB1 ASN P  73     -41.172 -15.259 -17.145  0.00 97.00      PROA   
ATOM   1068  HB2 ASN P  73     -41.109 -13.532 -16.633  0.00 97.00      PROA   
ATOM   1069  CG  ASN P  73     -43.100 -14.358 -16.833  0.00 97.00      PROA   
ATOM   1070  OD1 ASN P  73     -44.021 -14.804 -16.149  0.00 97.00      PROA   
ATOM   1071  ND2 ASN P  73     -43.365 -13.667 -17.964  0.00 97.00      PROA   
ATOM   1072 HD21 ASN P  73     -44.328 -13.527 -18.192  0.00 97.00      PROA   
ATOM   1073 HD22 ASN P  73     -42.617 -13.277 -18.502  0.00 97.00      PROA   
ATOM   1074  C   ASN P  73     -42.025 -16.255 -14.620  0.00 97.00      PROA   
ATOM   1075  O   ASN P  73     -42.102 -17.173 -15.433  0.00 97.00      PROA   
ATOM   1076  N   ASN P  74     -42.523 -16.380 -13.373  0.00 97.00      PROA   
ATOM   1077  HN  ASN P  74     -42.341 -15.663 -12.704  0.00 97.00      PROA   
ATOM   1078  CA  ASN P  74     -43.163 -17.591 -12.873  0.00 97.00      PROA   
ATOM   1079  HA  ASN P  74     -42.460 -18.400 -13.005  0.00 97.00      PROA   
ATOM   1080  CB  ASN P  74     -43.535 -17.489 -11.368  0.00 97.00      PROA   
ATOM   1081  HB1 ASN P  74     -44.116 -18.387 -11.067  0.00 97.00      PROA   
ATOM   1082  HB2 ASN P  74     -44.155 -16.586 -11.183  0.00 97.00      PROA   
ATOM   1083  CG  ASN P  74     -42.297 -17.419 -10.478  0.00 97.00      PROA   
ATOM   1084  OD1 ASN P  74     -41.166 -17.206 -10.918  0.00 97.00      PROA   
ATOM   1085  ND2 ASN P  74     -42.519 -17.636  -9.164  0.00 97.00      PROA   
ATOM   1086 HD21 ASN P  74     -41.751 -17.636  -8.523  0.00 97.00      PROA   
ATOM   1087 HD22 ASN P  74     -43.419 -17.943  -8.854  0.00 97.00      PROA   
ATOM   1088  C   ASN P  74     -44.409 -18.011 -13.646  0.00 97.00      PROA   
ATOM   1089  O   ASN P  74     -44.617 -19.190 -13.906  0.00 97.00      PROA   
ATOM   1090  N   ALA P  75     -45.263 -17.050 -14.054  0.00 97.00      PROA   
ATOM   1091  HN  ALA P  75     -45.044 -16.090 -13.897  0.00 97.00      PROA   
ATOM   1092  CA  ALA P  75     -46.491 -17.306 -14.789  0.00 97.00      PROA   
ATOM   1093  HA  ALA P  75     -47.102 -17.971 -14.196  0.00 97.00      PROA   
ATOM   1094  CB  ALA P  75     -47.235 -15.972 -15.001  0.00 97.00      PROA   
ATOM   1095  HB1 ALA P  75     -46.623 -15.268 -15.604  0.00 97.00      PROA   
ATOM   1096  HB2 ALA P  75     -47.452 -15.497 -14.020  0.00 97.00      PROA   
ATOM   1097  HB3 ALA P  75     -48.201 -16.140 -15.524  0.00 97.00      PROA   
ATOM   1098  C   ALA P  75     -46.272 -18.007 -16.128  0.00 97.00      PROA   
ATOM   1099  O   ALA P  75     -46.988 -18.933 -16.497  0.00 97.00      PROA   
ATOM   1100  N   MET P  76     -45.220 -17.603 -16.860  0.00 97.00      PROA   
ATOM   1101  HN  MET P  76     -44.676 -16.828 -16.547  0.00 97.00      PROA   
ATOM   1102  CA  MET P  76     -44.826 -18.237 -18.106  0.00 97.00      PROA   
ATOM   1103  HA  MET P  76     -45.665 -18.764 -18.536  0.00 97.00      PROA   
ATOM   1104  CB  MET P  76     -44.328 -17.169 -19.117  0.00 97.00      PROA   
ATOM   1105  HB1 MET P  76     -44.033 -17.670 -20.064  0.00 97.00      PROA   
ATOM   1106  HB2 MET P  76     -43.423 -16.674 -18.704  0.00 97.00      PROA   
ATOM   1107  CG  MET P  76     -45.381 -16.092 -19.448  0.00 97.00      PROA   
ATOM   1108  HG1 MET P  76     -44.914 -15.349 -20.128  0.00 97.00      PROA   
ATOM   1109  HG2 MET P  76     -45.660 -15.554 -18.516  0.00 97.00      PROA   
ATOM   1110  SD  MET P  76     -46.878 -16.755 -20.236  0.00 97.00      PROA   
ATOM   1111  CE  MET P  76     -47.747 -15.163 -20.293  0.00 97.00      PROA   
ATOM   1112  HE1 MET P  76     -47.178 -14.417 -20.888  0.00 97.00      PROA   
ATOM   1113  HE2 MET P  76     -47.900 -14.753 -19.272  0.00 97.00      PROA   
ATOM   1114  HE3 MET P  76     -48.747 -15.281 -20.763  0.00 97.00      PROA   
ATOM   1115  C   MET P  76     -43.728 -19.269 -17.877  0.00 97.00      PROA   
ATOM   1116  O   MET P  76     -43.125 -19.781 -18.815  0.00 97.00      PROA   
ATOM   1117  N   ASN P  77     -43.426 -19.589 -16.602  0.00 97.00      PROA   
ATOM   1118  HN  ASN P  77     -43.970 -19.185 -15.871  0.00 97.00      PROA   
ATOM   1119  CA  ASN P  77     -42.409 -20.530 -16.153  0.00 97.00      PROA   
ATOM   1120  HA  ASN P  77     -42.239 -20.296 -15.112  0.00 97.00      PROA   
ATOM   1121  CB  ASN P  77     -42.919 -21.994 -16.225  0.00 97.00      PROA   
ATOM   1122  HB1 ASN P  77     -42.133 -22.702 -15.886  0.00 97.00      PROA   
ATOM   1123  HB2 ASN P  77     -43.201 -22.262 -17.266  0.00 97.00      PROA   
ATOM   1124  CG  ASN P  77     -44.105 -22.171 -15.288  0.00 97.00      PROA   
ATOM   1125  OD1 ASN P  77     -43.948 -22.579 -14.135  0.00 97.00      PROA   
ATOM   1126  ND2 ASN P  77     -45.335 -21.888 -15.767  0.00 97.00      PROA   
ATOM   1127 HD21 ASN P  77     -46.088 -21.873 -15.109  0.00 97.00      PROA   
ATOM   1128 HD22 ASN P  77     -45.424 -21.471 -16.672  0.00 97.00      PROA   
ATOM   1129  C   ASN P  77     -41.040 -20.358 -16.814  0.00 97.00      PROA   
ATOM   1130  O   ASN P  77     -40.373 -21.321 -17.187  0.00 97.00      PROA   
ATOM   1131  N   THR P  78     -40.592 -19.096 -16.966  0.00 97.00      PROA   
ATOM   1132  HN  THR P  78     -41.115 -18.355 -16.551  0.00 97.00      PROA   
ATOM   1133  CA  THR P  78     -39.432 -18.751 -17.785  0.00 97.00      PROA   
ATOM   1134  HA  THR P  78     -38.927 -19.656 -18.087  0.00 97.00      PROA   
ATOM   1135  CB  THR P  78     -39.779 -17.984 -19.058  0.00 97.00      PROA   
ATOM   1136  HB  THR P  78     -40.233 -17.001 -18.809  0.00 97.00      PROA   
ATOM   1137  OG1 THR P  78     -40.701 -18.699 -19.867  0.00 97.00      PROA   
ATOM   1138  HG1 THR P  78     -41.363 -19.109 -19.304  0.00 97.00      PROA   
ATOM   1139  CG2 THR P  78     -38.535 -17.787 -19.941  0.00 97.00      PROA   
ATOM   1140 HG21 THR P  78     -38.074 -18.772 -20.171  0.00 97.00      PROA   
ATOM   1141 HG22 THR P  78     -37.767 -17.149 -19.453  0.00 97.00      PROA   
ATOM   1142 HG23 THR P  78     -38.818 -17.313 -20.905  0.00 97.00      PROA   
ATOM   1143  C   THR P  78     -38.433 -17.914 -17.010  0.00 97.00      PROA   
ATOM   1144  O   THR P  78     -38.732 -16.817 -16.537  0.00 97.00      PROA   
ATOM   1145  N   VAL P  79     -37.193 -18.410 -16.894  0.00 97.00      PROA   
ATOM   1146  HN  VAL P  79     -36.994 -19.275 -17.348  0.00 97.00      PROA   
ATOM   1147  CA  VAL P  79     -36.074 -17.796 -16.203  0.00 97.00      PROA   
ATOM   1148  HA  VAL P  79     -36.440 -17.045 -15.519  0.00 97.00      PROA   
ATOM   1149  CB  VAL P  79     -35.285 -18.839 -15.414  0.00 97.00      PROA   
ATOM   1150  HB  VAL P  79     -34.939 -19.640 -16.103  0.00 97.00      PROA   
ATOM   1151  CG1 VAL P  79     -34.058 -18.243 -14.689  0.00 97.00      PROA   
ATOM   1152 HG11 VAL P  79     -34.374 -17.426 -14.005  0.00 97.00      PROA   
ATOM   1153 HG12 VAL P  79     -33.310 -17.841 -15.404  0.00 97.00      PROA   
ATOM   1154 HG13 VAL P  79     -33.565 -19.029 -14.078  0.00 97.00      PROA   
ATOM   1155  CG2 VAL P  79     -36.224 -19.473 -14.379  0.00 97.00      PROA   
ATOM   1156 HG21 VAL P  79     -37.051 -20.033 -14.865  0.00 97.00      PROA   
ATOM   1157 HG22 VAL P  79     -36.664 -18.702 -13.710  0.00 97.00      PROA   
ATOM   1158 HG23 VAL P  79     -35.645 -20.190 -13.759  0.00 97.00      PROA   
ATOM   1159  C   VAL P  79     -35.152 -17.113 -17.198  0.00 97.00      PROA   
ATOM   1160  O   VAL P  79     -34.847 -17.651 -18.263  0.00 97.00      PROA   
ATOM   1161  N   TYR P  80     -34.673 -15.902 -16.862  0.00 97.00      PROA   
ATOM   1162  HN  TYR P  80     -34.927 -15.500 -15.986  0.00 97.00      PROA   
ATOM   1163  CA  TYR P  80     -33.724 -15.153 -17.662  0.00 97.00      PROA   
ATOM   1164  HA  TYR P  80     -33.414 -15.737 -18.516  0.00 97.00      PROA   
ATOM   1165  CB  TYR P  80     -34.308 -13.804 -18.161  0.00 97.00      PROA   
ATOM   1166  HB1 TYR P  80     -33.529 -13.193 -18.664  0.00 97.00      PROA   
ATOM   1167  HB2 TYR P  80     -34.715 -13.217 -17.310  0.00 97.00      PROA   
ATOM   1168  CG  TYR P  80     -35.419 -14.045 -19.147  0.00 97.00      PROA   
ATOM   1169  CD1 TYR P  80     -35.148 -14.054 -20.526  0.00 97.00      PROA   
ATOM   1170  HD1 TYR P  80     -34.137 -13.897 -20.872  0.00 97.00      PROA   
ATOM   1171  CE1 TYR P  80     -36.182 -14.250 -21.453  0.00 97.00      PROA   
ATOM   1172  HE1 TYR P  80     -35.971 -14.260 -22.512  0.00 97.00      PROA   
ATOM   1173  CZ  TYR P  80     -37.494 -14.435 -21.008  0.00 97.00      PROA   
ATOM   1174  OH  TYR P  80     -38.517 -14.656 -21.949  0.00 97.00      PROA   
ATOM   1175  HH  TYR P  80     -39.304 -14.927 -21.470  0.00 97.00      PROA   
ATOM   1176  CD2 TYR P  80     -36.747 -14.206 -18.713  0.00 97.00      PROA   
ATOM   1177  HD2 TYR P  80     -36.966 -14.183 -17.655  0.00 97.00      PROA   
ATOM   1178  CE2 TYR P  80     -37.781 -14.406 -19.639  0.00 97.00      PROA   
ATOM   1179  HE2 TYR P  80     -38.793 -14.544 -19.288  0.00 97.00      PROA   
ATOM   1180  C   TYR P  80     -32.470 -14.879 -16.848  0.00 97.00      PROA   
ATOM   1181  O   TYR P  80     -32.527 -14.365 -15.729  0.00 97.00      PROA   
ATOM   1182  N   LEU P  81     -31.295 -15.232 -17.395  0.00 97.00      PROA   
ATOM   1183  HN  LEU P  81     -31.273 -15.679 -18.286  0.00 97.00      PROA   
ATOM   1184  CA  LEU P  81     -30.005 -14.946 -16.804  0.00 97.00      PROA   
ATOM   1185  HA  LEU P  81     -30.127 -14.381 -15.892  0.00 97.00      PROA   
ATOM   1186  CB  LEU P  81     -29.249 -16.261 -16.479  0.00 97.00      PROA   
ATOM   1187  HB1 LEU P  81     -29.276 -16.909 -17.381  0.00 97.00      PROA   
ATOM   1188  HB2 LEU P  81     -29.817 -16.798 -15.689  0.00 97.00      PROA   
ATOM   1189  CG  LEU P  81     -27.775 -16.132 -16.028  0.00 97.00      PROA   
ATOM   1190  HG  LEU P  81     -27.191 -15.768 -16.900  0.00 97.00      PROA   
ATOM   1191  CD1 LEU P  81     -27.572 -15.152 -14.863  0.00 97.00      PROA   
ATOM   1192 HD11 LEU P  81     -28.180 -15.456 -13.984  0.00 97.00      PROA   
ATOM   1193 HD12 LEU P  81     -27.859 -14.118 -15.151  0.00 97.00      PROA   
ATOM   1194 HD13 LEU P  81     -26.502 -15.141 -14.564  0.00 97.00      PROA   
ATOM   1195  CD2 LEU P  81     -27.208 -17.505 -15.641  0.00 97.00      PROA   
ATOM   1196 HD21 LEU P  81     -27.404 -18.247 -16.445  0.00 97.00      PROA   
ATOM   1197 HD22 LEU P  81     -27.685 -17.871 -14.707  0.00 97.00      PROA   
ATOM   1198 HD23 LEU P  81     -26.111 -17.436 -15.480  0.00 97.00      PROA   
ATOM   1199  C   LEU P  81     -29.199 -14.080 -17.753  0.00 97.00      PROA   
ATOM   1200  O   LEU P  81     -28.747 -14.520 -18.807  0.00 97.00      PROA   
ATOM   1201  N   GLN P  82     -28.984 -12.811 -17.379  0.00 97.00      PROA   
ATOM   1202  HN  GLN P  82     -29.344 -12.494 -16.505  0.00 97.00      PROA   
ATOM   1203  CA  GLN P  82     -28.202 -11.855 -18.132  0.00 97.00      PROA   
ATOM   1204  HA  GLN P  82     -28.026 -12.230 -19.130  0.00 97.00      PROA   
ATOM   1205  CB  GLN P  82     -28.967 -10.509 -18.253  0.00 97.00      PROA   
ATOM   1206  HB1 GLN P  82     -29.382 -10.237 -17.258  0.00 97.00      PROA   
ATOM   1207  HB2 GLN P  82     -29.841 -10.697 -18.912  0.00 97.00      PROA   
ATOM   1208  CG  GLN P  82     -28.175  -9.296 -18.811  0.00 97.00      PROA   
ATOM   1209  HG1 GLN P  82     -27.413  -8.973 -18.071  0.00 97.00      PROA   
ATOM   1210  HG2 GLN P  82     -28.873  -8.447 -18.975  0.00 97.00      PROA   
ATOM   1211  CD  GLN P  82     -27.508  -9.609 -20.149  0.00 97.00      PROA   
ATOM   1212  OE1 GLN P  82     -28.123 -10.144 -21.071  0.00 97.00      PROA   
ATOM   1213  NE2 GLN P  82     -26.210  -9.285 -20.294  0.00 97.00      PROA   
ATOM   1214 HE21 GLN P  82     -25.779  -9.579 -21.147  0.00 97.00      PROA   
ATOM   1215 HE22 GLN P  82     -25.704  -8.807 -19.577  0.00 97.00      PROA   
ATOM   1216  C   GLN P  82     -26.844 -11.699 -17.468  0.00 97.00      PROA   
ATOM   1217  O   GLN P  82     -26.734 -11.325 -16.301  0.00 97.00      PROA   
ATOM   1218  N   MET P  83     -25.768 -12.028 -18.189  0.00 97.00      PROA   
ATOM   1219  HN  MET P  83     -25.878 -12.269 -19.150  0.00 97.00      PROA   
ATOM   1220  CA  MET P  83     -24.428 -12.175 -17.668  0.00 97.00      PROA   
ATOM   1221  HA  MET P  83     -24.429 -12.073 -16.593  0.00 97.00      PROA   
ATOM   1222  CB  MET P  83     -23.850 -13.550 -18.083  0.00 97.00      PROA   
ATOM   1223  HB1 MET P  83     -22.841 -13.678 -17.635  0.00 97.00      PROA   
ATOM   1224  HB2 MET P  83     -23.737 -13.576 -19.188  0.00 97.00      PROA   
ATOM   1225  CG  MET P  83     -24.743 -14.733 -17.670  0.00 97.00      PROA   
ATOM   1226  HG1 MET P  83     -25.674 -14.713 -18.277  0.00 97.00      PROA   
ATOM   1227  HG2 MET P  83     -25.041 -14.584 -16.611  0.00 97.00      PROA   
ATOM   1228  SD  MET P  83     -23.952 -16.358 -17.830  0.00 97.00      PROA   
ATOM   1229  CE  MET P  83     -23.686 -16.336 -19.625  0.00 97.00      PROA   
ATOM   1230  HE1 MET P  83     -22.920 -15.584 -19.911  0.00 97.00      PROA   
ATOM   1231  HE2 MET P  83     -24.627 -16.095 -20.165  0.00 97.00      PROA   
ATOM   1232  HE3 MET P  83     -23.333 -17.327 -19.980  0.00 97.00      PROA   
ATOM   1233  C   MET P  83     -23.533 -11.110 -18.258  0.00 97.00      PROA   
ATOM   1234  O   MET P  83     -23.584 -10.851 -19.456  0.00 97.00      PROA   
ATOM   1235  N   ASN P  84     -22.689 -10.458 -17.439  0.00 97.00      PROA   
ATOM   1236  HN  ASN P  84     -22.650 -10.647 -16.461  0.00 97.00      PROA   
ATOM   1237  CA  ASN P  84     -21.826  -9.384 -17.896  0.00 97.00      PROA   
ATOM   1238  HA  ASN P  84     -21.761  -9.399 -18.974  0.00 97.00      PROA   
ATOM   1239  CB  ASN P  84     -22.331  -7.998 -17.401  0.00 97.00      PROA   
ATOM   1240  HB1 ASN P  84     -21.825  -7.184 -17.962  0.00 97.00      PROA   
ATOM   1241  HB2 ASN P  84     -22.120  -7.862 -16.318  0.00 97.00      PROA   
ATOM   1242  CG  ASN P  84     -23.832  -7.868 -17.640  0.00 97.00      PROA   
ATOM   1243  OD1 ASN P  84     -24.280  -7.694 -18.776  0.00 97.00      PROA   
ATOM   1244  ND2 ASN P  84     -24.638  -7.946 -16.558  0.00 97.00      PROA   
ATOM   1245 HD21 ASN P  84     -25.620  -7.808 -16.681  0.00 97.00      PROA   
ATOM   1246 HD22 ASN P  84     -24.239  -8.163 -15.667  0.00 97.00      PROA   
ATOM   1247  C   ASN P  84     -20.411  -9.603 -17.385  0.00 97.00      PROA   
ATOM   1248  O   ASN P  84     -20.197 -10.265 -16.369  0.00 97.00      PROA   
ATOM   1249  N   SER P  85     -19.394  -9.055 -18.083  0.00 97.00      PROA   
ATOM   1250  HN  SER P  85     -19.561  -8.617 -18.963  0.00 97.00      PROA   
ATOM   1251  CA  SER P  85     -17.989  -9.160 -17.684  0.00 97.00      PROA   
ATOM   1252  HA  SER P  85     -17.418  -8.678 -18.464  0.00 97.00      PROA   
ATOM   1253  CB  SER P  85     -17.638  -8.412 -16.368  0.00 97.00      PROA   
ATOM   1254  HB1 SER P  85     -16.583  -8.603 -16.078  0.00 97.00      PROA   
ATOM   1255  HB2 SER P  85     -18.297  -8.750 -15.541  0.00 97.00      PROA   
ATOM   1256  OG  SER P  85     -17.766  -7.002 -16.530  0.00 97.00      PROA   
ATOM   1257  HG1 SER P  85     -18.645  -6.829 -16.875  0.00 97.00      PROA   
ATOM   1258  C   SER P  85     -17.464 -10.585 -17.638  0.00 97.00      PROA   
ATOM   1259  O   SER P  85     -16.849 -11.020 -16.660  0.00 97.00      PROA   
ATOM   1260  N   LEU P  86     -17.741 -11.372 -18.692  0.00 97.00      PROA   
ATOM   1261  HN  LEU P  86     -18.275 -11.005 -19.449  0.00 97.00      PROA   
ATOM   1262  CA  LEU P  86     -17.323 -12.756 -18.829  0.00 97.00      PROA   
ATOM   1263  HA  LEU P  86     -17.631 -13.271 -17.931  0.00 97.00      PROA   
ATOM   1264  CB  LEU P  86     -18.058 -13.420 -20.020  0.00 97.00      PROA   
ATOM   1265  HB1 LEU P  86     -17.658 -14.438 -20.213  0.00 97.00      PROA   
ATOM   1266  HB2 LEU P  86     -17.865 -12.805 -20.925  0.00 97.00      PROA   
ATOM   1267  CG  LEU P  86     -19.588 -13.537 -19.821  0.00 97.00      PROA   
ATOM   1268  HG  LEU P  86     -19.980 -12.571 -19.437  0.00 97.00      PROA   
ATOM   1269  CD1 LEU P  86     -20.289 -13.805 -21.158  0.00 97.00      PROA   
ATOM   1270 HD11 LEU P  86     -19.917 -14.747 -21.613  0.00 97.00      PROA   
ATOM   1271 HD12 LEU P  86     -20.099 -12.967 -21.862  0.00 97.00      PROA   
ATOM   1272 HD13 LEU P  86     -21.387 -13.887 -21.008  0.00 97.00      PROA   
ATOM   1273  CD2 LEU P  86     -19.947 -14.640 -18.815  0.00 97.00      PROA   
ATOM   1274 HD21 LEU P  86     -19.486 -14.441 -17.824  0.00 97.00      PROA   
ATOM   1275 HD22 LEU P  86     -19.591 -15.624 -19.187  0.00 97.00      PROA   
ATOM   1276 HD23 LEU P  86     -21.048 -14.700 -18.682  0.00 97.00      PROA   
ATOM   1277  C   LEU P  86     -15.811 -12.971 -18.931  0.00 97.00      PROA   
ATOM   1278  O   LEU P  86     -15.100 -12.279 -19.654  0.00 97.00      PROA   
ATOM   1279  N   LYS P  87     -15.273 -13.960 -18.201  0.00 97.00      PROA   
ATOM   1280  HN  LYS P  87     -15.833 -14.526 -17.601  0.00 97.00      PROA   
ATOM   1281  CA  LYS P  87     -13.874 -14.333 -18.218  0.00 97.00      PROA   
ATOM   1282  HA  LYS P  87     -13.285 -13.535 -18.644  0.00 97.00      PROA   
ATOM   1283  CB  LYS P  87     -13.398 -14.680 -16.781  0.00 97.00      PROA   
ATOM   1284  HB1 LYS P  87     -12.313 -14.920 -16.778  0.00 97.00      PROA   
ATOM   1285  HB2 LYS P  87     -13.930 -15.613 -16.496  0.00 97.00      PROA   
ATOM   1286  CG  LYS P  87     -13.661 -13.614 -15.701  0.00 97.00      PROA   
ATOM   1287  HG1 LYS P  87     -14.728 -13.303 -15.689  0.00 97.00      PROA   
ATOM   1288  HG2 LYS P  87     -13.064 -12.718 -15.972  0.00 97.00      PROA   
ATOM   1289  CD  LYS P  87     -13.238 -14.084 -14.290  0.00 97.00      PROA   
ATOM   1290  HD1 LYS P  87     -12.985 -13.184 -13.690  0.00 97.00      PROA   
ATOM   1291  HD2 LYS P  87     -12.305 -14.680 -14.378  0.00 97.00      PROA   
ATOM   1292  CE  LYS P  87     -14.278 -14.886 -13.478  0.00 97.00      PROA   
ATOM   1293  HE1 LYS P  87     -15.171 -14.259 -13.270  0.00 97.00      PROA   
ATOM   1294  HE2 LYS P  87     -13.826 -15.200 -12.513  0.00 97.00      PROA   
ATOM   1295  NZ  LYS P  87     -14.719 -16.095 -14.185  0.00 97.00      PROA   
ATOM   1296  HZ1 LYS P  87     -15.134 -16.832 -13.579  0.00 97.00      PROA   
ATOM   1297  HZ2 LYS P  87     -13.891 -16.562 -14.607  0.00 97.00      PROA   
ATOM   1298  HZ3 LYS P  87     -15.362 -15.868 -14.970  0.00 97.00      PROA   
ATOM   1299  C   LYS P  87     -13.727 -15.609 -19.047  0.00 97.00      PROA   
ATOM   1300  O   LYS P  87     -14.723 -16.310 -19.237  0.00 97.00      PROA   
ATOM   1301  N   PRO P  88     -12.541 -15.989 -19.524  0.00 97.00      PROA   
ATOM   1302  CD  PRO P  88     -11.357 -15.128 -19.576  0.00 97.00      PROA   
ATOM   1303  HD1 PRO P  88     -10.949 -15.002 -18.550  0.00 97.00      PROA   
ATOM   1304  HD2 PRO P  88     -11.595 -14.139 -20.023  0.00 97.00      PROA   
ATOM   1305  CA  PRO P  88     -12.263 -17.312 -20.087  0.00 97.00      PROA   
ATOM   1306  HA  PRO P  88     -12.708 -17.309 -21.071  0.00 97.00      PROA   
ATOM   1307  CB  PRO P  88     -10.732 -17.362 -20.169  0.00 97.00      PROA   
ATOM   1308  HB1 PRO P  88     -10.387 -18.051 -20.970  0.00 97.00      PROA   
ATOM   1309  HB2 PRO P  88     -10.298 -17.682 -19.197  0.00 97.00      PROA   
ATOM   1310  CG  PRO P  88     -10.359 -15.902 -20.443  0.00 97.00      PROA   
ATOM   1311  HG1 PRO P  88      -9.301 -15.673 -20.191  0.00 97.00      PROA   
ATOM   1312  HG2 PRO P  88     -10.544 -15.671 -21.514  0.00 97.00      PROA   
ATOM   1313  C   PRO P  88     -12.896 -18.521 -19.409  0.00 97.00      PROA   
ATOM   1314  O   PRO P  88     -13.515 -19.318 -20.102  0.00 97.00      PROA   
ATOM   1315  N   GLU P  89     -12.824 -18.690 -18.072  0.00 97.00      PROA   
ATOM   1316  HN  GLU P  89     -12.365 -18.042 -17.468  0.00 97.00      PROA   
ATOM   1317  CA  GLU P  89     -13.428 -19.840 -17.412  0.00 97.00      PROA   
ATOM   1318  HA  GLU P  89     -13.549 -20.624 -18.145  0.00 97.00      PROA   
ATOM   1319  CB  GLU P  89     -12.503 -20.496 -16.347  0.00 97.00      PROA   
ATOM   1320  HB1 GLU P  89     -11.647 -20.950 -16.891  0.00 97.00      PROA   
ATOM   1321  HB2 GLU P  89     -13.057 -21.347 -15.897  0.00 97.00      PROA   
ATOM   1322  CG  GLU P  89     -11.910 -19.589 -15.235  0.00 97.00      PROA   
ATOM   1323  HG1 GLU P  89     -11.017 -19.075 -15.650  0.00 97.00      PROA   
ATOM   1324  HG2 GLU P  89     -11.566 -20.198 -14.372  0.00 97.00      PROA   
ATOM   1325  CD  GLU P  89     -12.844 -18.512 -14.738  0.00 97.00      PROA   
ATOM   1326  OE1 GLU P  89     -13.702 -18.763 -13.847  0.00 97.00      PROA   
ATOM   1327  OE2 GLU P  89     -12.749 -17.375 -15.267  0.00 97.00      PROA   
ATOM   1328  C   GLU P  89     -14.858 -19.595 -16.925  0.00 97.00      PROA   
ATOM   1329  O   GLU P  89     -15.402 -20.331 -16.100  0.00 97.00      PROA   
ATOM   1330  N   ASP P  90     -15.534 -18.578 -17.504  0.00 97.00      PROA   
ATOM   1331  HN  ASP P  90     -15.051 -17.918 -18.075  0.00 97.00      PROA   
ATOM   1332  CA  ASP P  90     -16.981 -18.517 -17.545  0.00 97.00      PROA   
ATOM   1333  HA  ASP P  90     -17.400 -19.098 -16.736  0.00 97.00      PROA   
ATOM   1334  CB  ASP P  90     -17.487 -17.047 -17.487  0.00 97.00      PROA   
ATOM   1335  HB1 ASP P  90     -18.589 -17.021 -17.623  0.00 97.00      PROA   
ATOM   1336  HB2 ASP P  90     -17.027 -16.456 -18.308  0.00 97.00      PROA   
ATOM   1337  CG  ASP P  90     -17.187 -16.386 -16.173  0.00 97.00      PROA   
ATOM   1338  OD1 ASP P  90     -17.710 -16.798 -15.107  0.00 97.00      PROA   
ATOM   1339  OD2 ASP P  90     -16.463 -15.363 -16.147  0.00 97.00      PROA   
ATOM   1340  C   ASP P  90     -17.481 -19.157 -18.848  0.00 97.00      PROA   
ATOM   1341  O   ASP P  90     -18.690 -19.291 -19.057  0.00 97.00      PROA   
ATOM   1342  N   THR P  91     -16.563 -19.611 -19.739  0.00 97.00      PROA   
ATOM   1343  HN  THR P  91     -15.589 -19.458 -19.587  0.00 97.00      PROA   
ATOM   1344  CA  THR P  91     -16.888 -20.470 -20.880  0.00 97.00      PROA   
ATOM   1345  HA  THR P  91     -17.749 -20.024 -21.357  0.00 97.00      PROA   
ATOM   1346  CB  THR P  91     -15.775 -20.585 -21.932  0.00 97.00      PROA   
ATOM   1347  HB  THR P  91     -15.235 -19.614 -21.961  0.00 97.00      PROA   
ATOM   1348  OG1 THR P  91     -16.310 -20.794 -23.227  0.00 97.00      PROA   
ATOM   1349  HG1 THR P  91     -17.152 -21.243 -23.124  0.00 97.00      PROA   
ATOM   1350  CG2 THR P  91     -14.739 -21.697 -21.714  0.00 97.00      PROA   
ATOM   1351 HG21 THR P  91     -15.187 -22.704 -21.861  0.00 97.00      PROA   
ATOM   1352 HG22 THR P  91     -14.311 -21.639 -20.691  0.00 97.00      PROA   
ATOM   1353 HG23 THR P  91     -13.909 -21.581 -22.443  0.00 97.00      PROA   
ATOM   1354  C   THR P  91     -17.296 -21.845 -20.391  0.00 97.00      PROA   
ATOM   1355  O   THR P  91     -16.601 -22.490 -19.610  0.00 97.00      PROA   
ATOM   1356  N   ALA P  92     -18.487 -22.312 -20.785  0.00 97.00      PROA   
ATOM   1357  HN  ALA P  92     -19.050 -21.848 -21.465  0.00 97.00      PROA   
ATOM   1358  CA  ALA P  92     -19.002 -23.543 -20.245  0.00 97.00      PROA   
ATOM   1359  HA  ALA P  92     -18.257 -24.319 -20.344  0.00 97.00      PROA   
ATOM   1360  CB  ALA P  92     -19.413 -23.359 -18.768  0.00 97.00      PROA   
ATOM   1361  HB1 ALA P  92     -20.209 -22.588 -18.682  0.00 97.00      PROA   
ATOM   1362  HB2 ALA P  92     -18.546 -23.012 -18.166  0.00 97.00      PROA   
ATOM   1363  HB3 ALA P  92     -19.778 -24.310 -18.326  0.00 97.00      PROA   
ATOM   1364  C   ALA P  92     -20.215 -23.975 -21.034  0.00 97.00      PROA   
ATOM   1365  O   ALA P  92     -20.813 -23.184 -21.761  0.00 97.00      PROA   
ATOM   1366  N   VAL P  93     -20.653 -25.227 -20.844  0.00 97.00      PROA   
ATOM   1367  HN  VAL P  93     -20.120 -25.874 -20.303  0.00 97.00      PROA   
ATOM   1368  CA  VAL P  93     -22.011 -25.616 -21.175  0.00 97.00      PROA   
ATOM   1369  HA  VAL P  93     -22.391 -24.966 -21.949  0.00 97.00      PROA   
ATOM   1370  CB  VAL P  93     -22.103 -27.026 -21.757  0.00 97.00      PROA   
ATOM   1371  HB  VAL P  93     -21.610 -27.003 -22.753  0.00 97.00      PROA   
ATOM   1372  CG1 VAL P  93     -21.346 -28.048 -20.888  0.00 97.00      PROA   
ATOM   1373 HG11 VAL P  93     -21.698 -28.004 -19.836  0.00 97.00      PROA   
ATOM   1374 HG12 VAL P  93     -20.252 -27.855 -20.903  0.00 97.00      PROA   
ATOM   1375 HG13 VAL P  93     -21.515 -29.075 -21.275  0.00 97.00      PROA   
ATOM   1376  CG2 VAL P  93     -23.574 -27.434 -21.965  0.00 97.00      PROA   
ATOM   1377 HG21 VAL P  93     -24.107 -26.680 -22.582  0.00 97.00      PROA   
ATOM   1378 HG22 VAL P  93     -24.104 -27.548 -20.995  0.00 97.00      PROA   
ATOM   1379 HG23 VAL P  93     -23.630 -28.409 -22.494  0.00 97.00      PROA   
ATOM   1380  C   VAL P  93     -22.892 -25.375 -19.948  0.00 97.00      PROA   
ATOM   1381  O   VAL P  93     -22.660 -25.893 -18.853  0.00 97.00      PROA   
ATOM   1382  N   TYR P  94     -23.904 -24.502 -20.081  0.00 97.00      PROA   
ATOM   1383  HN  TYR P  94     -24.113 -24.116 -20.977  0.00 97.00      PROA   
ATOM   1384  CA  TYR P  94     -24.731 -24.033 -18.984  0.00 97.00      PROA   
ATOM   1385  HA  TYR P  94     -24.210 -24.167 -18.047  0.00 97.00      PROA   
ATOM   1386  CB  TYR P  94     -25.121 -22.531 -19.133  0.00 97.00      PROA   
ATOM   1387  HB1 TYR P  94     -26.014 -22.289 -18.518  0.00 97.00      PROA   
ATOM   1388  HB2 TYR P  94     -25.384 -22.319 -20.192  0.00 97.00      PROA   
ATOM   1389  CG  TYR P  94     -24.018 -21.588 -18.728  0.00 97.00      PROA   
ATOM   1390  CD1 TYR P  94     -22.818 -21.527 -19.452  0.00 97.00      PROA   
ATOM   1391  HD1 TYR P  94     -22.656 -22.196 -20.284  0.00 97.00      PROA   
ATOM   1392  CE1 TYR P  94     -21.840 -20.576 -19.137  0.00 97.00      PROA   
ATOM   1393  HE1 TYR P  94     -20.909 -20.559 -19.684  0.00 97.00      PROA   
ATOM   1394  CZ  TYR P  94     -22.068 -19.645 -18.129  0.00 97.00      PROA   
ATOM   1395  OH  TYR P  94     -21.059 -18.709 -17.834  0.00 97.00      PROA   
ATOM   1396  HH  TYR P  94     -20.347 -18.861 -18.459  0.00 97.00      PROA   
ATOM   1397  CD2 TYR P  94     -24.217 -20.670 -17.678  0.00 97.00      PROA   
ATOM   1398  HD2 TYR P  94     -25.147 -20.681 -17.129  0.00 97.00      PROA   
ATOM   1399  CE2 TYR P  94     -23.253 -19.694 -17.389  0.00 97.00      PROA   
ATOM   1400  HE2 TYR P  94     -23.422 -18.982 -16.595  0.00 97.00      PROA   
ATOM   1401  C   TYR P  94     -26.007 -24.839 -18.888  0.00 97.00      PROA   
ATOM   1402  O   TYR P  94     -26.888 -24.722 -19.734  0.00 97.00      PROA   
ATOM   1403  N   PHE P  95     -26.142 -25.660 -17.835  0.00 97.00      PROA   
ATOM   1404  HN  PHE P  95     -25.442 -25.730 -17.129  0.00 97.00      PROA   
ATOM   1405  CA  PHE P  95     -27.330 -26.450 -17.589  0.00 97.00      PROA   
ATOM   1406  HA  PHE P  95     -27.853 -26.635 -18.516  0.00 97.00      PROA   
ATOM   1407  CB  PHE P  95     -27.009 -27.809 -16.906  0.00 97.00      PROA   
ATOM   1408  HB1 PHE P  95     -27.951 -28.360 -16.699  0.00 97.00      PROA   
ATOM   1409  HB2 PHE P  95     -26.478 -27.636 -15.946  0.00 97.00      PROA   
ATOM   1410  CG  PHE P  95     -26.136 -28.674 -17.773  0.00 97.00      PROA   
ATOM   1411  CD1 PHE P  95     -24.736 -28.543 -17.753  0.00 97.00      PROA   
ATOM   1412  HD1 PHE P  95     -24.276 -27.796 -17.124  0.00 97.00      PROA   
ATOM   1413  CE1 PHE P  95     -23.935 -29.355 -18.564  0.00 97.00      PROA   
ATOM   1414  HE1 PHE P  95     -22.860 -29.246 -18.548  0.00 97.00      PROA   
ATOM   1415  CZ  PHE P  95     -24.522 -30.314 -19.397  0.00 97.00      PROA   
ATOM   1416  HZ  PHE P  95     -23.906 -30.918 -20.047  0.00 97.00      PROA   
ATOM   1417  CD2 PHE P  95     -26.711 -29.670 -18.579  0.00 97.00      PROA   
ATOM   1418  HD2 PHE P  95     -27.785 -29.783 -18.607  0.00 97.00      PROA   
ATOM   1419  CE2 PHE P  95     -25.911 -30.481 -19.394  0.00 97.00      PROA   
ATOM   1420  HE2 PHE P  95     -26.374 -31.203 -20.050  0.00 97.00      PROA   
ATOM   1421  C   PHE P  95     -28.276 -25.686 -16.686  0.00 97.00      PROA   
ATOM   1422  O   PHE P  95     -27.879 -25.128 -15.660  0.00 97.00      PROA   
ATOM   1423  N   CYS P  96     -29.564 -25.654 -17.043  0.00 97.00      PROA   
ATOM   1424  HN  CYS P  96     -29.849 -26.076 -17.900  0.00 97.00      PROA   
ATOM   1425  CA  CYS P  96     -30.606 -25.134 -16.183  0.00 97.00      PROA   
ATOM   1426  HA  CYS P  96     -30.202 -24.373 -15.532  0.00 97.00      PROA   
ATOM   1427  CB  CYS P  96     -31.725 -24.508 -17.046  0.00 97.00      PROA   
ATOM   1428  HB1 CYS P  96     -32.156 -25.291 -17.705  0.00 97.00      PROA   
ATOM   1429  HB2 CYS P  96     -31.233 -23.762 -17.707  0.00 97.00      PROA   
ATOM   1430  SG  CYS P  96     -33.028 -23.656 -16.107  0.00 97.00      PROA   
ATOM   1431  C   CYS P  96     -31.141 -26.264 -15.315  0.00 97.00      PROA   
ATOM   1432  O   CYS P  96     -31.262 -27.405 -15.757  0.00 97.00      PROA   
ATOM   1433  N   ALA P  97     -31.442 -26.009 -14.031  0.00 97.00      PROA   
ATOM   1434  HN  ALA P  97     -31.306 -25.107 -13.628  0.00 97.00      PROA   
ATOM   1435  CA  ALA P  97     -31.893 -27.078 -13.170  0.00 97.00      PROA   
ATOM   1436  HA  ALA P  97     -32.523 -27.741 -13.745  0.00 97.00      PROA   
ATOM   1437  CB  ALA P  97     -30.687 -27.873 -12.651  0.00 97.00      PROA   
ATOM   1438  HB1 ALA P  97     -30.109 -27.278 -11.913  0.00 97.00      PROA   
ATOM   1439  HB2 ALA P  97     -30.013 -28.108 -13.503  0.00 97.00      PROA   
ATOM   1440  HB3 ALA P  97     -31.004 -28.835 -12.195  0.00 97.00      PROA   
ATOM   1441  C   ALA P  97     -32.749 -26.593 -12.012  0.00 97.00      PROA   
ATOM   1442  O   ALA P  97     -32.634 -25.466 -11.536  0.00 97.00      PROA   
ATOM   1443  N   LEU P  98     -33.652 -27.460 -11.531  0.00 97.00      PROA   
ATOM   1444  HN  LEU P  98     -33.661 -28.388 -11.896  0.00 97.00      PROA   
ATOM   1445  CA  LEU P  98     -34.639 -27.134 -10.523  0.00 97.00      PROA   
ATOM   1446  HA  LEU P  98     -34.494 -26.122 -10.175  0.00 97.00      PROA   
ATOM   1447  CB  LEU P  98     -36.068 -27.269 -11.112  0.00 97.00      PROA   
ATOM   1448  HB1 LEU P  98     -36.236 -28.334 -11.380  0.00 97.00      PROA   
ATOM   1449  HB2 LEU P  98     -36.111 -26.685 -12.056  0.00 97.00      PROA   
ATOM   1450  CG  LEU P  98     -37.237 -26.809 -10.217  0.00 97.00      PROA   
ATOM   1451  HG  LEU P  98     -37.071 -27.162  -9.177  0.00 97.00      PROA   
ATOM   1452  CD1 LEU P  98     -37.352 -25.286 -10.224  0.00 97.00      PROA   
ATOM   1453 HD11 LEU P  98     -37.554 -24.918 -11.252  0.00 97.00      PROA   
ATOM   1454 HD12 LEU P  98     -36.400 -24.831  -9.875  0.00 97.00      PROA   
ATOM   1455 HD13 LEU P  98     -38.174 -24.930  -9.567  0.00 97.00      PROA   
ATOM   1456  CD2 LEU P  98     -38.558 -27.403 -10.712  0.00 97.00      PROA   
ATOM   1457 HD21 LEU P  98     -38.531 -28.513 -10.687  0.00 97.00      PROA   
ATOM   1458 HD22 LEU P  98     -38.744 -27.080 -11.759  0.00 97.00      PROA   
ATOM   1459 HD23 LEU P  98     -39.406 -27.047 -10.087  0.00 97.00      PROA   
ATOM   1460  C   LEU P  98     -34.463 -28.053  -9.325  0.00 97.00      PROA   
ATOM   1461  O   LEU P  98     -34.314 -29.273  -9.442  0.00 97.00      PROA   
ATOM   1462  N   GLY P  99     -34.443 -27.484  -8.107  0.00 97.00      PROA   
ATOM   1463  HN  GLY P  99     -34.557 -26.497  -8.026  0.00 97.00      PROA   
ATOM   1464  CA  GLY P  99     -34.422 -28.268  -6.878  0.00 97.00      PROA   
ATOM   1465  HA1 GLY P  99     -34.205 -27.575  -6.079  0.00 97.00      PROA   
ATOM   1466  HA2 GLY P  99     -33.684 -29.052  -6.967  0.00 97.00      PROA   
ATOM   1467  C   GLY P  99     -35.725 -28.942  -6.534  0.00 97.00      PROA   
ATOM   1468  O   GLY P  99     -36.740 -28.779  -7.196  0.00 97.00      PROA   
ATOM   1469  N   VAL P 100     -35.735 -29.678  -5.410  0.00 97.00      PROA   
ATOM   1470  HN  VAL P 100     -34.888 -29.993  -4.988  0.00 97.00      PROA   
ATOM   1471  CA  VAL P 100     -36.962 -30.004  -4.687  0.00 97.00      PROA   
ATOM   1472  HA  VAL P 100     -37.818 -29.859  -5.329  0.00 97.00      PROA   
ATOM   1473  CB  VAL P 100     -36.925 -31.469  -4.244  0.00 97.00      PROA   
ATOM   1474  HB  VAL P 100     -36.654 -32.075  -5.135  0.00 97.00      PROA   
ATOM   1475  CG1 VAL P 100     -35.865 -31.724  -3.151  0.00 97.00      PROA   
ATOM   1476 HG11 VAL P 100     -36.113 -31.188  -2.210  0.00 97.00      PROA   
ATOM   1477 HG12 VAL P 100     -34.849 -31.419  -3.482  0.00 97.00      PROA   
ATOM   1478 HG13 VAL P 100     -35.829 -32.809  -2.914  0.00 97.00      PROA   
ATOM   1479  CG2 VAL P 100     -38.323 -31.934  -3.788  0.00 97.00      PROA   
ATOM   1480 HG21 VAL P 100     -39.080 -31.734  -4.576  0.00 97.00      PROA   
ATOM   1481 HG22 VAL P 100     -38.631 -31.419  -2.853  0.00 97.00      PROA   
ATOM   1482 HG23 VAL P 100     -38.312 -33.027  -3.585  0.00 97.00      PROA   
ATOM   1483  C   VAL P 100     -37.089 -29.031  -3.505  0.00 97.00      PROA   
ATOM   1484  O   VAL P 100     -38.075 -28.970  -2.770  0.00 97.00      PROA   
ATOM   1485  N   THR P 101     -36.052 -28.189  -3.353  0.00 97.00      PROA   
ATOM   1486  HN  THR P 101     -35.322 -28.244  -4.029  0.00 97.00      PROA   
ATOM   1487  CA  THR P 101     -35.865 -27.184  -2.320  0.00 97.00      PROA   
ATOM   1488  HA  THR P 101     -36.398 -27.498  -1.435  0.00 97.00      PROA   
ATOM   1489  CB  THR P 101     -34.382 -27.040  -1.964  0.00 97.00      PROA   
ATOM   1490  HB  THR P 101     -33.984 -28.053  -1.738  0.00 97.00      PROA   
ATOM   1491  OG1 THR P 101     -34.165 -26.242  -0.810  0.00 97.00      PROA   
ATOM   1492  HG1 THR P 101     -33.321 -26.564  -0.485  0.00 97.00      PROA   
ATOM   1493  CG2 THR P 101     -33.561 -26.429  -3.117  0.00 97.00      PROA   
ATOM   1494 HG21 THR P 101     -33.925 -25.421  -3.410  0.00 97.00      PROA   
ATOM   1495 HG22 THR P 101     -33.570 -27.091  -4.009  0.00 97.00      PROA   
ATOM   1496 HG23 THR P 101     -32.504 -26.307  -2.796  0.00 97.00      PROA   
ATOM   1497  C   THR P 101     -36.410 -25.826  -2.729  0.00 97.00      PROA   
ATOM   1498  O   THR P 101     -36.766 -25.583  -3.882  0.00 97.00      PROA   
ATOM   1499  N   ALA P 102     -36.442 -24.887  -1.770  0.00 97.00      PROA   
ATOM   1500  HN  ALA P 102     -36.114 -25.157  -0.868  0.00 97.00      PROA   
ATOM   1501  CA  ALA P 102     -36.669 -23.476  -1.984  0.00 97.00      PROA   
ATOM   1502  HA  ALA P 102     -36.909 -23.289  -3.020  0.00 97.00      PROA   
ATOM   1503  CB  ALA P 102     -37.842 -23.007  -1.099  0.00 97.00      PROA   
ATOM   1504  HB1 ALA P 102     -37.619 -23.166  -0.022  0.00 97.00      PROA   
ATOM   1505  HB2 ALA P 102     -38.757 -23.584  -1.352  0.00 97.00      PROA   
ATOM   1506  HB3 ALA P 102     -38.062 -21.930  -1.261  0.00 97.00      PROA   
ATOM   1507  C   ALA P 102     -35.403 -22.670  -1.666  0.00 97.00      PROA   
ATOM   1508  O   ALA P 102     -35.449 -21.448  -1.537  0.00 97.00      PROA   
ATOM   1509  N   ALA P 103     -34.234 -23.331  -1.523  0.00 97.00      PROA   
ATOM   1510  HN  ALA P 103     -34.219 -24.328  -1.528  0.00 97.00      PROA   
ATOM   1511  CA  ALA P 103     -32.947 -22.701  -1.284  0.00 97.00      PROA   
ATOM   1512  HA  ALA P 103     -33.106 -21.661  -1.039  0.00 97.00      PROA   
ATOM   1513  CB  ALA P 103     -32.288 -23.375  -0.065  0.00 97.00      PROA   
ATOM   1514  HB1 ALA P 103     -32.106 -24.453  -0.266  0.00 97.00      PROA   
ATOM   1515  HB2 ALA P 103     -32.972 -23.327   0.809  0.00 97.00      PROA   
ATOM   1516  HB3 ALA P 103     -31.329 -22.898   0.228  0.00 97.00      PROA   
ATOM   1517  C   ALA P 103     -32.036 -22.681  -2.525  0.00 97.00      PROA   
ATOM   1518  O   ALA P 103     -32.478 -22.368  -3.626  0.00 97.00      PROA   
ATOM   1519  N   CYS P 104     -30.721 -22.958  -2.373  0.00 97.00      PROA   
ATOM   1520  HN  CYS P 104     -30.435 -23.366  -1.509  0.00 97.00      PROA   
ATOM   1521  CA  CYS P 104     -29.753 -22.846  -3.471  0.00 97.00      PROA   
ATOM   1522  HA  CYS P 104     -30.130 -23.404  -4.315  0.00 97.00      PROA   
ATOM   1523  CB  CYS P 104     -29.526 -21.352  -3.879  0.00 97.00      PROA   
ATOM   1524  HB1 CYS P 104     -29.120 -20.800  -3.005  0.00 97.00      PROA   
ATOM   1525  HB2 CYS P 104     -30.518 -20.901  -4.098  0.00 97.00      PROA   
ATOM   1526  SG  CYS P 104     -28.454 -21.064  -5.339  0.00 97.00      PROA   
ATOM   1527  C   CYS P 104     -28.382 -23.431  -3.122  0.00 97.00      PROA   
ATOM   1528  O   CYS P 104     -27.528 -23.638  -3.986  0.00 97.00      PROA   
ATOM   1529  N   SER P 105     -28.125 -23.770  -1.850  0.00 97.00      PROA   
ATOM   1530  HN  SER P 105     -28.754 -23.587  -1.099  0.00 97.00      PROA   
ATOM   1531  CA  SER P 105     -26.997 -24.575  -1.393  0.00 97.00      PROA   
ATOM   1532  HA  SER P 105     -26.075 -24.108  -1.708  0.00 97.00      PROA   
ATOM   1533  CB  SER P 105     -27.048 -24.658   0.164  0.00 97.00      PROA   
ATOM   1534  HB1 SER P 105     -26.412 -23.837   0.558  0.00 97.00      PROA   
ATOM   1535  HB2 SER P 105     -26.640 -25.607   0.570  0.00 97.00      PROA   
ATOM   1536  OG  SER P 105     -28.374 -24.422   0.667  0.00 97.00      PROA   
ATOM   1537  HG1 SER P 105     -28.963 -25.131   0.398  0.00 97.00      PROA   
ATOM   1538  C   SER P 105     -26.991 -25.985  -1.958  0.00 97.00      PROA   
ATOM   1539  O   SER P 105     -25.990 -26.515  -2.439  0.00 97.00      PROA   
ATOM   1540  N   ASP P 106     -28.182 -26.571  -1.916  0.00 97.00      PROA   
ATOM   1541  HN  ASP P 106     -28.922 -26.063  -1.483  0.00 97.00      PROA   
ATOM   1542  CA  ASP P 106     -28.664 -27.877  -2.245  0.00 97.00      PROA   
ATOM   1543  HA  ASP P 106     -28.119 -28.574  -1.625  0.00 97.00      PROA   
ATOM   1544  CB  ASP P 106     -30.198 -27.952  -1.909  0.00 97.00      PROA   
ATOM   1545  HB1 ASP P 106     -30.461 -28.995  -1.632  0.00 97.00      PROA   
ATOM   1546  HB2 ASP P 106     -30.787 -27.689  -2.814  0.00 97.00      PROA   
ATOM   1547  CG  ASP P 106     -30.758 -27.028  -0.813  0.00 97.00      PROA   
ATOM   1548  OD1 ASP P 106     -30.235 -25.910  -0.559  0.00 97.00      PROA   
ATOM   1549  OD2 ASP P 106     -31.876 -27.363  -0.353  0.00 97.00      PROA   
ATOM   1550  C   ASP P 106     -28.430 -28.250  -3.709  0.00 97.00      PROA   
ATOM   1551  O   ASP P 106     -28.480 -27.410  -4.606  0.00 97.00      PROA   
ATOM   1552  N   ASN P 107     -28.165 -29.527  -4.034  0.00 97.00      PROA   
ATOM   1553  HN  ASN P 107     -28.137 -30.238  -3.336  0.00 97.00      PROA   
ATOM   1554  CA  ASN P 107     -28.048 -29.918  -5.433  0.00 97.00      PROA   
ATOM   1555  HA  ASN P 107     -27.555 -29.104  -5.943  0.00 97.00      PROA   
ATOM   1556  CB  ASN P 107     -27.170 -31.182  -5.614  0.00 97.00      PROA   
ATOM   1557  HB1 ASN P 107     -27.248 -31.568  -6.653  0.00 97.00      PROA   
ATOM   1558  HB2 ASN P 107     -27.497 -31.975  -4.909  0.00 97.00      PROA   
ATOM   1559  CG  ASN P 107     -25.712 -30.810  -5.369  0.00 97.00      PROA   
ATOM   1560  OD1 ASN P 107     -25.324 -29.639  -5.364  0.00 97.00      PROA   
ATOM   1561  ND2 ASN P 107     -24.854 -31.830  -5.160  0.00 97.00      PROA   
ATOM   1562 HD21 ASN P 107     -23.893 -31.595  -5.016  0.00 97.00      PROA   
ATOM   1563 HD22 ASN P 107     -25.176 -32.776  -5.195  0.00 97.00      PROA   
ATOM   1564  C   ASN P 107     -29.425 -30.089  -6.094  0.00 97.00      PROA   
ATOM   1565  O   ASN P 107     -30.311 -30.700  -5.493  0.00 97.00      PROA   
ATOM   1566  N   PRO P 108     -29.681 -29.518  -7.277  0.00 97.00      PROA   
ATOM   1567  CD  PRO P 108     -28.664 -28.913  -8.147  0.00 97.00      PROA   
ATOM   1568  HD1 PRO P 108     -27.716 -29.493  -8.149  0.00 97.00      PROA   
ATOM   1569  HD2 PRO P 108     -28.479 -27.871  -7.809  0.00 97.00      PROA   
ATOM   1570  CA  PRO P 108     -30.934 -29.716  -7.999  0.00 97.00      PROA   
ATOM   1571  HA  PRO P 108     -31.735 -29.414  -7.340  0.00 97.00      PROA   
ATOM   1572  CB  PRO P 108     -30.783 -28.801  -9.216  0.00 97.00      PROA   
ATOM   1573  HB1 PRO P 108     -31.017 -27.754  -8.924  0.00 97.00      PROA   
ATOM   1574  HB2 PRO P 108     -31.440 -29.090 -10.064  0.00 97.00      PROA   
ATOM   1575  CG  PRO P 108     -29.298 -28.921  -9.533  0.00 97.00      PROA   
ATOM   1576  HG1 PRO P 108     -29.121 -29.906 -10.017  0.00 97.00      PROA   
ATOM   1577  HG2 PRO P 108     -28.910 -28.114 -10.192  0.00 97.00      PROA   
ATOM   1578  C   PRO P 108     -31.232 -31.159  -8.391  0.00 97.00      PROA   
ATOM   1579  O   PRO P 108     -30.331 -31.997  -8.425  0.00 97.00      PROA   
ATOM   1580  N   TYR P 109     -32.507 -31.452  -8.700  0.00 97.00      PROA   
ATOM   1581  HN  TYR P 109     -33.177 -30.716  -8.768  0.00 97.00      PROA   
ATOM   1582  CA  TYR P 109     -32.970 -32.792  -9.009  0.00 97.00      PROA   
ATOM   1583  HA  TYR P 109     -32.159 -33.500  -8.924  0.00 97.00      PROA   
ATOM   1584  CB  TYR P 109     -34.090 -33.171  -7.994  0.00 97.00      PROA   
ATOM   1585  HB1 TYR P 109     -34.917 -32.430  -8.040  0.00 97.00      PROA   
ATOM   1586  HB2 TYR P 109     -33.667 -33.150  -6.966  0.00 97.00      PROA   
ATOM   1587  CG  TYR P 109     -34.657 -34.547  -8.239  0.00 97.00      PROA   
ATOM   1588  CD1 TYR P 109     -35.869 -34.710  -8.930  0.00 97.00      PROA   
ATOM   1589  HD1 TYR P 109     -36.388 -33.838  -9.301  0.00 97.00      PROA   
ATOM   1590  CE1 TYR P 109     -36.392 -35.988  -9.169  0.00 97.00      PROA   
ATOM   1591  HE1 TYR P 109     -37.316 -36.093  -9.718  0.00 97.00      PROA   
ATOM   1592  CZ  TYR P 109     -35.708 -37.116  -8.702  0.00 97.00      PROA   
ATOM   1593  OH  TYR P 109     -36.219 -38.406  -8.943  0.00 97.00      PROA   
ATOM   1594  HH  TYR P 109     -36.996 -38.309  -9.499  0.00 97.00      PROA   
ATOM   1595  CD2 TYR P 109     -33.986 -35.687  -7.766  0.00 97.00      PROA   
ATOM   1596  HD2 TYR P 109     -33.053 -35.578  -7.234  0.00 97.00      PROA   
ATOM   1597  CE2 TYR P 109     -34.510 -36.968  -7.998  0.00 97.00      PROA   
ATOM   1598  HE2 TYR P 109     -33.988 -37.844  -7.643  0.00 97.00      PROA   
ATOM   1599  C   TYR P 109     -33.456 -32.880 -10.454  0.00 97.00      PROA   
ATOM   1600  O   TYR P 109     -33.113 -33.799 -11.194  0.00 97.00      PROA   
ATOM   1601  N   PHE P 110     -34.247 -31.894 -10.918  0.00 97.00      PROA   
ATOM   1602  HN  PHE P 110     -34.482 -31.111 -10.348  0.00 97.00      PROA   
ATOM   1603  CA  PHE P 110     -34.734 -31.876 -12.285  0.00 97.00      PROA   
ATOM   1604  HA  PHE P 110     -34.786 -32.886 -12.663  0.00 97.00      PROA   
ATOM   1605  CB  PHE P 110     -36.136 -31.216 -12.435  0.00 97.00      PROA   
ATOM   1606  HB1 PHE P 110     -36.557 -31.436 -13.439  0.00 97.00      PROA   
ATOM   1607  HB2 PHE P 110     -36.059 -30.111 -12.340  0.00 97.00      PROA   
ATOM   1608  CG  PHE P 110     -37.106 -31.701 -11.387  0.00 97.00      PROA   
ATOM   1609  CD1 PHE P 110     -37.932 -32.807 -11.642  0.00 97.00      PROA   
ATOM   1610  HD1 PHE P 110     -37.850 -33.328 -12.585  0.00 97.00      PROA   
ATOM   1611  CE1 PHE P 110     -38.869 -33.236 -10.692  0.00 97.00      PROA   
ATOM   1612  HE1 PHE P 110     -39.499 -34.087 -10.905  0.00 97.00      PROA   
ATOM   1613  CZ  PHE P 110     -38.985 -32.562  -9.469  0.00 97.00      PROA   
ATOM   1614  HZ  PHE P 110     -39.699 -32.902  -8.733  0.00 97.00      PROA   
ATOM   1615  CD2 PHE P 110     -37.249 -31.021 -10.163  0.00 97.00      PROA   
ATOM   1616  HD2 PHE P 110     -36.636 -30.158  -9.952  0.00 97.00      PROA   
ATOM   1617  CE2 PHE P 110     -38.172 -31.454  -9.202  0.00 97.00      PROA   
ATOM   1618  HE2 PHE P 110     -38.245 -30.935  -8.258  0.00 97.00      PROA   
ATOM   1619  C   PHE P 110     -33.727 -31.097 -13.119  0.00 97.00      PROA   
ATOM   1620  O   PHE P 110     -33.320 -29.997 -12.748  0.00 97.00      PROA   
ATOM   1621  N   TRP P 111     -33.291 -31.655 -14.258  0.00 97.00      PROA   
ATOM   1622  HN  TRP P 111     -33.659 -32.530 -14.563  0.00 97.00      PROA   
ATOM   1623  CA  TRP P 111     -32.220 -31.108 -15.068  0.00 97.00      PROA   
ATOM   1624  HA  TRP P 111     -31.865 -30.182 -14.638  0.00 97.00      PROA   
ATOM   1625  CB  TRP P 111     -31.030 -32.104 -15.148  0.00 97.00      PROA   
ATOM   1626  HB1 TRP P 111     -30.356 -31.836 -15.990  0.00 97.00      PROA   
ATOM   1627  HB2 TRP P 111     -31.431 -33.117 -15.367  0.00 97.00      PROA   
ATOM   1628  CG  TRP P 111     -30.197 -32.155 -13.905  0.00 97.00      PROA   
ATOM   1629  CD1 TRP P 111     -30.300 -33.026 -12.851  0.00 97.00      PROA   
ATOM   1630  HD1 TRP P 111     -31.061 -33.787 -12.761  0.00 97.00      PROA   
ATOM   1631  NE1 TRP P 111     -29.341 -32.721 -11.907  0.00 97.00      PROA   
ATOM   1632  HE1 TRP P 111     -29.366 -32.993 -10.970  0.00 97.00      PROA   
ATOM   1633  CE2 TRP P 111     -28.599 -31.664 -12.342  0.00 97.00      PROA   
ATOM   1634  CD2 TRP P 111     -29.120 -31.258 -13.591  0.00 97.00      PROA   
ATOM   1635  CE3 TRP P 111     -28.571 -30.149 -14.239  0.00 97.00      PROA   
ATOM   1636  HE3 TRP P 111     -28.992 -29.792 -15.167  0.00 97.00      PROA   
ATOM   1637  CZ3 TRP P 111     -27.554 -29.436 -13.597  0.00 97.00      PROA   
ATOM   1638  HZ3 TRP P 111     -27.206 -28.510 -14.031  0.00 97.00      PROA   
ATOM   1639  CZ2 TRP P 111     -27.522 -31.017 -11.758  0.00 97.00      PROA   
ATOM   1640  HZ2 TRP P 111     -27.134 -31.338 -10.803  0.00 97.00      PROA   
ATOM   1641  CH2 TRP P 111     -27.032 -29.866 -12.381  0.00 97.00      PROA   
ATOM   1642  HH2 TRP P 111     -26.268 -29.283 -11.887  0.00 97.00      PROA   
ATOM   1643  C   TRP P 111     -32.672 -30.756 -16.473  0.00 97.00      PROA   
ATOM   1644  O   TRP P 111     -33.567 -31.381 -17.041  0.00 97.00      PROA   
ATOM   1645  N   GLY P 112     -32.060 -29.707 -17.050  0.00 97.00      PROA   
ATOM   1646  HN  GLY P 112     -31.514 -29.075 -16.505  0.00 97.00      PROA   
ATOM   1647  CA  GLY P 112     -32.057 -29.419 -18.477  0.00 97.00      PROA   
ATOM   1648  HA1 GLY P 112     -31.885 -28.359 -18.593  0.00 97.00      PROA   
ATOM   1649  HA2 GLY P 112     -32.995 -29.736 -18.908  0.00 97.00      PROA   
ATOM   1650  C   GLY P 112     -30.972 -30.138 -19.236  0.00 97.00      PROA   
ATOM   1651  O   GLY P 112     -30.391 -31.125 -18.786  0.00 97.00      PROA   
ATOM   1652  N   GLN P 113     -30.693 -29.645 -20.447  0.00 97.00      PROA   
ATOM   1653  HN  GLN P 113     -31.089 -28.765 -20.697  0.00 97.00      PROA   
ATOM   1654  CA  GLN P 113     -29.922 -30.321 -21.470  0.00 97.00      PROA   
ATOM   1655  HA  GLN P 113     -29.785 -31.362 -21.219  0.00 97.00      PROA   
ATOM   1656  CB  GLN P 113     -30.685 -30.167 -22.815  0.00 97.00      PROA   
ATOM   1657  HB1 GLN P 113     -30.170 -30.746 -23.611  0.00 97.00      PROA   
ATOM   1658  HB2 GLN P 113     -30.610 -29.098 -23.107  0.00 97.00      PROA   
ATOM   1659  CG  GLN P 113     -32.180 -30.598 -22.758  0.00 97.00      PROA   
ATOM   1660  HG1 GLN P 113     -32.582 -30.616 -21.722  0.00 97.00      PROA   
ATOM   1661  HG2 GLN P 113     -32.283 -31.627 -23.164  0.00 97.00      PROA   
ATOM   1662  CD  GLN P 113     -33.112 -29.688 -23.562  0.00 97.00      PROA   
ATOM   1663  OE1 GLN P 113     -33.933 -30.157 -24.351  0.00 97.00      PROA   
ATOM   1664  NE2 GLN P 113     -33.024 -28.361 -23.333  0.00 97.00      PROA   
ATOM   1665 HE21 GLN P 113     -32.421 -28.018 -22.612  0.00 97.00      PROA   
ATOM   1666 HE22 GLN P 113     -33.562 -27.751 -23.916  0.00 97.00      PROA   
ATOM   1667  C   GLN P 113     -28.549 -29.689 -21.658  0.00 97.00      PROA   
ATOM   1668  O   GLN P 113     -27.636 -30.316 -22.192  0.00 97.00      PROA   
ATOM   1669  N   GLY P 114     -28.364 -28.443 -21.178  0.00 97.00      PROA   
ATOM   1670  HN  GLY P 114     -29.112 -28.009 -20.682  0.00 97.00      PROA   
ATOM   1671  CA  GLY P 114     -27.155 -27.648 -21.371  0.00 97.00      PROA   
ATOM   1672  HA1 GLY P 114     -26.310 -28.316 -21.439  0.00 97.00      PROA   
ATOM   1673  HA2 GLY P 114     -27.085 -26.987 -20.520  0.00 97.00      PROA   
ATOM   1674  C   GLY P 114     -27.131 -26.798 -22.625  0.00 97.00      PROA   
ATOM   1675  O   GLY P 114     -27.288 -27.280 -23.741  0.00 97.00      PROA   
ATOM   1676  N   THR P 115     -26.860 -25.484 -22.480  0.00 97.00      PROA   
ATOM   1677  HN  THR P 115     -26.794 -25.105 -21.560  0.00 97.00      PROA   
ATOM   1678  CA  THR P 115     -26.698 -24.564 -23.611  0.00 97.00      PROA   
ATOM   1679  HA  THR P 115     -26.791 -25.128 -24.527  0.00 97.00      PROA   
ATOM   1680  CB  THR P 115     -27.775 -23.477 -23.687  0.00 97.00      PROA   
ATOM   1681  HB  THR P 115     -28.755 -23.990 -23.589  0.00 97.00      PROA   
ATOM   1682  OG1 THR P 115     -27.788 -22.806 -24.943  0.00 97.00      PROA   
ATOM   1683  HG1 THR P 115     -27.223 -22.033 -24.871  0.00 97.00      PROA   
ATOM   1684  CG2 THR P 115     -27.665 -22.419 -22.579  0.00 97.00      PROA   
ATOM   1685 HG21 THR P 115     -26.728 -21.830 -22.671  0.00 97.00      PROA   
ATOM   1686 HG22 THR P 115     -27.679 -22.906 -21.581  0.00 97.00      PROA   
ATOM   1687 HG23 THR P 115     -28.524 -21.716 -22.632  0.00 97.00      PROA   
ATOM   1688  C   THR P 115     -25.293 -23.976 -23.623  0.00 97.00      PROA   
ATOM   1689  O   THR P 115     -24.723 -23.603 -22.597  0.00 97.00      PROA   
ATOM   1690  N   GLN P 116     -24.650 -23.940 -24.805  0.00 97.00      PROA   
ATOM   1691  HN  GLN P 116     -25.140 -24.209 -25.631  0.00 97.00      PROA   
ATOM   1692  CA  GLN P 116     -23.243 -23.596 -24.959  0.00 97.00      PROA   
ATOM   1693  HA  GLN P 116     -22.711 -24.076 -24.152  0.00 97.00      PROA   
ATOM   1694  CB  GLN P 116     -22.686 -24.189 -26.286  0.00 97.00      PROA   
ATOM   1695  HB1 GLN P 116     -23.370 -23.892 -27.109  0.00 97.00      PROA   
ATOM   1696  HB2 GLN P 116     -22.735 -25.296 -26.200  0.00 97.00      PROA   
ATOM   1697  CG  GLN P 116     -21.243 -23.780 -26.700  0.00 97.00      PROA   
ATOM   1698  HG1 GLN P 116     -21.213 -22.697 -26.946  0.00 97.00      PROA   
ATOM   1699  HG2 GLN P 116     -20.952 -24.345 -27.612  0.00 97.00      PROA   
ATOM   1700  CD  GLN P 116     -20.192 -24.071 -25.623  0.00 97.00      PROA   
ATOM   1701  OE1 GLN P 116     -20.405 -24.821 -24.673  0.00 97.00      PROA   
ATOM   1702  NE2 GLN P 116     -19.002 -23.450 -25.766  0.00 97.00      PROA   
ATOM   1703 HE21 GLN P 116     -18.315 -23.629 -25.061  0.00 97.00      PROA   
ATOM   1704 HE22 GLN P 116     -18.869 -22.771 -26.487  0.00 97.00      PROA   
ATOM   1705  C   GLN P 116     -22.897 -22.110 -24.854  0.00 97.00      PROA   
ATOM   1706  O   GLN P 116     -23.454 -21.261 -25.550  0.00 97.00      PROA   
ATOM   1707  N   VAL P 117     -21.922 -21.763 -23.994  0.00 97.00      PROA   
ATOM   1708  HN  VAL P 117     -21.518 -22.447 -23.392  0.00 97.00      PROA   
ATOM   1709  CA  VAL P 117     -21.378 -20.420 -23.870  0.00 97.00      PROA   
ATOM   1710  HA  VAL P 117     -21.834 -19.760 -24.592  0.00 97.00      PROA   
ATOM   1711  CB  VAL P 117     -21.626 -19.860 -22.474  0.00 97.00      PROA   
ATOM   1712  HB  VAL P 117     -21.350 -20.657 -21.752  0.00 97.00      PROA   
ATOM   1713  CG1 VAL P 117     -20.785 -18.602 -22.164  0.00 97.00      PROA   
ATOM   1714 HG11 VAL P 117     -20.869 -17.861 -22.988  0.00 97.00      PROA   
ATOM   1715 HG12 VAL P 117     -19.713 -18.855 -22.024  0.00 97.00      PROA   
ATOM   1716 HG13 VAL P 117     -21.141 -18.128 -21.224  0.00 97.00      PROA   
ATOM   1717  CG2 VAL P 117     -23.125 -19.552 -22.322  0.00 97.00      PROA   
ATOM   1718 HG21 VAL P 117     -23.743 -20.454 -22.515  0.00 97.00      PROA   
ATOM   1719 HG22 VAL P 117     -23.430 -18.753 -23.032  0.00 97.00      PROA   
ATOM   1720 HG23 VAL P 117     -23.346 -19.205 -21.290  0.00 97.00      PROA   
ATOM   1721  C   VAL P 117     -19.889 -20.438 -24.166  0.00 97.00      PROA   
ATOM   1722  O   VAL P 117     -19.086 -21.026 -23.436  0.00 97.00      PROA   
ATOM   1723  N   THR P 118     -19.481 -19.770 -25.261  0.00 97.00      PROA   
ATOM   1724  HN  THR P 118     -20.142 -19.342 -25.871  0.00 97.00      PROA   
ATOM   1725  CA  THR P 118     -18.094 -19.739 -25.719  0.00 97.00      PROA   
ATOM   1726  HA  THR P 118     -17.520 -20.475 -25.176  0.00 97.00      PROA   
ATOM   1727  CB  THR P 118     -17.908 -20.093 -27.193  0.00 97.00      PROA   
ATOM   1728  HB  THR P 118     -18.052 -19.214 -27.858  0.00 97.00      PROA   
ATOM   1729  OG1 THR P 118     -18.851 -21.082 -27.590  0.00 97.00      PROA   
ATOM   1730  HG1 THR P 118     -19.656 -20.582 -27.741  0.00 97.00      PROA   
ATOM   1731  CG2 THR P 118     -16.505 -20.671 -27.413  0.00 97.00      PROA   
ATOM   1732 HG21 THR P 118     -16.354 -21.584 -26.799  0.00 97.00      PROA   
ATOM   1733 HG22 THR P 118     -15.723 -19.928 -27.148  0.00 97.00      PROA   
ATOM   1734 HG23 THR P 118     -16.373 -20.945 -28.482  0.00 97.00      PROA   
ATOM   1735  C   THR P 118     -17.514 -18.361 -25.459  0.00 97.00      PROA   
ATOM   1736  O   THR P 118     -17.940 -17.368 -26.050  0.00 97.00      PROA   
ATOM   1737  N   VAL P 119     -16.527 -18.249 -24.550  0.00 97.00      PROA   
ATOM   1738  HN  VAL P 119     -16.196 -19.061 -24.074  0.00 97.00      PROA   
ATOM   1739  CA  VAL P 119     -15.889 -16.981 -24.214  0.00 97.00      PROA   
ATOM   1740  HA  VAL P 119     -16.429 -16.170 -24.679  0.00 97.00      PROA   
ATOM   1741  CB  VAL P 119     -15.845 -16.675 -22.717  0.00 97.00      PROA   
ATOM   1742  HB  VAL P 119     -15.184 -17.397 -22.192  0.00 97.00      PROA   
ATOM   1743  CG1 VAL P 119     -15.303 -15.245 -22.494  0.00 97.00      PROA   
ATOM   1744 HG11 VAL P 119     -15.912 -14.503 -23.054  0.00 97.00      PROA   
ATOM   1745 HG12 VAL P 119     -14.244 -15.157 -22.819  0.00 97.00      PROA   
ATOM   1746 HG13 VAL P 119     -15.352 -14.986 -21.415  0.00 97.00      PROA   
ATOM   1747  CG2 VAL P 119     -17.264 -16.793 -22.124  0.00 97.00      PROA   
ATOM   1748 HG21 VAL P 119     -17.658 -17.826 -22.231  0.00 97.00      PROA   
ATOM   1749 HG22 VAL P 119     -17.958 -16.089 -22.631  0.00 97.00      PROA   
ATOM   1750 HG23 VAL P 119     -17.239 -16.550 -21.040  0.00 97.00      PROA   
ATOM   1751  C   VAL P 119     -14.486 -16.978 -24.798  0.00 97.00      PROA   
ATOM   1752  O   VAL P 119     -13.593 -17.714 -24.388  0.00 97.00      PROA   
ATOM   1753  N   SER P 120     -14.286 -16.143 -25.824  0.00 97.00      PROA   
ATOM   1754  HN  SER P 120     -15.039 -15.556 -26.110  0.00 97.00      PROA   
ATOM   1755  CA  SER P 120     -13.110 -16.130 -26.677  0.00 97.00      PROA   
ATOM   1756  HA  SER P 120     -12.648 -17.106 -26.659  0.00 97.00      PROA   
ATOM   1757  CB  SER P 120     -13.472 -15.759 -28.142  0.00 97.00      PROA   
ATOM   1758  HB1 SER P 120     -12.607 -15.939 -28.816  0.00 97.00      PROA   
ATOM   1759  HB2 SER P 120     -13.752 -14.687 -28.216  0.00 97.00      PROA   
ATOM   1760  OG  SER P 120     -14.580 -16.529 -28.606  0.00 97.00      PROA   
ATOM   1761  HG1 SER P 120     -15.339 -16.256 -28.086  0.00 97.00      PROA   
ATOM   1762  C   SER P 120     -12.093 -15.107 -26.216  0.00 97.00      PROA   
ATOM   1763  O   SER P 120     -12.376 -14.219 -25.414  0.00 97.00      PROA   
ATOM   1764  N   SER P 121     -10.860 -15.169 -26.746  0.00 97.00      PROA   
ATOM   1765  HN  SER P 121     -10.588 -15.896 -27.372  0.00 97.00      PROA   
ATOM   1766  CA  SER P 121      -9.897 -14.081 -26.635  0.00 97.00      PROA   
ATOM   1767  HA  SER P 121      -9.748 -13.882 -25.584  0.00 97.00      PROA   
ATOM   1768  CB  SER P 121      -8.530 -14.464 -27.257  0.00 97.00      PROA   
ATOM   1769  HB1 SER P 121      -8.074 -15.255 -26.624  0.00 97.00      PROA   
ATOM   1770  HB2 SER P 121      -7.828 -13.604 -27.275  0.00 97.00      PROA   
ATOM   1771  OG  SER P 121      -8.699 -15.000 -28.572  0.00 97.00      PROA   
ATOM   1772  HG1 SER P 121      -8.971 -14.271 -29.135  0.00 97.00      PROA   
ATOM   1773  C   SER P 121     -10.357 -12.773 -27.268  0.00 97.00      PROA   
ATOM   1774  O   SER P 121     -11.001 -12.767 -28.316  0.00 97.00      PROA   
ATOM   1775  N   ALA P 122     -10.039 -11.635 -26.630  0.00 97.00      PROA   
ATOM   1776  HN  ALA P 122      -9.496 -11.670 -25.794  0.00 97.00      PROA   
ATOM   1777  CA  ALA P 122     -10.266 -10.307 -27.159  0.00 97.00      PROA   
ATOM   1778  HA  ALA P 122     -11.298 -10.255 -27.474  0.00 97.00      PROA   
ATOM   1779  CB  ALA P 122     -10.054  -9.260 -26.047  0.00 97.00      PROA   
ATOM   1780  HB1 ALA P 122      -9.001  -9.281 -25.691  0.00 97.00      PROA   
ATOM   1781  HB2 ALA P 122     -10.722  -9.481 -25.187  0.00 97.00      PROA   
ATOM   1782  HB3 ALA P 122     -10.289  -8.239 -26.415  0.00 97.00      PROA   
ATOM   1783  C   ALA P 122      -9.415  -9.964 -28.385  0.00 97.00      PROA   
ATOM   1784  O   ALA P 122      -8.270 -10.399 -28.500  0.00 97.00      PROA   
ATOM   1785  N   SER P 123      -9.973  -9.164 -29.312  0.00 97.00      PROA   
ATOM   1786  HN  SER P 123     -10.927  -8.890 -29.216  0.00 97.00      PROA   
ATOM   1787  CA  SER P 123      -9.279  -8.620 -30.476  0.00 97.00      PROA   
ATOM   1788  HA  SER P 123      -8.236  -8.900 -30.453  0.00 97.00      PROA   
ATOM   1789  CB  SER P 123      -9.885  -9.096 -31.828  0.00 97.00      PROA   
ATOM   1790  HB1 SER P 123      -9.724 -10.193 -31.902  0.00 97.00      PROA   
ATOM   1791  HB2 SER P 123      -9.353  -8.632 -32.686  0.00 97.00      PROA   
ATOM   1792  OG  SER P 123     -11.291  -8.827 -31.915  0.00 97.00      PROA   
ATOM   1793  HG1 SER P 123     -11.395  -7.892 -31.724  0.00 97.00      PROA   
ATOM   1794  C   SER P 123      -9.334  -7.101 -30.451  0.00 97.00      PROA   
ATOM   1795  O   SER P 123     -10.327  -6.497 -30.046  0.00 97.00      PROA   
ATOM   1796  N   THR P 124      -8.269  -6.407 -30.872  0.00  0.00      PROA   
ATOM   1797  HN  THR P 124      -7.471  -6.923 -31.173  0.00  0.00      PROA   
ATOM   1798  CA  THR P 124      -8.268  -4.939 -30.892  0.00  0.00      PROA   
ATOM   1799  HA  THR P 124      -9.246  -4.590 -31.188  0.00  0.00      PROA   
ATOM   1800  CB  THR P 124      -7.931  -4.376 -29.501  0.00  0.00      PROA   
ATOM   1801  HB  THR P 124      -7.276  -5.103 -28.975  0.00  0.00      PROA   
ATOM   1802  OG1 THR P 124      -9.130  -4.212 -28.759  0.00  0.00      PROA   
ATOM   1803  HG1 THR P 124      -9.649  -4.998 -28.940  0.00  0.00      PROA   
ATOM   1804  CG2 THR P 124      -7.244  -2.997 -29.478  0.00  0.00      PROA   
ATOM   1805 HG21 THR P 124      -7.871  -2.245 -30.004  0.00  0.00      PROA   
ATOM   1806 HG22 THR P 124      -6.236  -3.037 -29.943  0.00  0.00      PROA   
ATOM   1807 HG23 THR P 124      -7.118  -2.663 -28.426  0.00  0.00      PROA   
ATOM   1808  C   THR P 124      -7.339  -4.373 -31.945  0.00  0.00      PROA   
ATOM   1809  O   THR P 124      -7.521  -3.267 -32.471  0.00  0.00      PROA   
ATOM   1810  N   GLU P 125      -6.323  -5.144 -32.344  0.00  0.00      PROA   
ATOM   1811  HN  GLU P 125      -6.220  -6.058 -31.960  0.00  0.00      PROA   
ATOM   1812  CA  GLU P 125      -5.358  -4.851 -33.375  0.00  0.00      PROA   
ATOM   1813  HA  GLU P 125      -5.902  -4.287 -34.119  0.00  0.00      PROA   
ATOM   1814  CB  GLU P 125      -4.886  -6.093 -34.219  0.00  0.00      PROA   
ATOM   1815  HB1 GLU P 125      -3.949  -5.852 -34.764  0.00  0.00      PROA   
ATOM   1816  HB2 GLU P 125      -5.673  -6.238 -34.990  0.00  0.00      PROA   
ATOM   1817  CG  GLU P 125      -4.750  -7.504 -33.555  0.00  0.00      PROA   
ATOM   1818  HG1 GLU P 125      -3.850  -7.577 -32.907  0.00  0.00      PROA   
ATOM   1819  HG2 GLU P 125      -4.634  -8.269 -34.352  0.00  0.00      PROA   
ATOM   1820  CD  GLU P 125      -5.958  -7.920 -32.725  0.00  0.00      PROA   
ATOM   1821  OE1 GLU P 125      -7.005  -8.280 -33.303  0.00  0.00      PROA   
ATOM   1822  OE2 GLU P 125      -5.905  -7.676 -31.489  0.00  0.00      PROA   
ATOM   1823  C   GLU P 125      -4.305  -3.846 -32.903  0.00  0.00      PROA   
ATOM   1824  O   GLU P 125      -4.320  -2.757 -33.481  0.00  0.00      PROA   
ATOM   1825  N   PRO P 126      -3.492  -4.064 -31.867  0.00  0.00      PROA   
ATOM   1826  CD  PRO P 126      -3.066  -5.410 -31.477  0.00  0.00      PROA   
ATOM   1827  HD1 PRO P 126      -2.493  -5.870 -32.310  0.00  0.00      PROA   
ATOM   1828  HD2 PRO P 126      -3.938  -6.047 -31.216  0.00  0.00      PROA   
ATOM   1829  CA  PRO P 126      -3.141  -3.111 -30.808  0.00  0.00      PROA   
ATOM   1830  HA  PRO P 126      -3.930  -3.217 -30.079  0.00  0.00      PROA   
ATOM   1831  CB  PRO P 126      -1.840  -3.721 -30.282  0.00  0.00      PROA   
ATOM   1832  HB1 PRO P 126      -1.555  -3.345 -29.276  0.00  0.00      PROA   
ATOM   1833  HB2 PRO P 126      -1.017  -3.529 -31.002  0.00  0.00      PROA   
ATOM   1834  CG  PRO P 126      -2.168  -5.217 -30.251  0.00  0.00      PROA   
ATOM   1835  HG1 PRO P 126      -1.261  -5.858 -30.282  0.00  0.00      PROA   
ATOM   1836  HG2 PRO P 126      -2.751  -5.456 -29.336  0.00  0.00      PROA   
ATOM   1837  C   PRO P 126      -3.060  -1.597 -31.023  0.00  0.00      PROA   
ATOM   1838  O   PRO P 126      -2.444  -1.120 -31.971  0.00  0.00      PROA   
ATOM   1839  N   LYS P 127      -3.648  -0.818 -30.087  0.00  0.00      PROA   
ATOM   1840  HN  LYS P 127      -4.084  -1.254 -29.303  0.00  0.00      PROA   
ATOM   1841  CA  LYS P 127      -3.494   0.630 -29.983  0.00  0.00      PROA   
ATOM   1842  HA  LYS P 127      -2.605   0.925 -30.520  0.00  0.00      PROA   
ATOM   1843  CB  LYS P 127      -4.716   1.410 -30.579  0.00  0.00      PROA   
ATOM   1844  HB1 LYS P 127      -4.517   2.494 -30.443  0.00  0.00      PROA   
ATOM   1845  HB2 LYS P 127      -5.631   1.171 -29.996  0.00  0.00      PROA   
ATOM   1846  CG  LYS P 127      -5.000   1.231 -32.083  0.00  0.00      PROA   
ATOM   1847  HG1 LYS P 127      -4.031   1.144 -32.619  0.00  0.00      PROA   
ATOM   1848  HG2 LYS P 127      -5.501   2.153 -32.447  0.00  0.00      PROA   
ATOM   1849  CD  LYS P 127      -5.907   0.032 -32.410  0.00  0.00      PROA   
ATOM   1850  HD1 LYS P 127      -6.854   0.115 -31.835  0.00  0.00      PROA   
ATOM   1851  HD2 LYS P 127      -5.394  -0.887 -32.052  0.00  0.00      PROA   
ATOM   1852  CE  LYS P 127      -6.218  -0.083 -33.905  0.00  0.00      PROA   
ATOM   1853  HE1 LYS P 127      -5.328   0.208 -34.503  0.00  0.00      PROA   
ATOM   1854  HE2 LYS P 127      -7.074   0.568 -34.184  0.00  0.00      PROA   
ATOM   1855  NZ  LYS P 127      -6.536  -1.480 -34.239  0.00  0.00      PROA   
ATOM   1856  HZ1 LYS P 127      -7.193  -1.905 -33.554  0.00  0.00      PROA   
ATOM   1857  HZ2 LYS P 127      -5.649  -2.009 -34.115  0.00  0.00      PROA   
ATOM   1858  HZ3 LYS P 127      -6.885  -1.605 -35.211  0.00  0.00      PROA   
ATOM   1859  C   LYS P 127      -3.301   1.138 -28.528  0.00  0.00      PROA   
ATOM   1860  O   LYS P 127      -3.977   2.071 -28.113  0.00  0.00      PROA   
ATOM   1861  N   SER P 128      -2.404   0.595 -27.672  0.00  0.00      PROA   
ATOM   1862  HN  SER P 128      -2.343   1.044 -26.784  0.00  0.00      PROA   
ATOM   1863  CA  SER P 128      -1.612  -0.618 -27.818  0.00  0.00      PROA   
ATOM   1864  HA  SER P 128      -1.506  -0.844 -28.869  0.00  0.00      PROA   
ATOM   1865  CB  SER P 128      -0.141  -0.475 -27.295  0.00  0.00      PROA   
ATOM   1866  HB1 SER P 128       0.287   0.452 -27.733  0.00  0.00      PROA   
ATOM   1867  HB2 SER P 128       0.460  -1.329 -27.675  0.00  0.00      PROA   
ATOM   1868  OG  SER P 128       0.010  -0.424 -25.874  0.00  0.00      PROA   
ATOM   1869  HG1 SER P 128      -0.539   0.295 -25.552  0.00  0.00      PROA   
ATOM   1870  C   SER P 128      -2.403  -1.760 -27.173  0.00  0.00      PROA   
ATOM   1871  O   SER P 128      -3.503  -2.095 -27.611  0.00  0.00      PROA   
ATOM   1872  N   CYS P 129      -1.889  -2.392 -26.113  0.00 97.00      PROA   
ATOM   1873  HN  CYS P 129      -0.994  -2.088 -25.794  0.00 97.00      PROA   
ATOM   1874  CA  CYS P 129      -2.646  -3.328 -25.299  0.00 97.00      PROA   
ATOM   1875  HA  CYS P 129      -3.562  -3.618 -25.793  0.00 97.00      PROA   
ATOM   1876  CB  CYS P 129      -1.801  -4.593 -25.025  0.00 97.00      PROA   
ATOM   1877  HB1 CYS P 129      -2.332  -5.258 -24.311  0.00 97.00      PROA   
ATOM   1878  HB2 CYS P 129      -0.829  -4.312 -24.567  0.00 97.00      PROA   
ATOM   1879  SG  CYS P 129      -1.530  -5.477 -26.590  0.00 97.00      PROA   
ATOM   1880  C   CYS P 129      -3.054  -2.670 -23.994  0.00 97.00      PROA   
ATOM   1881  O   CYS P 129      -3.883  -3.185 -23.242  0.00 97.00      PROA   
ATOM   1882  N   ASP P 130      -2.513  -1.467 -23.722  0.00  0.00      PROA   
ATOM   1883  HN  ASP P 130      -1.911  -1.003 -24.368  0.00  0.00      PROA   
ATOM   1884  CA  ASP P 130      -2.848  -0.646 -22.587  0.00  0.00      PROA   
ATOM   1885  HA  ASP P 130      -2.712  -1.241 -21.696  0.00  0.00      PROA   
ATOM   1886  CB  ASP P 130      -1.857   0.563 -22.564  0.00  0.00      PROA   
ATOM   1887  HB1 ASP P 130      -0.808   0.200 -22.594  0.00  0.00      PROA   
ATOM   1888  HB2 ASP P 130      -2.001   1.147 -21.631  0.00  0.00      PROA   
ATOM   1889  CG  ASP P 130      -2.067   1.500 -23.744  0.00  0.00      PROA   
ATOM   1890  OD1 ASP P 130      -1.861   1.044 -24.900  0.00  0.00      PROA   
ATOM   1891  OD2 ASP P 130      -2.612   2.604 -23.515  0.00  0.00      PROA   
ATOM   1892  C   ASP P 130      -4.308  -0.182 -22.606  0.00  0.00      PROA   
ATOM   1893  O   ASP P 130      -5.038  -0.377 -21.636  0.00  0.00      PROA   
ATOM   1894  N   LYS P 131      -4.750   0.396 -23.748  0.00  0.00      PROA   
ATOM   1895  HN  LYS P 131      -4.072   0.474 -24.475  0.00  0.00      PROA   
ATOM   1896  CA  LYS P 131      -5.901   1.278 -23.918  0.00  0.00      PROA   
ATOM   1897  HA  LYS P 131      -5.566   1.964 -24.682  0.00  0.00      PROA   
ATOM   1898  CB  LYS P 131      -7.191   0.643 -24.532  0.00  0.00      PROA   
ATOM   1899  HB1 LYS P 131      -6.927   0.227 -25.528  0.00  0.00      PROA   
ATOM   1900  HB2 LYS P 131      -7.913   1.470 -24.709  0.00  0.00      PROA   
ATOM   1901  CG  LYS P 131      -7.901  -0.450 -23.710  0.00  0.00      PROA   
ATOM   1902  HG1 LYS P 131      -8.954  -0.522 -24.058  0.00  0.00      PROA   
ATOM   1903  HG2 LYS P 131      -7.942  -0.085 -22.662  0.00  0.00      PROA   
ATOM   1904  CD  LYS P 131      -7.267  -1.850 -23.818  0.00  0.00      PROA   
ATOM   1905  HD1 LYS P 131      -6.167  -1.761 -23.950  0.00  0.00      PROA   
ATOM   1906  HD2 LYS P 131      -7.642  -2.338 -24.742  0.00  0.00      PROA   
ATOM   1907  CE  LYS P 131      -7.540  -2.760 -22.616  0.00  0.00      PROA   
ATOM   1908  HE1 LYS P 131      -7.018  -3.732 -22.749  0.00  0.00      PROA   
ATOM   1909  HE2 LYS P 131      -8.629  -2.939 -22.487  0.00  0.00      PROA   
ATOM   1910  NZ  LYS P 131      -7.022  -2.120 -21.402  0.00  0.00      PROA   
ATOM   1911  HZ1 LYS P 131      -7.595  -1.310 -21.090  0.00  0.00      PROA   
ATOM   1912  HZ2 LYS P 131      -6.094  -1.692 -21.598  0.00  0.00      PROA   
ATOM   1913  HZ3 LYS P 131      -6.931  -2.756 -20.584  0.00  0.00      PROA   
ATOM   1914  C   LYS P 131      -6.163   2.217 -22.735  0.00  0.00      PROA   
ATOM   1915  O   LYS P 131      -7.267   2.272 -22.194  0.00  0.00      PROA   
ATOM   1916  N   THR P 132      -5.099   2.931 -22.302  0.00  0.00      PROA   
ATOM   1917  HN  THR P 132      -4.243   2.853 -22.809  0.00  0.00      PROA   
ATOM   1918  CA  THR P 132      -4.997   3.728 -21.076  0.00  0.00      PROA   
ATOM   1919  HA  THR P 132      -3.949   3.985 -21.039  0.00  0.00      PROA   
ATOM   1920  CB  THR P 132      -5.720   5.085 -21.049  0.00  0.00      PROA   
ATOM   1921  HB  THR P 132      -5.389   5.654 -20.154  0.00  0.00      PROA   
ATOM   1922  OG1 THR P 132      -7.138   4.995 -21.024  0.00  0.00      PROA   
ATOM   1923  HG1 THR P 132      -7.453   5.829 -21.380  0.00  0.00      PROA   
ATOM   1924  CG2 THR P 132      -5.343   5.879 -22.307  0.00  0.00      PROA   
ATOM   1925 HG21 THR P 132      -5.733   5.377 -23.218  0.00  0.00      PROA   
ATOM   1926 HG22 THR P 132      -4.238   5.946 -22.401  0.00  0.00      PROA   
ATOM   1927 HG23 THR P 132      -5.756   6.910 -22.267  0.00  0.00      PROA   
ATOM   1928  C   THR P 132      -5.210   2.939 -19.790  0.00  0.00      PROA   
ATOM   1929  O   THR P 132      -4.272   2.572 -19.084  0.00  0.00      PROA   
ATOM   1930  N   HSD P 133      -6.467   2.643 -19.437  0.00  0.00      PROA   
ATOM   1931  HN  HSD P 133      -7.176   2.963 -20.061  0.00  0.00      PROA   
ATOM   1932  CA  HSD P 133      -6.818   1.820 -18.296  0.00  0.00      PROA   
ATOM   1933  HA  HSD P 133      -6.151   2.072 -17.484  0.00  0.00      PROA   
ATOM   1934  CB  HSD P 133      -8.266   2.106 -17.835  0.00  0.00      PROA   
ATOM   1935  HB1 HSD P 133      -8.560   1.431 -17.002  0.00  0.00      PROA   
ATOM   1936  HB2 HSD P 133      -8.954   1.920 -18.687  0.00  0.00      PROA   
ATOM   1937  ND1 HSD P 133      -8.155   3.999 -16.122  0.00  0.00      PROA   
ATOM   1938  HD1 HSD P 133      -7.709   3.490 -15.387  0.00  0.00      PROA   
ATOM   1939  CG  HSD P 133      -8.451   3.536 -17.389  0.00  0.00      PROA   
ATOM   1940  CE1 HSD P 133      -8.563   5.291 -16.063  0.00  0.00      PROA   
ATOM   1941  HE1 HSD P 133      -8.446   5.920 -15.180  0.00  0.00      PROA   
ATOM   1942  NE2 HSD P 133      -9.109   5.684 -17.194  0.00  0.00      PROA   
ATOM   1943  CD2 HSD P 133      -9.042   4.583 -18.032  0.00  0.00      PROA   
ATOM   1944  HD2 HSD P 133      -9.433   4.637 -19.040  0.00  0.00      PROA   
ATOM   1945  C   HSD P 133      -6.629   0.334 -18.601  0.00  0.00      PROA   
ATOM   1946  O   HSD P 133      -7.348  -0.267 -19.401  0.00  0.00      PROA   
ATOM   1947  N   THR P 134      -5.635  -0.307 -17.952  0.00  0.00      PROA   
ATOM   1948  HN  THR P 134      -5.089   0.178 -17.273  0.00  0.00      PROA   
ATOM   1949  CA  THR P 134      -5.060  -1.591 -18.354  0.00  0.00      PROA   
ATOM   1950  HA  THR P 134      -4.937  -1.558 -19.426  0.00  0.00      PROA   
ATOM   1951  CB  THR P 134      -3.657  -1.812 -17.783  0.00  0.00      PROA   
ATOM   1952  HB  THR P 134      -3.277  -2.829 -18.018  0.00  0.00      PROA   
ATOM   1953  OG1 THR P 134      -3.628  -1.580 -16.380  0.00  0.00      PROA   
ATOM   1954  HG1 THR P 134      -2.706  -1.641 -16.121  0.00  0.00      PROA   
ATOM   1955  CG2 THR P 134      -2.707  -0.782 -18.410  0.00  0.00      PROA   
ATOM   1956 HG21 THR P 134      -3.008   0.258 -18.158  0.00  0.00      PROA   
ATOM   1957 HG22 THR P 134      -2.709  -0.872 -19.517  0.00  0.00      PROA   
ATOM   1958 HG23 THR P 134      -1.665  -0.935 -18.057  0.00  0.00      PROA   
ATOM   1959  C   THR P 134      -5.938  -2.807 -18.083  0.00  0.00      PROA   
ATOM   1960  O   THR P 134      -6.710  -3.231 -18.946  0.00  0.00      PROA   
ATOM   1961  N   CYS P 135      -5.831  -3.438 -16.905  0.00 97.00      PROA   
ATOM   1962  HN  CYS P 135      -5.164  -3.120 -16.235  0.00 97.00      PROA   
ATOM   1963  CA  CYS P 135      -6.690  -4.548 -16.525  0.00 97.00      PROA   
ATOM   1964  HA  CYS P 135      -7.679  -4.376 -16.926  0.00 97.00      PROA   
ATOM   1965  CB  CYS P 135      -6.224  -5.909 -17.129  0.00 97.00      PROA   
ATOM   1966  HB1 CYS P 135      -6.455  -5.872 -18.215  0.00 97.00      PROA   
ATOM   1967  HB2 CYS P 135      -6.832  -6.735 -16.702  0.00 97.00      PROA   
ATOM   1968  SG  CYS P 135      -4.442  -6.272 -16.967  0.00 97.00      PROA   
ATOM   1969  C   CYS P 135      -6.835  -4.649 -15.005  0.00 97.00      PROA   
ATOM   1970  O   CYS P 135      -5.844  -4.895 -14.322  0.00 97.00      PROA   
ATOM   1971  N   PRO P 136      -8.042  -4.498 -14.452  0.00 97.00      PROA   
ATOM   1972  CD  PRO P 136      -8.859  -3.338 -14.844  0.00 97.00      PROA   
ATOM   1973  HD1 PRO P 136      -9.896  -3.691 -15.027  0.00 97.00      PROA   
ATOM   1974  HD2 PRO P 136      -8.492  -2.799 -15.744  0.00 97.00      PROA   
ATOM   1975  CA  PRO P 136      -8.188  -4.701 -13.013  0.00 97.00      PROA   
ATOM   1976  HA  PRO P 136      -7.429  -5.336 -12.581  0.00 97.00      PROA   
ATOM   1977  CB  PRO P 136      -8.121  -3.245 -12.515  0.00 97.00      PROA   
ATOM   1978  HB1 PRO P 136      -7.052  -2.948 -12.458  0.00 97.00      PROA   
ATOM   1979  HB2 PRO P 136      -8.579  -3.112 -11.512  0.00 97.00      PROA   
ATOM   1980  CG  PRO P 136      -8.825  -2.414 -13.612  0.00 97.00      PROA   
ATOM   1981  HG1 PRO P 136      -9.862  -2.170 -13.296  0.00 97.00      PROA   
ATOM   1982  HG2 PRO P 136      -8.267  -1.475 -13.810  0.00 97.00      PROA   
ATOM   1983  C   PRO P 136      -9.531  -5.375 -12.685  0.00 97.00      PROA   
ATOM   1984  O   PRO P 136     -10.492  -4.671 -12.362  0.00 97.00      PROA   
ATOM   1985  N   PRO P 137      -9.679  -6.695 -12.762  0.00 97.00      PROA   
ATOM   1986  CD  PRO P 137      -8.756  -7.585 -13.481  0.00 97.00      PROA   
ATOM   1987  HD1 PRO P 137      -7.828  -7.719 -12.886  0.00 97.00      PROA   
ATOM   1988  HD2 PRO P 137      -8.502  -7.197 -14.491  0.00 97.00      PROA   
ATOM   1989  CA  PRO P 137     -10.802  -7.440 -12.194  0.00 97.00      PROA   
ATOM   1990  HA  PRO P 137     -11.622  -7.231 -12.865  0.00 97.00      PROA   
ATOM   1991  CB  PRO P 137     -10.346  -8.899 -12.304  0.00 97.00      PROA   
ATOM   1992  HB1 PRO P 137     -11.190  -9.620 -12.330  0.00 97.00      PROA   
ATOM   1993  HB2 PRO P 137      -9.672  -9.151 -11.457  0.00 97.00      PROA   
ATOM   1994  CG  PRO P 137      -9.512  -8.910 -13.582  0.00 97.00      PROA   
ATOM   1995  HG1 PRO P 137      -8.828  -9.783 -13.628  0.00 97.00      PROA   
ATOM   1996  HG2 PRO P 137     -10.170  -8.901 -14.477  0.00 97.00      PROA   
ATOM   1997  C   PRO P 137     -11.347  -7.073 -10.807  0.00 97.00      PROA   
ATOM   1998  O   PRO P 137     -10.621  -6.663  -9.903  0.00 97.00      PROA   
ATOM   1999  N   CYS P 138     -12.668  -7.258 -10.627  0.00 97.00      PROA   
ATOM   2000  HN  CYS P 138     -13.178  -7.649 -11.390  0.00 97.00      PROA   
ATOM   2001  CA  CYS P 138     -13.430  -6.999  -9.407  0.00 97.00      PROA   
ATOM   2002  HA  CYS P 138     -14.438  -7.317  -9.629  0.00 97.00      PROA   
ATOM   2003  CB  CYS P 138     -12.959  -7.878  -8.202  0.00 97.00      PROA   
ATOM   2004  HB1 CYS P 138     -13.646  -7.737  -7.340  0.00 97.00      PROA   
ATOM   2005  HB2 CYS P 138     -11.958  -7.516  -7.884  0.00 97.00      PROA   
ATOM   2006  SG  CYS P 138     -12.903  -9.676  -8.482  0.00 97.00      PROA   
ATOM   2007  C   CYS P 138     -13.584  -5.542  -8.905  0.00 97.00      PROA   
ATOM   2008  O   CYS P 138     -13.581  -5.403  -7.684  0.00 97.00      PROA   
ATOM   2009  N   PRO P 139     -13.776  -4.441  -9.656  0.00 97.00      PROA   
ATOM   2010  CD  PRO P 139     -13.870  -4.474 -11.123  0.00 97.00      PROA   
ATOM   2011  HD1 PRO P 139     -14.300  -5.425 -11.505  0.00 97.00      PROA   
ATOM   2012  HD2 PRO P 139     -12.850  -4.323 -11.537  0.00 97.00      PROA   
ATOM   2013  CA  PRO P 139     -14.410  -3.214  -9.128  0.00 97.00      PROA   
ATOM   2014  HA  PRO P 139     -15.380  -3.507  -8.755  0.00 97.00      PROA   
ATOM   2015  CB  PRO P 139     -14.521  -2.321 -10.376  0.00 97.00      PROA   
ATOM   2016  HB1 PRO P 139     -13.560  -1.797 -10.566  0.00 97.00      PROA   
ATOM   2017  HB2 PRO P 139     -15.328  -1.565 -10.275  0.00 97.00      PROA   
ATOM   2018  CG  PRO P 139     -14.780  -3.310 -11.506  0.00 97.00      PROA   
ATOM   2019  HG1 PRO P 139     -15.842  -3.634 -11.486  0.00 97.00      PROA   
ATOM   2020  HG2 PRO P 139     -14.539  -2.889 -12.506  0.00 97.00      PROA   
ATOM   2021  C   PRO P 139     -13.782  -2.399  -7.993  0.00 97.00      PROA   
ATOM   2022  O   PRO P 139     -14.344  -1.352  -7.691  0.00 97.00      PROA   
ATOM   2023  N   ALA P 140     -12.677  -2.821  -7.349  0.00 97.00      PROA   
ATOM   2024  HN  ALA P 140     -12.307  -3.703  -7.632  0.00 97.00      PROA   
ATOM   2025  CA  ALA P 140     -12.052  -2.149  -6.212  0.00 97.00      PROA   
ATOM   2026  HA  ALA P 140     -11.402  -2.881  -5.756  0.00 97.00      PROA   
ATOM   2027  CB  ALA P 140     -11.142  -1.012  -6.724  0.00 97.00      PROA   
ATOM   2028  HB1 ALA P 140     -11.762  -0.218  -7.194  0.00 97.00      PROA   
ATOM   2029  HB2 ALA P 140     -10.434  -1.397  -7.488  0.00 97.00      PROA   
ATOM   2030  HB3 ALA P 140     -10.564  -0.555  -5.892  0.00 97.00      PROA   
ATOM   2031  C   ALA P 140     -12.981  -1.657  -5.073  0.00 97.00      PROA   
ATOM   2032  O   ALA P 140     -13.027  -0.453  -4.814  0.00 97.00      PROA   
ATOM   2033  N   PRO P 141     -13.736  -2.494  -4.356  0.00 97.00      PROA   
ATOM   2034  CD  PRO P 141     -13.649  -3.956  -4.429  0.00 97.00      PROA   
ATOM   2035  HD1 PRO P 141     -12.663  -4.314  -4.063  0.00 97.00      PROA   
ATOM   2036  HD2 PRO P 141     -13.820  -4.288  -5.476  0.00 97.00      PROA   
ATOM   2037  CA  PRO P 141     -14.996  -2.046  -3.761  0.00 97.00      PROA   
ATOM   2038  HA  PRO P 141     -15.477  -1.298  -4.375  0.00 97.00      PROA   
ATOM   2039  CB  PRO P 141     -15.835  -3.341  -3.738  0.00 97.00      PROA   
ATOM   2040  HB1 PRO P 141     -16.328  -3.458  -4.727  0.00 97.00      PROA   
ATOM   2041  HB2 PRO P 141     -16.619  -3.351  -2.951  0.00 97.00      PROA   
ATOM   2042  CG  PRO P 141     -14.799  -4.455  -3.560  0.00 97.00      PROA   
ATOM   2043  HG1 PRO P 141     -14.484  -4.497  -2.496  0.00 97.00      PROA   
ATOM   2044  HG2 PRO P 141     -15.181  -5.450  -3.873  0.00 97.00      PROA   
ATOM   2045  C   PRO P 141     -14.831  -1.445  -2.366  0.00 97.00      PROA   
ATOM   2046  O   PRO P 141     -15.149  -2.076  -1.361  0.00 97.00      PROA   
ATOM   2047  N   GLU P 142     -14.369  -0.190  -2.312  0.00 97.00      PROA   
ATOM   2048  HN  GLU P 142     -14.007   0.197  -3.156  0.00 97.00      PROA   
ATOM   2049  CA  GLU P 142     -14.395   0.679  -1.152  0.00 97.00      PROA   
ATOM   2050  HA  GLU P 142     -14.976   0.228  -0.361  0.00 97.00      PROA   
ATOM   2051  CB  GLU P 142     -12.950   0.946  -0.660  0.00 97.00      PROA   
ATOM   2052  HB1 GLU P 142     -12.327   1.255  -1.527  0.00 97.00      PROA   
ATOM   2053  HB2 GLU P 142     -12.532  -0.026  -0.321  0.00 97.00      PROA   
ATOM   2054  CG  GLU P 142     -12.827   1.969   0.501  0.00 97.00      PROA   
ATOM   2055  HG1 GLU P 142     -12.422   1.462   1.403  0.00 97.00      PROA   
ATOM   2056  HG2 GLU P 142     -13.810   2.408   0.772  0.00 97.00      PROA   
ATOM   2057  CD  GLU P 142     -11.892   3.125   0.160  0.00 97.00      PROA   
ATOM   2058  OE1 GLU P 142     -10.839   3.250   0.830  0.00 97.00      PROA   
ATOM   2059  OE2 GLU P 142     -12.240   3.890  -0.780  0.00 97.00      PROA   
ATOM   2060  C   GLU P 142     -15.125   1.956  -1.555  0.00 97.00      PROA   
ATOM   2061  O   GLU P 142     -16.319   2.118  -1.305  0.00 97.00      PROA   
ATOM   2062  N   LEU P 143     -14.412   2.861  -2.249  0.00 97.00      PROA   
ATOM   2063  HN  LEU P 143     -13.422   2.847  -2.135  0.00 97.00      PROA   
ATOM   2064  CA  LEU P 143     -14.945   3.932  -3.071  0.00 97.00      PROA   
ATOM   2065  HA  LEU P 143     -14.133   4.192  -3.733  0.00 97.00      PROA   
ATOM   2066  CB  LEU P 143     -16.121   3.513  -4.003  0.00 97.00      PROA   
ATOM   2067  HB1 LEU P 143     -16.374   4.371  -4.662  0.00 97.00      PROA   
ATOM   2068  HB2 LEU P 143     -17.019   3.295  -3.386  0.00 97.00      PROA   
ATOM   2069  CG  LEU P 143     -15.836   2.300  -4.921  0.00 97.00      PROA   
ATOM   2070  HG  LEU P 143     -15.608   1.418  -4.285  0.00 97.00      PROA   
ATOM   2071  CD1 LEU P 143     -17.075   1.950  -5.758  0.00 97.00      PROA   
ATOM   2072 HD11 LEU P 143     -17.345   2.805  -6.414  0.00 97.00      PROA   
ATOM   2073 HD12 LEU P 143     -17.937   1.718  -5.096  0.00 97.00      PROA   
ATOM   2074 HD13 LEU P 143     -16.869   1.066  -6.398  0.00 97.00      PROA   
ATOM   2075  CD2 LEU P 143     -14.636   2.535  -5.850  0.00 97.00      PROA   
ATOM   2076 HD21 LEU P 143     -13.703   2.678  -5.265  0.00 97.00      PROA   
ATOM   2077 HD22 LEU P 143     -14.808   3.435  -6.479  0.00 97.00      PROA   
ATOM   2078 HD23 LEU P 143     -14.489   1.657  -6.515  0.00 97.00      PROA   
ATOM   2079  C   LEU P 143     -15.197   5.228  -2.312  0.00 97.00      PROA   
ATOM   2080  O   LEU P 143     -16.307   5.763  -2.264  0.00 97.00      PROA   
ATOM   2081  N   LEU P 144     -14.131   5.763  -1.677  0.00 97.00      PROA   
ATOM   2082  HN  LEU P 144     -13.322   5.194  -1.551  0.00 97.00      PROA   
ATOM   2083  CA  LEU P 144     -14.023   7.139  -1.192  0.00 97.00      PROA   
ATOM   2084  HA  LEU P 144     -12.978   7.291  -0.966  0.00 97.00      PROA   
ATOM   2085  CB  LEU P 144     -14.455   8.228  -2.224  0.00 97.00      PROA   
ATOM   2086  HB1 LEU P 144     -14.203   9.226  -1.806  0.00 97.00      PROA   
ATOM   2087  HB2 LEU P 144     -15.559   8.190  -2.351  0.00 97.00      PROA   
ATOM   2088  CG  LEU P 144     -13.815   8.135  -3.628  0.00 97.00      PROA   
ATOM   2089  HG  LEU P 144     -14.122   7.175  -4.096  0.00 97.00      PROA   
ATOM   2090  CD1 LEU P 144     -14.334   9.276  -4.516  0.00 97.00      PROA   
ATOM   2091 HD11 LEU P 144     -14.058  10.259  -4.078  0.00 97.00      PROA   
ATOM   2092 HD12 LEU P 144     -15.440   9.220  -4.604  0.00 97.00      PROA   
ATOM   2093 HD13 LEU P 144     -13.904   9.199  -5.537  0.00 97.00      PROA   
ATOM   2094  CD2 LEU P 144     -12.282   8.175  -3.571  0.00 97.00      PROA   
ATOM   2095 HD21 LEU P 144     -11.885   7.319  -2.985  0.00 97.00      PROA   
ATOM   2096 HD22 LEU P 144     -11.941   9.115  -3.086  0.00 97.00      PROA   
ATOM   2097 HD23 LEU P 144     -11.850   8.127  -4.594  0.00 97.00      PROA   
ATOM   2098  C   LEU P 144     -14.756   7.336   0.126  0.00 97.00      PROA   
ATOM   2099  O   LEU P 144     -15.120   8.443   0.530  0.00 97.00      PROA   
ATOM   2100  N   GLY P 145     -15.041   6.220   0.824  0.00 97.00      PROA   
ATOM   2101  HN  GLY P 145     -14.641   5.368   0.495  0.00 97.00      PROA   
ATOM   2102  CA  GLY P 145     -15.939   6.186   1.973  0.00 97.00      PROA   
ATOM   2103  HA1 GLY P 145     -15.662   6.978   2.654  0.00 97.00      PROA   
ATOM   2104  HA2 GLY P 145     -15.863   5.204   2.418  0.00 97.00      PROA   
ATOM   2105  C   GLY P 145     -17.389   6.393   1.606  0.00 97.00      PROA   
ATOM   2106  O   GLY P 145     -18.213   6.738   2.451  0.00 97.00      PROA   
ATOM   2107  N   GLY P 146     -17.750   6.173   0.324  0.00 97.00      PROA   
ATOM   2108  HN  GLY P 146     -17.042   5.941  -0.339  0.00 97.00      PROA   
ATOM   2109  CA  GLY P 146     -19.093   6.352  -0.218  0.00 97.00      PROA   
ATOM   2110  HA1 GLY P 146     -19.727   5.599   0.227  0.00 97.00      PROA   
ATOM   2111  HA2 GLY P 146     -18.994   6.215  -1.284  0.00 97.00      PROA   
ATOM   2112  C   GLY P 146     -19.678   7.746  -0.044  0.00 97.00      PROA   
ATOM   2113  O   GLY P 146     -19.130   8.690  -0.609  0.00 97.00      PROA   
ATOM   2114  N   PRO P 147     -20.775   7.990   0.670  0.00 97.00      PROA   
ATOM   2115  CD  PRO P 147     -21.508   6.983   1.445  0.00 97.00      PROA   
ATOM   2116  HD1 PRO P 147     -20.831   6.458   2.153  0.00 97.00      PROA   
ATOM   2117  HD2 PRO P 147     -21.973   6.254   0.747  0.00 97.00      PROA   
ATOM   2118  CA  PRO P 147     -21.303   9.337   0.876  0.00 97.00      PROA   
ATOM   2119  HA  PRO P 147     -21.277   9.904  -0.043  0.00 97.00      PROA   
ATOM   2120  CB  PRO P 147     -22.740   9.026   1.333  0.00 97.00      PROA   
ATOM   2121  HB1 PRO P 147     -23.347   8.774   0.437  0.00 97.00      PROA   
ATOM   2122  HB2 PRO P 147     -23.239   9.862   1.868  0.00 97.00      PROA   
ATOM   2123  CG  PRO P 147     -22.585   7.769   2.195  0.00 97.00      PROA   
ATOM   2124  HG1 PRO P 147     -22.207   8.048   3.202  0.00 97.00      PROA   
ATOM   2125  HG2 PRO P 147     -23.532   7.200   2.304  0.00 97.00      PROA   
ATOM   2126  C   PRO P 147     -20.523  10.136   1.926  0.00 97.00      PROA   
ATOM   2127  O   PRO P 147     -21.133  10.775   2.785  0.00 97.00      PROA   
ATOM   2128  N   SER P 148     -19.181  10.143   1.891  0.00 97.00      PROA   
ATOM   2129  HN  SER P 148     -18.709   9.655   1.162  0.00 97.00      PROA   
ATOM   2130  CA  SER P 148     -18.328  10.858   2.834  0.00 97.00      PROA   
ATOM   2131  HA  SER P 148     -18.562  10.506   3.827  0.00 97.00      PROA   
ATOM   2132  CB  SER P 148     -16.836  10.531   2.549  0.00 97.00      PROA   
ATOM   2133  HB1 SER P 148     -16.678   9.455   2.775  0.00 97.00      PROA   
ATOM   2134  HB2 SER P 148     -16.156  11.115   3.205  0.00 97.00      PROA   
ATOM   2135  OG  SER P 148     -16.516  10.752   1.171  0.00 97.00      PROA   
ATOM   2136  HG1 SER P 148     -15.917  10.049   0.907  0.00 97.00      PROA   
ATOM   2137  C   SER P 148     -18.504  12.374   2.860  0.00 97.00      PROA   
ATOM   2138  O   SER P 148     -18.818  12.946   3.899  0.00 97.00      PROA   
ATOM   2139  N   VAL P 149     -18.411  13.024   1.683  0.00 97.00      PROA   
ATOM   2140  HN  VAL P 149     -18.165  12.440   0.914  0.00 97.00      PROA   
ATOM   2141  CA  VAL P 149     -18.398  14.460   1.371  0.00 97.00      PROA   
ATOM   2142  HA  VAL P 149     -17.352  14.728   1.397  0.00 97.00      PROA   
ATOM   2143  CB  VAL P 149     -18.861  14.696  -0.068  0.00 97.00      PROA   
ATOM   2144  HB  VAL P 149     -18.676  15.755  -0.345  0.00 97.00      PROA   
ATOM   2145  CG1 VAL P 149     -18.029  13.797  -1.010  0.00 97.00      PROA   
ATOM   2146 HG11 VAL P 149     -18.277  12.721  -0.881  0.00 97.00      PROA   
ATOM   2147 HG12 VAL P 149     -16.941  13.929  -0.833  0.00 97.00      PROA   
ATOM   2148 HG13 VAL P 149     -18.242  14.051  -2.070  0.00 97.00      PROA   
ATOM   2149  CG2 VAL P 149     -20.364  14.388  -0.241  0.00 97.00      PROA   
ATOM   2150 HG21 VAL P 149     -20.990  15.071   0.372  0.00 97.00      PROA   
ATOM   2151 HG22 VAL P 149     -20.587  13.338   0.047  0.00 97.00      PROA   
ATOM   2152 HG23 VAL P 149     -20.656  14.522  -1.305  0.00 97.00      PROA   
ATOM   2153  C   VAL P 149     -19.069  15.451   2.340  0.00 97.00      PROA   
ATOM   2154  O   VAL P 149     -20.153  15.213   2.867  0.00 97.00      PROA   
ATOM   2155  N   PHE P 150     -18.438  16.604   2.643  0.00 97.00      PROA   
ATOM   2156  HN  PHE P 150     -17.612  16.892   2.167  0.00 97.00      PROA   
ATOM   2157  CA  PHE P 150     -18.817  17.402   3.808  0.00 97.00      PROA   
ATOM   2158  HA  PHE P 150     -19.567  16.883   4.387  0.00 97.00      PROA   
ATOM   2159  CB  PHE P 150     -17.602  17.702   4.747  0.00 97.00      PROA   
ATOM   2160  HB1 PHE P 150     -17.961  17.936   5.772  0.00 97.00      PROA   
ATOM   2161  HB2 PHE P 150     -17.046  18.582   4.360  0.00 97.00      PROA   
ATOM   2162  CG  PHE P 150     -16.614  16.564   4.838  0.00 97.00      PROA   
ATOM   2163  CD1 PHE P 150     -17.036  15.246   5.076  0.00 97.00      PROA   
ATOM   2164  HD1 PHE P 150     -18.084  15.029   5.222  0.00 97.00      PROA   
ATOM   2165  CE1 PHE P 150     -16.123  14.186   5.036  0.00 97.00      PROA   
ATOM   2166  HE1 PHE P 150     -16.473  13.173   5.167  0.00 97.00      PROA   
ATOM   2167  CZ  PHE P 150     -14.768  14.434   4.797  0.00 97.00      PROA   
ATOM   2168  HZ  PHE P 150     -14.068  13.613   4.753  0.00 97.00      PROA   
ATOM   2169  CD2 PHE P 150     -15.240  16.805   4.654  0.00 97.00      PROA   
ATOM   2170  HD2 PHE P 150     -14.887  17.812   4.490  0.00 97.00      PROA   
ATOM   2171  CE2 PHE P 150     -14.320  15.749   4.629  0.00 97.00      PROA   
ATOM   2172  HE2 PHE P 150     -13.271  15.947   4.464  0.00 97.00      PROA   
ATOM   2173  C   PHE P 150     -19.410  18.739   3.373  0.00 97.00      PROA   
ATOM   2174  O   PHE P 150     -18.854  19.439   2.535  0.00 97.00      PROA   
ATOM   2175  N   LEU P 151     -20.553  19.147   3.953  0.00 97.00      PROA   
ATOM   2176  HN  LEU P 151     -20.999  18.614   4.668  0.00 97.00      PROA   
ATOM   2177  CA  LEU P 151     -21.217  20.396   3.624  0.00 97.00      PROA   
ATOM   2178  HA  LEU P 151     -20.618  20.969   2.933  0.00 97.00      PROA   
ATOM   2179  CB  LEU P 151     -22.592  20.103   2.976  0.00 97.00      PROA   
ATOM   2180  HB1 LEU P 151     -23.190  19.469   3.664  0.00 97.00      PROA   
ATOM   2181  HB2 LEU P 151     -22.404  19.509   2.056  0.00 97.00      PROA   
ATOM   2182  CG  LEU P 151     -23.443  21.331   2.586  0.00 97.00      PROA   
ATOM   2183  HG  LEU P 151     -23.732  21.883   3.505  0.00 97.00      PROA   
ATOM   2184  CD1 LEU P 151     -22.691  22.292   1.659  0.00 97.00      PROA   
ATOM   2185 HD11 LEU P 151     -22.227  21.735   0.817  0.00 97.00      PROA   
ATOM   2186 HD12 LEU P 151     -21.891  22.837   2.204  0.00 97.00      PROA   
ATOM   2187 HD13 LEU P 151     -23.390  23.047   1.237  0.00 97.00      PROA   
ATOM   2188  CD2 LEU P 151     -24.726  20.862   1.893  0.00 97.00      PROA   
ATOM   2189 HD21 LEU P 151     -25.313  20.195   2.561  0.00 97.00      PROA   
ATOM   2190 HD22 LEU P 151     -24.477  20.300   0.968  0.00 97.00      PROA   
ATOM   2191 HD23 LEU P 151     -25.367  21.726   1.615  0.00 97.00      PROA   
ATOM   2192  C   LEU P 151     -21.373  21.244   4.876  0.00 97.00      PROA   
ATOM   2193  O   LEU P 151     -21.779  20.751   5.928  0.00 97.00      PROA   
ATOM   2194  N   PHE P 152     -21.008  22.537   4.796  0.00 97.00      PROA   
ATOM   2195  HN  PHE P 152     -20.662  22.916   3.941  0.00 97.00      PROA   
ATOM   2196  CA  PHE P 152     -20.994  23.465   5.908  0.00 97.00      PROA   
ATOM   2197  HA  PHE P 152     -21.390  22.953   6.772  0.00 97.00      PROA   
ATOM   2198  CB  PHE P 152     -19.551  23.960   6.201  0.00 97.00      PROA   
ATOM   2199  HB1 PHE P 152     -19.516  24.654   7.068  0.00 97.00      PROA   
ATOM   2200  HB2 PHE P 152     -19.144  24.487   5.311  0.00 97.00      PROA   
ATOM   2201  CG  PHE P 152     -18.693  22.765   6.504  0.00 97.00      PROA   
ATOM   2202  CD1 PHE P 152     -17.752  22.300   5.571  0.00 97.00      PROA   
ATOM   2203  HD1 PHE P 152     -17.627  22.827   4.636  0.00 97.00      PROA   
ATOM   2204  CE1 PHE P 152     -17.039  21.122   5.814  0.00 97.00      PROA   
ATOM   2205  HE1 PHE P 152     -16.340  20.748   5.080  0.00 97.00      PROA   
ATOM   2206  CZ  PHE P 152     -17.250  20.407   6.996  0.00 97.00      PROA   
ATOM   2207  HZ  PHE P 152     -16.715  19.484   7.165  0.00 97.00      PROA   
ATOM   2208  CD2 PHE P 152     -18.879  22.053   7.700  0.00 97.00      PROA   
ATOM   2209  HD2 PHE P 152     -19.619  22.390   8.411  0.00 97.00      PROA   
ATOM   2210  CE2 PHE P 152     -18.166  20.874   7.946  0.00 97.00      PROA   
ATOM   2211  HE2 PHE P 152     -18.345  20.313   8.851  0.00 97.00      PROA   
ATOM   2212  C   PHE P 152     -21.890  24.665   5.603  0.00 97.00      PROA   
ATOM   2213  O   PHE P 152     -21.897  25.146   4.465  0.00 97.00      PROA   
ATOM   2214  N   PRO P 153     -22.695  25.153   6.557  0.00 97.00      PROA   
ATOM   2215  CD  PRO P 153     -22.533  24.845   7.989  0.00 97.00      PROA   
ATOM   2216  HD1 PRO P 153     -21.462  24.827   8.284  0.00 97.00      PROA   
ATOM   2217  HD2 PRO P 153     -23.004  23.863   8.205  0.00 97.00      PROA   
ATOM   2218  CA  PRO P 153     -23.475  26.374   6.376  0.00 97.00      PROA   
ATOM   2219  HA  PRO P 153     -24.106  26.230   5.512  0.00 97.00      PROA   
ATOM   2220  CB  PRO P 153     -24.254  26.478   7.698  0.00 97.00      PROA   
ATOM   2221  HB1 PRO P 153     -25.131  25.798   7.656  0.00 97.00      PROA   
ATOM   2222  HB2 PRO P 153     -24.609  27.506   7.923  0.00 97.00      PROA   
ATOM   2223  CG  PRO P 153     -23.259  25.966   8.738  0.00 97.00      PROA   
ATOM   2224  HG1 PRO P 153     -22.541  26.778   8.983  0.00 97.00      PROA   
ATOM   2225  HG2 PRO P 153     -23.753  25.618   9.670  0.00 97.00      PROA   
ATOM   2226  C   PRO P 153     -22.605  27.607   6.113  0.00 97.00      PROA   
ATOM   2227  O   PRO P 153     -21.399  27.544   6.373  0.00 97.00      PROA   
ATOM   2228  N   PRO P 154     -23.129  28.722   5.617  0.00 97.00      PROA   
ATOM   2229  CD  PRO P 154     -24.491  28.845   5.102  0.00 97.00      PROA   
ATOM   2230  HD1 PRO P 154     -25.195  28.903   5.960  0.00 97.00      PROA   
ATOM   2231  HD2 PRO P 154     -24.770  28.004   4.432  0.00 97.00      PROA   
ATOM   2232  CA  PRO P 154     -22.499  30.030   5.761  0.00 97.00      PROA   
ATOM   2233  HA  PRO P 154     -21.605  29.999   5.156  0.00 97.00      PROA   
ATOM   2234  CB  PRO P 154     -23.558  31.021   5.250  0.00 97.00      PROA   
ATOM   2235  HB1 PRO P 154     -23.098  31.872   4.705  0.00 97.00      PROA   
ATOM   2236  HB2 PRO P 154     -24.166  31.413   6.093  0.00 97.00      PROA   
ATOM   2237  CG  PRO P 154     -24.464  30.175   4.357  0.00 97.00      PROA   
ATOM   2238  HG1 PRO P 154     -25.479  30.606   4.221  0.00 97.00      PROA   
ATOM   2239  HG2 PRO P 154     -23.978  30.041   3.367  0.00 97.00      PROA   
ATOM   2240  C   PRO P 154     -22.033  30.402   7.157  0.00 97.00      PROA   
ATOM   2241  O   PRO P 154     -22.564  29.926   8.157  0.00 97.00      PROA   
ATOM   2242  N   LYS P 155     -21.037  31.295   7.259  0.00 97.00      PROA   
ATOM   2243  HN  LYS P 155     -20.629  31.674   6.432  0.00 97.00      PROA   
ATOM   2244  CA  LYS P 155     -20.681  31.928   8.512  0.00 97.00      PROA   
ATOM   2245  HA  LYS P 155     -20.489  31.147   9.233  0.00 97.00      PROA   
ATOM   2246  CB  LYS P 155     -19.417  32.816   8.316  0.00 97.00      PROA   
ATOM   2247  HB1 LYS P 155     -19.077  33.211   9.297  0.00 97.00      PROA   
ATOM   2248  HB2 LYS P 155     -19.700  33.684   7.684  0.00 97.00      PROA   
ATOM   2249  CG  LYS P 155     -18.232  32.121   7.610  0.00 97.00      PROA   
ATOM   2250  HG1 LYS P 155     -18.604  31.625   6.688  0.00 97.00      PROA   
ATOM   2251  HG2 LYS P 155     -17.815  31.321   8.257  0.00 97.00      PROA   
ATOM   2252  CD  LYS P 155     -17.124  33.126   7.220  0.00 97.00      PROA   
ATOM   2253  HD1 LYS P 155     -16.402  33.208   8.060  0.00 97.00      PROA   
ATOM   2254  HD2 LYS P 155     -17.577  34.133   7.095  0.00 97.00      PROA   
ATOM   2255  CE  LYS P 155     -16.357  32.803   5.922  0.00 97.00      PROA   
ATOM   2256  HE1 LYS P 155     -15.873  31.805   5.986  0.00 97.00      PROA   
ATOM   2257  HE2 LYS P 155     -15.578  33.574   5.740  0.00 97.00      PROA   
ATOM   2258  NZ  LYS P 155     -17.274  32.805   4.772  0.00 97.00      PROA   
ATOM   2259  HZ1 LYS P 155     -17.853  33.669   4.775  0.00 97.00      PROA   
ATOM   2260  HZ2 LYS P 155     -17.946  32.015   4.841  0.00 97.00      PROA   
ATOM   2261  HZ3 LYS P 155     -16.788  32.699   3.858  0.00 97.00      PROA   
ATOM   2262  C   LYS P 155     -21.845  32.818   8.984  0.00 97.00      PROA   
ATOM   2263  O   LYS P 155     -22.369  33.549   8.145  0.00 97.00      PROA   
ATOM   2264  N   PRO P 156     -22.285  32.894  10.239  0.00 97.00      PROA   
ATOM   2265  CD  PRO P 156     -21.915  31.964  11.305  0.00 97.00      PROA   
ATOM   2266  HD1 PRO P 156     -20.814  31.852  11.395  0.00 97.00      PROA   
ATOM   2267  HD2 PRO P 156     -22.385  30.980  11.092  0.00 97.00      PROA   
ATOM   2268  CA  PRO P 156     -23.447  33.715  10.604  0.00 97.00      PROA   
ATOM   2269  HA  PRO P 156     -24.246  33.546   9.897  0.00 97.00      PROA   
ATOM   2270  CB  PRO P 156     -23.809  33.242  12.023  0.00 97.00      PROA   
ATOM   2271  HB1 PRO P 156     -24.602  32.468  11.944  0.00 97.00      PROA   
ATOM   2272  HB2 PRO P 156     -24.188  34.055  12.679  0.00 97.00      PROA   
ATOM   2273  CG  PRO P 156     -22.528  32.590  12.559  0.00 97.00      PROA   
ATOM   2274  HG1 PRO P 156     -21.854  33.374  12.965  0.00 97.00      PROA   
ATOM   2275  HG2 PRO P 156     -22.741  31.844  13.354  0.00 97.00      PROA   
ATOM   2276  C   PRO P 156     -23.094  35.188  10.523  0.00 97.00      PROA   
ATOM   2277  O   PRO P 156     -23.960  36.035  10.332  0.00 97.00      PROA   
ATOM   2278  N   LYS P 157     -21.795  35.509  10.630  0.00 97.00      PROA   
ATOM   2279  HN  LYS P 157     -21.153  34.779  10.848  0.00 97.00      PROA   
ATOM   2280  CA  LYS P 157     -21.254  36.840  10.435  0.00 97.00      PROA   
ATOM   2281  HA  LYS P 157     -21.896  37.536  10.955  0.00 97.00      PROA   
ATOM   2282  CB  LYS P 157     -19.819  36.874  11.028  0.00 97.00      PROA   
ATOM   2283  HB1 LYS P 157     -19.147  36.234  10.417  0.00 97.00      PROA   
ATOM   2284  HB2 LYS P 157     -19.877  36.423  12.041  0.00 97.00      PROA   
ATOM   2285  CG  LYS P 157     -19.197  38.275  11.191  0.00 97.00      PROA   
ATOM   2286  HG1 LYS P 157     -19.013  38.727  10.193  0.00 97.00      PROA   
ATOM   2287  HG2 LYS P 157     -18.213  38.142  11.689  0.00 97.00      PROA   
ATOM   2288  CD  LYS P 157     -20.097  39.211  12.022  0.00 97.00      PROA   
ATOM   2289  HD1 LYS P 157     -20.511  38.645  12.883  0.00 97.00      PROA   
ATOM   2290  HD2 LYS P 157     -20.968  39.496  11.394  0.00 97.00      PROA   
ATOM   2291  CE  LYS P 157     -19.433  40.498  12.535  0.00 97.00      PROA   
ATOM   2292  HE1 LYS P 157     -20.198  41.143  13.020  0.00 97.00      PROA   
ATOM   2293  HE2 LYS P 157     -18.955  41.060  11.704  0.00 97.00      PROA   
ATOM   2294  NZ  LYS P 157     -18.415  40.173  13.541  0.00 97.00      PROA   
ATOM   2295  HZ1 LYS P 157     -17.609  39.627  13.175  0.00 97.00      PROA   
ATOM   2296  HZ2 LYS P 157     -18.864  39.564  14.255  0.00 97.00      PROA   
ATOM   2297  HZ3 LYS P 157     -18.084  40.977  14.111  0.00 97.00      PROA   
ATOM   2298  C   LYS P 157     -21.252  37.250   8.956  0.00 97.00      PROA   
ATOM   2299  O   LYS P 157     -21.066  38.418   8.621  0.00 97.00      PROA   
ATOM   2300  N   ASP P 158     -21.503  36.290   8.040  0.00 97.00      PROA   
ATOM   2301  HN  ASP P 158     -21.653  35.344   8.318  0.00 97.00      PROA   
ATOM   2302  CA  ASP P 158     -21.798  36.563   6.650  0.00 97.00      PROA   
ATOM   2303  HA  ASP P 158     -21.396  37.530   6.387  0.00 97.00      PROA   
ATOM   2304  CB  ASP P 158     -21.230  35.459   5.711  0.00 97.00      PROA   
ATOM   2305  HB1 ASP P 158     -21.684  35.518   4.699  0.00 97.00      PROA   
ATOM   2306  HB2 ASP P 158     -21.433  34.444   6.115  0.00 97.00      PROA   
ATOM   2307  CG  ASP P 158     -19.741  35.609   5.505  0.00 97.00      PROA   
ATOM   2308  OD1 ASP P 158     -19.217  36.741   5.632  0.00 97.00      PROA   
ATOM   2309  OD2 ASP P 158     -19.122  34.595   5.087  0.00 97.00      PROA   
ATOM   2310  C   ASP P 158     -23.304  36.671   6.438  0.00 97.00      PROA   
ATOM   2311  O   ASP P 158     -23.808  37.715   6.035  0.00 97.00      PROA   
ATOM   2312  N   THR P 159     -24.080  35.604   6.714  0.00 97.00      PROA   
ATOM   2313  HN  THR P 159     -23.709  34.776   7.129  0.00 97.00      PROA   
ATOM   2314  CA  THR P 159     -25.514  35.544   6.404  0.00 97.00      PROA   
ATOM   2315  HA  THR P 159     -25.596  35.754   5.348  0.00 97.00      PROA   
ATOM   2316  CB  THR P 159     -26.178  34.186   6.630  0.00 97.00      PROA   
ATOM   2317  HB  THR P 159     -27.248  34.256   6.920  0.00 97.00      PROA   
ATOM   2318  OG1 THR P 159     -25.476  33.430   7.605  0.00 97.00      PROA   
ATOM   2319  HG1 THR P 159     -26.018  32.658   7.786  0.00 97.00      PROA   
ATOM   2320  CG2 THR P 159     -26.089  33.415   5.308  0.00 97.00      PROA   
ATOM   2321 HG21 THR P 159     -25.038  33.395   4.946  0.00 97.00      PROA   
ATOM   2322 HG22 THR P 159     -26.720  33.898   4.532  0.00 97.00      PROA   
ATOM   2323 HG23 THR P 159     -26.438  32.369   5.442  0.00 97.00      PROA   
ATOM   2324  C   THR P 159     -26.359  36.609   7.052  0.00 97.00      PROA   
ATOM   2325  O   THR P 159     -27.334  37.078   6.470  0.00 97.00      PROA   
ATOM   2326  N   LEU P 160     -25.999  37.035   8.270  0.00 97.00      PROA   
ATOM   2327  HN  LEU P 160     -25.234  36.614   8.751  0.00 97.00      PROA   
ATOM   2328  CA  LEU P 160     -26.756  38.023   9.000  0.00 97.00      PROA   
ATOM   2329  HA  LEU P 160     -27.779  38.014   8.654  0.00 97.00      PROA   
ATOM   2330  CB  LEU P 160     -26.734  37.670  10.507  0.00 97.00      PROA   
ATOM   2331  HB1 LEU P 160     -27.374  38.375  11.079  0.00 97.00      PROA   
ATOM   2332  HB2 LEU P 160     -25.694  37.780  10.883  0.00 97.00      PROA   
ATOM   2333  CG  LEU P 160     -27.201  36.230  10.817  0.00 97.00      PROA   
ATOM   2334  HG  LEU P 160     -26.641  35.509  10.183  0.00 97.00      PROA   
ATOM   2335  CD1 LEU P 160     -26.867  35.864  12.264  0.00 97.00      PROA   
ATOM   2336 HD11 LEU P 160     -27.485  36.465  12.966  0.00 97.00      PROA   
ATOM   2337 HD12 LEU P 160     -25.793  36.045  12.481  0.00 97.00      PROA   
ATOM   2338 HD13 LEU P 160     -27.083  34.788  12.435  0.00 97.00      PROA   
ATOM   2339  CD2 LEU P 160     -28.701  36.042  10.541  0.00 97.00      PROA   
ATOM   2340 HD21 LEU P 160     -28.928  36.196   9.465  0.00 97.00      PROA   
ATOM   2341 HD22 LEU P 160     -29.300  36.771  11.127  0.00 97.00      PROA   
ATOM   2342 HD23 LEU P 160     -29.021  35.016  10.821  0.00 97.00      PROA   
ATOM   2343  C   LEU P 160     -26.220  39.437   8.780  0.00 97.00      PROA   
ATOM   2344  O   LEU P 160     -26.755  40.407   9.315  0.00 97.00      PROA   
ATOM   2345  N   MET P 161     -25.181  39.601   7.937  0.00 97.00      PROA   
ATOM   2346  HN  MET P 161     -24.771  38.805   7.499  0.00 97.00      PROA   
ATOM   2347  CA  MET P 161     -24.647  40.893   7.548  0.00 97.00      PROA   
ATOM   2348  HA  MET P 161     -25.230  41.676   8.010  0.00 97.00      PROA   
ATOM   2349  CB  MET P 161     -23.184  41.103   8.005  0.00 97.00      PROA   
ATOM   2350  HB1 MET P 161     -22.818  42.071   7.601  0.00 97.00      PROA   
ATOM   2351  HB2 MET P 161     -22.548  40.296   7.582  0.00 97.00      PROA   
ATOM   2352  CG  MET P 161     -23.023  41.109   9.538  0.00 97.00      PROA   
ATOM   2353  HG1 MET P 161     -22.990  40.052   9.880  0.00 97.00      PROA   
ATOM   2354  HG2 MET P 161     -23.930  41.557   9.997  0.00 97.00      PROA   
ATOM   2355  SD  MET P 161     -21.547  42.004  10.116  0.00 97.00      PROA   
ATOM   2356  CE  MET P 161     -22.330  43.642  10.133  0.00 97.00      PROA   
ATOM   2357  HE1 MET P 161     -23.186  43.665  10.840  0.00 97.00      PROA   
ATOM   2358  HE2 MET P 161     -22.710  43.920   9.126  0.00 97.00      PROA   
ATOM   2359  HE3 MET P 161     -21.610  44.425  10.454  0.00 97.00      PROA   
ATOM   2360  C   MET P 161     -24.788  41.115   6.048  0.00 97.00      PROA   
ATOM   2361  O   MET P 161     -23.805  41.163   5.308  0.00 97.00      PROA   
ATOM   2362  N   ILE P 162     -26.055  41.289   5.616  0.00 97.00      PROA   
ATOM   2363  HN  ILE P 162     -26.758  41.215   6.319  0.00 97.00      PROA   
ATOM   2364  CA  ILE P 162     -26.652  41.400   4.280  0.00 97.00      PROA   
ATOM   2365  HA  ILE P 162     -26.774  40.387   3.927  0.00 97.00      PROA   
ATOM   2366  CB  ILE P 162     -28.076  41.981   4.455  0.00 97.00      PROA   
ATOM   2367  HB  ILE P 162     -28.024  42.786   5.220  0.00 97.00      PROA   
ATOM   2368  CG2 ILE P 162     -28.652  42.628   3.171  0.00 97.00      PROA   
ATOM   2369 HG21 ILE P 162     -28.679  41.889   2.341  0.00 97.00      PROA   
ATOM   2370 HG22 ILE P 162     -28.057  43.508   2.848  0.00 97.00      PROA   
ATOM   2371 HG23 ILE P 162     -29.690  42.981   3.354  0.00 97.00      PROA   
ATOM   2372  CG1 ILE P 162     -29.100  40.921   4.955  0.00 97.00      PROA   
ATOM   2373 HG11 ILE P 162     -29.151  40.104   4.203  0.00 97.00      PROA   
ATOM   2374 HG12 ILE P 162     -30.099  41.407   4.970  0.00 97.00      PROA   
ATOM   2375  CD  ILE P 162     -28.863  40.312   6.344  0.00 97.00      PROA   
ATOM   2376  HD1 ILE P 162     -28.712  41.100   7.112  0.00 97.00      PROA   
ATOM   2377  HD2 ILE P 162     -27.986  39.629   6.340  0.00 97.00      PROA   
ATOM   2378  HD3 ILE P 162     -29.741  39.706   6.655  0.00 97.00      PROA   
ATOM   2379  C   ILE P 162     -25.861  42.090   3.150  0.00 97.00      PROA   
ATOM   2380  O   ILE P 162     -26.068  41.834   1.964  0.00 97.00      PROA   
ATOM   2381  N   SER P 163     -24.880  42.952   3.459  0.00 97.00      PROA   
ATOM   2382  HN  SER P 163     -24.629  43.061   4.418  0.00 97.00      PROA   
ATOM   2383  CA  SER P 163     -23.988  43.510   2.449  0.00 97.00      PROA   
ATOM   2384  HA  SER P 163     -24.506  43.588   1.504  0.00 97.00      PROA   
ATOM   2385  CB  SER P 163     -23.486  44.929   2.814  0.00 97.00      PROA   
ATOM   2386  HB1 SER P 163     -22.737  45.282   2.073  0.00 97.00      PROA   
ATOM   2387  HB2 SER P 163     -23.005  44.927   3.816  0.00 97.00      PROA   
ATOM   2388  OG  SER P 163     -24.570  45.854   2.804  0.00 97.00      PROA   
ATOM   2389  HG1 SER P 163     -25.257  45.502   3.374  0.00 97.00      PROA   
ATOM   2390  C   SER P 163     -22.772  42.625   2.232  0.00 97.00      PROA   
ATOM   2391  O   SER P 163     -21.835  42.665   3.030  0.00 97.00      PROA   
ATOM   2392  N   ARG P 164     -22.786  41.835   1.133  0.00 97.00      PROA   
ATOM   2393  HN  ARG P 164     -23.623  41.796   0.593  0.00 97.00      PROA   
ATOM   2394  CA  ARG P 164     -21.758  40.904   0.680  0.00 97.00      PROA   
ATOM   2395  HA  ARG P 164     -21.019  41.465   0.128  0.00 97.00      PROA   
ATOM   2396  CB  ARG P 164     -21.082  40.045   1.791  0.00 97.00      PROA   
ATOM   2397  HB1 ARG P 164     -20.630  40.723   2.546  0.00 97.00      PROA   
ATOM   2398  HB2 ARG P 164     -20.228  39.474   1.368  0.00 97.00      PROA   
ATOM   2399  CG  ARG P 164     -22.042  39.045   2.473  0.00 97.00      PROA   
ATOM   2400  HG1 ARG P 164     -22.268  38.207   1.781  0.00 97.00      PROA   
ATOM   2401  HG2 ARG P 164     -23.012  39.543   2.686  0.00 97.00      PROA   
ATOM   2402  CD  ARG P 164     -21.503  38.420   3.756  0.00 97.00      PROA   
ATOM   2403  HD1 ARG P 164     -20.476  38.018   3.622  0.00 97.00      PROA   
ATOM   2404  HD2 ARG P 164     -22.186  37.605   4.076  0.00 97.00      PROA   
ATOM   2405  NE  ARG P 164     -21.563  39.520   4.760  0.00 97.00      PROA   
ATOM   2406  HE  ARG P 164     -22.413  40.044   4.820  0.00 97.00      PROA   
ATOM   2407  CZ  ARG P 164     -20.520  40.037   5.370  0.00 97.00      PROA   
ATOM   2408  NH1 ARG P 164     -19.416  39.387   5.624  0.00 97.00      PROA   
ATOM   2409 HH11 ARG P 164     -19.435  38.393   5.520  0.00 97.00      PROA   
ATOM   2410 HH12 ARG P 164     -18.858  39.710   6.390  0.00 97.00      PROA   
ATOM   2411  NH2 ARG P 164     -20.590  41.311   5.674  0.00 97.00      PROA   
ATOM   2412 HH21 ARG P 164     -21.336  41.777   5.198  0.00 97.00      PROA   
ATOM   2413 HH22 ARG P 164     -19.716  41.770   5.829  0.00 97.00      PROA   
ATOM   2414  C   ARG P 164     -22.411  39.907  -0.268  0.00 97.00      PROA   
ATOM   2415  O   ARG P 164     -23.629  39.882  -0.437  0.00 97.00      PROA   
ATOM   2416  N   THR P 165     -21.599  39.039  -0.895  0.00 97.00      PROA   
ATOM   2417  HN  THR P 165     -20.608  39.148  -0.885  0.00 97.00      PROA   
ATOM   2418  CA  THR P 165     -22.032  37.792  -1.516  0.00 97.00      PROA   
ATOM   2419  HA  THR P 165     -23.081  37.840  -1.768  0.00 97.00      PROA   
ATOM   2420  CB  THR P 165     -21.255  37.503  -2.800  0.00 97.00      PROA   
ATOM   2421  HB  THR P 165     -21.431  36.469  -3.167  0.00 97.00      PROA   
ATOM   2422  OG1 THR P 165     -19.858  37.712  -2.620  0.00 97.00      PROA   
ATOM   2423  HG1 THR P 165     -19.605  37.078  -1.945  0.00 97.00      PROA   
ATOM   2424  CG2 THR P 165     -21.713  38.482  -3.890  0.00 97.00      PROA   
ATOM   2425 HG21 THR P 165     -21.516  39.532  -3.586  0.00 97.00      PROA   
ATOM   2426 HG22 THR P 165     -22.800  38.364  -4.088  0.00 97.00      PROA   
ATOM   2427 HG23 THR P 165     -21.159  38.284  -4.832  0.00 97.00      PROA   
ATOM   2428  C   THR P 165     -21.776  36.640  -0.535  0.00 97.00      PROA   
ATOM   2429  O   THR P 165     -20.610  36.290  -0.342  0.00 97.00      PROA   
ATOM   2430  N   PRO P 166     -22.746  36.021   0.139  0.00 97.00      PROA   
ATOM   2431  CD  PRO P 166     -24.164  36.379   0.073  0.00 97.00      PROA   
ATOM   2432  HD1 PRO P 166     -24.567  36.215  -0.950  0.00 97.00      PROA   
ATOM   2433  HD2 PRO P 166     -24.286  37.443   0.367  0.00 97.00      PROA   
ATOM   2434  CA  PRO P 166     -22.463  35.107   1.246  0.00 97.00      PROA   
ATOM   2435  HA  PRO P 166     -21.560  35.393   1.766  0.00 97.00      PROA   
ATOM   2436  CB  PRO P 166     -23.728  35.213   2.116  0.00 97.00      PROA   
ATOM   2437  HB1 PRO P 166     -23.644  36.106   2.772  0.00 97.00      PROA   
ATOM   2438  HB2 PRO P 166     -23.911  34.319   2.749  0.00 97.00      PROA   
ATOM   2439  CG  PRO P 166     -24.841  35.462   1.096  0.00 97.00      PROA   
ATOM   2440  HG1 PRO P 166     -25.120  34.509   0.598  0.00 97.00      PROA   
ATOM   2441  HG2 PRO P 166     -25.750  35.922   1.540  0.00 97.00      PROA   
ATOM   2442  C   PRO P 166     -22.283  33.703   0.703  0.00 97.00      PROA   
ATOM   2443  O   PRO P 166     -22.811  33.401  -0.365  0.00 97.00      PROA   
ATOM   2444  N   GLU P 167     -21.513  32.841   1.389  0.00 97.00      PROA   
ATOM   2445  HN  GLU P 167     -21.096  33.109   2.254  0.00 97.00      PROA   
ATOM   2446  CA  GLU P 167     -21.067  31.573   0.841  0.00 97.00      PROA   
ATOM   2447  HA  GLU P 167     -21.527  31.416  -0.123  0.00 97.00      PROA   
ATOM   2448  CB  GLU P 167     -19.535  31.621   0.600  0.00 97.00      PROA   
ATOM   2449  HB1 GLU P 167     -19.349  32.354  -0.214  0.00 97.00      PROA   
ATOM   2450  HB2 GLU P 167     -19.199  30.625   0.238  0.00 97.00      PROA   
ATOM   2451  CG  GLU P 167     -18.654  32.018   1.818  0.00 97.00      PROA   
ATOM   2452  HG1 GLU P 167     -18.831  31.300   2.647  0.00 97.00      PROA   
ATOM   2453  HG2 GLU P 167     -18.899  33.046   2.162  0.00 97.00      PROA   
ATOM   2454  CD  GLU P 167     -17.168  31.985   1.495  0.00 97.00      PROA   
ATOM   2455  OE1 GLU P 167     -16.788  31.926   0.302  0.00 97.00      PROA   
ATOM   2456  OE2 GLU P 167     -16.348  31.978   2.453  0.00 97.00      PROA   
ATOM   2457  C   GLU P 167     -21.430  30.334   1.662  0.00 97.00      PROA   
ATOM   2458  O   GLU P 167     -21.114  30.226   2.844  0.00 97.00      PROA   
ATOM   2459  N   VAL P 168     -22.079  29.335   1.026  0.00 97.00      PROA   
ATOM   2460  HN  VAL P 168     -22.353  29.447   0.074  0.00 97.00      PROA   
ATOM   2461  CA  VAL P 168     -22.266  27.989   1.564  0.00 97.00      PROA   
ATOM   2462  HA  VAL P 168     -22.288  28.025   2.643  0.00 97.00      PROA   
ATOM   2463  CB  VAL P 168     -23.530  27.296   1.029  0.00 97.00      PROA   
ATOM   2464  HB  VAL P 168     -23.415  27.094  -0.057  0.00 97.00      PROA   
ATOM   2465  CG1 VAL P 168     -23.765  25.969   1.779  0.00 97.00      PROA   
ATOM   2466 HG11 VAL P 168     -23.876  26.151   2.870  0.00 97.00      PROA   
ATOM   2467 HG12 VAL P 168     -22.923  25.259   1.633  0.00 97.00      PROA   
ATOM   2468 HG13 VAL P 168     -24.693  25.479   1.413  0.00 97.00      PROA   
ATOM   2469  CG2 VAL P 168     -24.773  28.189   1.196  0.00 97.00      PROA   
ATOM   2470 HG21 VAL P 168     -24.634  29.176   0.703  0.00 97.00      PROA   
ATOM   2471 HG22 VAL P 168     -25.002  28.354   2.270  0.00 97.00      PROA   
ATOM   2472 HG23 VAL P 168     -25.657  27.698   0.735  0.00 97.00      PROA   
ATOM   2473  C   VAL P 168     -21.054  27.177   1.116  0.00 97.00      PROA   
ATOM   2474  O   VAL P 168     -20.666  27.257  -0.047  0.00 97.00      PROA   
ATOM   2475  N   THR P 169     -20.400  26.392   2.000  0.00 97.00      PROA   
ATOM   2476  HN  THR P 169     -20.786  26.212   2.902  0.00 97.00      PROA   
ATOM   2477  CA  THR P 169     -19.093  25.792   1.685  0.00 97.00      PROA   
ATOM   2478  HA  THR P 169     -18.789  26.068   0.686  0.00 97.00      PROA   
ATOM   2479  CB  THR P 169     -17.985  26.269   2.623  0.00 97.00      PROA   
ATOM   2480  HB  THR P 169     -18.256  26.051   3.678  0.00 97.00      PROA   
ATOM   2481  OG1 THR P 169     -17.795  27.670   2.482  0.00 97.00      PROA   
ATOM   2482  HG1 THR P 169     -18.655  28.068   2.635  0.00 97.00      PROA   
ATOM   2483  CG2 THR P 169     -16.626  25.631   2.293  0.00 97.00      PROA   
ATOM   2484 HG21 THR P 169     -16.385  25.784   1.220  0.00 97.00      PROA   
ATOM   2485 HG22 THR P 169     -16.617  24.541   2.511  0.00 97.00      PROA   
ATOM   2486 HG23 THR P 169     -15.825  26.105   2.901  0.00 97.00      PROA   
ATOM   2487  C   THR P 169     -19.126  24.275   1.709  0.00 97.00      PROA   
ATOM   2488  O   THR P 169     -19.562  23.659   2.678  0.00 97.00      PROA   
ATOM   2489  N   CYS P 170     -18.640  23.614   0.641  0.00 97.00      PROA   
ATOM   2490  HN  CYS P 170     -18.256  24.131  -0.120  0.00 97.00      PROA   
ATOM   2491  CA  CYS P 170     -18.613  22.162   0.520  0.00 97.00      PROA   
ATOM   2492  HA  CYS P 170     -19.006  21.715   1.421  0.00 97.00      PROA   
ATOM   2493  CB  CYS P 170     -19.478  21.691  -0.673  0.00 97.00      PROA   
ATOM   2494  HB1 CYS P 170     -19.030  22.036  -1.629  0.00 97.00      PROA   
ATOM   2495  HB2 CYS P 170     -20.459  22.203  -0.567  0.00 97.00      PROA   
ATOM   2496  SG  CYS P 170     -19.824  19.909  -0.737  0.00 97.00      PROA   
ATOM   2497  C   CYS P 170     -17.185  21.667   0.359  0.00 97.00      PROA   
ATOM   2498  O   CYS P 170     -16.370  22.271  -0.336  0.00 97.00      PROA   
ATOM   2499  N   VAL P 171     -16.833  20.569   1.048  0.00 97.00      PROA   
ATOM   2500  HN  VAL P 171     -17.530  20.076   1.561  0.00 97.00      PROA   
ATOM   2501  CA  VAL P 171     -15.478  20.051   1.146  0.00 97.00      PROA   
ATOM   2502  HA  VAL P 171     -14.838  20.568   0.446  0.00 97.00      PROA   
ATOM   2503  CB  VAL P 171     -14.911  20.231   2.556  0.00 97.00      PROA   
ATOM   2504  HB  VAL P 171     -15.568  19.698   3.275  0.00 97.00      PROA   
ATOM   2505  CG1 VAL P 171     -13.484  19.658   2.677  0.00 97.00      PROA   
ATOM   2506 HG11 VAL P 171     -12.829  20.091   1.891  0.00 97.00      PROA   
ATOM   2507 HG12 VAL P 171     -13.470  18.552   2.576  0.00 97.00      PROA   
ATOM   2508 HG13 VAL P 171     -13.057  19.912   3.671  0.00 97.00      PROA   
ATOM   2509  CG2 VAL P 171     -14.896  21.726   2.928  0.00 97.00      PROA   
ATOM   2510 HG21 VAL P 171     -15.925  22.143   2.969  0.00 97.00      PROA   
ATOM   2511 HG22 VAL P 171     -14.311  22.309   2.186  0.00 97.00      PROA   
ATOM   2512 HG23 VAL P 171     -14.423  21.858   3.925  0.00 97.00      PROA   
ATOM   2513  C   VAL P 171     -15.433  18.574   0.779  0.00 97.00      PROA   
ATOM   2514  O   VAL P 171     -16.230  17.760   1.247  0.00 97.00      PROA   
ATOM   2515  N   VAL P 172     -14.462  18.192  -0.067  0.00 97.00      PROA   
ATOM   2516  HN  VAL P 172     -13.859  18.871  -0.478  0.00 97.00      PROA   
ATOM   2517  CA  VAL P 172     -14.131  16.814  -0.385  0.00 97.00      PROA   
ATOM   2518  HA  VAL P 172     -14.735  16.139   0.204  0.00 97.00      PROA   
ATOM   2519  CB  VAL P 172     -14.345  16.514  -1.868  0.00 97.00      PROA   
ATOM   2520  HB  VAL P 172     -13.755  17.233  -2.476  0.00 97.00      PROA   
ATOM   2521  CG1 VAL P 172     -13.930  15.075  -2.245  0.00 97.00      PROA   
ATOM   2522 HG11 VAL P 172     -14.445  14.332  -1.600  0.00 97.00      PROA   
ATOM   2523 HG12 VAL P 172     -12.833  14.923  -2.152  0.00 97.00      PROA   
ATOM   2524 HG13 VAL P 172     -14.206  14.864  -3.300  0.00 97.00      PROA   
ATOM   2525  CG2 VAL P 172     -15.839  16.708  -2.181  0.00 97.00      PROA   
ATOM   2526 HG21 VAL P 172     -16.168  17.747  -1.961  0.00 97.00      PROA   
ATOM   2527 HG22 VAL P 172     -16.457  16.016  -1.569  0.00 97.00      PROA   
ATOM   2528 HG23 VAL P 172     -16.041  16.506  -3.255  0.00 97.00      PROA   
ATOM   2529  C   VAL P 172     -12.684  16.594   0.027  0.00 97.00      PROA   
ATOM   2530  O   VAL P 172     -11.867  17.512  -0.027  0.00 97.00      PROA   
ATOM   2531  N   VAL P 173     -12.335  15.383   0.487  0.00 97.00      PROA   
ATOM   2532  HN  VAL P 173     -12.972  14.616   0.484  0.00 97.00      PROA   
ATOM   2533  CA  VAL P 173     -10.983  14.993   0.843  0.00 97.00      PROA   
ATOM   2534  HA  VAL P 173     -10.280  15.630   0.325  0.00 97.00      PROA   
ATOM   2535  CB  VAL P 173     -10.733  15.080   2.355  0.00 97.00      PROA   
ATOM   2536  HB  VAL P 173     -11.130  16.061   2.693  0.00 97.00      PROA   
ATOM   2537  CG1 VAL P 173     -11.463  13.964   3.130  0.00 97.00      PROA   
ATOM   2538 HG11 VAL P 173     -11.031  12.968   2.897  0.00 97.00      PROA   
ATOM   2539 HG12 VAL P 173     -12.546  13.944   2.884  0.00 97.00      PROA   
ATOM   2540 HG13 VAL P 173     -11.343  14.118   4.224  0.00 97.00      PROA   
ATOM   2541  CG2 VAL P 173      -9.223  15.062   2.677  0.00 97.00      PROA   
ATOM   2542 HG21 VAL P 173      -8.660  15.766   2.027  0.00 97.00      PROA   
ATOM   2543 HG22 VAL P 173      -8.804  14.042   2.545  0.00 97.00      PROA   
ATOM   2544 HG23 VAL P 173      -9.062  15.347   3.739  0.00 97.00      PROA   
ATOM   2545  C   VAL P 173     -10.815  13.595   0.273  0.00 97.00      PROA   
ATOM   2546  O   VAL P 173     -11.801  12.984  -0.140  0.00 97.00      PROA   
ATOM   2547  N   ASP P 174      -9.576  13.084   0.180  0.00 97.00      PROA   
ATOM   2548  HN  ASP P 174      -8.804  13.596   0.549  0.00 97.00      PROA   
ATOM   2549  CA  ASP P 174      -9.283  11.707  -0.176  0.00 97.00      PROA   
ATOM   2550  HA  ASP P 174      -8.205  11.644  -0.144  0.00 97.00      PROA   
ATOM   2551  CB  ASP P 174      -9.775  10.705   0.902  0.00 97.00      PROA   
ATOM   2552  HB1 ASP P 174      -9.575   9.655   0.602  0.00 97.00      PROA   
ATOM   2553  HB2 ASP P 174     -10.864  10.822   1.086  0.00 97.00      PROA   
ATOM   2554  CG  ASP P 174      -9.027  10.955   2.194  0.00 97.00      PROA   
ATOM   2555  OD1 ASP P 174      -7.927  11.573   2.146  0.00 97.00      PROA   
ATOM   2556  OD2 ASP P 174      -9.463  10.463   3.266  0.00 97.00      PROA   
ATOM   2557  C   ASP P 174      -9.526  11.329  -1.634  0.00 97.00      PROA   
ATOM   2558  O   ASP P 174      -9.965  10.240  -1.991  0.00 97.00      PROA   
ATOM   2559  N   VAL P 175      -9.104  12.231  -2.535  0.00 97.00      PROA   
ATOM   2560  HN  VAL P 175      -8.824  13.132  -2.212  0.00 97.00      PROA   
ATOM   2561  CA  VAL P 175      -8.872  11.939  -3.940  0.00 97.00      PROA   
ATOM   2562  HA  VAL P 175      -9.181  10.930  -4.170  0.00 97.00      PROA   
ATOM   2563  CB  VAL P 175      -9.612  12.913  -4.852  0.00 97.00      PROA   
ATOM   2564  HB  VAL P 175      -9.297  13.955  -4.631  0.00 97.00      PROA   
ATOM   2565  CG1 VAL P 175      -9.331  12.609  -6.335  0.00 97.00      PROA   
ATOM   2566 HG11 VAL P 175      -9.600  11.562  -6.593  0.00 97.00      PROA   
ATOM   2567 HG12 VAL P 175      -8.264  12.774  -6.598  0.00 97.00      PROA   
ATOM   2568 HG13 VAL P 175      -9.933  13.280  -6.984  0.00 97.00      PROA   
ATOM   2569  CG2 VAL P 175     -11.123  12.785  -4.573  0.00 97.00      PROA   
ATOM   2570 HG21 VAL P 175     -11.373  13.121  -3.544  0.00 97.00      PROA   
ATOM   2571 HG22 VAL P 175     -11.448  11.728  -4.684  0.00 97.00      PROA   
ATOM   2572 HG23 VAL P 175     -11.694  13.409  -5.293  0.00 97.00      PROA   
ATOM   2573  C   VAL P 175      -7.363  12.017  -4.126  0.00 97.00      PROA   
ATOM   2574  O   VAL P 175      -6.701  12.800  -3.452  0.00 97.00      PROA   
ATOM   2575  N   SER P 176      -6.738  11.171  -4.967  0.00 97.00      PROA   
ATOM   2576  HN  SER P 176      -7.250  10.573  -5.579  0.00 97.00      PROA   
ATOM   2577  CA  SER P 176      -5.277  11.126  -5.055  0.00 97.00      PROA   
ATOM   2578  HA  SER P 176      -4.870  11.330  -4.075  0.00 97.00      PROA   
ATOM   2579  CB  SER P 176      -4.751   9.722  -5.442  0.00 97.00      PROA   
ATOM   2580  HB1 SER P 176      -4.982   9.506  -6.507  0.00 97.00      PROA   
ATOM   2581  HB2 SER P 176      -5.273   8.959  -4.826  0.00 97.00      PROA   
ATOM   2582  OG  SER P 176      -3.350   9.600  -5.190  0.00 97.00      PROA   
ATOM   2583  HG1 SER P 176      -2.956   9.331  -6.023  0.00 97.00      PROA   
ATOM   2584  C   SER P 176      -4.705  12.196  -5.988  0.00 97.00      PROA   
ATOM   2585  O   SER P 176      -5.427  12.909  -6.679  0.00 97.00      PROA   
ATOM   2586  N   HSD P 177      -3.372  12.382  -5.978  0.00 97.00      PROA   
ATOM   2587  HN  HSD P 177      -2.834  11.719  -5.464  0.00 97.00      PROA   
ATOM   2588  CA  HSD P 177      -2.665  13.360  -6.795  0.00 97.00      PROA   
ATOM   2589  HA  HSD P 177      -3.130  14.318  -6.616  0.00 97.00      PROA   
ATOM   2590  CB  HSD P 177      -1.172  13.460  -6.388  0.00 97.00      PROA   
ATOM   2591  HB1 HSD P 177      -0.592  14.039  -7.138  0.00 97.00      PROA   
ATOM   2592  HB2 HSD P 177      -0.748  12.434  -6.358  0.00 97.00      PROA   
ATOM   2593  ND1 HSD P 177      -0.861  15.492  -4.882  0.00 97.00      PROA   
ATOM   2594  HD1 HSD P 177      -1.110  16.200  -5.542  0.00 97.00      PROA   
ATOM   2595  CG  HSD P 177      -0.940  14.124  -5.056  0.00 97.00      PROA   
ATOM   2596  CE1 HSD P 177      -0.421  15.710  -3.619  0.00 97.00      PROA   
ATOM   2597  HE1 HSD P 177      -0.259  16.708  -3.211  0.00 97.00      PROA   
ATOM   2598  NE2 HSD P 177      -0.202  14.582  -2.973  0.00 97.00      PROA   
ATOM   2599  CD2 HSD P 177      -0.532  13.581  -3.876  0.00 97.00      PROA   
ATOM   2600  HD2 HSD P 177      -0.422  12.536  -3.613  0.00 97.00      PROA   
ATOM   2601  C   HSD P 177      -2.723  13.167  -8.308  0.00 97.00      PROA   
ATOM   2602  O   HSD P 177      -2.876  14.133  -9.051  0.00 97.00      PROA   
ATOM   2603  N   GLU P 178      -2.544  11.926  -8.792  0.00 97.00      PROA   
ATOM   2604  HN  GLU P 178      -2.412  11.148  -8.182  0.00 97.00      PROA   
ATOM   2605  CA  GLU P 178      -2.496  11.547 -10.192  0.00 97.00      PROA   
ATOM   2606  HA  GLU P 178      -1.785  12.211 -10.662  0.00 97.00      PROA   
ATOM   2607  CB  GLU P 178      -1.947  10.099 -10.361  0.00 97.00      PROA   
ATOM   2608  HB1 GLU P 178      -0.941  10.057  -9.891  0.00 97.00      PROA   
ATOM   2609  HB2 GLU P 178      -1.809   9.912 -11.447  0.00 97.00      PROA   
ATOM   2610  CG  GLU P 178      -2.804   8.934  -9.783  0.00 97.00      PROA   
ATOM   2611  HG1 GLU P 178      -2.390   7.971 -10.150  0.00 97.00      PROA   
ATOM   2612  HG2 GLU P 178      -3.855   8.998 -10.138  0.00 97.00      PROA   
ATOM   2613  CD  GLU P 178      -2.833   8.814  -8.263  0.00 97.00      PROA   
ATOM   2614  OE1 GLU P 178      -2.151   9.600  -7.556  0.00 97.00      PROA   
ATOM   2615  OE2 GLU P 178      -3.587   7.947  -7.765  0.00 97.00      PROA   
ATOM   2616  C   GLU P 178      -3.789  11.756 -10.967  0.00 97.00      PROA   
ATOM   2617  O   GLU P 178      -3.767  12.199 -12.115  0.00 97.00      PROA   
ATOM   2618  N   ASP P 179      -4.945  11.473 -10.341  0.00 97.00      PROA   
ATOM   2619  HN  ASP P 179      -4.910  11.095  -9.419  0.00 97.00      PROA   
ATOM   2620  CA  ASP P 179      -6.259  11.720 -10.903  0.00 97.00      PROA   
ATOM   2621  HA  ASP P 179      -6.155  12.219 -11.855  0.00 97.00      PROA   
ATOM   2622  CB  ASP P 179      -6.987  10.368 -11.155  0.00 97.00      PROA   
ATOM   2623  HB1 ASP P 179      -7.292   9.892 -10.199  0.00 97.00      PROA   
ATOM   2624  HB2 ASP P 179      -6.295   9.679 -11.685  0.00 97.00      PROA   
ATOM   2625  CG  ASP P 179      -8.203  10.540 -12.034  0.00 97.00      PROA   
ATOM   2626  OD1 ASP P 179      -8.316  11.578 -12.738  0.00 97.00      PROA   
ATOM   2627  OD2 ASP P 179      -9.031   9.594 -12.128  0.00 97.00      PROA   
ATOM   2628  C   ASP P 179      -7.040  12.651  -9.955  0.00 97.00      PROA   
ATOM   2629  O   ASP P 179      -7.903  12.189  -9.203  0.00 97.00      PROA   
ATOM   2630  N   PRO P 180      -6.749  13.954  -9.895  0.00 97.00      PROA   
ATOM   2631  CD  PRO P 180      -5.910  14.651 -10.877  0.00 97.00      PROA   
ATOM   2632  HD1 PRO P 180      -6.267  14.465 -11.912  0.00 97.00      PROA   
ATOM   2633  HD2 PRO P 180      -4.861  14.303 -10.768  0.00 97.00      PROA   
ATOM   2634  CA  PRO P 180      -7.224  14.853  -8.842  0.00 97.00      PROA   
ATOM   2635  HA  PRO P 180      -7.141  14.366  -7.882  0.00 97.00      PROA   
ATOM   2636  CB  PRO P 180      -6.250  16.039  -8.986  0.00 97.00      PROA   
ATOM   2637  HB1 PRO P 180      -5.297  15.762  -8.486  0.00 97.00      PROA   
ATOM   2638  HB2 PRO P 180      -6.622  16.987  -8.542  0.00 97.00      PROA   
ATOM   2639  CG  PRO P 180      -6.004  16.126 -10.493  0.00 97.00      PROA   
ATOM   2640  HG1 PRO P 180      -6.878  16.592 -10.996  0.00 97.00      PROA   
ATOM   2641  HG2 PRO P 180      -5.079  16.686 -10.746  0.00 97.00      PROA   
ATOM   2642  C   PRO P 180      -8.680  15.291  -8.997  0.00 97.00      PROA   
ATOM   2643  O   PRO P 180      -9.034  16.372  -8.524  0.00 97.00      PROA   
ATOM   2644  N   GLU P 181      -9.560  14.497  -9.628  0.00 97.00      PROA   
ATOM   2645  HN  GLU P 181      -9.257  13.601  -9.942  0.00 97.00      PROA   
ATOM   2646  CA  GLU P 181     -10.951  14.846  -9.837  0.00 97.00      PROA   
ATOM   2647  HA  GLU P 181     -10.967  15.761 -10.411  0.00 97.00      PROA   
ATOM   2648  CB  GLU P 181     -11.721  13.775 -10.645  0.00 97.00      PROA   
ATOM   2649  HB1 GLU P 181     -12.810  13.985 -10.573  0.00 97.00      PROA   
ATOM   2650  HB2 GLU P 181     -11.529  12.780 -10.190  0.00 97.00      PROA   
ATOM   2651  CG  GLU P 181     -11.436  13.701 -12.160  0.00 97.00      PROA   
ATOM   2652  HG1 GLU P 181     -10.403  13.335 -12.344  0.00 97.00      PROA   
ATOM   2653  HG2 GLU P 181     -11.555  14.698 -12.634  0.00 97.00      PROA   
ATOM   2654  CD  GLU P 181     -12.412  12.749 -12.840  0.00 97.00      PROA   
ATOM   2655  OE1 GLU P 181     -13.265  12.130 -12.155  0.00 97.00      PROA   
ATOM   2656  OE2 GLU P 181     -12.269  12.558 -14.074  0.00 97.00      PROA   
ATOM   2657  C   GLU P 181     -11.797  15.091  -8.592  0.00 97.00      PROA   
ATOM   2658  O   GLU P 181     -12.176  14.172  -7.866  0.00 97.00      PROA   
ATOM   2659  N   VAL P 182     -12.226  16.343  -8.380  0.00 97.00      PROA   
ATOM   2660  HN  VAL P 182     -11.773  17.110  -8.828  0.00 97.00      PROA   
ATOM   2661  CA  VAL P 182     -13.465  16.595  -7.671  0.00 97.00      PROA   
ATOM   2662  HA  VAL P 182     -14.028  15.680  -7.559  0.00 97.00      PROA   
ATOM   2663  CB  VAL P 182     -13.266  17.207  -6.283  0.00 97.00      PROA   
ATOM   2664  HB  VAL P 182     -12.737  18.179  -6.371  0.00 97.00      PROA   
ATOM   2665  CG1 VAL P 182     -14.632  17.418  -5.602  0.00 97.00      PROA   
ATOM   2666 HG11 VAL P 182     -15.174  16.452  -5.514  0.00 97.00      PROA   
ATOM   2667 HG12 VAL P 182     -15.270  18.138  -6.157  0.00 97.00      PROA   
ATOM   2668 HG13 VAL P 182     -14.481  17.827  -4.580  0.00 97.00      PROA   
ATOM   2669  CG2 VAL P 182     -12.412  16.262  -5.417  0.00 97.00      PROA   
ATOM   2670 HG21 VAL P 182     -11.398  16.126  -5.850  0.00 97.00      PROA   
ATOM   2671 HG22 VAL P 182     -12.897  15.265  -5.345  0.00 97.00      PROA   
ATOM   2672 HG23 VAL P 182     -12.294  16.670  -4.390  0.00 97.00      PROA   
ATOM   2673  C   VAL P 182     -14.303  17.521  -8.533  0.00 97.00      PROA   
ATOM   2674  O   VAL P 182     -14.042  18.720  -8.626  0.00 97.00      PROA   
ATOM   2675  N   LYS P 183     -15.375  17.013  -9.178  0.00 97.00      PROA   
ATOM   2676  HN  LYS P 183     -15.596  16.040  -9.179  0.00 97.00      PROA   
ATOM   2677  CA  LYS P 183     -16.373  17.890  -9.752  0.00 97.00      PROA   
ATOM   2678  HA  LYS P 183     -15.926  18.855  -9.943  0.00 97.00      PROA   
ATOM   2679  CB  LYS P 183     -16.935  17.467 -11.141  0.00 97.00      PROA   
ATOM   2680  HB1 LYS P 183     -17.148  16.376 -11.132  0.00 97.00      PROA   
ATOM   2681  HB2 LYS P 183     -16.139  17.642 -11.895  0.00 97.00      PROA   
ATOM   2682  CG  LYS P 183     -18.226  18.228 -11.524  0.00 97.00      PROA   
ATOM   2683  HG1 LYS P 183     -18.149  19.254 -11.104  0.00 97.00      PROA   
ATOM   2684  HG2 LYS P 183     -19.089  17.722 -11.039  0.00 97.00      PROA   
ATOM   2685  CD  LYS P 183     -18.478  18.383 -13.034  0.00 97.00      PROA   
ATOM   2686  HD1 LYS P 183     -18.385  17.391 -13.525  0.00 97.00      PROA   
ATOM   2687  HD2 LYS P 183     -17.678  19.030 -13.453  0.00 97.00      PROA   
ATOM   2688  CE  LYS P 183     -19.854  18.980 -13.403  0.00 97.00      PROA   
ATOM   2689  HE1 LYS P 183     -20.623  18.178 -13.414  0.00 97.00      PROA   
ATOM   2690  HE2 LYS P 183     -19.815  19.449 -14.409  0.00 97.00      PROA   
ATOM   2691  NZ  LYS P 183     -20.296  19.992 -12.424  0.00 97.00      PROA   
ATOM   2692  HZ1 LYS P 183     -19.517  20.527 -11.989  0.00 97.00      PROA   
ATOM   2693  HZ2 LYS P 183     -20.772  19.494 -11.646  0.00 97.00      PROA   
ATOM   2694  HZ3 LYS P 183     -20.984  20.660 -12.827  0.00 97.00      PROA   
ATOM   2695  C   LYS P 183     -17.489  18.153  -8.766  0.00 97.00      PROA   
ATOM   2696  O   LYS P 183     -18.197  17.256  -8.316  0.00 97.00      PROA   
ATOM   2697  N   PHE P 184     -17.682  19.433  -8.426  0.00 97.00      PROA   
ATOM   2698  HN  PHE P 184     -17.028  20.134  -8.702  0.00 97.00      PROA   
ATOM   2699  CA  PHE P 184     -18.841  19.879  -7.694  0.00 97.00      PROA   
ATOM   2700  HA  PHE P 184     -19.190  19.074  -7.063  0.00 97.00      PROA   
ATOM   2701  CB  PHE P 184     -18.496  21.075  -6.784  0.00 97.00      PROA   
ATOM   2702  HB1 PHE P 184     -19.407  21.465  -6.282  0.00 97.00      PROA   
ATOM   2703  HB2 PHE P 184     -18.036  21.903  -7.364  0.00 97.00      PROA   
ATOM   2704  CG  PHE P 184     -17.547  20.633  -5.705  0.00 97.00      PROA   
ATOM   2705  CD1 PHE P 184     -18.065  20.057  -4.534  0.00 97.00      PROA   
ATOM   2706  HD1 PHE P 184     -19.123  19.851  -4.469  0.00 97.00      PROA   
ATOM   2707  CE1 PHE P 184     -17.236  19.809  -3.435  0.00 97.00      PROA   
ATOM   2708  HE1 PHE P 184     -17.651  19.379  -2.535  0.00 97.00      PROA   
ATOM   2709  CZ  PHE P 184     -15.874  20.122  -3.501  0.00 97.00      PROA   
ATOM   2710  HZ  PHE P 184     -15.233  19.932  -2.652  0.00 97.00      PROA   
ATOM   2711  CD2 PHE P 184     -16.170  20.907  -5.777  0.00 97.00      PROA   
ATOM   2712  HD2 PHE P 184     -15.755  21.354  -6.668  0.00 97.00      PROA   
ATOM   2713  CE2 PHE P 184     -15.340  20.661  -4.676  0.00 97.00      PROA   
ATOM   2714  HE2 PHE P 184     -14.285  20.886  -4.733  0.00 97.00      PROA   
ATOM   2715  C   PHE P 184     -20.008  20.242  -8.603  0.00 97.00      PROA   
ATOM   2716  O   PHE P 184     -19.853  20.786  -9.702  0.00 97.00      PROA   
ATOM   2717  N   ASN P 185     -21.211  19.929  -8.117  0.00 97.00      PROA   
ATOM   2718  HN  ASN P 185     -21.260  19.421  -7.261  0.00 97.00      PROA   
ATOM   2719  CA  ASN P 185     -22.504  20.323  -8.616  0.00 97.00      PROA   
ATOM   2720  HA  ASN P 185     -22.421  21.098  -9.363  0.00 97.00      PROA   
ATOM   2721  CB  ASN P 185     -23.310  19.099  -9.122  0.00 97.00      PROA   
ATOM   2722  HB1 ASN P 185     -24.393  19.345  -9.156  0.00 97.00      PROA   
ATOM   2723  HB2 ASN P 185     -23.154  18.258  -8.414  0.00 97.00      PROA   
ATOM   2724  CG  ASN P 185     -22.855  18.618 -10.492  0.00 97.00      PROA   
ATOM   2725  OD1 ASN P 185     -21.677  18.409 -10.788  0.00 97.00      PROA   
ATOM   2726  ND2 ASN P 185     -23.820  18.437 -11.417  0.00 97.00      PROA   
ATOM   2727 HD21 ASN P 185     -23.583  18.050 -12.308  0.00 97.00      PROA   
ATOM   2728 HD22 ASN P 185     -24.724  18.822 -11.232  0.00 97.00      PROA   
ATOM   2729  C   ASN P 185     -23.203  20.924  -7.403  0.00 97.00      PROA   
ATOM   2730  O   ASN P 185     -22.867  20.607  -6.262  0.00 97.00      PROA   
ATOM   2731  N   TRP P 186     -24.168  21.826  -7.591  0.00 97.00      PROA   
ATOM   2732  HN  TRP P 186     -24.546  21.984  -8.500  0.00 97.00      PROA   
ATOM   2733  CA  TRP P 186     -24.715  22.584  -6.478  0.00 97.00      PROA   
ATOM   2734  HA  TRP P 186     -24.719  21.971  -5.588  0.00 97.00      PROA   
ATOM   2735  CB  TRP P 186     -23.907  23.878  -6.204  0.00 97.00      PROA   
ATOM   2736  HB1 TRP P 186     -24.550  24.651  -5.733  0.00 97.00      PROA   
ATOM   2737  HB2 TRP P 186     -23.593  24.288  -7.188  0.00 97.00      PROA   
ATOM   2738  CG  TRP P 186     -22.709  23.711  -5.319  0.00 97.00      PROA   
ATOM   2739  CD1 TRP P 186     -21.408  23.511  -5.708  0.00 97.00      PROA   
ATOM   2740  HD1 TRP P 186     -21.115  23.281  -6.721  0.00 97.00      PROA   
ATOM   2741  NE1 TRP P 186     -20.576  23.662  -4.619  0.00 97.00      PROA   
ATOM   2742  HE1 TRP P 186     -19.625  23.459  -4.534  0.00 97.00      PROA   
ATOM   2743  CE2 TRP P 186     -21.320  23.927  -3.514  0.00 97.00      PROA   
ATOM   2744  CD2 TRP P 186     -22.679  23.921  -3.895  0.00 97.00      PROA   
ATOM   2745  CE3 TRP P 186     -23.663  24.145  -2.929  0.00 97.00      PROA   
ATOM   2746  HE3 TRP P 186     -24.710  24.155  -3.195  0.00 97.00      PROA   
ATOM   2747  CZ3 TRP P 186     -23.268  24.381  -1.609  0.00 97.00      PROA   
ATOM   2748  HZ3 TRP P 186     -24.019  24.554  -0.852  0.00 97.00      PROA   
ATOM   2749  CZ2 TRP P 186     -20.928  24.224  -2.223  0.00 97.00      PROA   
ATOM   2750  HZ2 TRP P 186     -19.882  24.283  -1.960  0.00 97.00      PROA   
ATOM   2751  CH2 TRP P 186     -21.922  24.437  -1.266  0.00 97.00      PROA   
ATOM   2752  HH2 TRP P 186     -21.640  24.648  -0.245  0.00 97.00      PROA   
ATOM   2753  C   TRP P 186     -26.163  22.915  -6.728  0.00 97.00      PROA   
ATOM   2754  O   TRP P 186     -26.586  23.075  -7.863  0.00 97.00      PROA   
ATOM   2755  N   TYR P 187     -26.978  22.978  -5.665  0.00 97.00      PROA   
ATOM   2756  HN  TYR P 187     -26.611  22.846  -4.747  0.00 97.00      PROA   
ATOM   2757  CA  TYR P 187     -28.423  22.965  -5.781  0.00 97.00      PROA   
ATOM   2758  HA  TYR P 187     -28.707  23.259  -6.780  0.00 97.00      PROA   
ATOM   2759  CB  TYR P 187     -29.009  21.559  -5.457  0.00 97.00      PROA   
ATOM   2760  HB1 TYR P 187     -30.106  21.598  -5.286  0.00 97.00      PROA   
ATOM   2761  HB2 TYR P 187     -28.519  21.184  -4.533  0.00 97.00      PROA   
ATOM   2762  CG  TYR P 187     -28.744  20.566  -6.551  0.00 97.00      PROA   
ATOM   2763  CD1 TYR P 187     -27.473  19.996  -6.727  0.00 97.00      PROA   
ATOM   2764  HD1 TYR P 187     -26.668  20.253  -6.055  0.00 97.00      PROA   
ATOM   2765  CE1 TYR P 187     -27.215  19.182  -7.833  0.00 97.00      PROA   
ATOM   2766  HE1 TYR P 187     -26.207  18.848  -8.029  0.00 97.00      PROA   
ATOM   2767  CZ  TYR P 187     -28.245  18.846  -8.711  0.00 97.00      PROA   
ATOM   2768  OH  TYR P 187     -27.932  18.095  -9.856  0.00 97.00      PROA   
ATOM   2769  HH  TYR P 187     -27.293  18.640 -10.320  0.00 97.00      PROA   
ATOM   2770  CD2 TYR P 187     -29.781  20.182  -7.415  0.00 97.00      PROA   
ATOM   2771  HD2 TYR P 187     -30.767  20.596  -7.270  0.00 97.00      PROA   
ATOM   2772  CE2 TYR P 187     -29.540  19.314  -8.489  0.00 97.00      PROA   
ATOM   2773  HE2 TYR P 187     -30.339  19.065  -9.172  0.00 97.00      PROA   
ATOM   2774  C   TYR P 187     -29.091  23.949  -4.841  0.00 97.00      PROA   
ATOM   2775  O   TYR P 187     -28.659  24.145  -3.703  0.00 97.00      PROA   
ATOM   2776  N   VAL P 188     -30.195  24.554  -5.315  0.00 97.00      PROA   
ATOM   2777  HN  VAL P 188     -30.465  24.422  -6.266  0.00 97.00      PROA   
ATOM   2778  CA  VAL P 188     -31.166  25.260  -4.495  0.00 97.00      PROA   
ATOM   2779  HA  VAL P 188     -30.947  25.116  -3.447  0.00 97.00      PROA   
ATOM   2780  CB  VAL P 188     -31.266  26.754  -4.807  0.00 97.00      PROA   
ATOM   2781  HB  VAL P 188     -31.736  26.922  -5.800  0.00 97.00      PROA   
ATOM   2782  CG1 VAL P 188     -32.124  27.436  -3.722  0.00 97.00      PROA   
ATOM   2783 HG11 VAL P 188     -31.716  27.223  -2.711  0.00 97.00      PROA   
ATOM   2784 HG12 VAL P 188     -33.174  27.073  -3.749  0.00 97.00      PROA   
ATOM   2785 HG13 VAL P 188     -32.138  28.538  -3.867  0.00 97.00      PROA   
ATOM   2786  CG2 VAL P 188     -29.853  27.362  -4.856  0.00 97.00      PROA   
ATOM   2787 HG21 VAL P 188     -29.311  27.002  -5.757  0.00 97.00      PROA   
ATOM   2788 HG22 VAL P 188     -29.279  27.060  -3.954  0.00 97.00      PROA   
ATOM   2789 HG23 VAL P 188     -29.912  28.470  -4.898  0.00 97.00      PROA   
ATOM   2790  C   VAL P 188     -32.505  24.616  -4.804  0.00 97.00      PROA   
ATOM   2791  O   VAL P 188     -32.875  24.526  -5.972  0.00 97.00      PROA   
ATOM   2792  N   ASP P 189     -33.238  24.112  -3.794  0.00 97.00      PROA   
ATOM   2793  HN  ASP P 189     -32.925  24.239  -2.856  0.00 97.00      PROA   
ATOM   2794  CA  ASP P 189     -34.565  23.510  -3.923  0.00 97.00      PROA   
ATOM   2795  HA  ASP P 189     -34.737  22.945  -3.019  0.00 97.00      PROA   
ATOM   2796  CB  ASP P 189     -35.647  24.608  -3.958  0.00 97.00      PROA   
ATOM   2797  HB1 ASP P 189     -36.662  24.157  -3.959  0.00 97.00      PROA   
ATOM   2798  HB2 ASP P 189     -35.528  25.237  -4.866  0.00 97.00      PROA   
ATOM   2799  CG  ASP P 189     -35.538  25.480  -2.732  0.00 97.00      PROA   
ATOM   2800  OD1 ASP P 189     -35.369  24.963  -1.594  0.00 97.00      PROA   
ATOM   2801  OD2 ASP P 189     -35.725  26.713  -2.910  0.00 97.00      PROA   
ATOM   2802  C   ASP P 189     -34.745  22.489  -5.058  0.00 97.00      PROA   
ATOM   2803  O   ASP P 189     -35.688  22.538  -5.847  0.00 97.00      PROA   
ATOM   2804  N   GLY P 190     -33.815  21.519  -5.176  0.00 97.00      PROA   
ATOM   2805  HN  GLY P 190     -33.150  21.394  -4.443  0.00 97.00      PROA   
ATOM   2806  CA  GLY P 190     -33.805  20.545  -6.267  0.00 97.00      PROA   
ATOM   2807  HA1 GLY P 190     -34.807  20.160  -6.387  0.00 97.00      PROA   
ATOM   2808  HA2 GLY P 190     -33.103  19.773  -5.989  0.00 97.00      PROA   
ATOM   2809  C   GLY P 190     -33.368  21.047  -7.629  0.00 97.00      PROA   
ATOM   2810  O   GLY P 190     -33.368  20.288  -8.596  0.00 97.00      PROA   
ATOM   2811  N   VAL P 191     -32.931  22.313  -7.754  0.00 97.00      PROA   
ATOM   2812  HN  VAL P 191     -32.984  22.940  -6.981  0.00 97.00      PROA   
ATOM   2813  CA  VAL P 191     -32.521  22.908  -9.020  0.00 97.00      PROA   
ATOM   2814  HA  VAL P 191     -32.755  22.234  -9.830  0.00 97.00      PROA   
ATOM   2815  CB  VAL P 191     -33.244  24.228  -9.299  0.00 97.00      PROA   
ATOM   2816  HB  VAL P 191     -33.005  24.961  -8.499  0.00 97.00      PROA   
ATOM   2817  CG1 VAL P 191     -32.817  24.818 -10.662  0.00 97.00      PROA   
ATOM   2818 HG11 VAL P 191     -32.995  24.085 -11.478  0.00 97.00      PROA   
ATOM   2819 HG12 VAL P 191     -31.743  25.105 -10.667  0.00 97.00      PROA   
ATOM   2820 HG13 VAL P 191     -33.410  25.732 -10.878  0.00 97.00      PROA   
ATOM   2821  CG2 VAL P 191     -34.767  23.983  -9.287  0.00 97.00      PROA   
ATOM   2822 HG21 VAL P 191     -35.109  23.666  -8.278  0.00 97.00      PROA   
ATOM   2823 HG22 VAL P 191     -35.044  23.194 -10.018  0.00 97.00      PROA   
ATOM   2824 HG23 VAL P 191     -35.307  24.918  -9.547  0.00 97.00      PROA   
ATOM   2825  C   VAL P 191     -31.015  23.137  -9.042  0.00 97.00      PROA   
ATOM   2826  O   VAL P 191     -30.452  23.834  -8.198  0.00 97.00      PROA   
ATOM   2827  N   GLU P 192     -30.315  22.528 -10.023  0.00 97.00      PROA   
ATOM   2828  HN  GLU P 192     -30.793  21.946 -10.677  0.00 97.00      PROA   
ATOM   2829  CA  GLU P 192     -28.884  22.683 -10.252  0.00 97.00      PROA   
ATOM   2830  HA  GLU P 192     -28.383  22.406  -9.337  0.00 97.00      PROA   
ATOM   2831  CB  GLU P 192     -28.422  21.697 -11.363  0.00 97.00      PROA   
ATOM   2832  HB1 GLU P 192     -29.028  21.935 -12.264  0.00 97.00      PROA   
ATOM   2833  HB2 GLU P 192     -28.690  20.661 -11.062  0.00 97.00      PROA   
ATOM   2834  CG  GLU P 192     -26.928  21.756 -11.797  0.00 97.00      PROA   
ATOM   2835  HG1 GLU P 192     -26.545  22.798 -11.849  0.00 97.00      PROA   
ATOM   2836  HG2 GLU P 192     -26.849  21.326 -12.818  0.00 97.00      PROA   
ATOM   2837  CD  GLU P 192     -25.996  20.924 -10.930  0.00 97.00      PROA   
ATOM   2838  OE1 GLU P 192     -26.177  19.677 -10.892  0.00 97.00      PROA   
ATOM   2839  OE2 GLU P 192     -25.029  21.487 -10.353  0.00 97.00      PROA   
ATOM   2840  C   GLU P 192     -28.449  24.115 -10.588  0.00 97.00      PROA   
ATOM   2841  O   GLU P 192     -29.010  24.778 -11.460  0.00 97.00      PROA   
ATOM   2842  N   VAL P 193     -27.414  24.631  -9.906  0.00 97.00      PROA   
ATOM   2843  HN  VAL P 193     -27.001  24.081  -9.184  0.00 97.00      PROA   
ATOM   2844  CA  VAL P 193     -26.902  25.972 -10.102  0.00 97.00      PROA   
ATOM   2845  HA  VAL P 193     -27.272  26.343 -11.046  0.00 97.00      PROA   
ATOM   2846  CB  VAL P 193     -27.431  26.939  -9.035  0.00 97.00      PROA   
ATOM   2847  HB  VAL P 193     -28.531  27.007  -9.178  0.00 97.00      PROA   
ATOM   2848  CG1 VAL P 193     -27.193  26.406  -7.606  0.00 97.00      PROA   
ATOM   2849 HG11 VAL P 193     -26.127  26.147  -7.431  0.00 97.00      PROA   
ATOM   2850 HG12 VAL P 193     -27.806  25.498  -7.421  0.00 97.00      PROA   
ATOM   2851 HG13 VAL P 193     -27.485  27.174  -6.858  0.00 97.00      PROA   
ATOM   2852  CG2 VAL P 193     -26.838  28.351  -9.209  0.00 97.00      PROA   
ATOM   2853 HG21 VAL P 193     -26.977  28.712 -10.250  0.00 97.00      PROA   
ATOM   2854 HG22 VAL P 193     -25.758  28.347  -8.951  0.00 97.00      PROA   
ATOM   2855 HG23 VAL P 193     -27.352  29.057  -8.522  0.00 97.00      PROA   
ATOM   2856  C   VAL P 193     -25.378  25.992 -10.237  0.00 97.00      PROA   
ATOM   2857  O   VAL P 193     -24.598  25.897  -9.290  0.00 97.00      PROA   
ATOM   2858  N   HSD P 194     -24.870  26.206 -11.469  0.00 97.00      PROA   
ATOM   2859  HN  HSD P 194     -25.490  26.271 -12.247  0.00 97.00      PROA   
ATOM   2860  CA  HSD P 194     -23.434  26.175 -11.744  0.00 97.00      PROA   
ATOM   2861  HA  HSD P 194     -22.955  25.532 -11.019  0.00 97.00      PROA   
ATOM   2862  CB  HSD P 194     -23.131  25.559 -13.138  0.00 97.00      PROA   
ATOM   2863  HB1 HSD P 194     -22.204  25.980 -13.584  0.00 97.00      PROA   
ATOM   2864  HB2 HSD P 194     -23.968  25.790 -13.831  0.00 97.00      PROA   
ATOM   2865  ND1 HSD P 194     -23.620  23.191 -12.281  0.00 97.00      PROA   
ATOM   2866  HD1 HSD P 194     -24.360  23.369 -11.634  0.00 97.00      PROA   
ATOM   2867  CG  HSD P 194     -22.926  24.062 -13.093  0.00 97.00      PROA   
ATOM   2868  CE1 HSD P 194     -23.093  21.959 -12.461  0.00 97.00      PROA   
ATOM   2869  HE1 HSD P 194     -23.490  21.092 -11.933  0.00 97.00      PROA   
ATOM   2870  NE2 HSD P 194     -22.086  21.973 -13.324  0.00 97.00      PROA   
ATOM   2871  CD2 HSD P 194     -21.994  23.298 -13.730  0.00 97.00      PROA   
ATOM   2872  HD2 HSD P 194     -21.247  23.598 -14.454  0.00 97.00      PROA   
ATOM   2873  C   HSD P 194     -22.753  27.530 -11.552  0.00 97.00      PROA   
ATOM   2874  O   HSD P 194     -21.596  27.752 -11.927  0.00 97.00      PROA   
ATOM   2875  N   ASN P 195     -23.436  28.465 -10.858  0.00 97.00      PROA   
ATOM   2876  HN  ASN P 195     -24.404  28.301 -10.688  0.00 97.00      PROA   
ATOM   2877  CA  ASN P 195     -22.861  29.685 -10.302  0.00 97.00      PROA   
ATOM   2878  HA  ASN P 195     -22.406  30.234 -11.112  0.00 97.00      PROA   
ATOM   2879  CB  ASN P 195     -23.906  30.594  -9.587  0.00 97.00      PROA   
ATOM   2880  HB1 ASN P 195     -23.404  31.507  -9.202  0.00 97.00      PROA   
ATOM   2881  HB2 ASN P 195     -24.374  30.058  -8.734  0.00 97.00      PROA   
ATOM   2882  CG  ASN P 195     -25.005  31.039 -10.546  0.00 97.00      PROA   
ATOM   2883  OD1 ASN P 195     -25.047  30.673 -11.716  0.00 97.00      PROA   
ATOM   2884  ND2 ASN P 195     -25.948  31.864 -10.040  0.00 97.00      PROA   
ATOM   2885 HD21 ASN P 195     -25.909  32.164  -9.087  0.00 97.00      PROA   
ATOM   2886 HD22 ASN P 195     -26.654  32.178 -10.674  0.00 97.00      PROA   
ATOM   2887  C   ASN P 195     -21.754  29.349  -9.306  0.00 97.00      PROA   
ATOM   2888  O   ASN P 195     -20.685  29.961  -9.306  0.00 97.00      PROA   
ATOM   2889  N   ALA P 196     -21.975  28.301  -8.487  0.00 97.00      PROA   
ATOM   2890  HN  ALA P 196     -22.826  27.787  -8.557  0.00 97.00      PROA   
ATOM   2891  CA  ALA P 196     -21.034  27.769  -7.523  0.00 97.00      PROA   
ATOM   2892  HA  ALA P 196     -20.846  28.545  -6.796  0.00 97.00      PROA   
ATOM   2893  CB  ALA P 196     -21.673  26.563  -6.833  0.00 97.00      PROA   
ATOM   2894  HB1 ALA P 196     -21.825  25.729  -7.551  0.00 97.00      PROA   
ATOM   2895  HB2 ALA P 196     -22.666  26.831  -6.414  0.00 97.00      PROA   
ATOM   2896  HB3 ALA P 196     -21.041  26.203  -5.994  0.00 97.00      PROA   
ATOM   2897  C   ALA P 196     -19.684  27.347  -8.102  0.00 97.00      PROA   
ATOM   2898  O   ALA P 196     -19.572  26.897  -9.244  0.00 97.00      PROA   
ATOM   2899  N   LYS P 197     -18.594  27.548  -7.353  0.00 97.00      PROA   
ATOM   2900  HN  LYS P 197     -18.680  27.825  -6.399  0.00 97.00      PROA   
ATOM   2901  CA  LYS P 197     -17.271  27.478  -7.932  0.00 97.00      PROA   
ATOM   2902  HA  LYS P 197     -17.250  26.690  -8.671  0.00 97.00      PROA   
ATOM   2903  CB  LYS P 197     -16.909  28.857  -8.563  0.00 97.00      PROA   
ATOM   2904  HB1 LYS P 197     -16.411  29.498  -7.803  0.00 97.00      PROA   
ATOM   2905  HB2 LYS P 197     -17.852  29.386  -8.818  0.00 97.00      PROA   
ATOM   2906  CG  LYS P 197     -16.033  28.790  -9.829  0.00 97.00      PROA   
ATOM   2907  HG1 LYS P 197     -15.079  28.290  -9.555  0.00 97.00      PROA   
ATOM   2908  HG2 LYS P 197     -15.762  29.825 -10.129  0.00 97.00      PROA   
ATOM   2909  CD  LYS P 197     -16.633  28.058 -11.055  0.00 97.00      PROA   
ATOM   2910  HD1 LYS P 197     -16.942  27.026 -10.782  0.00 97.00      PROA   
ATOM   2911  HD2 LYS P 197     -15.794  27.943 -11.775  0.00 97.00      PROA   
ATOM   2912  CE  LYS P 197     -17.760  28.771 -11.836  0.00 97.00      PROA   
ATOM   2913  HE1 LYS P 197     -17.864  28.287 -12.830  0.00 97.00      PROA   
ATOM   2914  HE2 LYS P 197     -17.519  29.845 -11.991  0.00 97.00      PROA   
ATOM   2915  NZ  LYS P 197     -19.066  28.668 -11.164  0.00 97.00      PROA   
ATOM   2916  HZ1 LYS P 197     -19.276  29.485 -10.556  0.00 97.00      PROA   
ATOM   2917  HZ2 LYS P 197     -19.096  27.840 -10.537  0.00 97.00      PROA   
ATOM   2918  HZ3 LYS P 197     -19.862  28.546 -11.822  0.00 97.00      PROA   
ATOM   2919  C   LYS P 197     -16.270  27.073  -6.858  0.00 97.00      PROA   
ATOM   2920  O   LYS P 197     -16.500  27.214  -5.659  0.00 97.00      PROA   
ATOM   2921  N   THR P 198     -15.141  26.485  -7.278  0.00 97.00      PROA   
ATOM   2922  HN  THR P 198     -14.928  26.368  -8.245  0.00 97.00      PROA   
ATOM   2923  CA  THR P 198     -14.050  26.026  -6.427  0.00 97.00      PROA   
ATOM   2924  HA  THR P 198     -14.481  25.357  -5.696  0.00 97.00      PROA   
ATOM   2925  CB  THR P 198     -13.019  25.215  -7.205  0.00 97.00      PROA   
ATOM   2926  HB  THR P 198     -12.049  25.111  -6.674  0.00 97.00      PROA   
ATOM   2927  OG1 THR P 198     -12.822  25.782  -8.497  0.00 97.00      PROA   
ATOM   2928  HG1 THR P 198     -12.297  26.574  -8.361  0.00 97.00      PROA   
ATOM   2929  CG2 THR P 198     -13.584  23.803  -7.425  0.00 97.00      PROA   
ATOM   2930 HG21 THR P 198     -14.549  23.841  -7.975  0.00 97.00      PROA   
ATOM   2931 HG22 THR P 198     -13.740  23.291  -6.452  0.00 97.00      PROA   
ATOM   2932 HG23 THR P 198     -12.869  23.199  -8.024  0.00 97.00      PROA   
ATOM   2933  C   THR P 198     -13.320  27.089  -5.626  0.00 97.00      PROA   
ATOM   2934  O   THR P 198     -13.067  28.202  -6.079  0.00 97.00      PROA   
ATOM   2935  N   LYS P 199     -12.908  26.721  -4.405  0.00 97.00      PROA   
ATOM   2936  HN  LYS P 199     -13.114  25.799  -4.086  0.00 97.00      PROA   
ATOM   2937  CA  LYS P 199     -11.884  27.386  -3.629  0.00 97.00      PROA   
ATOM   2938  HA  LYS P 199     -11.770  28.402  -3.976  0.00 97.00      PROA   
ATOM   2939  CB  LYS P 199     -12.264  27.354  -2.119  0.00 97.00      PROA   
ATOM   2940  HB1 LYS P 199     -11.399  27.627  -1.479  0.00 97.00      PROA   
ATOM   2941  HB2 LYS P 199     -12.519  26.298  -1.884  0.00 97.00      PROA   
ATOM   2942  CG  LYS P 199     -13.475  28.227  -1.720  0.00 97.00      PROA   
ATOM   2943  HG1 LYS P 199     -13.756  27.955  -0.680  0.00 97.00      PROA   
ATOM   2944  HG2 LYS P 199     -14.339  27.975  -2.372  0.00 97.00      PROA   
ATOM   2945  CD  LYS P 199     -13.187  29.740  -1.801  0.00 97.00      PROA   
ATOM   2946  HD1 LYS P 199     -12.954  29.982  -2.860  0.00 97.00      PROA   
ATOM   2947  HD2 LYS P 199     -12.279  29.978  -1.207  0.00 97.00      PROA   
ATOM   2948  CE  LYS P 199     -14.347  30.660  -1.373  0.00 97.00      PROA   
ATOM   2949  HE1 LYS P 199     -15.273  30.395  -1.927  0.00 97.00      PROA   
ATOM   2950  HE2 LYS P 199     -14.100  31.720  -1.596  0.00 97.00      PROA   
ATOM   2951  NZ  LYS P 199     -14.633  30.562   0.074  0.00 97.00      PROA   
ATOM   2952  HZ1 LYS P 199     -13.873  30.942   0.674  0.00 97.00      PROA   
ATOM   2953  HZ2 LYS P 199     -14.894  29.597   0.362  0.00 97.00      PROA   
ATOM   2954  HZ3 LYS P 199     -15.471  31.151   0.251  0.00 97.00      PROA   
ATOM   2955  C   LYS P 199     -10.572  26.639  -3.912  0.00 97.00      PROA   
ATOM   2956  O   LYS P 199     -10.642  25.512  -4.407  0.00 97.00      PROA   
ATOM   2957  N   PRO P 200      -9.371  27.181  -3.709  0.00 97.00      PROA   
ATOM   2958  CD  PRO P 200      -9.135  28.525  -3.180  0.00 97.00      PROA   
ATOM   2959  HD1 PRO P 200      -9.896  28.842  -2.435  0.00 97.00      PROA   
ATOM   2960  HD2 PRO P 200      -9.115  29.240  -4.031  0.00 97.00      PROA   
ATOM   2961  CA  PRO P 200      -8.112  26.471  -3.959  0.00 97.00      PROA   
ATOM   2962  HA  PRO P 200      -8.065  26.309  -5.025  0.00 97.00      PROA   
ATOM   2963  CB  PRO P 200      -7.020  27.455  -3.484  0.00 97.00      PROA   
ATOM   2964  HB1 PRO P 200      -6.642  28.025  -4.359  0.00 97.00      PROA   
ATOM   2965  HB2 PRO P 200      -6.164  26.957  -2.981  0.00 97.00      PROA   
ATOM   2966  CG  PRO P 200      -7.754  28.413  -2.540  0.00 97.00      PROA   
ATOM   2967  HG1 PRO P 200      -7.847  27.936  -1.541  0.00 97.00      PROA   
ATOM   2968  HG2 PRO P 200      -7.240  29.393  -2.435  0.00 97.00      PROA   
ATOM   2969  C   PRO P 200      -7.959  25.074  -3.349  0.00 97.00      PROA   
ATOM   2970  O   PRO P 200      -8.419  24.814  -2.241  0.00 97.00      PROA   
ATOM   2971  N   ARG P 201      -7.292  24.161  -4.084  0.00 97.00      PROA   
ATOM   2972  HN  ARG P 201      -7.016  24.391  -5.014  0.00 97.00      PROA   
ATOM   2973  CA  ARG P 201      -6.827  22.874  -3.590  0.00 97.00      PROA   
ATOM   2974  HA  ARG P 201      -7.697  22.385  -3.178  0.00 97.00      PROA   
ATOM   2975  CB  ARG P 201      -6.296  21.946  -4.736  0.00 97.00      PROA   
ATOM   2976  HB1 ARG P 201      -7.208  21.549  -5.233  0.00 97.00      PROA   
ATOM   2977  HB2 ARG P 201      -5.773  21.061  -4.316  0.00 97.00      PROA   
ATOM   2978  CG  ARG P 201      -5.430  22.601  -5.852  0.00 97.00      PROA   
ATOM   2979  HG1 ARG P 201      -5.440  23.708  -5.768  0.00 97.00      PROA   
ATOM   2980  HG2 ARG P 201      -5.928  22.360  -6.816  0.00 97.00      PROA   
ATOM   2981  CD  ARG P 201      -3.968  22.107  -6.014  0.00 97.00      PROA   
ATOM   2982  HD1 ARG P 201      -3.521  22.495  -6.955  0.00 97.00      PROA   
ATOM   2983  HD2 ARG P 201      -3.947  20.997  -6.070  0.00 97.00      PROA   
ATOM   2984  NE  ARG P 201      -3.120  22.543  -4.862  0.00 97.00      PROA   
ATOM   2985  HE  ARG P 201      -2.594  21.864  -4.350  0.00 97.00      PROA   
ATOM   2986  CZ  ARG P 201      -2.892  23.784  -4.487  0.00 97.00      PROA   
ATOM   2987  NH1 ARG P 201      -3.144  24.838  -5.215  0.00 97.00      PROA   
ATOM   2988 HH11 ARG P 201      -3.208  24.663  -6.198  0.00 97.00      PROA   
ATOM   2989 HH12 ARG P 201      -2.713  25.650  -4.822  0.00 97.00      PROA   
ATOM   2990  NH2 ARG P 201      -2.382  24.027  -3.311  0.00 97.00      PROA   
ATOM   2991 HH21 ARG P 201      -2.023  23.187  -2.905  0.00 97.00      PROA   
ATOM   2992 HH22 ARG P 201      -3.117  24.268  -2.676  0.00 97.00      PROA   
ATOM   2993  C   ARG P 201      -5.842  22.926  -2.424  0.00 97.00      PROA   
ATOM   2994  O   ARG P 201      -4.996  23.819  -2.339  0.00 97.00      PROA   
ATOM   2995  N   GLU P 202      -5.929  21.948  -1.505  0.00 97.00      PROA   
ATOM   2996  HN  GLU P 202      -6.683  21.295  -1.517  0.00 97.00      PROA   
ATOM   2997  CA  GLU P 202      -4.917  21.733  -0.488  0.00 97.00      PROA   
ATOM   2998  HA  GLU P 202      -4.029  22.306  -0.709  0.00 97.00      PROA   
ATOM   2999  CB  GLU P 202      -5.433  22.129   0.920  0.00 97.00      PROA   
ATOM   3000  HB1 GLU P 202      -6.223  21.414   1.234  0.00 97.00      PROA   
ATOM   3001  HB2 GLU P 202      -5.916  23.127   0.843  0.00 97.00      PROA   
ATOM   3002  CG  GLU P 202      -4.324  22.227   2.006  0.00 97.00      PROA   
ATOM   3003  HG1 GLU P 202      -3.730  23.155   1.860  0.00 97.00      PROA   
ATOM   3004  HG2 GLU P 202      -3.629  21.362   1.948  0.00 97.00      PROA   
ATOM   3005  CD  GLU P 202      -4.909  22.264   3.405  0.00 97.00      PROA   
ATOM   3006  OE1 GLU P 202      -5.826  23.080   3.669  0.00 97.00      PROA   
ATOM   3007  OE2 GLU P 202      -4.556  21.385   4.237  0.00 97.00      PROA   
ATOM   3008  C   GLU P 202      -4.525  20.261  -0.507  0.00 97.00      PROA   
ATOM   3009  O   GLU P 202      -5.312  19.360  -0.203  0.00 97.00      PROA   
ATOM   3010  N   GLU P 203      -3.279  19.964  -0.891  0.00 97.00      PROA   
ATOM   3011  HN  GLU P 203      -2.666  20.676  -1.225  0.00 97.00      PROA   
ATOM   3012  CA  GLU P 203      -2.662  18.661  -0.767  0.00 97.00      PROA   
ATOM   3013  HA  GLU P 203      -3.403  17.936  -1.070  0.00 97.00      PROA   
ATOM   3014  CB  GLU P 203      -1.468  18.439  -1.748  0.00 97.00      PROA   
ATOM   3015  HB1 GLU P 203      -1.881  18.095  -2.721  0.00 97.00      PROA   
ATOM   3016  HB2 GLU P 203      -0.838  17.609  -1.364  0.00 97.00      PROA   
ATOM   3017  CG  GLU P 203      -0.563  19.676  -2.017  0.00 97.00      PROA   
ATOM   3018  HG1 GLU P 203       0.368  19.356  -2.532  0.00 97.00      PROA   
ATOM   3019  HG2 GLU P 203      -0.279  20.144  -1.050  0.00 97.00      PROA   
ATOM   3020  CD  GLU P 203      -1.220  20.725  -2.896  0.00 97.00      PROA   
ATOM   3021  OE1 GLU P 203      -1.319  20.559  -4.138  0.00 97.00      PROA   
ATOM   3022  OE2 GLU P 203      -1.746  21.721  -2.338  0.00 97.00      PROA   
ATOM   3023  C   GLU P 203      -2.350  18.314   0.685  0.00 97.00      PROA   
ATOM   3024  O   GLU P 203      -1.666  19.030   1.409  0.00 97.00      PROA   
ATOM   3025  N   GLN P 204      -2.934  17.209   1.167  0.00 97.00      PROA   
ATOM   3026  HN  GLN P 204      -3.460  16.618   0.561  0.00 97.00      PROA   
ATOM   3027  CA  GLN P 204      -2.903  16.799   2.548  0.00 97.00      PROA   
ATOM   3028  HA  GLN P 204      -2.908  17.689   3.161  0.00 97.00      PROA   
ATOM   3029  CB  GLN P 204      -4.156  15.937   2.885  0.00 97.00      PROA   
ATOM   3030  HB1 GLN P 204      -4.104  15.582   3.936  0.00 97.00      PROA   
ATOM   3031  HB2 GLN P 204      -4.157  15.033   2.239  0.00 97.00      PROA   
ATOM   3032  CG  GLN P 204      -5.522  16.653   2.702  0.00 97.00      PROA   
ATOM   3033  HG1 GLN P 204      -6.339  15.993   3.064  0.00 97.00      PROA   
ATOM   3034  HG2 GLN P 204      -5.705  16.846   1.623  0.00 97.00      PROA   
ATOM   3035  CD  GLN P 204      -5.605  17.970   3.468  0.00 97.00      PROA   
ATOM   3036  OE1 GLN P 204      -6.118  18.041   4.589  0.00 97.00      PROA   
ATOM   3037  NE2 GLN P 204      -5.091  19.056   2.861  0.00 97.00      PROA   
ATOM   3038 HE21 GLN P 204      -4.942  19.888   3.395  0.00 97.00      PROA   
ATOM   3039 HE22 GLN P 204      -4.717  18.986   1.936  0.00 97.00      PROA   
ATOM   3040  C   GLN P 204      -1.619  16.084   2.921  0.00 97.00      PROA   
ATOM   3041  O   GLN P 204      -0.793  15.703   2.097  0.00 97.00      PROA   
ATOM   3042  N   TYR P 205      -1.418  15.868   4.228  0.00 97.00      PROA   
ATOM   3043  HN  TYR P 205      -2.126  16.146   4.873  0.00 97.00      PROA   
ATOM   3044  CA  TYR P 205      -0.116  15.604   4.821  0.00 97.00      PROA   
ATOM   3045  HA  TYR P 205       0.648  16.090   4.233  0.00 97.00      PROA   
ATOM   3046  CB  TYR P 205      -0.124  16.184   6.268  0.00 97.00      PROA   
ATOM   3047  HB1 TYR P 205       0.905  16.210   6.687  0.00 97.00      PROA   
ATOM   3048  HB2 TYR P 205      -0.768  15.574   6.938  0.00 97.00      PROA   
ATOM   3049  CG  TYR P 205      -0.677  17.594   6.222  0.00 97.00      PROA   
ATOM   3050  CD1 TYR P 205       0.126  18.636   5.730  0.00 97.00      PROA   
ATOM   3051  HD1 TYR P 205       1.151  18.440   5.453  0.00 97.00      PROA   
ATOM   3052  CE1 TYR P 205      -0.409  19.918   5.539  0.00 97.00      PROA   
ATOM   3053  HE1 TYR P 205       0.202  20.713   5.137  0.00 97.00      PROA   
ATOM   3054  CZ  TYR P 205      -1.754  20.169   5.822  0.00 97.00      PROA   
ATOM   3055  OH  TYR P 205      -2.268  21.459   5.590  0.00 97.00      PROA   
ATOM   3056  HH  TYR P 205      -3.127  21.383   5.167  0.00 97.00      PROA   
ATOM   3057  CD2 TYR P 205      -2.020  17.870   6.558  0.00 97.00      PROA   
ATOM   3058  HD2 TYR P 205      -2.654  17.083   6.937  0.00 97.00      PROA   
ATOM   3059  CE2 TYR P 205      -2.562  19.147   6.333  0.00 97.00      PROA   
ATOM   3060  HE2 TYR P 205      -3.599  19.353   6.553  0.00 97.00      PROA   
ATOM   3061  C   TYR P 205       0.190  14.106   4.818  0.00 97.00      PROA   
ATOM   3062  O   TYR P 205       1.169  13.623   5.377  0.00 97.00      PROA   
ATOM   3063  N   ASN P 206      -0.680  13.359   4.133  0.00 97.00      PROA   
ATOM   3064  HN  ASN P 206      -1.503  13.813   3.802  0.00 97.00      PROA   
ATOM   3065  CA  ASN P 206      -0.628  11.966   3.756  0.00 97.00      PROA   
ATOM   3066  HA  ASN P 206       0.302  11.531   4.091  0.00 97.00      PROA   
ATOM   3067  CB  ASN P 206      -1.844  11.216   4.389  0.00 97.00      PROA   
ATOM   3068  HB1 ASN P 206      -1.677  11.146   5.485  0.00 97.00      PROA   
ATOM   3069  HB2 ASN P 206      -1.939  10.186   3.985  0.00 97.00      PROA   
ATOM   3070  CG  ASN P 206      -3.175  11.953   4.188  0.00 97.00      PROA   
ATOM   3071  OD1 ASN P 206      -3.280  13.011   3.573  0.00 97.00      PROA   
ATOM   3072  ND2 ASN P 206      -4.243  11.408   4.756  0.00 97.00      PROA   
ATOM   3073 HD22 ASN P 206      -4.254  10.491   5.148  0.00 97.00      PROA   
ATOM   3074  C   ASN P 206      -0.668  11.810   2.230  0.00 97.00      PROA   
ATOM   3075  O   ASN P 206      -0.805  10.700   1.724  0.00 97.00      PROA   
ATOM   3076  N   SER P 207      -0.557  12.915   1.463  0.00 97.00      PROA   
ATOM   3077  HN  SER P 207      -0.406  13.809   1.879  0.00 97.00      PROA   
ATOM   3078  CA  SER P 207      -0.633  12.918   0.003  0.00 97.00      PROA   
ATOM   3079  HA  SER P 207      -0.526  13.962  -0.251  0.00 97.00      PROA   
ATOM   3080  CB  SER P 207       0.547  12.198  -0.722  0.00 97.00      PROA   
ATOM   3081  HB1 SER P 207       0.239  11.665  -1.647  0.00 97.00      PROA   
ATOM   3082  HB2 SER P 207       0.977  11.432  -0.043  0.00 97.00      PROA   
ATOM   3083  OG  SER P 207       1.566  13.136  -1.075  0.00 97.00      PROA   
ATOM   3084  HG1 SER P 207       1.157  13.726  -1.712  0.00 97.00      PROA   
ATOM   3085  C   SER P 207      -1.990  12.595  -0.610  0.00 97.00      PROA   
ATOM   3086  O   SER P 207      -2.117  11.861  -1.586  0.00 97.00      PROA   
ATOM   3087  N   THR P 208      -3.071  13.195  -0.077  0.00 97.00      PROA   
ATOM   3088  HN  THR P 208      -2.996  13.733   0.760  0.00 97.00      PROA   
ATOM   3089  CA  THR P 208      -4.393  13.149  -0.704  0.00 97.00      PROA   
ATOM   3090  HA  THR P 208      -4.313  12.677  -1.672  0.00 97.00      PROA   
ATOM   3091  CB  THR P 208      -5.475  12.384   0.081  0.00 97.00      PROA   
ATOM   3092  HB  THR P 208      -6.273  12.116  -0.644  0.00 97.00      PROA   
ATOM   3093  OG1 THR P 208      -6.072  13.115   1.149  0.00 97.00      PROA   
ATOM   3094  HG1 THR P 208      -6.701  12.511   1.550  0.00 97.00      PROA   
ATOM   3095  CG2 THR P 208      -4.902  11.091   0.674  0.00 97.00      PROA   
ATOM   3096 HG21 THR P 208      -4.153  11.318   1.462  0.00 97.00      PROA   
ATOM   3097 HG22 THR P 208      -4.409  10.485  -0.117  0.00 97.00      PROA   
ATOM   3098 HG23 THR P 208      -5.712  10.486   1.134  0.00 97.00      PROA   
ATOM   3099  C   THR P 208      -4.845  14.574  -0.962  0.00 97.00      PROA   
ATOM   3100  O   THR P 208      -4.378  15.525  -0.345  0.00 97.00      PROA   
ATOM   3101  N   TYR P 209      -5.760  14.799  -1.913  0.00 97.00      PROA   
ATOM   3102  HN  TYR P 209      -6.101  14.050  -2.476  0.00 97.00      PROA   
ATOM   3103  CA  TYR P 209      -6.320  16.108  -2.170  0.00 97.00      PROA   
ATOM   3104  HA  TYR P 209      -5.596  16.843  -1.851  0.00 97.00      PROA   
ATOM   3105  CB  TYR P 209      -6.644  16.322  -3.682  0.00 97.00      PROA   
ATOM   3106  HB1 TYR P 209      -7.505  17.004  -3.848  0.00 97.00      PROA   
ATOM   3107  HB2 TYR P 209      -6.873  15.349  -4.167  0.00 97.00      PROA   
ATOM   3108  CG  TYR P 209      -5.472  16.965  -4.356  0.00 97.00      PROA   
ATOM   3109  CD1 TYR P 209      -4.801  16.375  -5.441  0.00 97.00      PROA   
ATOM   3110  HD1 TYR P 209      -5.139  15.426  -5.829  0.00 97.00      PROA   
ATOM   3111  CE1 TYR P 209      -3.675  17.005  -5.999  0.00 97.00      PROA   
ATOM   3112  HE1 TYR P 209      -3.148  16.546  -6.823  0.00 97.00      PROA   
ATOM   3113  CZ  TYR P 209      -3.206  18.208  -5.459  0.00 97.00      PROA   
ATOM   3114  OH  TYR P 209      -2.016  18.788  -5.939  0.00 97.00      PROA   
ATOM   3115  HH  TYR P 209      -1.726  19.436  -5.294  0.00 97.00      PROA   
ATOM   3116  CD2 TYR P 209      -5.044  18.215  -3.885  0.00 97.00      PROA   
ATOM   3117  HD2 TYR P 209      -5.567  18.694  -3.070  0.00 97.00      PROA   
ATOM   3118  CE2 TYR P 209      -3.908  18.820  -4.418  0.00 97.00      PROA   
ATOM   3119  HE2 TYR P 209      -3.570  19.755  -3.994  0.00 97.00      PROA   
ATOM   3120  C   TYR P 209      -7.551  16.433  -1.350  0.00 97.00      PROA   
ATOM   3121  O   TYR P 209      -8.569  15.746  -1.406  0.00 97.00      PROA   
ATOM   3122  N   ARG P 210      -7.500  17.563  -0.617  0.00 97.00      PROA   
ATOM   3123  HN  ARG P 210      -6.648  18.067  -0.503  0.00 97.00      PROA   
ATOM   3124  CA  ARG P 210      -8.690  18.272  -0.203  0.00 97.00      PROA   
ATOM   3125  HA  ARG P 210      -9.517  17.577  -0.195  0.00 97.00      PROA   
ATOM   3126  CB  ARG P 210      -8.603  18.835   1.241  0.00 97.00      PROA   
ATOM   3127  HB1 ARG P 210      -7.597  19.282   1.394  0.00 97.00      PROA   
ATOM   3128  HB2 ARG P 210      -8.686  17.975   1.939  0.00 97.00      PROA   
ATOM   3129  CG  ARG P 210      -9.668  19.901   1.597  0.00 97.00      PROA   
ATOM   3130  HG1 ARG P 210     -10.587  19.714   1.001  0.00 97.00      PROA   
ATOM   3131  HG2 ARG P 210      -9.283  20.902   1.305  0.00 97.00      PROA   
ATOM   3132  CD  ARG P 210     -10.135  19.917   3.062  0.00 97.00      PROA   
ATOM   3133  HD1 ARG P 210     -10.726  18.999   3.267  0.00 97.00      PROA   
ATOM   3134  HD2 ARG P 210     -10.774  20.799   3.279  0.00 97.00      PROA   
ATOM   3135  NE  ARG P 210      -8.960  19.889   3.976  0.00 97.00      PROA   
ATOM   3136  HE  ARG P 210      -8.845  19.087   4.562  0.00 97.00      PROA   
ATOM   3137  CZ  ARG P 210      -8.116  20.875   4.207  0.00 97.00      PROA   
ATOM   3138  NH1 ARG P 210      -8.234  22.078   3.716  0.00 97.00      PROA   
ATOM   3139 HH11 ARG P 210      -8.995  22.304   3.109  0.00 97.00      PROA   
ATOM   3140 HH12 ARG P 210      -7.394  22.619   3.747  0.00 97.00      PROA   
ATOM   3141  NH2 ARG P 210      -7.064  20.627   4.944  0.00 97.00      PROA   
ATOM   3142 HH21 ARG P 210      -6.771  19.671   4.970  0.00 97.00      PROA   
ATOM   3143 HH22 ARG P 210      -6.305  21.268   4.824  0.00 97.00      PROA   
ATOM   3144  C   ARG P 210      -9.055  19.335  -1.229  0.00 97.00      PROA   
ATOM   3145  O   ARG P 210      -8.240  20.173  -1.619  0.00 97.00      PROA   
ATOM   3146  N   VAL P 211     -10.306  19.297  -1.717  0.00 97.00      PROA   
ATOM   3147  HN  VAL P 211     -10.949  18.621  -1.365  0.00 97.00      PROA   
ATOM   3148  CA  VAL P 211     -10.819  20.245  -2.688  0.00 97.00      PROA   
ATOM   3149  HA  VAL P 211     -10.108  21.046  -2.823  0.00 97.00      PROA   
ATOM   3150  CB  VAL P 211     -11.118  19.632  -4.057  0.00 97.00      PROA   
ATOM   3151  HB  VAL P 211     -12.021  18.987  -4.004  0.00 97.00      PROA   
ATOM   3152  CG1 VAL P 211     -11.343  20.757  -5.091  0.00 97.00      PROA   
ATOM   3153 HG11 VAL P 211     -10.429  21.381  -5.188  0.00 97.00      PROA   
ATOM   3154 HG12 VAL P 211     -12.189  21.420  -4.811  0.00 97.00      PROA   
ATOM   3155 HG13 VAL P 211     -11.564  20.316  -6.087  0.00 97.00      PROA   
ATOM   3156  CG2 VAL P 211      -9.929  18.760  -4.511  0.00 97.00      PROA   
ATOM   3157 HG21 VAL P 211      -9.813  17.867  -3.859  0.00 97.00      PROA   
ATOM   3158 HG22 VAL P 211      -8.983  19.342  -4.491  0.00 97.00      PROA   
ATOM   3159 HG23 VAL P 211     -10.093  18.398  -5.548  0.00 97.00      PROA   
ATOM   3160  C   VAL P 211     -12.071  20.851  -2.083  0.00 97.00      PROA   
ATOM   3161  O   VAL P 211     -12.906  20.160  -1.496  0.00 97.00      PROA   
ATOM   3162  N   VAL P 212     -12.205  22.183  -2.158  0.00 97.00      PROA   
ATOM   3163  HN  VAL P 212     -11.543  22.734  -2.659  0.00 97.00      PROA   
ATOM   3164  CA  VAL P 212     -13.261  22.924  -1.498  0.00 97.00      PROA   
ATOM   3165  HA  VAL P 212     -13.963  22.247  -1.034  0.00 97.00      PROA   
ATOM   3166  CB  VAL P 212     -12.676  23.840  -0.416  0.00 97.00      PROA   
ATOM   3167  HB  VAL P 212     -11.937  24.532  -0.874  0.00 97.00      PROA   
ATOM   3168  CG1 VAL P 212     -13.775  24.655   0.295  0.00 97.00      PROA   
ATOM   3169 HG11 VAL P 212     -14.563  23.979   0.692  0.00 97.00      PROA   
ATOM   3170 HG12 VAL P 212     -14.256  25.386  -0.390  0.00 97.00      PROA   
ATOM   3171 HG13 VAL P 212     -13.342  25.220   1.148  0.00 97.00      PROA   
ATOM   3172  CG2 VAL P 212     -11.906  22.982   0.613  0.00 97.00      PROA   
ATOM   3173 HG21 VAL P 212     -10.993  22.542   0.159  0.00 97.00      PROA   
ATOM   3174 HG22 VAL P 212     -12.545  22.154   0.989  0.00 97.00      PROA   
ATOM   3175 HG23 VAL P 212     -11.589  23.604   1.477  0.00 97.00      PROA   
ATOM   3176  C   VAL P 212     -14.033  23.706  -2.553  0.00 97.00      PROA   
ATOM   3177  O   VAL P 212     -13.472  24.168  -3.543  0.00 97.00      PROA   
ATOM   3178  N   SER P 213     -15.356  23.874  -2.408  0.00 97.00      PROA   
ATOM   3179  HN  SER P 213     -15.838  23.448  -1.647  0.00 97.00      PROA   
ATOM   3180  CA  SER P 213     -16.129  24.737  -3.293  0.00 97.00      PROA   
ATOM   3181  HA  SER P 213     -15.472  25.480  -3.722  0.00 97.00      PROA   
ATOM   3182  CB  SER P 213     -16.847  24.007  -4.456  0.00 97.00      PROA   
ATOM   3183  HB1 SER P 213     -16.076  23.475  -5.053  0.00 97.00      PROA   
ATOM   3184  HB2 SER P 213     -17.342  24.733  -5.136  0.00 97.00      PROA   
ATOM   3185  OG  SER P 213     -17.825  23.081  -3.986  0.00 97.00      PROA   
ATOM   3186  HG1 SER P 213     -17.356  22.278  -3.748  0.00 97.00      PROA   
ATOM   3187  C   SER P 213     -17.158  25.529  -2.530  0.00 97.00      PROA   
ATOM   3188  O   SER P 213     -17.473  25.247  -1.375  0.00 97.00      PROA   
ATOM   3189  N   VAL P 214     -17.673  26.582  -3.178  0.00 97.00      PROA   
ATOM   3190  HN  VAL P 214     -17.375  26.803  -4.104  0.00 97.00      PROA   
ATOM   3191  CA  VAL P 214     -18.622  27.510  -2.611  0.00 97.00      PROA   
ATOM   3192  HA  VAL P 214     -19.066  27.061  -1.735  0.00 97.00      PROA   
ATOM   3193  CB  VAL P 214     -17.905  28.798  -2.195  0.00 97.00      PROA   
ATOM   3194  HB  VAL P 214     -17.002  28.923  -2.831  0.00 97.00      PROA   
ATOM   3195  CG1 VAL P 214     -18.751  30.081  -2.356  0.00 97.00      PROA   
ATOM   3196 HG11 VAL P 214     -19.718  29.986  -1.818  0.00 97.00      PROA   
ATOM   3197 HG12 VAL P 214     -18.954  30.307  -3.425  0.00 97.00      PROA   
ATOM   3198 HG13 VAL P 214     -18.205  30.949  -1.930  0.00 97.00      PROA   
ATOM   3199  CG2 VAL P 214     -17.470  28.615  -0.731  0.00 97.00      PROA   
ATOM   3200 HG21 VAL P 214     -16.748  27.778  -0.621  0.00 97.00      PROA   
ATOM   3201 HG22 VAL P 214     -18.355  28.392  -0.098  0.00 97.00      PROA   
ATOM   3202 HG23 VAL P 214     -17.024  29.555  -0.340  0.00 97.00      PROA   
ATOM   3203  C   VAL P 214     -19.782  27.776  -3.552  0.00 97.00      PROA   
ATOM   3204  O   VAL P 214     -19.597  28.063  -4.736  0.00 97.00      PROA   
ATOM   3205  N   LEU P 215     -21.021  27.721  -3.028  0.00 97.00      PROA   
ATOM   3206  HN  LEU P 215     -21.135  27.420  -2.084  0.00 97.00      PROA   
ATOM   3207  CA  LEU P 215     -22.186  28.307  -3.661  0.00 97.00      PROA   
ATOM   3208  HA  LEU P 215     -21.966  28.550  -4.691  0.00 97.00      PROA   
ATOM   3209  CB  LEU P 215     -23.420  27.369  -3.625  0.00 97.00      PROA   
ATOM   3210  HB1 LEU P 215     -23.541  27.011  -2.581  0.00 97.00      PROA   
ATOM   3211  HB2 LEU P 215     -23.191  26.482  -4.254  0.00 97.00      PROA   
ATOM   3212  CG  LEU P 215     -24.778  27.962  -4.081  0.00 97.00      PROA   
ATOM   3213  HG  LEU P 215     -25.011  28.843  -3.445  0.00 97.00      PROA   
ATOM   3214  CD1 LEU P 215     -24.785  28.423  -5.547  0.00 97.00      PROA   
ATOM   3215 HD11 LEU P 215     -24.666  27.552  -6.226  0.00 97.00      PROA   
ATOM   3216 HD12 LEU P 215     -23.973  29.156  -5.741  0.00 97.00      PROA   
ATOM   3217 HD13 LEU P 215     -25.755  28.911  -5.779  0.00 97.00      PROA   
ATOM   3218  CD2 LEU P 215     -25.908  26.945  -3.859  0.00 97.00      PROA   
ATOM   3219 HD21 LEU P 215     -25.928  26.610  -2.800  0.00 97.00      PROA   
ATOM   3220 HD22 LEU P 215     -25.766  26.051  -4.504  0.00 97.00      PROA   
ATOM   3221 HD23 LEU P 215     -26.892  27.397  -4.105  0.00 97.00      PROA   
ATOM   3222  C   LEU P 215     -22.513  29.603  -2.950  0.00 97.00      PROA   
ATOM   3223  O   LEU P 215     -22.664  29.646  -1.729  0.00 97.00      PROA   
ATOM   3224  N   THR P 216     -22.629  30.713  -3.702  0.00 97.00      PROA   
ATOM   3225  HN  THR P 216     -22.509  30.679  -4.691  0.00 97.00      PROA   
ATOM   3226  CA  THR P 216     -23.113  31.968  -3.143  0.00 97.00      PROA   
ATOM   3227  HA  THR P 216     -22.924  31.934  -2.080  0.00 97.00      PROA   
ATOM   3228  CB  THR P 216     -22.398  33.219  -3.644  0.00 97.00      PROA   
ATOM   3229  HB  THR P 216     -21.306  33.081  -3.488  0.00 97.00      PROA   
ATOM   3230  OG1 THR P 216     -22.800  34.378  -2.928  0.00 97.00      PROA   
ATOM   3231  HG1 THR P 216     -22.696  34.164  -1.998  0.00 97.00      PROA   
ATOM   3232  CG2 THR P 216     -22.658  33.481  -5.135  0.00 97.00      PROA   
ATOM   3233 HG21 THR P 216     -23.736  33.682  -5.316  0.00 97.00      PROA   
ATOM   3234 HG22 THR P 216     -22.341  32.616  -5.755  0.00 97.00      PROA   
ATOM   3235 HG23 THR P 216     -22.087  34.376  -5.461  0.00 97.00      PROA   
ATOM   3236  C   THR P 216     -24.620  32.060  -3.284  0.00 97.00      PROA   
ATOM   3237  O   THR P 216     -25.203  31.593  -4.263  0.00 97.00      PROA   
ATOM   3238  N   VAL P 217     -25.291  32.608  -2.258  0.00 97.00      PROA   
ATOM   3239  HN  VAL P 217     -24.791  33.072  -1.531  0.00 97.00      PROA   
ATOM   3240  CA  VAL P 217     -26.724  32.467  -2.065  0.00 97.00      PROA   
ATOM   3241  HA  VAL P 217     -27.176  32.100  -2.975  0.00 97.00      PROA   
ATOM   3242  CB  VAL P 217     -27.066  31.496  -0.927  0.00 97.00      PROA   
ATOM   3243  HB  VAL P 217     -28.168  31.375  -0.860  0.00 97.00      PROA   
ATOM   3244  CG1 VAL P 217     -26.469  30.117  -1.259  0.00 97.00      PROA   
ATOM   3245 HG11 VAL P 217     -25.358  30.141  -1.242  0.00 97.00      PROA   
ATOM   3246 HG12 VAL P 217     -26.797  29.782  -2.266  0.00 97.00      PROA   
ATOM   3247 HG13 VAL P 217     -26.809  29.368  -0.512  0.00 97.00      PROA   
ATOM   3248  CG2 VAL P 217     -26.540  31.983   0.442  0.00 97.00      PROA   
ATOM   3249 HG21 VAL P 217     -27.003  32.950   0.735  0.00 97.00      PROA   
ATOM   3250 HG22 VAL P 217     -25.436  32.104   0.420  0.00 97.00      PROA   
ATOM   3251 HG23 VAL P 217     -26.788  31.235   1.224  0.00 97.00      PROA   
ATOM   3252  C   VAL P 217     -27.355  33.817  -1.789  0.00 97.00      PROA   
ATOM   3253  O   VAL P 217     -26.695  34.792  -1.440  0.00 97.00      PROA   
ATOM   3254  N   LEU P 218     -28.685  33.936  -1.937  0.00 97.00      PROA   
ATOM   3255  HN  LEU P 218     -29.245  33.157  -2.206  0.00 97.00      PROA   
ATOM   3256  CA  LEU P 218     -29.369  35.172  -1.611  0.00 97.00      PROA   
ATOM   3257  HA  LEU P 218     -28.726  36.010  -1.833  0.00 97.00      PROA   
ATOM   3258  CB  LEU P 218     -30.684  35.328  -2.416  0.00 97.00      PROA   
ATOM   3259  HB1 LEU P 218     -31.183  36.283  -2.144  0.00 97.00      PROA   
ATOM   3260  HB2 LEU P 218     -31.369  34.494  -2.150  0.00 97.00      PROA   
ATOM   3261  CG  LEU P 218     -30.514  35.304  -3.950  0.00 97.00      PROA   
ATOM   3262  HG  LEU P 218     -30.065  34.331  -4.243  0.00 97.00      PROA   
ATOM   3263  CD1 LEU P 218     -31.886  35.402  -4.633  0.00 97.00      PROA   
ATOM   3264 HD11 LEU P 218     -32.383  36.363  -4.382  0.00 97.00      PROA   
ATOM   3265 HD12 LEU P 218     -32.544  34.567  -4.309  0.00 97.00      PROA   
ATOM   3266 HD13 LEU P 218     -31.773  35.345  -5.737  0.00 97.00      PROA   
ATOM   3267  CD2 LEU P 218     -29.590  36.424  -4.453  0.00 97.00      PROA   
ATOM   3268 HD21 LEU P 218     -28.565  36.310  -4.039  0.00 97.00      PROA   
ATOM   3269 HD22 LEU P 218     -29.988  37.420  -4.162  0.00 97.00      PROA   
ATOM   3270 HD23 LEU P 218     -29.517  36.389  -5.561  0.00 97.00      PROA   
ATOM   3271  C   LEU P 218     -29.682  35.210  -0.122  0.00 97.00      PROA   
ATOM   3272  O   LEU P 218     -30.250  34.266   0.421  0.00 97.00      PROA   
ATOM   3273  N   HSD P 219     -29.339  36.305   0.597  0.00 97.00      PROA   
ATOM   3274  HN  HSD P 219     -28.793  37.024   0.173  0.00 97.00      PROA   
ATOM   3275  CA  HSD P 219     -29.511  36.372   2.050  0.00 97.00      PROA   
ATOM   3276  HA  HSD P 219     -28.894  35.601   2.487  0.00 97.00      PROA   
ATOM   3277  CB  HSD P 219     -29.074  37.744   2.627  0.00 97.00      PROA   
ATOM   3278  HB1 HSD P 219     -29.219  37.739   3.729  0.00 97.00      PROA   
ATOM   3279  HB2 HSD P 219     -29.695  38.567   2.213  0.00 97.00      PROA   
ATOM   3280  ND1 HSD P 219     -27.137  38.873   1.402  0.00 97.00      PROA   
ATOM   3281  HD1 HSD P 219     -27.656  39.405   0.733  0.00 97.00      PROA   
ATOM   3282  CG  HSD P 219     -27.623  38.057   2.404  0.00 97.00      PROA   
ATOM   3283  CE1 HSD P 219     -25.818  39.062   1.649  0.00 97.00      PROA   
ATOM   3284  HE1 HSD P 219     -25.186  39.715   1.046  0.00 97.00      PROA   
ATOM   3285  NE2 HSD P 219     -25.433  38.440   2.742  0.00 97.00      PROA   
ATOM   3286  CD2 HSD P 219     -26.566  37.822   3.228  0.00 97.00      PROA   
ATOM   3287  HD2 HSD P 219     -26.528  37.280   4.165  0.00 97.00      PROA   
ATOM   3288  C   HSD P 219     -30.930  36.106   2.536  0.00 97.00      PROA   
ATOM   3289  O   HSD P 219     -31.140  35.281   3.416  0.00 97.00      PROA   
ATOM   3290  N   GLN P 220     -31.950  36.725   1.905  0.00 97.00      PROA   
ATOM   3291  HN  GLN P 220     -31.769  37.405   1.198  0.00 97.00      PROA   
ATOM   3292  CA  GLN P 220     -33.348  36.435   2.191  0.00 97.00      PROA   
ATOM   3293  HA  GLN P 220     -33.502  36.597   3.248  0.00 97.00      PROA   
ATOM   3294  CB  GLN P 220     -34.299  37.361   1.386  0.00 97.00      PROA   
ATOM   3295  HB1 GLN P 220     -34.138  37.219   0.296  0.00 97.00      PROA   
ATOM   3296  HB2 GLN P 220     -34.030  38.411   1.631  0.00 97.00      PROA   
ATOM   3297  CG  GLN P 220     -35.809  37.165   1.704  0.00 97.00      PROA   
ATOM   3298  HG1 GLN P 220     -36.165  36.171   1.358  0.00 97.00      PROA   
ATOM   3299  HG2 GLN P 220     -36.406  37.946   1.186  0.00 97.00      PROA   
ATOM   3300  CD  GLN P 220     -36.071  37.316   3.206  0.00 97.00      PROA   
ATOM   3301  OE1 GLN P 220     -35.692  38.336   3.781  0.00 97.00      PROA   
ATOM   3302  NE2 GLN P 220     -36.692  36.314   3.859  0.00 97.00      PROA   
ATOM   3303 HE21 GLN P 220     -36.941  35.467   3.389  0.00 97.00      PROA   
ATOM   3304 HE22 GLN P 220     -36.826  36.422   4.844  0.00 97.00      PROA   
ATOM   3305  C   GLN P 220     -33.738  34.990   1.918  0.00 97.00      PROA   
ATOM   3306  O   GLN P 220     -34.481  34.367   2.665  0.00 97.00      PROA   
ATOM   3307  N   ASP P 221     -33.236  34.391   0.827  0.00 97.00      PROA   
ATOM   3308  HN  ASP P 221     -32.563  34.836   0.241  0.00 97.00      PROA   
ATOM   3309  CA  ASP P 221     -33.591  33.034   0.487  0.00 97.00      PROA   
ATOM   3310  HA  ASP P 221     -34.651  32.935   0.668  0.00 97.00      PROA   
ATOM   3311  CB  ASP P 221     -33.312  32.810  -1.012  0.00 97.00      PROA   
ATOM   3312  HB1 ASP P 221     -32.240  32.593  -1.212  0.00 97.00      PROA   
ATOM   3313  HB2 ASP P 221     -33.610  33.713  -1.586  0.00 97.00      PROA   
ATOM   3314  CG  ASP P 221     -34.192  31.690  -1.494  0.00 97.00      PROA   
ATOM   3315  OD1 ASP P 221     -33.679  30.689  -2.052  0.00 97.00      PROA   
ATOM   3316  OD2 ASP P 221     -35.432  31.806  -1.316  0.00 97.00      PROA   
ATOM   3317  C   ASP P 221     -32.929  31.998   1.404  0.00 97.00      PROA   
ATOM   3318  O   ASP P 221     -33.497  30.961   1.736  0.00 97.00      PROA   
ATOM   3319  N   TRP P 222     -31.733  32.301   1.939  0.00 97.00      PROA   
ATOM   3320  HN  TRP P 222     -31.216  33.080   1.592  0.00 97.00      PROA   
ATOM   3321  CA  TRP P 222     -31.204  31.580   3.081  0.00 97.00      PROA   
ATOM   3322  HA  TRP P 222     -31.206  30.530   2.829  0.00 97.00      PROA   
ATOM   3323  CB  TRP P 222     -29.732  31.996   3.349  0.00 97.00      PROA   
ATOM   3324  HB1 TRP P 222     -29.699  33.090   3.538  0.00 97.00      PROA   
ATOM   3325  HB2 TRP P 222     -29.139  31.800   2.430  0.00 97.00      PROA   
ATOM   3326  CG  TRP P 222     -29.103  31.273   4.498  0.00 97.00      PROA   
ATOM   3327  CD1 TRP P 222     -29.065  31.734   5.787  0.00 97.00      PROA   
ATOM   3328  HD1 TRP P 222     -29.423  32.700   6.111  0.00 97.00      PROA   
ATOM   3329  NE1 TRP P 222     -28.599  30.739   6.609  0.00 97.00      PROA   
ATOM   3330  HE1 TRP P 222     -28.662  30.730   7.583  0.00 97.00      PROA   
ATOM   3331  CE2 TRP P 222     -28.340  29.621   5.885  0.00 97.00      PROA   
ATOM   3332  CD2 TRP P 222     -28.633  29.912   4.533  0.00 97.00      PROA   
ATOM   3333  CE3 TRP P 222     -28.458  28.919   3.564  0.00 97.00      PROA   
ATOM   3334  HE3 TRP P 222     -28.668  29.116   2.523  0.00 97.00      PROA   
ATOM   3335  CZ3 TRP P 222     -28.002  27.659   3.970  0.00 97.00      PROA   
ATOM   3336  HZ3 TRP P 222     -27.844  26.885   3.233  0.00 97.00      PROA   
ATOM   3337  CZ2 TRP P 222     -27.912  28.368   6.289  0.00 97.00      PROA   
ATOM   3338  HZ2 TRP P 222     -27.719  28.166   7.332  0.00 97.00      PROA   
ATOM   3339  CH2 TRP P 222     -27.742  27.384   5.311  0.00 97.00      PROA   
ATOM   3340  HH2 TRP P 222     -27.395  26.404   5.602  0.00 97.00      PROA   
ATOM   3341  C   TRP P 222     -32.093  31.704   4.335  0.00 97.00      PROA   
ATOM   3342  O   TRP P 222     -32.404  30.704   4.981  0.00 97.00      PROA   
ATOM   3343  N   LEU P 223     -32.591  32.925   4.653  0.00 97.00      PROA   
ATOM   3344  HN  LEU P 223     -32.313  33.727   4.130  0.00 97.00      PROA   
ATOM   3345  CA  LEU P 223     -33.545  33.176   5.734  0.00 97.00      PROA   
ATOM   3346  HA  LEU P 223     -33.086  32.831   6.649  0.00 97.00      PROA   
ATOM   3347  CB  LEU P 223     -33.856  34.685   5.932  0.00 97.00      PROA   
ATOM   3348  HB1 LEU P 223     -34.650  34.794   6.702  0.00 97.00      PROA   
ATOM   3349  HB2 LEU P 223     -34.261  35.110   4.988  0.00 97.00      PROA   
ATOM   3350  CG  LEU P 223     -32.671  35.559   6.403  0.00 97.00      PROA   
ATOM   3351  HG  LEU P 223     -31.830  35.462   5.684  0.00 97.00      PROA   
ATOM   3352  CD1 LEU P 223     -33.091  37.037   6.446  0.00 97.00      PROA   
ATOM   3353 HD11 LEU P 223     -33.921  37.173   7.172  0.00 97.00      PROA   
ATOM   3354 HD12 LEU P 223     -33.443  37.382   5.450  0.00 97.00      PROA   
ATOM   3355 HD13 LEU P 223     -32.241  37.675   6.769  0.00 97.00      PROA   
ATOM   3356  CD2 LEU P 223     -32.153  35.139   7.784  0.00 97.00      PROA   
ATOM   3357 HD21 LEU P 223     -31.700  34.125   7.754  0.00 97.00      PROA   
ATOM   3358 HD22 LEU P 223     -33.000  35.136   8.503  0.00 97.00      PROA   
ATOM   3359 HD23 LEU P 223     -31.388  35.858   8.146  0.00 97.00      PROA   
ATOM   3360  C   LEU P 223     -34.846  32.381   5.594  0.00 97.00      PROA   
ATOM   3361  O   LEU P 223     -35.318  31.767   6.553  0.00 97.00      PROA   
ATOM   3362  N   ASN P 224     -35.387  32.282   4.359  0.00 97.00      PROA   
ATOM   3363  HN  ASN P 224     -35.014  32.876   3.650  0.00 97.00      PROA   
ATOM   3364  CA  ASN P 224     -36.525  31.446   3.979  0.00 97.00      PROA   
ATOM   3365  HA  ASN P 224     -37.387  31.820   4.512  0.00 97.00      PROA   
ATOM   3366  CB  ASN P 224     -36.800  31.494   2.442  0.00 97.00      PROA   
ATOM   3367  HB1 ASN P 224     -37.638  30.808   2.193  0.00 97.00      PROA   
ATOM   3368  HB2 ASN P 224     -35.898  31.162   1.886  0.00 97.00      PROA   
ATOM   3369  CG  ASN P 224     -37.205  32.878   1.944  0.00 97.00      PROA   
ATOM   3370  OD1 ASN P 224     -37.557  33.792   2.689  0.00 97.00      PROA   
ATOM   3371  ND2 ASN P 224     -37.155  33.070   0.605  0.00 97.00      PROA   
ATOM   3372 HD21 ASN P 224     -36.646  32.442   0.016  0.00 97.00      PROA   
ATOM   3373 HD22 ASN P 224     -37.438  33.967   0.268  0.00 97.00      PROA   
ATOM   3374  C   ASN P 224     -36.382  29.970   4.387  0.00 97.00      PROA   
ATOM   3375  O   ASN P 224     -37.365  29.278   4.643  0.00 97.00      PROA   
ATOM   3376  N   GLY P 225     -35.145  29.433   4.467  0.00 97.00      PROA   
ATOM   3377  HN  GLY P 225     -34.358  30.017   4.287  0.00 97.00      PROA   
ATOM   3378  CA  GLY P 225     -34.905  28.116   5.059  0.00 97.00      PROA   
ATOM   3379  HA1 GLY P 225     -35.577  27.971   5.891  0.00 97.00      PROA   
ATOM   3380  HA2 GLY P 225     -33.869  28.099   5.363  0.00 97.00      PROA   
ATOM   3381  C   GLY P 225     -35.100  26.961   4.115  0.00 97.00      PROA   
ATOM   3382  O   GLY P 225     -35.428  25.850   4.530  0.00 97.00      PROA   
ATOM   3383  N   LYS P 226     -34.884  27.218   2.826  0.00 97.00      PROA   
ATOM   3384  HN  LYS P 226     -34.702  28.170   2.592  0.00 97.00      PROA   
ATOM   3385  CA  LYS P 226     -34.765  26.335   1.674  0.00 97.00      PROA   
ATOM   3386  HA  LYS P 226     -35.751  25.993   1.397  0.00 97.00      PROA   
ATOM   3387  CB  LYS P 226     -34.179  27.217   0.558  0.00 97.00      PROA   
ATOM   3388  HB1 LYS P 226     -34.100  26.655  -0.398  0.00 97.00      PROA   
ATOM   3389  HB2 LYS P 226     -33.148  27.513   0.846  0.00 97.00      PROA   
ATOM   3390  CG  LYS P 226     -34.991  28.495   0.293  0.00 97.00      PROA   
ATOM   3391  HG1 LYS P 226     -34.393  29.053  -0.459  0.00 97.00      PROA   
ATOM   3392  HG2 LYS P 226     -35.047  29.163   1.178  0.00 97.00      PROA   
ATOM   3393  CD  LYS P 226     -36.413  28.195  -0.210  0.00 97.00      PROA   
ATOM   3394  HD1 LYS P 226     -37.118  28.193   0.649  0.00 97.00      PROA   
ATOM   3395  HD2 LYS P 226     -36.424  27.163  -0.622  0.00 97.00      PROA   
ATOM   3396  CE  LYS P 226     -36.929  29.140  -1.303  0.00 97.00      PROA   
ATOM   3397  HE1 LYS P 226     -37.105  30.158  -0.896  0.00 97.00      PROA   
ATOM   3398  HE2 LYS P 226     -37.882  28.748  -1.717  0.00 97.00      PROA   
ATOM   3399  NZ  LYS P 226     -35.951  29.218  -2.403  0.00 97.00      PROA   
ATOM   3400  HZ1 LYS P 226     -35.685  28.240  -2.635  0.00 97.00      PROA   
ATOM   3401  HZ2 LYS P 226     -35.103  29.743  -2.107  0.00 97.00      PROA   
ATOM   3402  HZ3 LYS P 226     -36.327  29.684  -3.253  0.00 97.00      PROA   
ATOM   3403  C   LYS P 226     -33.875  25.094   1.820  0.00 97.00      PROA   
ATOM   3404  O   LYS P 226     -33.172  24.930   2.823  0.00 97.00      PROA   
ATOM   3405  N   GLU P 227     -33.836  24.190   0.807  0.00 97.00      PROA   
ATOM   3406  HN  GLU P 227     -34.389  24.314  -0.013  0.00 97.00      PROA   
ATOM   3407  CA  GLU P 227     -32.703  23.270   0.708  0.00 97.00      PROA   
ATOM   3408  HA  GLU P 227     -32.296  23.118   1.697  0.00 97.00      PROA   
ATOM   3409  CB  GLU P 227     -32.980  21.805   0.216  0.00 97.00      PROA   
ATOM   3410  HB1 GLU P 227     -33.769  21.354   0.855  0.00 97.00      PROA   
ATOM   3411  HB2 GLU P 227     -32.047  21.234   0.411  0.00 97.00      PROA   
ATOM   3412  CG  GLU P 227     -33.367  21.577  -1.275  0.00 97.00      PROA   
ATOM   3413  HG1 GLU P 227     -32.929  22.379  -1.906  0.00 97.00      PROA   
ATOM   3414  HG2 GLU P 227     -34.473  21.618  -1.373  0.00 97.00      PROA   
ATOM   3415  CD  GLU P 227     -32.889  20.263  -1.890  0.00 97.00      PROA   
ATOM   3416  OE1 GLU P 227     -33.054  19.184  -1.265  0.00 97.00      PROA   
ATOM   3417  OE2 GLU P 227     -32.313  20.283  -3.017  0.00 97.00      PROA   
ATOM   3418  C   GLU P 227     -31.595  23.941  -0.095  0.00 97.00      PROA   
ATOM   3419  O   GLU P 227     -31.753  24.362  -1.238  0.00 97.00      PROA   
ATOM   3420  N   TYR P 228     -30.412  24.069   0.520  0.00 97.00      PROA   
ATOM   3421  HN  TYR P 228     -30.292  23.804   1.474  0.00 97.00      PROA   
ATOM   3422  CA  TYR P 228     -29.207  24.468  -0.168  0.00 97.00      PROA   
ATOM   3423  HA  TYR P 228     -29.405  24.660  -1.212  0.00 97.00      PROA   
ATOM   3424  CB  TYR P 228     -28.553  25.715   0.480  0.00 97.00      PROA   
ATOM   3425  HB1 TYR P 228     -27.476  25.792   0.219  0.00 97.00      PROA   
ATOM   3426  HB2 TYR P 228     -28.651  25.657   1.585  0.00 97.00      PROA   
ATOM   3427  CG  TYR P 228     -29.239  26.961  -0.025  0.00 97.00      PROA   
ATOM   3428  CD1 TYR P 228     -30.280  27.599   0.678  0.00 97.00      PROA   
ATOM   3429  HD1 TYR P 228     -30.631  27.179   1.609  0.00 97.00      PROA   
ATOM   3430  CE1 TYR P 228     -30.879  28.766   0.163  0.00 97.00      PROA   
ATOM   3431  HE1 TYR P 228     -31.683  29.252   0.696  0.00 97.00      PROA   
ATOM   3432  CZ  TYR P 228     -30.436  29.303  -1.050  0.00 97.00      PROA   
ATOM   3433  OH  TYR P 228     -31.004  30.464  -1.612  0.00 97.00      PROA   
ATOM   3434  HH  TYR P 228     -31.957  30.355  -1.660  0.00 97.00      PROA   
ATOM   3435  CD2 TYR P 228     -28.803  27.522  -1.234  0.00 97.00      PROA   
ATOM   3436  HD2 TYR P 228     -28.010  27.043  -1.789  0.00 97.00      PROA   
ATOM   3437  CE2 TYR P 228     -29.393  28.688  -1.737  0.00 97.00      PROA   
ATOM   3438  HE2 TYR P 228     -29.055  29.111  -2.672  0.00 97.00      PROA   
ATOM   3439  C   TYR P 228     -28.302  23.260  -0.127  0.00 97.00      PROA   
ATOM   3440  O   TYR P 228     -28.116  22.638   0.916  0.00 97.00      PROA   
ATOM   3441  N   LYS P 229     -27.779  22.828  -1.279  0.00 97.00      PROA   
ATOM   3442  HN  LYS P 229     -27.938  23.332  -2.125  0.00 97.00      PROA   
ATOM   3443  CA  LYS P 229     -27.277  21.476  -1.395  0.00 97.00      PROA   
ATOM   3444  HA  LYS P 229     -26.946  21.132  -0.426  0.00 97.00      PROA   
ATOM   3445  CB  LYS P 229     -28.420  20.530  -1.861  0.00 97.00      PROA   
ATOM   3446  HB1 LYS P 229     -29.104  21.134  -2.496  0.00 97.00      PROA   
ATOM   3447  HB2 LYS P 229     -29.012  20.257  -0.961  0.00 97.00      PROA   
ATOM   3448  CG  LYS P 229     -28.033  19.262  -2.654  0.00 97.00      PROA   
ATOM   3449  HG1 LYS P 229     -27.497  18.542  -2.000  0.00 97.00      PROA   
ATOM   3450  HG2 LYS P 229     -27.354  19.516  -3.496  0.00 97.00      PROA   
ATOM   3451  CD  LYS P 229     -29.258  18.589  -3.292  0.00 97.00      PROA   
ATOM   3452  HD1 LYS P 229     -28.911  17.771  -3.959  0.00 97.00      PROA   
ATOM   3453  HD2 LYS P 229     -29.766  19.340  -3.934  0.00 97.00      PROA   
ATOM   3454  CE  LYS P 229     -30.270  18.039  -2.284  0.00 97.00      PROA   
ATOM   3455  HE1 LYS P 229     -30.524  18.823  -1.539  0.00 97.00      PROA   
ATOM   3456  HE2 LYS P 229     -29.879  17.143  -1.755  0.00 97.00      PROA   
ATOM   3457  NZ  LYS P 229     -31.514  17.679  -2.977  0.00 97.00      PROA   
ATOM   3458  HZ1 LYS P 229     -31.314  16.931  -3.671  0.00 97.00      PROA   
ATOM   3459  HZ2 LYS P 229     -31.876  18.560  -3.396  0.00 97.00      PROA   
ATOM   3460  HZ3 LYS P 229     -32.239  17.414  -2.280  0.00 97.00      PROA   
ATOM   3461  C   LYS P 229     -26.047  21.352  -2.258  0.00 97.00      PROA   
ATOM   3462  O   LYS P 229     -25.908  22.000  -3.291  0.00 97.00      PROA   
ATOM   3463  N   CYS P 230     -25.125  20.473  -1.846  0.00 97.00      PROA   
ATOM   3464  HN  CYS P 230     -25.315  19.921  -1.038  0.00 97.00      PROA   
ATOM   3465  CA  CYS P 230     -23.903  20.177  -2.561  0.00 97.00      PROA   
ATOM   3466  HA  CYS P 230     -23.758  20.870  -3.377  0.00 97.00      PROA   
ATOM   3467  CB  CYS P 230     -22.684  20.260  -1.604  0.00 97.00      PROA   
ATOM   3468  HB1 CYS P 230     -22.880  19.627  -0.712  0.00 97.00      PROA   
ATOM   3469  HB2 CYS P 230     -22.632  21.315  -1.261  0.00 97.00      PROA   
ATOM   3470  SG  CYS P 230     -21.074  19.805  -2.327  0.00 97.00      PROA   
ATOM   3471  C   CYS P 230     -24.019  18.785  -3.147  0.00 97.00      PROA   
ATOM   3472  O   CYS P 230     -24.523  17.860  -2.506  0.00 97.00      PROA   
ATOM   3473  N   LYS P 231     -23.570  18.624  -4.401  0.00 97.00      PROA   
ATOM   3474  HN  LYS P 231     -23.211  19.399  -4.915  0.00 97.00      PROA   
ATOM   3475  CA  LYS P 231     -23.455  17.352  -5.072  0.00 97.00      PROA   
ATOM   3476  HA  LYS P 231     -23.612  16.572  -4.341  0.00 97.00      PROA   
ATOM   3477  CB  LYS P 231     -24.530  17.201  -6.180  0.00 97.00      PROA   
ATOM   3478  HB1 LYS P 231     -24.554  18.157  -6.745  0.00 97.00      PROA   
ATOM   3479  HB2 LYS P 231     -25.495  17.118  -5.637  0.00 97.00      PROA   
ATOM   3480  CG  LYS P 231     -24.352  16.028  -7.173  0.00 97.00      PROA   
ATOM   3481  HG1 LYS P 231     -24.302  15.080  -6.596  0.00 97.00      PROA   
ATOM   3482  HG2 LYS P 231     -23.389  16.129  -7.717  0.00 97.00      PROA   
ATOM   3483  CD  LYS P 231     -25.489  15.921  -8.218  0.00 97.00      PROA   
ATOM   3484  HD1 LYS P 231     -25.253  15.088  -8.915  0.00 97.00      PROA   
ATOM   3485  HD2 LYS P 231     -25.524  16.859  -8.811  0.00 97.00      PROA   
ATOM   3486  CE  LYS P 231     -26.842  15.658  -7.549  0.00 97.00      PROA   
ATOM   3487  HE1 LYS P 231     -27.063  16.475  -6.829  0.00 97.00      PROA   
ATOM   3488  HE2 LYS P 231     -26.803  14.688  -7.008  0.00 97.00      PROA   
ATOM   3489  NZ  LYS P 231     -28.000  15.623  -8.462  0.00 97.00      PROA   
ATOM   3490  HZ1 LYS P 231     -27.981  14.808  -9.108  0.00 97.00      PROA   
ATOM   3491  HZ2 LYS P 231     -28.090  16.522  -8.976  0.00 97.00      PROA   
ATOM   3492  HZ3 LYS P 231     -28.811  15.531  -7.817  0.00 97.00      PROA   
ATOM   3493  C   LYS P 231     -22.043  17.142  -5.581  0.00 97.00      PROA   
ATOM   3494  O   LYS P 231     -21.392  18.061  -6.070  0.00 97.00      PROA   
ATOM   3495  N   VAL P 232     -21.503  15.922  -5.450  0.00 97.00      PROA   
ATOM   3496  HN  VAL P 232     -22.044  15.176  -5.067  0.00 97.00      PROA   
ATOM   3497  CA  VAL P 232     -20.125  15.632  -5.817  0.00 97.00      PROA   
ATOM   3498  HA  VAL P 232     -19.660  16.504  -6.252  0.00 97.00      PROA   
ATOM   3499  CB  VAL P 232     -19.288  15.226  -4.600  0.00 97.00      PROA   
ATOM   3500  HB  VAL P 232     -19.712  14.308  -4.141  0.00 97.00      PROA   
ATOM   3501  CG1 VAL P 232     -17.816  14.970  -4.988  0.00 97.00      PROA   
ATOM   3502 HG11 VAL P 232     -17.391  15.868  -5.484  0.00 97.00      PROA   
ATOM   3503 HG12 VAL P 232     -17.710  14.101  -5.671  0.00 97.00      PROA   
ATOM   3504 HG13 VAL P 232     -17.213  14.753  -4.080  0.00 97.00      PROA   
ATOM   3505  CG2 VAL P 232     -19.346  16.371  -3.567  0.00 97.00      PROA   
ATOM   3506 HG21 VAL P 232     -20.372  16.507  -3.164  0.00 97.00      PROA   
ATOM   3507 HG22 VAL P 232     -19.024  17.327  -4.034  0.00 97.00      PROA   
ATOM   3508 HG23 VAL P 232     -18.668  16.162  -2.712  0.00 97.00      PROA   
ATOM   3509  C   VAL P 232     -20.116  14.564  -6.898  0.00 97.00      PROA   
ATOM   3510  O   VAL P 232     -20.979  13.688  -6.944  0.00 97.00      PROA   
ATOM   3511  N   SER P 233     -19.173  14.627  -7.854  0.00 97.00      PROA   
ATOM   3512  HN  SER P 233     -18.581  15.426  -7.919  0.00 97.00      PROA   
ATOM   3513  CA  SER P 233     -18.959  13.564  -8.826  0.00 97.00      PROA   
ATOM   3514  HA  SER P 233     -19.185  12.615  -8.363  0.00 97.00      PROA   
ATOM   3515  CB  SER P 233     -19.833  13.721 -10.095  0.00 97.00      PROA   
ATOM   3516  HB1 SER P 233     -19.550  12.984 -10.877  0.00 97.00      PROA   
ATOM   3517  HB2 SER P 233     -19.705  14.743 -10.512  0.00 97.00      PROA   
ATOM   3518  OG  SER P 233     -21.204  13.506  -9.769  0.00 97.00      PROA   
ATOM   3519  HG1 SER P 233     -21.280  13.691  -8.830  0.00 97.00      PROA   
ATOM   3520  C   SER P 233     -17.508  13.485  -9.255  0.00 97.00      PROA   
ATOM   3521  O   SER P 233     -16.813  14.495  -9.356  0.00 97.00      PROA   
ATOM   3522  N   ASN P 234     -17.019  12.262  -9.507  0.00 97.00      PROA   
ATOM   3523  HN  ASN P 234     -17.564  11.435  -9.389  0.00 97.00      PROA   
ATOM   3524  CA  ASN P 234     -15.723  11.979 -10.090  0.00 97.00      PROA   
ATOM   3525  HA  ASN P 234     -15.613  12.572 -10.986  0.00 97.00      PROA   
ATOM   3526  CB  ASN P 234     -14.522  12.276  -9.136  0.00 97.00      PROA   
ATOM   3527  HB1 ASN P 234     -14.551  13.349  -8.849  0.00 97.00      PROA   
ATOM   3528  HB2 ASN P 234     -13.586  12.101  -9.708  0.00 97.00      PROA   
ATOM   3529  CG  ASN P 234     -14.410  11.420  -7.881  0.00 97.00      PROA   
ATOM   3530  OD1 ASN P 234     -15.042  10.383  -7.700  0.00 97.00      PROA   
ATOM   3531  ND2 ASN P 234     -13.543  11.861  -6.946  0.00 97.00      PROA   
ATOM   3532 HD21 ASN P 234     -13.435  11.304  -6.123  0.00 97.00      PROA   
ATOM   3533 HD22 ASN P 234     -12.977  12.659  -7.153  0.00 97.00      PROA   
ATOM   3534  C   ASN P 234     -15.806  10.528 -10.540  0.00 97.00      PROA   
ATOM   3535  O   ASN P 234     -16.821   9.877 -10.292  0.00 97.00      PROA   
ATOM   3536  N   LYS P 235     -14.760   9.990 -11.194  0.00 97.00      PROA   
ATOM   3537  HN  LYS P 235     -14.043  10.608 -11.508  0.00 97.00      PROA   
ATOM   3538  CA  LYS P 235     -14.675   8.594 -11.612  0.00 97.00      PROA   
ATOM   3539  HA  LYS P 235     -15.435   8.438 -12.363  0.00 97.00      PROA   
ATOM   3540  CB  LYS P 235     -13.288   8.269 -12.239  0.00 97.00      PROA   
ATOM   3541  HB1 LYS P 235     -13.214   7.177 -12.433  0.00 97.00      PROA   
ATOM   3542  HB2 LYS P 235     -12.496   8.535 -11.507  0.00 97.00      PROA   
ATOM   3543  CG  LYS P 235     -12.978   8.967 -13.574  0.00 97.00      PROA   
ATOM   3544  HG1 LYS P 235     -12.976  10.064 -13.399  0.00 97.00      PROA   
ATOM   3545  HG2 LYS P 235     -13.779   8.763 -14.315  0.00 97.00      PROA   
ATOM   3546  CD  LYS P 235     -11.613   8.510 -14.134  0.00 97.00      PROA   
ATOM   3547  HD1 LYS P 235     -11.769   7.603 -14.756  0.00 97.00      PROA   
ATOM   3548  HD2 LYS P 235     -10.964   8.206 -13.285  0.00 97.00      PROA   
ATOM   3549  CE  LYS P 235     -10.844   9.558 -14.954  0.00 97.00      PROA   
ATOM   3550  HE1 LYS P 235     -11.463   9.952 -15.788  0.00 97.00      PROA   
ATOM   3551  HE2 LYS P 235      -9.915   9.106 -15.363  0.00 97.00      PROA   
ATOM   3552  NZ  LYS P 235     -10.461  10.671 -14.087  0.00 97.00      PROA   
ATOM   3553  HZ1 LYS P 235     -10.128  10.314 -13.169  0.00 97.00      PROA   
ATOM   3554  HZ2 LYS P 235     -11.249  11.334 -13.944  0.00 97.00      PROA   
ATOM   3555  HZ3 LYS P 235      -9.640  11.228 -14.400  0.00 97.00      PROA   
ATOM   3556  C   LYS P 235     -14.929   7.528 -10.538  0.00 97.00      PROA   
ATOM   3557  O   LYS P 235     -15.411   6.439 -10.840  0.00 97.00      PROA   
ATOM   3558  N   ALA P 236     -14.557   7.791  -9.270  0.00 97.00      PROA   
ATOM   3559  HN  ALA P 236     -14.274   8.714  -9.020  0.00 97.00      PROA   
ATOM   3560  CA  ALA P 236     -14.514   6.780  -8.231  0.00 97.00      PROA   
ATOM   3561  HA  ALA P 236     -14.630   5.796  -8.661  0.00 97.00      PROA   
ATOM   3562  CB  ALA P 236     -13.129   6.860  -7.552  0.00 97.00      PROA   
ATOM   3563  HB1 ALA P 236     -12.979   7.856  -7.082  0.00 97.00      PROA   
ATOM   3564  HB2 ALA P 236     -12.331   6.707  -8.310  0.00 97.00      PROA   
ATOM   3565  HB3 ALA P 236     -13.026   6.077  -6.771  0.00 97.00      PROA   
ATOM   3566  C   ALA P 236     -15.609   6.910  -7.173  0.00 97.00      PROA   
ATOM   3567  O   ALA P 236     -15.652   6.138  -6.219  0.00 97.00      PROA   
ATOM   3568  N   LEU P 237     -16.541   7.870  -7.303  0.00 97.00      PROA   
ATOM   3569  HN  LEU P 237     -16.501   8.502  -8.073  0.00 97.00      PROA   
ATOM   3570  CA  LEU P 237     -17.607   8.056  -6.334  0.00 97.00      PROA   
ATOM   3571  HA  LEU P 237     -17.229   7.764  -5.365  0.00 97.00      PROA   
ATOM   3572  CB  LEU P 237     -18.007   9.554  -6.267  0.00 97.00      PROA   
ATOM   3573  HB1 LEU P 237     -18.507   9.833  -7.219  0.00 97.00      PROA   
ATOM   3574  HB2 LEU P 237     -17.075  10.154  -6.203  0.00 97.00      PROA   
ATOM   3575  CG  LEU P 237     -18.902   9.957  -5.075  0.00 97.00      PROA   
ATOM   3576  HG  LEU P 237     -19.769   9.264  -5.024  0.00 97.00      PROA   
ATOM   3577  CD1 LEU P 237     -18.144   9.908  -3.739  0.00 97.00      PROA   
ATOM   3578 HD11 LEU P 237     -17.294  10.623  -3.750  0.00 97.00      PROA   
ATOM   3579 HD12 LEU P 237     -17.736   8.894  -3.538  0.00 97.00      PROA   
ATOM   3580 HD13 LEU P 237     -18.818  10.178  -2.898  0.00 97.00      PROA   
ATOM   3581  CD2 LEU P 237     -19.451  11.371  -5.293  0.00 97.00      PROA   
ATOM   3582 HD21 LEU P 237     -20.076  11.400  -6.211  0.00 97.00      PROA   
ATOM   3583 HD22 LEU P 237     -18.614  12.093  -5.411  0.00 97.00      PROA   
ATOM   3584 HD23 LEU P 237     -20.076  11.690  -4.432  0.00 97.00      PROA   
ATOM   3585  C   LEU P 237     -18.817   7.192  -6.718  0.00 97.00      PROA   
ATOM   3586  O   LEU P 237     -19.280   7.309  -7.853  0.00 97.00      PROA   
ATOM   3587  N   PRO P 238     -19.379   6.314  -5.878  0.00 97.00      PROA   
ATOM   3588  CD  PRO P 238     -19.047   6.216  -4.454  0.00 97.00      PROA   
ATOM   3589  HD1 PRO P 238     -19.160   7.197  -3.944  0.00 97.00      PROA   
ATOM   3590  HD2 PRO P 238     -18.003   5.853  -4.348  0.00 97.00      PROA   
ATOM   3591  CA  PRO P 238     -20.292   5.245  -6.310  0.00 97.00      PROA   
ATOM   3592  HA  PRO P 238     -19.903   4.786  -7.207  0.00 97.00      PROA   
ATOM   3593  CB  PRO P 238     -20.263   4.283  -5.104  0.00 97.00      PROA   
ATOM   3594  HB1 PRO P 238     -19.384   3.613  -5.216  0.00 97.00      PROA   
ATOM   3595  HB2 PRO P 238     -21.172   3.651  -5.007  0.00 97.00      PROA   
ATOM   3596  CG  PRO P 238     -20.032   5.192  -3.898  0.00 97.00      PROA   
ATOM   3597  HG1 PRO P 238     -20.982   5.696  -3.617  0.00 97.00      PROA   
ATOM   3598  HG2 PRO P 238     -19.621   4.643  -3.024  0.00 97.00      PROA   
ATOM   3599  C   PRO P 238     -21.717   5.696  -6.642  0.00 97.00      PROA   
ATOM   3600  O   PRO P 238     -22.618   4.861  -6.631  0.00 97.00      PROA   
ATOM   3601  N   ALA P 239     -21.921   6.977  -6.983  0.00 97.00      PROA   
ATOM   3602  HN  ALA P 239     -21.102   7.540  -7.057  0.00 97.00      PROA   
ATOM   3603  CA  ALA P 239     -23.174   7.638  -7.279  0.00 97.00      PROA   
ATOM   3604  HA  ALA P 239     -23.435   7.375  -8.293  0.00 97.00      PROA   
ATOM   3605  CB  ALA P 239     -24.333   7.273  -6.317  0.00 97.00      PROA   
ATOM   3606  HB1 ALA P 239     -24.020   7.429  -5.262  0.00 97.00      PROA   
ATOM   3607  HB2 ALA P 239     -24.613   6.205  -6.438  0.00 97.00      PROA   
ATOM   3608  HB3 ALA P 239     -25.237   7.885  -6.521  0.00 97.00      PROA   
ATOM   3609  C   ALA P 239     -22.935   9.143  -7.159  0.00 97.00      PROA   
ATOM   3610  O   ALA P 239     -22.127   9.550  -6.324  0.00 97.00      PROA   
ATOM   3611  N   PRO P 240     -23.570  10.020  -7.936  0.00 97.00      PROA   
ATOM   3612  CD  PRO P 240     -24.059   9.702  -9.280  0.00 97.00      PROA   
ATOM   3613  HD1 PRO P 240     -25.102   9.328  -9.201  0.00 97.00      PROA   
ATOM   3614  HD2 PRO P 240     -23.418   8.952  -9.792  0.00 97.00      PROA   
ATOM   3615  CA  PRO P 240     -23.592  11.462  -7.670  0.00 97.00      PROA   
ATOM   3616  HA  PRO P 240     -22.574  11.821  -7.637  0.00 97.00      PROA   
ATOM   3617  CB  PRO P 240     -24.329  12.038  -8.898  0.00 97.00      PROA   
ATOM   3618  HB1 PRO P 240     -23.978  13.064  -9.136  0.00 97.00      PROA   
ATOM   3619  HB2 PRO P 240     -25.430  12.046  -8.747  0.00 97.00      PROA   
ATOM   3620  CG  PRO P 240     -24.008  11.041 -10.014  0.00 97.00      PROA   
ATOM   3621  HG1 PRO P 240     -24.718  11.095 -10.867  0.00 97.00      PROA   
ATOM   3622  HG2 PRO P 240     -22.975  11.223 -10.380  0.00 97.00      PROA   
ATOM   3623  C   PRO P 240     -24.250  11.867  -6.347  0.00 97.00      PROA   
ATOM   3624  O   PRO P 240     -25.405  12.291  -6.343  0.00 97.00      PROA   
ATOM   3625  N   ILE P 241     -23.537  11.737  -5.213  0.00 97.00      PROA   
ATOM   3626  HN  ILE P 241     -22.631  11.327  -5.291  0.00 97.00      PROA   
ATOM   3627  CA  ILE P 241     -24.025  11.980  -3.859  0.00 97.00      PROA   
ATOM   3628  HA  ILE P 241     -24.846  11.299  -3.693  0.00 97.00      PROA   
ATOM   3629  CB  ILE P 241     -22.922  11.698  -2.822  0.00 97.00      PROA   
ATOM   3630  HB  ILE P 241     -22.086  12.403  -3.018  0.00 97.00      PROA   
ATOM   3631  CG2 ILE P 241     -23.410  11.953  -1.373  0.00 97.00      PROA   
ATOM   3632 HG21 ILE P 241     -24.317  11.350  -1.153  0.00 97.00      PROA   
ATOM   3633 HG22 ILE P 241     -23.648  13.024  -1.203  0.00 97.00      PROA   
ATOM   3634 HG23 ILE P 241     -22.613  11.671  -0.652  0.00 97.00      PROA   
ATOM   3635  CG1 ILE P 241     -22.329  10.270  -2.960  0.00 97.00      PROA   
ATOM   3636 HG11 ILE P 241     -21.537  10.143  -2.191  0.00 97.00      PROA   
ATOM   3637 HG12 ILE P 241     -21.813  10.174  -3.939  0.00 97.00      PROA   
ATOM   3638  CD  ILE P 241     -23.346   9.129  -2.829  0.00 97.00      PROA   
ATOM   3639  HD1 ILE P 241     -24.106   9.187  -3.638  0.00 97.00      PROA   
ATOM   3640  HD2 ILE P 241     -23.869   9.163  -1.849  0.00 97.00      PROA   
ATOM   3641  HD3 ILE P 241     -22.832   8.148  -2.918  0.00 97.00      PROA   
ATOM   3642  C   ILE P 241     -24.578  13.387  -3.634  0.00 97.00      PROA   
ATOM   3643  O   ILE P 241     -23.919  14.377  -3.939  0.00 97.00      PROA   
ATOM   3644  N   GLU P 242     -25.791  13.496  -3.048  0.00 97.00      PROA   
ATOM   3645  HN  GLU P 242     -26.324  12.678  -2.845  0.00 97.00      PROA   
ATOM   3646  CA  GLU P 242     -26.413  14.746  -2.651  0.00 97.00      PROA   
ATOM   3647  HA  GLU P 242     -25.882  15.576  -3.092  0.00 97.00      PROA   
ATOM   3648  CB  GLU P 242     -27.911  14.818  -3.071  0.00 97.00      PROA   
ATOM   3649  HB1 GLU P 242     -28.353  15.748  -2.655  0.00 97.00      PROA   
ATOM   3650  HB2 GLU P 242     -28.480  13.960  -2.654  0.00 97.00      PROA   
ATOM   3651  CG  GLU P 242     -28.088  14.857  -4.606  0.00 97.00      PROA   
ATOM   3652  HG1 GLU P 242     -27.880  13.856  -5.041  0.00 97.00      PROA   
ATOM   3653  HG2 GLU P 242     -27.327  15.578  -4.973  0.00 97.00      PROA   
ATOM   3654  CD  GLU P 242     -29.440  15.336  -5.135  0.00 97.00      PROA   
ATOM   3655  OE1 GLU P 242     -30.325  15.739  -4.342  0.00 97.00      PROA   
ATOM   3656  OE2 GLU P 242     -29.560  15.376  -6.390  0.00 97.00      PROA   
ATOM   3657  C   GLU P 242     -26.369  14.923  -1.145  0.00 97.00      PROA   
ATOM   3658  O   GLU P 242     -26.652  13.997  -0.387  0.00 97.00      PROA   
ATOM   3659  N   LYS P 243     -26.027  16.131  -0.661  0.00 97.00      PROA   
ATOM   3660  HN  LYS P 243     -25.667  16.836  -1.267  0.00 97.00      PROA   
ATOM   3661  CA  LYS P 243     -26.233  16.483   0.733  0.00 97.00      PROA   
ATOM   3662  HA  LYS P 243     -26.935  15.786   1.165  0.00 97.00      PROA   
ATOM   3663  CB  LYS P 243     -24.942  16.396   1.585  0.00 97.00      PROA   
ATOM   3664  HB1 LYS P 243     -25.142  16.802   2.600  0.00 97.00      PROA   
ATOM   3665  HB2 LYS P 243     -24.147  17.016   1.119  0.00 97.00      PROA   
ATOM   3666  CG  LYS P 243     -24.464  14.944   1.742  0.00 97.00      PROA   
ATOM   3667  HG1 LYS P 243     -24.124  14.573   0.751  0.00 97.00      PROA   
ATOM   3668  HG2 LYS P 243     -25.325  14.313   2.050  0.00 97.00      PROA   
ATOM   3669  CD  LYS P 243     -23.333  14.790   2.766  0.00 97.00      PROA   
ATOM   3670  HD1 LYS P 243     -23.699  15.119   3.762  0.00 97.00      PROA   
ATOM   3671  HD2 LYS P 243     -22.513  15.476   2.462  0.00 97.00      PROA   
ATOM   3672  CE  LYS P 243     -22.820  13.347   2.848  0.00 97.00      PROA   
ATOM   3673  HE1 LYS P 243     -22.469  13.012   1.849  0.00 97.00      PROA   
ATOM   3674  HE2 LYS P 243     -23.629  12.665   3.189  0.00 97.00      PROA   
ATOM   3675  NZ  LYS P 243     -21.692  13.230   3.786  0.00 97.00      PROA   
ATOM   3676  HZ1 LYS P 243     -21.949  13.518   4.752  0.00 97.00      PROA   
ATOM   3677  HZ2 LYS P 243     -20.921  13.857   3.481  0.00 97.00      PROA   
ATOM   3678  HZ3 LYS P 243     -21.324  12.257   3.773  0.00 97.00      PROA   
ATOM   3679  C   LYS P 243     -26.895  17.838   0.888  0.00 97.00      PROA   
ATOM   3680  O   LYS P 243     -26.463  18.836   0.317  0.00 97.00      PROA   
ATOM   3681  N   THR P 244     -27.989  17.884   1.666  0.00 97.00      PROA   
ATOM   3682  HN  THR P 244     -28.365  17.060   2.083  0.00 97.00      PROA   
ATOM   3683  CA  THR P 244     -28.740  19.081   2.023  0.00 97.00      PROA   
ATOM   3684  HA  THR P 244     -28.734  19.778   1.198  0.00 97.00      PROA   
ATOM   3685  CB  THR P 244     -30.182  18.750   2.423  0.00 97.00      PROA   
ATOM   3686  HB  THR P 244     -30.705  19.615   2.884  0.00 97.00      PROA   
ATOM   3687  OG1 THR P 244     -30.217  17.635   3.308  0.00 97.00      PROA   
ATOM   3688  HG1 THR P 244     -29.664  17.868   4.058  0.00 97.00      PROA   
ATOM   3689  CG2 THR P 244     -30.981  18.339   1.187  0.00 97.00      PROA   
ATOM   3690 HG21 THR P 244     -30.518  17.466   0.679  0.00 97.00      PROA   
ATOM   3691 HG22 THR P 244     -31.053  19.186   0.471  0.00 97.00      PROA   
ATOM   3692 HG23 THR P 244     -32.017  18.056   1.471  0.00 97.00      PROA   
ATOM   3693  C   THR P 244     -28.172  19.787   3.234  0.00 97.00      PROA   
ATOM   3694  O   THR P 244     -27.767  19.149   4.203  0.00 97.00      PROA   
ATOM   3695  N   ILE P 245     -28.221  21.126   3.254  0.00 97.00      PROA   
ATOM   3696  HN  ILE P 245     -28.405  21.663   2.434  0.00 97.00      PROA   
ATOM   3697  CA  ILE P 245     -28.104  21.877   4.486  0.00 97.00      PROA   
ATOM   3698  HA  ILE P 245     -28.395  21.234   5.304  0.00 97.00      PROA   
ATOM   3699  CB  ILE P 245     -26.680  22.371   4.742  0.00 97.00      PROA   
ATOM   3700  HB  ILE P 245     -26.015  21.524   4.470  0.00 97.00      PROA   
ATOM   3701  CG2 ILE P 245     -26.302  23.580   3.852  0.00 97.00      PROA   
ATOM   3702 HG21 ILE P 245     -26.874  24.488   4.137  0.00 97.00      PROA   
ATOM   3703 HG22 ILE P 245     -26.502  23.357   2.782  0.00 97.00      PROA   
ATOM   3704 HG23 ILE P 245     -25.220  23.810   3.960  0.00 97.00      PROA   
ATOM   3705  CG1 ILE P 245     -26.434  22.652   6.243  0.00 97.00      PROA   
ATOM   3706 HG11 ILE P 245     -27.068  21.977   6.856  0.00 97.00      PROA   
ATOM   3707 HG12 ILE P 245     -26.721  23.698   6.483  0.00 97.00      PROA   
ATOM   3708  CD  ILE P 245     -24.977  22.398   6.639  0.00 97.00      PROA   
ATOM   3709  HD1 ILE P 245     -24.292  23.027   6.032  0.00 97.00      PROA   
ATOM   3710  HD2 ILE P 245     -24.703  21.335   6.468  0.00 97.00      PROA   
ATOM   3711  HD3 ILE P 245     -24.822  22.629   7.715  0.00 97.00      PROA   
ATOM   3712  C   ILE P 245     -29.119  23.006   4.457  0.00 97.00      PROA   
ATOM   3713  O   ILE P 245     -29.614  23.422   3.408  0.00 97.00      PROA   
ATOM   3714  N   SER P 246     -29.500  23.522   5.633  0.00 97.00      PROA   
ATOM   3715  HN  SER P 246     -29.111  23.216   6.499  0.00 97.00      PROA   
ATOM   3716  CA  SER P 246     -30.474  24.588   5.716  0.00 97.00      PROA   
ATOM   3717  HA  SER P 246     -30.331  25.291   4.908  0.00 97.00      PROA   
ATOM   3718  CB  SER P 246     -31.963  24.129   5.832  0.00 97.00      PROA   
ATOM   3719  HB1 SER P 246     -32.611  25.031   5.826  0.00 97.00      PROA   
ATOM   3720  HB2 SER P 246     -32.112  23.584   6.788  0.00 97.00      PROA   
ATOM   3721  OG  SER P 246     -32.423  23.258   4.800  0.00 97.00      PROA   
ATOM   3722  HG1 SER P 246     -32.365  23.752   3.979  0.00 97.00      PROA   
ATOM   3723  C   SER P 246     -30.297  25.305   7.024  0.00 97.00      PROA   
ATOM   3724  O   SER P 246     -29.881  24.716   8.015  0.00 97.00      PROA   
ATOM   3725  N   LYS P 247     -30.756  26.560   7.074  0.00 97.00      PROA   
ATOM   3726  HN  LYS P 247     -30.839  27.113   6.249  0.00 97.00      PROA   
ATOM   3727  CA  LYS P 247     -31.307  27.162   8.270  0.00 97.00      PROA   
ATOM   3728  HA  LYS P 247     -30.544  27.126   9.033  0.00 97.00      PROA   
ATOM   3729  CB  LYS P 247     -31.569  28.655   7.974  0.00 97.00      PROA   
ATOM   3730  HB1 LYS P 247     -31.959  28.759   6.938  0.00 97.00      PROA   
ATOM   3731  HB2 LYS P 247     -30.585  29.170   7.997  0.00 97.00      PROA   
ATOM   3732  CG  LYS P 247     -32.533  29.402   8.905  0.00 97.00      PROA   
ATOM   3733  HG1 LYS P 247     -32.204  29.276   9.959  0.00 97.00      PROA   
ATOM   3734  HG2 LYS P 247     -33.561  28.995   8.798  0.00 97.00      PROA   
ATOM   3735  CD  LYS P 247     -32.514  30.892   8.549  0.00 97.00      PROA   
ATOM   3736  HD1 LYS P 247     -32.812  30.994   7.484  0.00 97.00      PROA   
ATOM   3737  HD2 LYS P 247     -31.465  31.249   8.625  0.00 97.00      PROA   
ATOM   3738  CE  LYS P 247     -33.376  31.784   9.438  0.00 97.00      PROA   
ATOM   3739  HE1 LYS P 247     -33.199  32.852   9.190  0.00 97.00      PROA   
ATOM   3740  HE2 LYS P 247     -33.137  31.628  10.512  0.00 97.00      PROA   
ATOM   3741  NZ  LYS P 247     -34.807  31.511   9.229  0.00 97.00      PROA   
ATOM   3742  HZ1 LYS P 247     -35.096  30.557   9.523  0.00 97.00      PROA   
ATOM   3743  HZ2 LYS P 247     -35.070  31.701   8.240  0.00 97.00      PROA   
ATOM   3744  HZ3 LYS P 247     -35.314  32.236   9.776  0.00 97.00      PROA   
ATOM   3745  C   LYS P 247     -32.531  26.438   8.869  0.00 97.00      PROA   
ATOM   3746  O   LYS P 247     -33.340  25.812   8.164  0.00 97.00      PROA   
ATOM   3747  N   ALA P 248     -32.674  26.471  10.211  0.00 97.00      PROA   
ATOM   3748  HN  ALA P 248     -31.987  26.933  10.767  0.00 97.00      PROA   
ATOM   3749  CA  ALA P 248     -33.806  25.937  10.942  0.00 97.00      PROA   
ATOM   3750  HA  ALA P 248     -33.889  24.902  10.645  0.00 97.00      PROA   
ATOM   3751  CB  ALA P 248     -33.538  25.952  12.457  0.00 97.00      PROA   
ATOM   3752  HB1 ALA P 248     -33.511  26.994  12.841  0.00 97.00      PROA   
ATOM   3753  HB2 ALA P 248     -32.553  25.483  12.670  0.00 97.00      PROA   
ATOM   3754  HB3 ALA P 248     -34.314  25.388  13.017  0.00 97.00      PROA   
ATOM   3755  C   ALA P 248     -35.157  26.586  10.610  0.00 97.00      PROA   
ATOM   3756  O   ALA P 248     -35.263  27.747  10.218  0.00 97.00      PROA   
ATOM   3757  N   LYS P 249     -36.240  25.798  10.717  0.00 97.00      PROA   
ATOM   3758  HN  LYS P 249     -36.171  24.901  11.146  0.00 97.00      PROA   
ATOM   3759  CA  LYS P 249     -37.545  26.146  10.187  0.00 97.00      PROA   
ATOM   3760  HA  LYS P 249     -37.528  27.137   9.758  0.00 97.00      PROA   
ATOM   3761  CB  LYS P 249     -37.965  25.101   9.107  0.00 97.00      PROA   
ATOM   3762  HB1 LYS P 249     -38.775  25.541   8.488  0.00 97.00      PROA   
ATOM   3763  HB2 LYS P 249     -38.373  24.191   9.598  0.00 97.00      PROA   
ATOM   3764  CG  LYS P 249     -36.797  24.647   8.200  0.00 97.00      PROA   
ATOM   3765  HG1 LYS P 249     -36.084  24.059   8.817  0.00 97.00      PROA   
ATOM   3766  HG2 LYS P 249     -36.266  25.547   7.824  0.00 97.00      PROA   
ATOM   3767  CD  LYS P 249     -37.245  23.769   7.014  0.00 97.00      PROA   
ATOM   3768  HD1 LYS P 249     -37.702  24.419   6.236  0.00 97.00      PROA   
ATOM   3769  HD2 LYS P 249     -38.042  23.080   7.367  0.00 97.00      PROA   
ATOM   3770  CE  LYS P 249     -36.133  22.904   6.393  0.00 97.00      PROA   
ATOM   3771  HE1 LYS P 249     -36.503  22.388   5.482  0.00 97.00      PROA   
ATOM   3772  HE2 LYS P 249     -35.786  22.143   7.124  0.00 97.00      PROA   
ATOM   3773  NZ  LYS P 249     -34.982  23.739   6.022  0.00 97.00      PROA   
ATOM   3774  HZ1 LYS P 249     -34.599  24.242   6.848  0.00 97.00      PROA   
ATOM   3775  HZ2 LYS P 249     -35.278  24.470   5.344  0.00 97.00      PROA   
ATOM   3776  HZ3 LYS P 249     -34.210  23.211   5.566  0.00 97.00      PROA   
ATOM   3777  C   LYS P 249     -38.523  26.142  11.357  0.00 97.00      PROA   
ATOM   3778  O   LYS P 249     -38.469  25.258  12.209  0.00 97.00      PROA   
ATOM   3779  N   GLY P 250     -39.417  27.145  11.469  0.00 97.00      PROA   
ATOM   3780  HN  GLY P 250     -39.456  27.889  10.807  0.00 97.00      PROA   
ATOM   3781  CA  GLY P 250     -40.354  27.251  12.590  0.00 97.00      PROA   
ATOM   3782  HA1 GLY P 250     -39.960  26.769  13.473  0.00 97.00      PROA   
ATOM   3783  HA2 GLY P 250     -41.294  26.830  12.267  0.00 97.00      PROA   
ATOM   3784  C   GLY P 250     -40.614  28.693  12.930  0.00 97.00      PROA   
ATOM   3785  O   GLY P 250     -40.613  29.540  12.047  0.00 97.00      PROA   
ATOM   3786  N   GLN P 251     -40.880  29.013  14.211  0.00 97.00      PROA   
ATOM   3787  HN  GLN P 251     -40.828  28.333  14.938  0.00 97.00      PROA   
ATOM   3788  CA  GLN P 251     -41.347  30.334  14.612  0.00 97.00      PROA   
ATOM   3789  HA  GLN P 251     -41.922  30.756  13.801  0.00 97.00      PROA   
ATOM   3790  CB  GLN P 251     -42.318  30.208  15.816  0.00 97.00      PROA   
ATOM   3791  HB1 GLN P 251     -41.742  29.828  16.687  0.00 97.00      PROA   
ATOM   3792  HB2 GLN P 251     -43.086  29.440  15.587  0.00 97.00      PROA   
ATOM   3793  CG  GLN P 251     -43.048  31.530  16.184  0.00 97.00      PROA   
ATOM   3794  HG1 GLN P 251     -44.032  31.564  15.670  0.00 97.00      PROA   
ATOM   3795  HG2 GLN P 251     -42.475  32.424  15.858  0.00 97.00      PROA   
ATOM   3796  CD  GLN P 251     -43.313  31.633  17.688  0.00 97.00      PROA   
ATOM   3797  OE1 GLN P 251     -44.074  30.861  18.266  0.00 97.00      PROA   
ATOM   3798  NE2 GLN P 251     -42.663  32.607  18.360  0.00 97.00      PROA   
ATOM   3799 HE21 GLN P 251     -42.884  32.701  19.331  0.00 97.00      PROA   
ATOM   3800 HE22 GLN P 251     -42.024  33.201  17.872  0.00 97.00      PROA   
ATOM   3801  C   GLN P 251     -40.220  31.298  15.032  0.00 97.00      PROA   
ATOM   3802  O   GLN P 251     -39.499  30.999  15.986  0.00 97.00      PROA   
ATOM   3803  N   PRO P 252     -40.044  32.460  14.402  0.00 97.00      PROA   
ATOM   3804  CD  PRO P 252     -40.500  32.718  13.029  0.00 97.00      PROA   
ATOM   3805  HD1 PRO P 252     -41.611  32.745  13.004  0.00 97.00      PROA   
ATOM   3806  HD2 PRO P 252     -40.115  31.949  12.326  0.00 97.00      PROA   
ATOM   3807  CA  PRO P 252     -39.375  33.637  14.966  0.00 97.00      PROA   
ATOM   3808  HA  PRO P 252     -38.315  33.471  14.839  0.00 97.00      PROA   
ATOM   3809  CB  PRO P 252     -39.892  34.763  14.057  0.00 97.00      PROA   
ATOM   3810  HB1 PRO P 252     -39.244  35.665  14.057  0.00 97.00      PROA   
ATOM   3811  HB2 PRO P 252     -40.920  35.057  14.357  0.00 97.00      PROA   
ATOM   3812  CG  PRO P 252     -39.940  34.095  12.685  0.00 97.00      PROA   
ATOM   3813  HG1 PRO P 252     -40.568  34.647  11.954  0.00 97.00      PROA   
ATOM   3814  HG2 PRO P 252     -38.912  33.992  12.276  0.00 97.00      PROA   
ATOM   3815  C   PRO P 252     -39.542  33.971  16.451  0.00 97.00      PROA   
ATOM   3816  O   PRO P 252     -40.666  34.122  16.930  0.00 97.00      PROA   
ATOM   3817  N   ARG P 253     -38.430  34.174  17.181  0.00 97.00      PROA   
ATOM   3818  HN  ARG P 253     -37.548  33.889  16.814  0.00 97.00      PROA   
ATOM   3819  CA  ARG P 253     -38.399  34.823  18.482  0.00 97.00      PROA   
ATOM   3820  HA  ARG P 253     -39.294  35.412  18.624  0.00 97.00      PROA   
ATOM   3821  CB  ARG P 253     -38.226  33.802  19.649  0.00 97.00      PROA   
ATOM   3822  HB1 ARG P 253     -38.013  34.350  20.592  0.00 97.00      PROA   
ATOM   3823  HB2 ARG P 253     -37.345  33.166  19.419  0.00 97.00      PROA   
ATOM   3824  CG  ARG P 253     -39.439  32.880  19.884  0.00 97.00      PROA   
ATOM   3825  HG1 ARG P 253     -39.710  32.404  18.917  0.00 97.00      PROA   
ATOM   3826  HG2 ARG P 253     -40.308  33.494  20.205  0.00 97.00      PROA   
ATOM   3827  CD  ARG P 253     -39.219  31.741  20.898  0.00 97.00      PROA   
ATOM   3828  HD1 ARG P 253     -38.380  31.088  20.575  0.00 97.00      PROA   
ATOM   3829  HD2 ARG P 253     -40.151  31.139  20.955  0.00 97.00      PROA   
ATOM   3830  NE  ARG P 253     -38.883  32.340  22.233  0.00 97.00      PROA   
ATOM   3831  HE  ARG P 253     -38.080  32.935  22.277  0.00 97.00      PROA   
ATOM   3832  CZ  ARG P 253     -39.108  31.737  23.387  0.00 97.00      PROA   
ATOM   3833  NH1 ARG P 253     -39.775  30.618  23.482  0.00 97.00      PROA   
ATOM   3834 HH11 ARG P 253     -39.903  30.121  22.623  0.00 97.00      PROA   
ATOM   3835 HH12 ARG P 253     -39.472  30.067  24.260  0.00 97.00      PROA   
ATOM   3836  NH2 ARG P 253     -38.561  32.170  24.500  0.00 97.00      PROA   
ATOM   3837 HH21 ARG P 253     -38.050  33.029  24.537  0.00 97.00      PROA   
ATOM   3838 HH22 ARG P 253     -38.669  31.578  25.299  0.00 97.00      PROA   
ATOM   3839  C   ARG P 253     -37.210  35.772  18.531  0.00 97.00      PROA   
ATOM   3840  O   ARG P 253     -36.104  35.359  18.199  0.00 97.00      PROA   
ATOM   3841  N   GLU P 254     -37.374  37.050  18.954  0.00 97.00      PROA   
ATOM   3842  HN  GLU P 254     -38.274  37.437  19.142  0.00 97.00      PROA   
ATOM   3843  CA  GLU P 254     -36.239  37.918  19.277  0.00 97.00      PROA   
ATOM   3844  HA  GLU P 254     -35.631  37.948  18.384  0.00 97.00      PROA   
ATOM   3845  CB  GLU P 254     -36.630  39.416  19.528  0.00 97.00      PROA   
ATOM   3846  HB1 GLU P 254     -37.657  39.449  19.949  0.00 97.00      PROA   
ATOM   3847  HB2 GLU P 254     -36.684  39.911  18.534  0.00 97.00      PROA   
ATOM   3848  CG  GLU P 254     -35.712  40.239  20.501  0.00 97.00      PROA   
ATOM   3849  HG1 GLU P 254     -34.685  39.818  20.555  0.00 97.00      PROA   
ATOM   3850  HG2 GLU P 254     -36.139  40.190  21.525  0.00 97.00      PROA   
ATOM   3851  CD  GLU P 254     -35.475  41.712  20.167  0.00 97.00      PROA   
ATOM   3852  OE1 GLU P 254     -35.811  42.169  19.053  0.00 97.00      PROA   
ATOM   3853  OE2 GLU P 254     -34.854  42.400  21.025  0.00 97.00      PROA   
ATOM   3854  C   GLU P 254     -35.384  37.380  20.431  0.00 97.00      PROA   
ATOM   3855  O   GLU P 254     -35.937  37.139  21.505  0.00 97.00      PROA   
ATOM   3856  N   PRO P 255     -34.072  37.160  20.301  0.00 97.00      PROA   
ATOM   3857  CD  PRO P 255     -33.406  36.929  19.022  0.00 97.00      PROA   
ATOM   3858  HD1 PRO P 255     -33.518  37.817  18.363  0.00 97.00      PROA   
ATOM   3859  HD2 PRO P 255     -33.847  36.037  18.529  0.00 97.00      PROA   
ATOM   3860  CA  PRO P 255     -33.158  36.948  21.409  0.00 97.00      PROA   
ATOM   3861  HA  PRO P 255     -33.315  35.929  21.731  0.00 97.00      PROA   
ATOM   3862  CB  PRO P 255     -31.776  37.140  20.775  0.00 97.00      PROA   
ATOM   3863  HB1 PRO P 255     -31.009  36.542  21.312  0.00 97.00      PROA   
ATOM   3864  HB2 PRO P 255     -31.489  38.213  20.775  0.00 97.00      PROA   
ATOM   3865  CG  PRO P 255     -31.935  36.653  19.336  0.00 97.00      PROA   
ATOM   3866  HG1 PRO P 255     -31.250  37.175  18.633  0.00 97.00      PROA   
ATOM   3867  HG2 PRO P 255     -31.742  35.561  19.275  0.00 97.00      PROA   
ATOM   3868  C   PRO P 255     -33.338  37.772  22.669  0.00 97.00      PROA   
ATOM   3869  O   PRO P 255     -33.254  39.000  22.647  0.00 97.00      PROA   
ATOM   3870  N   GLN P 256     -33.479  37.101  23.818  0.00 97.00      PROA   
ATOM   3871  HN  GLN P 256     -33.541  36.106  23.831  0.00 97.00      PROA   
ATOM   3872  CA  GLN P 256     -33.445  37.735  25.108  0.00 97.00      PROA   
ATOM   3873  HA  GLN P 256     -33.909  38.708  25.047  0.00 97.00      PROA   
ATOM   3874  CB  GLN P 256     -34.218  36.898  26.165  0.00 97.00      PROA   
ATOM   3875  HB1 GLN P 256     -33.990  37.338  27.159  0.00 97.00      PROA   
ATOM   3876  HB2 GLN P 256     -33.818  35.862  26.182  0.00 97.00      PROA   
ATOM   3877  CG  GLN P 256     -35.769  36.873  26.017  0.00 97.00      PROA   
ATOM   3878  HG1 GLN P 256     -36.135  37.817  25.560  0.00 97.00      PROA   
ATOM   3879  HG2 GLN P 256     -36.211  36.805  27.034  0.00 97.00      PROA   
ATOM   3880  CD  GLN P 256     -36.332  35.673  25.243  0.00 97.00      PROA   
ATOM   3881  OE1 GLN P 256     -36.859  34.711  25.809  0.00 97.00      PROA   
ATOM   3882  NE2 GLN P 256     -36.251  35.710  23.900  0.00 97.00      PROA   
ATOM   3883 HE21 GLN P 256     -36.423  34.872  23.383  0.00 97.00      PROA   
ATOM   3884 HE22 GLN P 256     -35.946  36.532  23.419  0.00 97.00      PROA   
ATOM   3885  C   GLN P 256     -31.985  37.946  25.499  0.00 97.00      PROA   
ATOM   3886  O   GLN P 256     -31.312  37.043  25.988  0.00 97.00      PROA   
ATOM   3887  N   VAL P 257     -31.444  39.143  25.205  0.00 97.00      PROA   
ATOM   3888  HN  VAL P 257     -32.007  39.819  24.737  0.00 97.00      PROA   
ATOM   3889  CA  VAL P 257     -30.045  39.491  25.417  0.00 97.00      PROA   
ATOM   3890  HA  VAL P 257     -29.442  38.597  25.365  0.00 97.00      PROA   
ATOM   3891  CB  VAL P 257     -29.557  40.479  24.353  0.00 97.00      PROA   
ATOM   3892  HB  VAL P 257     -30.109  41.439  24.454  0.00 97.00      PROA   
ATOM   3893  CG1 VAL P 257     -28.055  40.781  24.505  0.00 97.00      PROA   
ATOM   3894 HG11 VAL P 257     -27.450  39.857  24.389  0.00 97.00      PROA   
ATOM   3895 HG12 VAL P 257     -27.825  41.229  25.495  0.00 97.00      PROA   
ATOM   3896 HG13 VAL P 257     -27.724  41.501  23.726  0.00 97.00      PROA   
ATOM   3897  CG2 VAL P 257     -29.846  39.918  22.949  0.00 97.00      PROA   
ATOM   3898 HG21 VAL P 257     -30.935  39.833  22.750  0.00 97.00      PROA   
ATOM   3899 HG22 VAL P 257     -29.393  38.909  22.846  0.00 97.00      PROA   
ATOM   3900 HG23 VAL P 257     -29.410  40.583  22.173  0.00 97.00      PROA   
ATOM   3901  C   VAL P 257     -29.873  40.082  26.808  0.00 97.00      PROA   
ATOM   3902  O   VAL P 257     -30.084  41.275  27.028  0.00 97.00      PROA   
ATOM   3903  N   TYR P 258     -29.513  39.240  27.789  0.00 97.00      PROA   
ATOM   3904  HN  TYR P 258     -29.303  38.287  27.582  0.00 97.00      PROA   
ATOM   3905  CA  TYR P 258     -29.568  39.562  29.203  0.00 97.00      PROA   
ATOM   3906  HA  TYR P 258     -29.948  40.561  29.359  0.00 97.00      PROA   
ATOM   3907  CB  TYR P 258     -30.465  38.533  29.941  0.00 97.00      PROA   
ATOM   3908  HB1 TYR P 258     -30.422  38.706  31.037  0.00 97.00      PROA   
ATOM   3909  HB2 TYR P 258     -30.090  37.510  29.725  0.00 97.00      PROA   
ATOM   3910  CG  TYR P 258     -31.931  38.569  29.570  0.00 97.00      PROA   
ATOM   3911  CD1 TYR P 258     -32.569  39.622  28.881  0.00 97.00      PROA   
ATOM   3912  HD1 TYR P 258     -32.003  40.472  28.531  0.00 97.00      PROA   
ATOM   3913  CE1 TYR P 258     -33.966  39.639  28.735  0.00 97.00      PROA   
ATOM   3914  HE1 TYR P 258     -34.452  40.468  28.243  0.00 97.00      PROA   
ATOM   3915  CZ  TYR P 258     -34.738  38.619  29.298  0.00 97.00      PROA   
ATOM   3916  OH  TYR P 258     -36.141  38.670  29.224  0.00 97.00      PROA   
ATOM   3917  HH  TYR P 258     -36.472  38.403  30.085  0.00 97.00      PROA   
ATOM   3918  CD2 TYR P 258     -32.725  37.533  30.079  0.00 97.00      PROA   
ATOM   3919  HD2 TYR P 258     -32.231  36.742  30.625  0.00 97.00      PROA   
ATOM   3920  CE2 TYR P 258     -34.120  37.556  29.961  0.00 97.00      PROA   
ATOM   3921  HE2 TYR P 258     -34.713  36.764  30.393  0.00 97.00      PROA   
ATOM   3922  C   TYR P 258     -28.173  39.515  29.809  0.00 97.00      PROA   
ATOM   3923  O   TYR P 258     -27.383  38.615  29.525  0.00 97.00      PROA   
ATOM   3924  N   THR P 259     -27.778  40.490  30.658  0.00 97.00      PROA   
ATOM   3925  HN  THR P 259     -28.437  41.174  30.961  0.00 97.00      PROA   
ATOM   3926  CA  THR P 259     -26.366  40.552  31.067  0.00 97.00      PROA   
ATOM   3927  HA  THR P 259     -26.019  39.530  31.110  0.00 97.00      PROA   
ATOM   3928  CB  THR P 259     -25.450  41.219  30.029  0.00 97.00      PROA   
ATOM   3929  HB  THR P 259     -25.529  40.650  29.078  0.00 97.00      PROA   
ATOM   3930  OG1 THR P 259     -24.083  41.275  30.427  0.00 97.00      PROA   
ATOM   3931  HG1 THR P 259     -23.827  40.382  30.670  0.00 97.00      PROA   
ATOM   3932  CG2 THR P 259     -25.886  42.658  29.739  0.00 97.00      PROA   
ATOM   3933 HG21 THR P 259     -25.806  43.266  30.665  0.00 97.00      PROA   
ATOM   3934 HG22 THR P 259     -26.930  42.695  29.363  0.00 97.00      PROA   
ATOM   3935 HG23 THR P 259     -25.226  43.108  28.967  0.00 97.00      PROA   
ATOM   3936  C   THR P 259     -26.073  41.037  32.482  0.00 97.00      PROA   
ATOM   3937  O   THR P 259     -26.572  42.053  32.968  0.00 97.00      PROA   
ATOM   3938  N   LEU P 260     -25.218  40.275  33.192  0.00 97.00      PROA   
ATOM   3939  HN  LEU P 260     -24.774  39.502  32.744  0.00 97.00      PROA   
ATOM   3940  CA  LEU P 260     -24.785  40.517  34.553  0.00 97.00      PROA   
ATOM   3941  HA  LEU P 260     -25.616  40.958  35.084  0.00 97.00      PROA   
ATOM   3942  CB  LEU P 260     -24.425  39.188  35.271  0.00 97.00      PROA   
ATOM   3943  HB1 LEU P 260     -23.992  39.387  36.275  0.00 97.00      PROA   
ATOM   3944  HB2 LEU P 260     -23.632  38.691  34.673  0.00 97.00      PROA   
ATOM   3945  CG  LEU P 260     -25.582  38.182  35.446  0.00 97.00      PROA   
ATOM   3946  HG  LEU P 260     -26.207  38.178  34.528  0.00 97.00      PROA   
ATOM   3947  CD1 LEU P 260     -25.033  36.758  35.629  0.00 97.00      PROA   
ATOM   3948 HD11 LEU P 260     -24.366  36.710  36.516  0.00 97.00      PROA   
ATOM   3949 HD12 LEU P 260     -24.459  36.432  34.735  0.00 97.00      PROA   
ATOM   3950 HD13 LEU P 260     -25.863  36.036  35.787  0.00 97.00      PROA   
ATOM   3951  CD2 LEU P 260     -26.463  38.546  36.649  0.00 97.00      PROA   
ATOM   3952 HD21 LEU P 260     -26.879  39.572  36.556  0.00 97.00      PROA   
ATOM   3953 HD22 LEU P 260     -25.869  38.491  37.586  0.00 97.00      PROA   
ATOM   3954 HD23 LEU P 260     -27.305  37.826  36.737  0.00 97.00      PROA   
ATOM   3955  C   LEU P 260     -23.537  41.419  34.622  0.00 97.00      PROA   
ATOM   3956  O   LEU P 260     -22.609  41.233  33.826  0.00 97.00      PROA   
ATOM   3957  N   PRO P 261     -23.474  42.366  35.568  0.00 97.00      PROA   
ATOM   3958  CD  PRO P 261     -24.662  42.927  36.222  0.00 97.00      PROA   
ATOM   3959  HD1 PRO P 261     -25.045  42.186  36.956  0.00 97.00      PROA   
ATOM   3960  HD2 PRO P 261     -25.449  43.180  35.480  0.00 97.00      PROA   
ATOM   3961  CA  PRO P 261     -22.237  42.950  36.110  0.00 97.00      PROA   
ATOM   3962  HA  PRO P 261     -21.831  43.556  35.314  0.00 97.00      PROA   
ATOM   3963  CB  PRO P 261     -22.746  43.757  37.328  0.00 97.00      PROA   
ATOM   3964  HB1 PRO P 261     -22.109  44.640  37.549  0.00 97.00      PROA   
ATOM   3965  HB2 PRO P 261     -22.788  43.109  38.229  0.00 97.00      PROA   
ATOM   3966  CG  PRO P 261     -24.163  44.171  36.942  0.00 97.00      PROA   
ATOM   3967  HG1 PRO P 261     -24.786  44.447  37.820  0.00 97.00      PROA   
ATOM   3968  HG2 PRO P 261     -24.121  45.031  36.240  0.00 97.00      PROA   
ATOM   3969  C   PRO P 261     -21.122  41.972  36.515  0.00 97.00      PROA   
ATOM   3970  O   PRO P 261     -21.396  40.772  36.575  0.00 97.00      PROA   
ATOM   3971  N   PRO P 262     -19.891  42.424  36.785  0.00 97.00      PROA   
ATOM   3972  CD  PRO P 262     -19.422  43.781  36.467  0.00 97.00      PROA   
ATOM   3973  HD1 PRO P 262     -19.978  44.532  37.068  0.00 97.00      PROA   
ATOM   3974  HD2 PRO P 262     -19.525  43.997  35.382  0.00 97.00      PROA   
ATOM   3975  CA  PRO P 262     -18.816  41.639  37.390  0.00 97.00      PROA   
ATOM   3976  HA  PRO P 262     -18.350  41.105  36.575  0.00 97.00      PROA   
ATOM   3977  CB  PRO P 262     -17.876  42.709  37.943  0.00 97.00      PROA   
ATOM   3978  HB1 PRO P 262     -16.847  42.323  38.105  0.00 97.00      PROA   
ATOM   3979  HB2 PRO P 262     -18.275  43.102  38.903  0.00 97.00      PROA   
ATOM   3980  CG  PRO P 262     -17.946  43.802  36.882  0.00 97.00      PROA   
ATOM   3981  HG1 PRO P 262     -17.617  44.792  37.265  0.00 97.00      PROA   
ATOM   3982  HG2 PRO P 262     -17.320  43.529  36.006  0.00 97.00      PROA   
ATOM   3983  C   PRO P 262     -19.140  40.577  38.430  0.00 97.00      PROA   
ATOM   3984  O   PRO P 262     -19.768  40.866  39.448  0.00 97.00      PROA   
ATOM   3985  N   SER P 263     -18.648  39.343  38.216  0.00 97.00      PROA   
ATOM   3986  HN  SER P 263     -18.173  39.134  37.365  0.00 97.00      PROA   
ATOM   3987  CA  SER P 263     -18.721  38.258  39.184  0.00 97.00      PROA   
ATOM   3988  HA  SER P 263     -19.732  38.239  39.565  0.00 97.00      PROA   
ATOM   3989  CB  SER P 263     -18.399  36.861  38.588  0.00 97.00      PROA   
ATOM   3990  HB1 SER P 263     -18.749  36.061  39.276  0.00 97.00      PROA   
ATOM   3991  HB2 SER P 263     -17.302  36.726  38.475  0.00 97.00      PROA   
ATOM   3992  OG  SER P 263     -19.023  36.689  37.313  0.00 97.00      PROA   
ATOM   3993  HG1 SER P 263     -18.511  37.223  36.701  0.00 97.00      PROA   
ATOM   3994  C   SER P 263     -17.774  38.494  40.351  0.00 97.00      PROA   
ATOM   3995  O   SER P 263     -16.740  39.150  40.224  0.00 97.00      PROA   
ATOM   3996  N   ARG P 264     -18.094  37.958  41.545  0.00 97.00      PROA   
ATOM   3997  HN  ARG P 264     -18.942  37.444  41.644  0.00 97.00      PROA   
ATOM   3998  CA  ARG P 264     -17.290  38.161  42.741  0.00 97.00      PROA   
ATOM   3999  HA  ARG P 264     -17.218  39.231  42.869  0.00 97.00      PROA   
ATOM   4000  CB  ARG P 264     -18.004  37.612  44.007  0.00 97.00      PROA   
ATOM   4001  HB1 ARG P 264     -17.266  37.518  44.832  0.00 97.00      PROA   
ATOM   4002  HB2 ARG P 264     -18.413  36.603  43.790  0.00 97.00      PROA   
ATOM   4003  CG  ARG P 264     -19.116  38.560  44.506  0.00 97.00      PROA   
ATOM   4004  HG1 ARG P 264     -19.916  38.661  43.741  0.00 97.00      PROA   
ATOM   4005  HG2 ARG P 264     -18.659  39.566  44.616  0.00 97.00      PROA   
ATOM   4006  CD  ARG P 264     -19.716  38.195  45.872  0.00 97.00      PROA   
ATOM   4007  HD1 ARG P 264     -20.183  39.099  46.317  0.00 97.00      PROA   
ATOM   4008  HD2 ARG P 264     -18.944  37.826  46.580  0.00 97.00      PROA   
ATOM   4009  NE  ARG P 264     -20.813  37.200  45.665  0.00 97.00      PROA   
ATOM   4010  HE  ARG P 264     -21.723  37.580  45.501  0.00 97.00      PROA   
ATOM   4011  CZ  ARG P 264     -20.870  35.997  46.204  0.00 97.00      PROA   
ATOM   4012  NH1 ARG P 264     -19.799  35.273  46.407  0.00 97.00      PROA   
ATOM   4013 HH11 ARG P 264     -18.975  35.614  45.955  0.00 97.00      PROA   
ATOM   4014 HH12 ARG P 264     -19.936  34.310  46.636  0.00 97.00      PROA   
ATOM   4015  NH2 ARG P 264     -22.042  35.520  46.539  0.00 97.00      PROA   
ATOM   4016 HH21 ARG P 264     -22.761  36.211  46.612  0.00 97.00      PROA   
ATOM   4017 HH22 ARG P 264     -22.107  34.737  47.158  0.00 97.00      PROA   
ATOM   4018  C   ARG P 264     -15.826  37.722  42.699  0.00 97.00      PROA   
ATOM   4019  O   ARG P 264     -14.955  38.424  43.210  0.00 97.00      PROA   
ATOM   4020  N   ASP P 265     -15.499  36.564  42.097  0.00 97.00      PROA   
ATOM   4021  HN  ASP P 265     -16.155  36.007  41.593  0.00 97.00      PROA   
ATOM   4022  CA  ASP P 265     -14.126  36.169  41.846  0.00 97.00      PROA   
ATOM   4023  HA  ASP P 265     -13.583  36.234  42.777  0.00 97.00      PROA   
ATOM   4024  CB  ASP P 265     -14.113  34.691  41.358  0.00 97.00      PROA   
ATOM   4025  HB1 ASP P 265     -14.702  34.053  42.050  0.00 97.00      PROA   
ATOM   4026  HB2 ASP P 265     -13.069  34.313  41.326  0.00 97.00      PROA   
ATOM   4027  CG  ASP P 265     -14.713  34.565  39.972  0.00 97.00      PROA   
ATOM   4028  OD1 ASP P 265     -15.896  34.957  39.811  0.00 97.00      PROA   
ATOM   4029  OD2 ASP P 265     -13.944  34.214  39.041  0.00 97.00      PROA   
ATOM   4030  C   ASP P 265     -13.432  37.121  40.856  0.00 97.00      PROA   
ATOM   4031  O   ASP P 265     -12.304  37.566  41.067  0.00 97.00      PROA   
ATOM   4032  N   GLU P 266     -14.127  37.481  39.760  0.00 97.00      PROA   
ATOM   4033  HN  GLU P 266     -14.999  37.024  39.605  0.00 97.00      PROA   
ATOM   4034  CA  GLU P 266     -13.648  38.325  38.683  0.00 97.00      PROA   
ATOM   4035  HA  GLU P 266     -12.729  37.879  38.330  0.00 97.00      PROA   
ATOM   4036  CB  GLU P 266     -14.612  38.306  37.472  0.00 97.00      PROA   
ATOM   4037  HB1 GLU P 266     -14.184  38.952  36.676  0.00 97.00      PROA   
ATOM   4038  HB2 GLU P 266     -15.593  38.728  37.779  0.00 97.00      PROA   
ATOM   4039  CG  GLU P 266     -14.814  36.869  36.906  0.00 97.00      PROA   
ATOM   4040  HG1 GLU P 266     -15.862  36.536  37.062  0.00 97.00      PROA   
ATOM   4041  HG2 GLU P 266     -14.191  36.156  37.487  0.00 97.00      PROA   
ATOM   4042  CD  GLU P 266     -14.529  36.692  35.427  0.00 97.00      PROA   
ATOM   4043  OE1 GLU P 266     -15.208  37.374  34.618  0.00 97.00      PROA   
ATOM   4044  OE2 GLU P 266     -13.683  35.842  35.046  0.00 97.00      PROA   
ATOM   4045  C   GLU P 266     -13.281  39.730  39.138  0.00 97.00      PROA   
ATOM   4046  O   GLU P 266     -12.300  40.320  38.693  0.00 97.00      PROA   
ATOM   4047  N   LEU P 267     -14.025  40.280  40.115  0.00 97.00      PROA   
ATOM   4048  HN  LEU P 267     -14.871  39.827  40.387  0.00 97.00      PROA   
ATOM   4049  CA  LEU P 267     -13.642  41.482  40.838  0.00 97.00      PROA   
ATOM   4050  HA  LEU P 267     -13.543  42.277  40.114  0.00 97.00      PROA   
ATOM   4051  CB  LEU P 267     -14.731  41.871  41.870  0.00 97.00      PROA   
ATOM   4052  HB1 LEU P 267     -14.350  42.642  42.574  0.00 97.00      PROA   
ATOM   4053  HB2 LEU P 267     -14.988  40.968  42.465  0.00 97.00      PROA   
ATOM   4054  CG  LEU P 267     -16.021  42.438  41.240  0.00 97.00      PROA   
ATOM   4055  HG  LEU P 267     -16.357  41.748  40.436  0.00 97.00      PROA   
ATOM   4056  CD1 LEU P 267     -17.148  42.511  42.280  0.00 97.00      PROA   
ATOM   4057 HD11 LEU P 267     -16.871  43.200  43.106  0.00 97.00      PROA   
ATOM   4058 HD12 LEU P 267     -17.351  41.504  42.703  0.00 97.00      PROA   
ATOM   4059 HD13 LEU P 267     -18.082  42.882  41.806  0.00 97.00      PROA   
ATOM   4060  CD2 LEU P 267     -15.783  43.829  40.629  0.00 97.00      PROA   
ATOM   4061 HD21 LEU P 267     -15.065  43.778  39.783  0.00 97.00      PROA   
ATOM   4062 HD22 LEU P 267     -15.383  44.526  41.396  0.00 97.00      PROA   
ATOM   4063 HD23 LEU P 267     -16.737  44.250  40.246  0.00 97.00      PROA   
ATOM   4064  C   LEU P 267     -12.278  41.395  41.532  0.00 97.00      PROA   
ATOM   4065  O   LEU P 267     -11.501  42.353  41.520  0.00 97.00      PROA   
ATOM   4066  N   THR P 268     -11.922  40.250  42.154  0.00 97.00      PROA   
ATOM   4067  HN  THR P 268     -12.564  39.488  42.182  0.00 97.00      PROA   
ATOM   4068  CA  THR P 268     -10.554  40.001  42.635  0.00 97.00      PROA   
ATOM   4069  HA  THR P 268     -10.275  40.864  43.221  0.00 97.00      PROA   
ATOM   4070  CB  THR P 268     -10.408  38.801  43.588  0.00 97.00      PROA   
ATOM   4071  HB  THR P 268      -9.431  38.883  44.111  0.00 97.00      PROA   
ATOM   4072  OG1 THR P 268     -10.431  37.525  42.962  0.00 97.00      PROA   
ATOM   4073  HG1 THR P 268     -11.192  37.508  42.377  0.00 97.00      PROA   
ATOM   4074  CG2 THR P 268     -11.520  38.815  44.644  0.00 97.00      PROA   
ATOM   4075 HG21 THR P 268     -12.517  38.635  44.188  0.00 97.00      PROA   
ATOM   4076 HG22 THR P 268     -11.543  39.788  45.180  0.00 97.00      PROA   
ATOM   4077 HG23 THR P 268     -11.341  38.010  45.389  0.00 97.00      PROA   
ATOM   4078  C   THR P 268      -9.515  39.904  41.511  0.00 97.00      PROA   
ATOM   4079  O   THR P 268      -8.477  40.565  41.556  0.00 97.00      PROA   
ATOM   4080  N   LYS P 269      -9.814  39.131  40.448  0.00 97.00      PROA   
ATOM   4081  HN  LYS P 269     -10.680  38.637  40.468  0.00 97.00      PROA   
ATOM   4082  CA  LYS P 269      -9.024  38.910  39.240  0.00 97.00      PROA   
ATOM   4083  HA  LYS P 269      -8.108  38.455  39.588  0.00 97.00      PROA   
ATOM   4084  CB  LYS P 269      -9.710  37.839  38.343  0.00 97.00      PROA   
ATOM   4085  HB1 LYS P 269      -9.266  37.805  37.325  0.00 97.00      PROA   
ATOM   4086  HB2 LYS P 269     -10.764  38.166  38.222  0.00 97.00      PROA   
ATOM   4087  CG  LYS P 269      -9.639  36.413  38.935  0.00 97.00      PROA   
ATOM   4088  HG1 LYS P 269      -9.582  36.479  40.043  0.00 97.00      PROA   
ATOM   4089  HG2 LYS P 269      -8.696  35.933  38.597  0.00 97.00      PROA   
ATOM   4090  CD  LYS P 269     -10.841  35.496  38.610  0.00 97.00      PROA   
ATOM   4091  HD1 LYS P 269     -11.715  35.854  39.195  0.00 97.00      PROA   
ATOM   4092  HD2 LYS P 269     -10.610  34.474  38.980  0.00 97.00      PROA   
ATOM   4093  CE  LYS P 269     -11.257  35.432  37.136  0.00 97.00      PROA   
ATOM   4094  HE1 LYS P 269     -10.420  35.079  36.497  0.00 97.00      PROA   
ATOM   4095  HE2 LYS P 269     -11.577  36.437  36.786  0.00 97.00      PROA   
ATOM   4096  NZ  LYS P 269     -12.399  34.515  36.952  0.00 97.00      PROA   
ATOM   4097  HZ1 LYS P 269     -13.009  34.486  37.793  0.00 97.00      PROA   
ATOM   4098  HZ2 LYS P 269     -12.107  33.536  36.762  0.00 97.00      PROA   
ATOM   4099  HZ3 LYS P 269     -12.987  34.874  36.172  0.00 97.00      PROA   
ATOM   4100  C   LYS P 269      -8.539  40.130  38.439  0.00 97.00      PROA   
ATOM   4101  O   LYS P 269      -8.935  41.274  38.655  0.00 97.00      PROA   
ATOM   4102  N   ASN P 270      -7.604  39.921  37.488  0.00 97.00      PROA   
ATOM   4103  HN  ASN P 270      -7.213  39.012  37.370  0.00 97.00      PROA   
ATOM   4104  CA  ASN P 270      -7.006  40.951  36.637  0.00 97.00      PROA   
ATOM   4105  HA  ASN P 270      -6.539  41.677  37.286  0.00 97.00      PROA   
ATOM   4106  CB  ASN P 270      -5.935  40.326  35.691  0.00 97.00      PROA   
ATOM   4107  HB1 ASN P 270      -5.328  41.121  35.208  0.00 97.00      PROA   
ATOM   4108  HB2 ASN P 270      -6.429  39.736  34.890  0.00 97.00      PROA   
ATOM   4109  CG  ASN P 270      -5.042  39.340  36.438  0.00 97.00      PROA   
ATOM   4110  OD1 ASN P 270      -5.484  38.245  36.785  0.00 97.00      PROA   
ATOM   4111  ND2 ASN P 270      -3.763  39.695  36.674  0.00 97.00      PROA   
ATOM   4112 HD21 ASN P 270      -3.191  39.014  37.133  0.00 97.00      PROA   
ATOM   4113 HD22 ASN P 270      -3.402  40.562  36.331  0.00 97.00      PROA   
ATOM   4114  C   ASN P 270      -8.010  41.714  35.766  0.00 97.00      PROA   
ATOM   4115  O   ASN P 270      -7.961  42.939  35.635  0.00 97.00      PROA   
ATOM   4116  N   GLN P 271      -8.952  40.968  35.173  0.00 97.00      PROA   
ATOM   4117  HN  GLN P 271      -9.002  39.991  35.364  0.00 97.00      PROA   
ATOM   4118  CA  GLN P 271     -10.017  41.463  34.334  0.00 97.00      PROA   
ATOM   4119  HA  GLN P 271      -9.986  42.541  34.294  0.00 97.00      PROA   
ATOM   4120  CB  GLN P 271      -9.932  40.878  32.896  0.00 97.00      PROA   
ATOM   4121  HB1 GLN P 271     -10.823  41.218  32.326  0.00 97.00      PROA   
ATOM   4122  HB2 GLN P 271      -9.971  39.770  32.967  0.00 97.00      PROA   
ATOM   4123  CG  GLN P 271      -8.677  41.272  32.078  0.00 97.00      PROA   
ATOM   4124  HG1 GLN P 271      -7.756  40.894  32.571  0.00 97.00      PROA   
ATOM   4125  HG2 GLN P 271      -8.604  42.377  31.994  0.00 97.00      PROA   
ATOM   4126  CD  GLN P 271      -8.741  40.657  30.675  0.00 97.00      PROA   
ATOM   4127  OE1 GLN P 271      -9.003  39.459  30.525  0.00 97.00      PROA   
ATOM   4128  NE2 GLN P 271      -8.509  41.465  29.619  0.00 97.00      PROA   
ATOM   4129 HE21 GLN P 271      -8.489  41.065  28.703  0.00 97.00      PROA   
ATOM   4130 HE22 GLN P 271      -8.314  42.440  29.730  0.00 97.00      PROA   
ATOM   4131  C   GLN P 271     -11.345  41.063  34.970  0.00 97.00      PROA   
ATOM   4132  O   GLN P 271     -11.475  39.965  35.508  0.00 97.00      PROA   
ATOM   4133  N   VAL P 272     -12.353  41.950  34.924  0.00 97.00      PROA   
ATOM   4134  HN  VAL P 272     -12.234  42.786  34.394  0.00 97.00      PROA   
ATOM   4135  CA  VAL P 272     -13.664  41.757  35.524  0.00 97.00      PROA   
ATOM   4136  HA  VAL P 272     -13.579  41.000  36.290  0.00 97.00      PROA   
ATOM   4137  CB  VAL P 272     -14.198  43.025  36.190  0.00 97.00      PROA   
ATOM   4138  HB  VAL P 272     -15.155  42.786  36.702  0.00 97.00      PROA   
ATOM   4139  CG1 VAL P 272     -13.205  43.495  37.268  0.00 97.00      PROA   
ATOM   4140 HG11 VAL P 272     -12.253  43.829  36.801  0.00 97.00      PROA   
ATOM   4141 HG12 VAL P 272     -12.981  42.670  37.977  0.00 97.00      PROA   
ATOM   4142 HG13 VAL P 272     -13.633  44.350  37.834  0.00 97.00      PROA   
ATOM   4143  CG2 VAL P 272     -14.461  44.151  35.171  0.00 97.00      PROA   
ATOM   4144 HG21 VAL P 272     -15.219  43.858  34.413  0.00 97.00      PROA   
ATOM   4145 HG22 VAL P 272     -13.529  44.450  34.646  0.00 97.00      PROA   
ATOM   4146 HG23 VAL P 272     -14.859  45.040  35.705  0.00 97.00      PROA   
ATOM   4147  C   VAL P 272     -14.678  41.256  34.501  0.00 97.00      PROA   
ATOM   4148  O   VAL P 272     -14.534  41.460  33.296  0.00 97.00      PROA   
ATOM   4149  N   SER P 273     -15.742  40.552  34.942  0.00 97.00      PROA   
ATOM   4150  HN  SER P 273     -15.855  40.325  35.906  0.00 97.00      PROA   
ATOM   4151  CA  SER P 273     -16.786  40.057  34.046  0.00 97.00      PROA   
ATOM   4152  HA  SER P 273     -16.287  39.503  33.265  0.00 97.00      PROA   
ATOM   4153  CB  SER P 273     -17.859  39.126  34.697  0.00 97.00      PROA   
ATOM   4154  HB1 SER P 273     -18.255  38.435  33.922  0.00 97.00      PROA   
ATOM   4155  HB2 SER P 273     -18.730  39.682  35.104  0.00 97.00      PROA   
ATOM   4156  OG  SER P 273     -17.319  38.369  35.772  0.00 97.00      PROA   
ATOM   4157  HG1 SER P 273     -16.521  37.963  35.425  0.00 97.00      PROA   
ATOM   4158  C   SER P 273     -17.621  41.134  33.396  0.00 97.00      PROA   
ATOM   4159  O   SER P 273     -17.997  42.117  34.019  0.00 97.00      PROA   
ATOM   4160  N   LEU P 274     -18.056  40.887  32.156  0.00 97.00      PROA   
ATOM   4161  HN  LEU P 274     -17.590  40.242  31.555  0.00 97.00      PROA   
ATOM   4162  CA  LEU P 274     -19.424  41.211  31.812  0.00 97.00      PROA   
ATOM   4163  HA  LEU P 274     -19.993  41.437  32.702  0.00 97.00      PROA   
ATOM   4164  CB  LEU P 274     -19.613  42.387  30.837  0.00 97.00      PROA   
ATOM   4165  HB1 LEU P 274     -20.695  42.422  30.590  0.00 97.00      PROA   
ATOM   4166  HB2 LEU P 274     -19.056  42.216  29.891  0.00 97.00      PROA   
ATOM   4167  CG  LEU P 274     -19.262  43.777  31.403  0.00 97.00      PROA   
ATOM   4168  HG  LEU P 274     -19.520  43.801  32.483  0.00 97.00      PROA   
ATOM   4169  CD1 LEU P 274     -17.781  44.127  31.238  0.00 97.00      PROA   
ATOM   4170 HD11 LEU P 274     -17.492  44.116  30.165  0.00 97.00      PROA   
ATOM   4171 HD12 LEU P 274     -17.142  43.404  31.788  0.00 97.00      PROA   
ATOM   4172 HD13 LEU P 274     -17.577  45.143  31.639  0.00 97.00      PROA   
ATOM   4173  CD2 LEU P 274     -20.109  44.828  30.685  0.00 97.00      PROA   
ATOM   4174 HD21 LEU P 274     -21.192  44.611  30.808  0.00 97.00      PROA   
ATOM   4175 HD22 LEU P 274     -19.869  44.803  29.600  0.00 97.00      PROA   
ATOM   4176 HD23 LEU P 274     -19.901  45.846  31.077  0.00 97.00      PROA   
ATOM   4177  C   LEU P 274     -20.012  39.944  31.237  0.00 97.00      PROA   
ATOM   4178  O   LEU P 274     -19.528  39.379  30.259  0.00 97.00      PROA   
ATOM   4179  N   THR P 275     -21.058  39.404  31.866  0.00 97.00      PROA   
ATOM   4180  HN  THR P 275     -21.492  39.885  32.623  0.00 97.00      PROA   
ATOM   4181  CA  THR P 275     -21.513  38.057  31.539  0.00 97.00      PROA   
ATOM   4182  HA  THR P 275     -20.834  37.560  30.861  0.00 97.00      PROA   
ATOM   4183  CB  THR P 275     -21.604  37.177  32.784  0.00 97.00      PROA   
ATOM   4184  HB  THR P 275     -22.161  37.716  33.579  0.00 97.00      PROA   
ATOM   4185  OG1 THR P 275     -20.295  36.887  33.258  0.00 97.00      PROA   
ATOM   4186  HG1 THR P 275     -20.406  36.580  34.161  0.00 97.00      PROA   
ATOM   4187  CG2 THR P 275     -22.256  35.819  32.520  0.00 97.00      PROA   
ATOM   4188 HG21 THR P 275     -21.699  35.264  31.735  0.00 97.00      PROA   
ATOM   4189 HG22 THR P 275     -23.316  35.926  32.205  0.00 97.00      PROA   
ATOM   4190 HG23 THR P 275     -22.256  35.197  33.440  0.00 97.00      PROA   
ATOM   4191  C   THR P 275     -22.829  38.186  30.819  0.00 97.00      PROA   
ATOM   4192  O   THR P 275     -23.826  38.597  31.407  0.00 97.00      PROA   
ATOM   4193  N   CYS P 276     -22.877  37.904  29.499  0.00 97.00      PROA   
ATOM   4194  HN  CYS P 276     -22.078  37.594  28.989  0.00 97.00      PROA   
ATOM   4195  CA  CYS P 276     -24.082  38.078  28.700  0.00 97.00      PROA   
ATOM   4196  HA  CYS P 276     -24.875  38.494  29.304  0.00 97.00      PROA   
ATOM   4197  CB  CYS P 276     -23.884  39.018  27.479  0.00 97.00      PROA   
ATOM   4198  HB1 CYS P 276     -23.018  38.670  26.876  0.00 97.00      PROA   
ATOM   4199  HB2 CYS P 276     -23.636  40.024  27.881  0.00 97.00      PROA   
ATOM   4200  SG  CYS P 276     -25.331  39.240  26.392  0.00 97.00      PROA   
ATOM   4201  C   CYS P 276     -24.582  36.746  28.217  0.00 97.00      PROA   
ATOM   4202  O   CYS P 276     -23.860  35.935  27.639  0.00 97.00      PROA   
ATOM   4203  N   LEU P 277     -25.874  36.512  28.450  0.00 97.00      PROA   
ATOM   4204  HN  LEU P 277     -26.456  37.206  28.866  0.00 97.00      PROA   
ATOM   4205  CA  LEU P 277     -26.549  35.315  28.054  0.00 97.00      PROA   
ATOM   4206  HA  LEU P 277     -25.857  34.648  27.562  0.00 97.00      PROA   
ATOM   4207  CB  LEU P 277     -27.183  34.647  29.289  0.00 97.00      PROA   
ATOM   4208  HB1 LEU P 277     -27.934  35.334  29.735  0.00 97.00      PROA   
ATOM   4209  HB2 LEU P 277     -26.374  34.499  30.035  0.00 97.00      PROA   
ATOM   4210  CG  LEU P 277     -27.840  33.283  29.031  0.00 97.00      PROA   
ATOM   4211  HG  LEU P 277     -28.809  33.448  28.514  0.00 97.00      PROA   
ATOM   4212  CD1 LEU P 277     -26.951  32.412  28.145  0.00 97.00      PROA   
ATOM   4213 HD11 LEU P 277     -25.902  32.447  28.511  0.00 97.00      PROA   
ATOM   4214 HD12 LEU P 277     -26.973  32.743  27.085  0.00 97.00      PROA   
ATOM   4215 HD13 LEU P 277     -27.289  31.354  28.178  0.00 97.00      PROA   
ATOM   4216  CD2 LEU P 277     -28.111  32.573  30.363  0.00 97.00      PROA   
ATOM   4217 HD21 LEU P 277     -28.753  33.201  31.017  0.00 97.00      PROA   
ATOM   4218 HD22 LEU P 277     -27.158  32.382  30.901  0.00 97.00      PROA   
ATOM   4219 HD23 LEU P 277     -28.617  31.597  30.206  0.00 97.00      PROA   
ATOM   4220  C   LEU P 277     -27.608  35.712  27.060  0.00 97.00      PROA   
ATOM   4221  O   LEU P 277     -28.426  36.598  27.301  0.00 97.00      PROA   
ATOM   4222  N   VAL P 278     -27.587  35.083  25.882  0.00 97.00      PROA   
ATOM   4223  HN  VAL P 278     -26.920  34.373  25.671  0.00 97.00      PROA   
ATOM   4224  CA  VAL P 278     -28.504  35.394  24.817  0.00 97.00      PROA   
ATOM   4225  HA  VAL P 278     -29.125  36.241  25.069  0.00 97.00      PROA   
ATOM   4226  CB  VAL P 278     -27.736  35.713  23.547  0.00 97.00      PROA   
ATOM   4227  HB  VAL P 278     -27.056  34.876  23.281  0.00 97.00      PROA   
ATOM   4228  CG1 VAL P 278     -28.709  35.973  22.393  0.00 97.00      PROA   
ATOM   4229 HG11 VAL P 278     -29.451  36.739  22.703  0.00 97.00      PROA   
ATOM   4230 HG12 VAL P 278     -29.242  35.046  22.092  0.00 97.00      PROA   
ATOM   4231 HG13 VAL P 278     -28.155  36.357  21.510  0.00 97.00      PROA   
ATOM   4232  CG2 VAL P 278     -26.906  36.979  23.818  0.00 97.00      PROA   
ATOM   4233 HG21 VAL P 278     -26.086  36.782  24.541  0.00 97.00      PROA   
ATOM   4234 HG22 VAL P 278     -27.555  37.777  24.238  0.00 97.00      PROA   
ATOM   4235 HG23 VAL P 278     -26.453  37.361  22.878  0.00 97.00      PROA   
ATOM   4236  C   VAL P 278     -29.405  34.196  24.668  0.00 97.00      PROA   
ATOM   4237  O   VAL P 278     -28.981  33.122  24.253  0.00 97.00      PROA   
ATOM   4238  N   LYS P 279     -30.675  34.328  25.068  0.00 97.00      PROA   
ATOM   4239  HN  LYS P 279     -31.010  35.215  25.378  0.00 97.00      PROA   
ATOM   4240  CA  LYS P 279     -31.502  33.180  25.371  0.00 97.00      PROA   
ATOM   4241  HA  LYS P 279     -31.089  32.297  24.907  0.00 97.00      PROA   
ATOM   4242  CB  LYS P 279     -31.555  32.948  26.906  0.00 97.00      PROA   
ATOM   4243  HB1 LYS P 279     -30.506  32.843  27.256  0.00 97.00      PROA   
ATOM   4244  HB2 LYS P 279     -32.066  31.981  27.102  0.00 97.00      PROA   
ATOM   4245  CG  LYS P 279     -32.235  34.071  27.706  0.00 97.00      PROA   
ATOM   4246  HG1 LYS P 279     -33.294  34.142  27.379  0.00 97.00      PROA   
ATOM   4247  HG2 LYS P 279     -31.747  35.044  27.482  0.00 97.00      PROA   
ATOM   4248  CD  LYS P 279     -32.231  33.880  29.236  0.00 97.00      PROA   
ATOM   4249  HD1 LYS P 279     -32.860  34.694  29.655  0.00 97.00      PROA   
ATOM   4250  HD2 LYS P 279     -31.211  34.042  29.645  0.00 97.00      PROA   
ATOM   4251  CE  LYS P 279     -32.831  32.550  29.712  0.00 97.00      PROA   
ATOM   4252  HE1 LYS P 279     -33.533  32.135  28.957  0.00 97.00      PROA   
ATOM   4253  HE2 LYS P 279     -33.399  32.702  30.655  0.00 97.00      PROA   
ATOM   4254  NZ  LYS P 279     -31.776  31.563  29.985  0.00 97.00      PROA   
ATOM   4255  HZ1 LYS P 279     -31.789  31.340  31.001  0.00 97.00      PROA   
ATOM   4256  HZ2 LYS P 279     -30.833  31.953  29.786  0.00 97.00      PROA   
ATOM   4257  HZ3 LYS P 279     -31.926  30.690  29.440  0.00 97.00      PROA   
ATOM   4258  C   LYS P 279     -32.888  33.306  24.771  0.00 97.00      PROA   
ATOM   4259  O   LYS P 279     -33.265  34.340  24.220  0.00 97.00      PROA   
ATOM   4260  N   GLY P 280     -33.671  32.210  24.810  0.00 97.00      PROA   
ATOM   4261  HN  GLY P 280     -33.354  31.397  25.291  0.00 97.00      PROA   
ATOM   4262  CA  GLY P 280     -35.036  32.152  24.301  0.00 97.00      PROA   
ATOM   4263  HA1 GLY P 280     -35.618  32.855  24.878  0.00 97.00      PROA   
ATOM   4264  HA2 GLY P 280     -35.382  31.139  24.440  0.00 97.00      PROA   
ATOM   4265  C   GLY P 280     -35.245  32.498  22.845  0.00 97.00      PROA   
ATOM   4266  O   GLY P 280     -36.229  33.160  22.508  0.00 97.00      PROA   
ATOM   4267  N   PHE P 281     -34.343  32.065  21.945  0.00 97.00      PROA   
ATOM   4268  HN  PHE P 281     -33.559  31.522  22.235  0.00 97.00      PROA   
ATOM   4269  CA  PHE P 281     -34.429  32.387  20.528  0.00 97.00      PROA   
ATOM   4270  HA  PHE P 281     -35.309  32.989  20.357  0.00 97.00      PROA   
ATOM   4271  CB  PHE P 281     -33.233  33.247  20.028  0.00 97.00      PROA   
ATOM   4272  HB1 PHE P 281     -33.146  34.133  20.693  0.00 97.00      PROA   
ATOM   4273  HB2 PHE P 281     -33.425  33.615  18.998  0.00 97.00      PROA   
ATOM   4274  CG  PHE P 281     -31.908  32.531  20.030  0.00 97.00      PROA   
ATOM   4275  CD1 PHE P 281     -31.472  31.851  18.879  0.00 97.00      PROA   
ATOM   4276  HD1 PHE P 281     -32.101  31.825  18.002  0.00 97.00      PROA   
ATOM   4277  CE1 PHE P 281     -30.234  31.198  18.860  0.00 97.00      PROA   
ATOM   4278  HE1 PHE P 281     -29.923  30.669  17.972  0.00 97.00      PROA   
ATOM   4279  CZ  PHE P 281     -29.406  31.248  19.989  0.00 97.00      PROA   
ATOM   4280  HZ  PHE P 281     -28.444  30.756  19.979  0.00 97.00      PROA   
ATOM   4281  CD2 PHE P 281     -31.056  32.601  21.143  0.00 97.00      PROA   
ATOM   4282  HD2 PHE P 281     -31.364  33.150  22.020  0.00 97.00      PROA   
ATOM   4283  CE2 PHE P 281     -29.808  31.969  21.118  0.00 97.00      PROA   
ATOM   4284  HE2 PHE P 281     -29.144  32.057  21.965  0.00 97.00      PROA   
ATOM   4285  C   PHE P 281     -34.607  31.154  19.652  0.00 97.00      PROA   
ATOM   4286  O   PHE P 281     -34.251  30.026  20.000  0.00 97.00      PROA   
ATOM   4287  N   TYR P 282     -35.203  31.377  18.474  0.00 97.00      PROA   
ATOM   4288  HN  TYR P 282     -35.474  32.294  18.192  0.00 97.00      PROA   
ATOM   4289  CA  TYR P 282     -35.330  30.406  17.421  0.00 97.00      PROA   
ATOM   4290  HA  TYR P 282     -34.386  29.894  17.301  0.00 97.00      PROA   
ATOM   4291  CB  TYR P 282     -36.497  29.422  17.740  0.00 97.00      PROA   
ATOM   4292  HB1 TYR P 282     -37.477  29.945  17.703  0.00 97.00      PROA   
ATOM   4293  HB2 TYR P 282     -36.367  29.024  18.769  0.00 97.00      PROA   
ATOM   4294  CG  TYR P 282     -36.514  28.250  16.799  0.00 97.00      PROA   
ATOM   4295  CD1 TYR P 282     -35.732  27.110  17.057  0.00 97.00      PROA   
ATOM   4296  HD1 TYR P 282     -35.118  27.076  17.945  0.00 97.00      PROA   
ATOM   4297  CE1 TYR P 282     -35.739  26.024  16.168  0.00 97.00      PROA   
ATOM   4298  HE1 TYR P 282     -35.141  25.148  16.374  0.00 97.00      PROA   
ATOM   4299  CZ  TYR P 282     -36.532  26.068  15.017  0.00 97.00      PROA   
ATOM   4300  OH  TYR P 282     -36.555  24.975  14.128  0.00 97.00      PROA   
ATOM   4301  HH  TYR P 282     -37.341  25.055  13.583  0.00 97.00      PROA   
ATOM   4302  CD2 TYR P 282     -37.319  28.274  15.650  0.00 97.00      PROA   
ATOM   4303  HD2 TYR P 282     -37.912  29.150  15.437  0.00 97.00      PROA   
ATOM   4304  CE2 TYR P 282     -37.307  27.200  14.753  0.00 97.00      PROA   
ATOM   4305  HE2 TYR P 282     -37.892  27.260  13.847  0.00 97.00      PROA   
ATOM   4306  C   TYR P 282     -35.635  31.272  16.195  0.00 97.00      PROA   
ATOM   4307  O   TYR P 282     -36.221  32.344  16.404  0.00 97.00      PROA   
ATOM   4308  N   PRO P 283     -35.355  30.936  14.937  0.00 97.00      PROA   
ATOM   4309  CD  PRO P 283     -36.111  31.567  13.854  0.00 97.00      PROA   
ATOM   4310  HD1 PRO P 283     -35.618  32.525  13.582  0.00 97.00      PROA   
ATOM   4311  HD2 PRO P 283     -37.173  31.746  14.125  0.00 97.00      PROA   
ATOM   4312  CA  PRO P 283     -34.481  29.870  14.431  0.00 97.00      PROA   
ATOM   4313  HA  PRO P 283     -34.899  28.927  14.752  0.00 97.00      PROA   
ATOM   4314  CB  PRO P 283     -34.588  30.046  12.904  0.00 97.00      PROA   
ATOM   4315  HB1 PRO P 283     -34.404  29.104  12.346  0.00 97.00      PROA   
ATOM   4316  HB2 PRO P 283     -33.884  30.832  12.558  0.00 97.00      PROA   
ATOM   4317  CG  PRO P 283     -36.012  30.559  12.716  0.00 97.00      PROA   
ATOM   4318  HG1 PRO P 283     -36.191  31.031  11.726  0.00 97.00      PROA   
ATOM   4319  HG2 PRO P 283     -36.744  29.739  12.873  0.00 97.00      PROA   
ATOM   4320  C   PRO P 283     -33.025  29.831  14.880  0.00 97.00      PROA   
ATOM   4321  O   PRO P 283     -32.614  30.490  15.824  0.00 97.00      PROA   
ATOM   4322  N   SER P 284     -32.226  29.000  14.194  0.00 97.00      PROA   
ATOM   4323  HN  SER P 284     -32.575  28.523  13.391  0.00 97.00      PROA   
ATOM   4324  CA  SER P 284     -30.813  28.740  14.423  0.00 97.00      PROA   
ATOM   4325  HA  SER P 284     -30.706  28.398  15.441  0.00 97.00      PROA   
ATOM   4326  CB  SER P 284     -30.322  27.611  13.469  0.00 97.00      PROA   
ATOM   4327  HB1 SER P 284     -30.695  26.649  13.881  0.00 97.00      PROA   
ATOM   4328  HB2 SER P 284     -29.214  27.539  13.428  0.00 97.00      PROA   
ATOM   4329  OG  SER P 284     -30.867  27.749  12.149  0.00 97.00      PROA   
ATOM   4330  HG1 SER P 284     -30.392  28.455  11.705  0.00 97.00      PROA   
ATOM   4331  C   SER P 284     -29.844  29.900  14.301  0.00 97.00      PROA   
ATOM   4332  O   SER P 284     -28.869  29.978  15.045  0.00 97.00      PROA   
ATOM   4333  N   ASP P 285     -30.038  30.780  13.310  0.00 97.00      PROA   
ATOM   4334  HN  ASP P 285     -30.810  30.672  12.690  0.00 97.00      PROA   
ATOM   4335  CA  ASP P 285     -28.979  31.621  12.798  0.00 97.00      PROA   
ATOM   4336  HA  ASP P 285     -28.058  31.058  12.838  0.00 97.00      PROA   
ATOM   4337  CB  ASP P 285     -29.229  31.978  11.310  0.00 97.00      PROA   
ATOM   4338  HB1 ASP P 285     -28.420  32.635  10.926  0.00 97.00      PROA   
ATOM   4339  HB2 ASP P 285     -30.196  32.515  11.206  0.00 97.00      PROA   
ATOM   4340  CG  ASP P 285     -29.291  30.756  10.407  0.00 97.00      PROA   
ATOM   4341  OD1 ASP P 285     -29.852  29.700  10.799  0.00 97.00      PROA   
ATOM   4342  OD2 ASP P 285     -28.890  30.919   9.229  0.00 97.00      PROA   
ATOM   4343  C   ASP P 285     -28.753  32.888  13.623  0.00 97.00      PROA   
ATOM   4344  O   ASP P 285     -29.558  33.821  13.649  0.00 97.00      PROA   
ATOM   4345  N   ILE P 286     -27.605  32.946  14.320  0.00 97.00      PROA   
ATOM   4346  HN  ILE P 286     -26.970  32.178  14.311  0.00 97.00      PROA   
ATOM   4347  CA  ILE P 286     -27.311  34.000  15.266  0.00 97.00      PROA   
ATOM   4348  HA  ILE P 286     -27.757  34.919  14.914  0.00 97.00      PROA   
ATOM   4349  CB  ILE P 286     -27.883  33.656  16.642  0.00 97.00      PROA   
ATOM   4350  HB  ILE P 286     -28.978  33.515  16.512  0.00 97.00      PROA   
ATOM   4351  CG2 ILE P 286     -27.306  32.310  17.125  0.00 97.00      PROA   
ATOM   4352 HG21 ILE P 286     -26.199  32.344  17.208  0.00 97.00      PROA   
ATOM   4353 HG22 ILE P 286     -27.579  31.478  16.441  0.00 97.00      PROA   
ATOM   4354 HG23 ILE P 286     -27.720  32.059  18.125  0.00 97.00      PROA   
ATOM   4355  CG1 ILE P 286     -27.695  34.780  17.688  0.00 97.00      PROA   
ATOM   4356 HG11 ILE P 286     -27.938  35.755  17.214  0.00 97.00      PROA   
ATOM   4357 HG12 ILE P 286     -26.633  34.820  18.011  0.00 97.00      PROA   
ATOM   4358  CD  ILE P 286     -28.593  34.605  18.915  0.00 97.00      PROA   
ATOM   4359  HD1 ILE P 286     -28.258  33.740  19.527  0.00 97.00      PROA   
ATOM   4360  HD2 ILE P 286     -29.647  34.427  18.611  0.00 97.00      PROA   
ATOM   4361  HD3 ILE P 286     -28.561  35.512  19.555  0.00 97.00      PROA   
ATOM   4362  C   ILE P 286     -25.813  34.250  15.361  0.00 97.00      PROA   
ATOM   4363  O   ILE P 286     -24.990  33.351  15.194  0.00 97.00      PROA   
ATOM   4364  N   ALA P 287     -25.415  35.502  15.641  0.00 97.00      PROA   
ATOM   4365  HN  ALA P 287     -26.091  36.234  15.671  0.00 97.00      PROA   
ATOM   4366  CA  ALA P 287     -24.071  35.838  16.051  0.00 97.00      PROA   
ATOM   4367  HA  ALA P 287     -23.552  34.948  16.375  0.00 97.00      PROA   
ATOM   4368  CB  ALA P 287     -23.293  36.495  14.892  0.00 97.00      PROA   
ATOM   4369  HB1 ALA P 287     -23.834  37.390  14.517  0.00 97.00      PROA   
ATOM   4370  HB2 ALA P 287     -23.199  35.777  14.050  0.00 97.00      PROA   
ATOM   4371  HB3 ALA P 287     -22.274  36.802  15.210  0.00 97.00      PROA   
ATOM   4372  C   ALA P 287     -24.156  36.770  17.255  0.00 97.00      PROA   
ATOM   4373  O   ALA P 287     -24.897  37.751  17.234  0.00 97.00      PROA   
ATOM   4374  N   VAL P 288     -23.421  36.463  18.345  0.00 97.00      PROA   
ATOM   4375  HN  VAL P 288     -22.826  35.664  18.349  0.00 97.00      PROA   
ATOM   4376  CA  VAL P 288     -23.373  37.286  19.549  0.00 97.00      PROA   
ATOM   4377  HA  VAL P 288     -23.963  38.181  19.412  0.00 97.00      PROA   
ATOM   4378  CB  VAL P 288     -23.850  36.575  20.813  0.00 97.00      PROA   
ATOM   4379  HB  VAL P 288     -23.192  35.702  21.009  0.00 97.00      PROA   
ATOM   4380  CG1 VAL P 288     -23.769  37.507  22.045  0.00 97.00      PROA   
ATOM   4381 HG11 VAL P 288     -24.355  38.437  21.882  0.00 97.00      PROA   
ATOM   4382 HG12 VAL P 288     -22.723  37.804  22.275  0.00 97.00      PROA   
ATOM   4383 HG13 VAL P 288     -24.172  36.991  22.942  0.00 97.00      PROA   
ATOM   4384  CG2 VAL P 288     -25.290  36.079  20.600  0.00 97.00      PROA   
ATOM   4385 HG21 VAL P 288     -25.344  35.341  19.771  0.00 97.00      PROA   
ATOM   4386 HG22 VAL P 288     -25.966  36.928  20.361  0.00 97.00      PROA   
ATOM   4387 HG23 VAL P 288     -25.666  35.581  21.519  0.00 97.00      PROA   
ATOM   4388  C   VAL P 288     -21.942  37.715  19.779  0.00 97.00      PROA   
ATOM   4389  O   VAL P 288     -21.027  36.892  19.878  0.00 97.00      PROA   
ATOM   4390  N   GLU P 289     -21.731  39.031  19.861  0.00 97.00      PROA   
ATOM   4391  HN  GLU P 289     -22.498  39.667  19.821  0.00 97.00      PROA   
ATOM   4392  CA  GLU P 289     -20.436  39.650  19.940  0.00 97.00      PROA   
ATOM   4393  HA  GLU P 289     -19.730  38.961  20.381  0.00 97.00      PROA   
ATOM   4394  CB  GLU P 289     -19.955  40.057  18.520  0.00 97.00      PROA   
ATOM   4395  HB1 GLU P 289     -18.988  40.599  18.595  0.00 97.00      PROA   
ATOM   4396  HB2 GLU P 289     -20.695  40.748  18.062  0.00 97.00      PROA   
ATOM   4397  CG  GLU P 289     -19.778  38.810  17.606  0.00 97.00      PROA   
ATOM   4398  HG1 GLU P 289     -20.766  38.340  17.414  0.00 97.00      PROA   
ATOM   4399  HG2 GLU P 289     -19.142  38.058  18.120  0.00 97.00      PROA   
ATOM   4400  CD  GLU P 289     -19.155  39.088  16.261  0.00 97.00      PROA   
ATOM   4401  OE1 GLU P 289     -18.067  39.714  16.180  0.00 97.00      PROA   
ATOM   4402  OE2 GLU P 289     -19.740  38.685  15.221  0.00 97.00      PROA   
ATOM   4403  C   GLU P 289     -20.567  40.820  20.902  0.00 97.00      PROA   
ATOM   4404  O   GLU P 289     -21.660  41.140  21.362  0.00 97.00      PROA   
ATOM   4405  N   TRP P 290     -19.459  41.457  21.303  0.00 97.00      PROA   
ATOM   4406  HN  TRP P 290     -18.567  41.232  20.919  0.00 97.00      PROA   
ATOM   4407  CA  TRP P 290     -19.517  42.573  22.231  0.00 97.00      PROA   
ATOM   4408  HA  TRP P 290     -20.541  42.843  22.442  0.00 97.00      PROA   
ATOM   4409  CB  TRP P 290     -18.823  42.253  23.581  0.00 97.00      PROA   
ATOM   4410  HB1 TRP P 290     -18.543  43.197  24.096  0.00 97.00      PROA   
ATOM   4411  HB2 TRP P 290     -17.871  41.721  23.365  0.00 97.00      PROA   
ATOM   4412  CG  TRP P 290     -19.627  41.451  24.559  0.00 97.00      PROA   
ATOM   4413  CD1 TRP P 290     -19.725  40.087  24.669  0.00 97.00      PROA   
ATOM   4414  HD1 TRP P 290     -19.399  39.387  23.915  0.00 97.00      PROA   
ATOM   4415  NE1 TRP P 290     -20.360  39.762  25.849  0.00 97.00      PROA   
ATOM   4416  HE1 TRP P 290     -20.621  38.870  26.148  0.00 97.00      PROA   
ATOM   4417  CE2 TRP P 290     -20.713  40.908  26.498  0.00 97.00      PROA   
ATOM   4418  CD2 TRP P 290     -20.313  42.000  25.697  0.00 97.00      PROA   
ATOM   4419  CE3 TRP P 290     -20.599  43.302  26.115  0.00 97.00      PROA   
ATOM   4420  HE3 TRP P 290     -20.310  44.152  25.515  0.00 97.00      PROA   
ATOM   4421  CZ3 TRP P 290     -21.328  43.481  27.294  0.00 97.00      PROA   
ATOM   4422  HZ3 TRP P 290     -21.610  44.476  27.605  0.00 97.00      PROA   
ATOM   4423  CZ2 TRP P 290     -21.317  41.096  27.726  0.00 97.00      PROA   
ATOM   4424  HZ2 TRP P 290     -21.538  40.261  28.375  0.00 97.00      PROA   
ATOM   4425  CH2 TRP P 290     -21.679  42.396  28.088  0.00 97.00      PROA   
ATOM   4426  HH2 TRP P 290     -22.226  42.567  29.003  0.00 97.00      PROA   
ATOM   4427  C   TRP P 290     -18.909  43.822  21.628  0.00 97.00      PROA   
ATOM   4428  O   TRP P 290     -17.921  43.772  20.897  0.00 97.00      PROA   
ATOM   4429  N   GLU P 291     -19.489  44.981  21.956  0.00 97.00      PROA   
ATOM   4430  HN  GLU P 291     -20.323  44.978  22.502  0.00 97.00      PROA   
ATOM   4431  CA  GLU P 291     -19.002  46.286  21.562  0.00 97.00      PROA   
ATOM   4432  HA  GLU P 291     -18.032  46.210  21.095  0.00 97.00      PROA   
ATOM   4433  CB  GLU P 291     -19.995  46.966  20.584  0.00 97.00      PROA   
ATOM   4434  HB1 GLU P 291     -19.659  48.000  20.356  0.00 97.00      PROA   
ATOM   4435  HB2 GLU P 291     -20.990  47.030  21.075  0.00 97.00      PROA   
ATOM   4436  CG  GLU P 291     -20.161  46.212  19.237  0.00 97.00      PROA   
ATOM   4437  HG1 GLU P 291     -20.417  45.146  19.414  0.00 97.00      PROA   
ATOM   4438  HG2 GLU P 291     -19.220  46.261  18.649  0.00 97.00      PROA   
ATOM   4439  CD  GLU P 291     -21.268  46.821  18.389  0.00 97.00      PROA   
ATOM   4440  OE1 GLU P 291     -22.279  46.113  18.125  0.00 97.00      PROA   
ATOM   4441  OE2 GLU P 291     -21.146  48.010  18.020  0.00 97.00      PROA   
ATOM   4442  C   GLU P 291     -18.840  47.129  22.819  0.00 97.00      PROA   
ATOM   4443  O   GLU P 291     -19.494  46.893  23.834  0.00 97.00      PROA   
ATOM   4444  N   SER P 292     -17.956  48.136  22.822  0.00 97.00      PROA   
ATOM   4445  HN  SER P 292     -17.379  48.319  22.029  0.00 97.00      PROA   
ATOM   4446  CA  SER P 292     -17.901  49.080  23.929  0.00 97.00      PROA   
ATOM   4447  HA  SER P 292     -18.910  49.246  24.277  0.00 97.00      PROA   
ATOM   4448  CB  SER P 292     -17.024  48.633  25.137  0.00 97.00      PROA   
ATOM   4449  HB1 SER P 292     -17.320  47.587  25.364  0.00 97.00      PROA   
ATOM   4450  HB2 SER P 292     -17.250  49.260  26.026  0.00 97.00      PROA   
ATOM   4451  OG  SER P 292     -15.615  48.672  24.901  0.00 97.00      PROA   
ATOM   4452  HG1 SER P 292     -15.332  47.756  24.872  0.00 97.00      PROA   
ATOM   4453  C   SER P 292     -17.397  50.410  23.446  0.00 97.00      PROA   
ATOM   4454  O   SER P 292     -16.598  50.481  22.518  0.00 97.00      PROA   
ATOM   4455  N   ASN P 293     -17.868  51.516  24.054  0.00 97.00      PROA   
ATOM   4456  HN  ASN P 293     -18.514  51.387  24.803  0.00 97.00      PROA   
ATOM   4457  CA  ASN P 293     -17.340  52.870  23.893  0.00 97.00      PROA   
ATOM   4458  HA  ASN P 293     -17.940  53.499  24.535  0.00 97.00      PROA   
ATOM   4459  CB  ASN P 293     -15.868  52.955  24.388  0.00 97.00      PROA   
ATOM   4460  HB1 ASN P 293     -15.528  54.013  24.391  0.00 97.00      PROA   
ATOM   4461  HB2 ASN P 293     -15.219  52.378  23.694  0.00 97.00      PROA   
ATOM   4462  CG  ASN P 293     -15.703  52.417  25.808  0.00 97.00      PROA   
ATOM   4463  OD1 ASN P 293     -16.585  52.458  26.671  0.00 97.00      PROA   
ATOM   4464  ND2 ASN P 293     -14.499  51.860  26.071  0.00 97.00      PROA   
ATOM   4465 HD21 ASN P 293     -14.328  51.518  26.994  0.00 97.00      PROA   
ATOM   4466 HD22 ASN P 293     -13.833  51.761  25.331  0.00 97.00      PROA   
ATOM   4467  C   ASN P 293     -17.432  53.526  22.500  0.00 97.00      PROA   
ATOM   4468  O   ASN P 293     -17.330  54.742  22.378  0.00 97.00      PROA   
ATOM   4469  N   GLY P 294     -17.617  52.737  21.424  0.00 97.00      PROA   
ATOM   4470  HN  GLY P 294     -17.710  51.762  21.608  0.00 97.00      PROA   
ATOM   4471  CA  GLY P 294     -17.470  53.140  20.028  0.00 97.00      PROA   
ATOM   4472  HA1 GLY P 294     -16.989  54.105  19.972  0.00 97.00      PROA   
ATOM   4473  HA2 GLY P 294     -18.453  53.137  19.581  0.00 97.00      PROA   
ATOM   4474  C   GLY P 294     -16.615  52.191  19.213  0.00 97.00      PROA   
ATOM   4475  O   GLY P 294     -16.310  52.470  18.059  0.00 97.00      PROA   
ATOM   4476  N   GLN P 295     -16.209  51.032  19.771  0.00 97.00      PROA   
ATOM   4477  HN  GLN P 295     -16.390  50.815  20.727  0.00 97.00      PROA   
ATOM   4478  CA  GLN P 295     -15.476  50.006  19.049  0.00 97.00      PROA   
ATOM   4479  HA  GLN P 295     -15.535  50.212  17.991  0.00 97.00      PROA   
ATOM   4480  CB  GLN P 295     -13.980  49.971  19.488  0.00 97.00      PROA   
ATOM   4481  HB1 GLN P 295     -13.518  50.939  19.201  0.00 97.00      PROA   
ATOM   4482  HB2 GLN P 295     -13.460  49.174  18.915  0.00 97.00      PROA   
ATOM   4483  CG  GLN P 295     -13.753  49.755  21.012  0.00 97.00      PROA   
ATOM   4484  HG1 GLN P 295     -14.374  48.920  21.402  0.00 97.00      PROA   
ATOM   4485  HG2 GLN P 295     -14.038  50.673  21.570  0.00 97.00      PROA   
ATOM   4486  CD  GLN P 295     -12.295  49.440  21.360  0.00 97.00      PROA   
ATOM   4487  OE1 GLN P 295     -11.577  50.253  21.942  0.00 97.00      PROA   
ATOM   4488  NE2 GLN P 295     -11.843  48.216  21.013  0.00 97.00      PROA   
ATOM   4489 HE21 GLN P 295     -10.892  47.976  21.209  0.00 97.00      PROA   
ATOM   4490 HE22 GLN P 295     -12.481  47.553  20.623  0.00 97.00      PROA   
ATOM   4491  C   GLN P 295     -16.074  48.619  19.304  0.00 97.00      PROA   
ATOM   4492  O   GLN P 295     -16.688  48.405  20.352  0.00 97.00      PROA   
ATOM   4493  N   PRO P 296     -15.920  47.622  18.430  0.00 97.00      PROA   
ATOM   4494  CD  PRO P 296     -15.626  47.811  17.011  0.00 97.00      PROA   
ATOM   4495  HD1 PRO P 296     -14.566  48.125  16.900  0.00 97.00      PROA   
ATOM   4496  HD2 PRO P 296     -16.306  48.563  16.557  0.00 97.00      PROA   
ATOM   4497  CA  PRO P 296     -15.860  46.206  18.809  0.00 97.00      PROA   
ATOM   4498  HA  PRO P 296     -16.864  45.919  19.085  0.00 97.00      PROA   
ATOM   4499  CB  PRO P 296     -15.373  45.496  17.533  0.00 97.00      PROA   
ATOM   4500  HB1 PRO P 296     -15.789  44.470  17.451  0.00 97.00      PROA   
ATOM   4501  HB2 PRO P 296     -14.263  45.441  17.520  0.00 97.00      PROA   
ATOM   4502  CG  PRO P 296     -15.842  46.423  16.408  0.00 97.00      PROA   
ATOM   4503  HG1 PRO P 296     -15.282  46.272  15.460  0.00 97.00      PROA   
ATOM   4504  HG2 PRO P 296     -16.928  46.269  16.231  0.00 97.00      PROA   
ATOM   4505  C   PRO P 296     -14.987  45.907  20.024  0.00 97.00      PROA   
ATOM   4506  O   PRO P 296     -13.903  46.475  20.147  0.00 97.00      PROA   
ATOM   4507  N   GLU P 297     -15.433  45.037  20.941  0.00 97.00      PROA   
ATOM   4508  HN  GLU P 297     -16.300  44.564  20.806  0.00 97.00      PROA   
ATOM   4509  CA  GLU P 297     -14.710  44.731  22.157  0.00 97.00      PROA   
ATOM   4510  HA  GLU P 297     -14.232  45.641  22.489  0.00 97.00      PROA   
ATOM   4511  CB  GLU P 297     -15.697  44.297  23.267  0.00 97.00      PROA   
ATOM   4512  HB1 GLU P 297     -16.251  43.399  22.920  0.00 97.00      PROA   
ATOM   4513  HB2 GLU P 297     -16.440  45.116  23.376  0.00 97.00      PROA   
ATOM   4514  CG  GLU P 297     -15.079  44.009  24.656  0.00 97.00      PROA   
ATOM   4515  HG1 GLU P 297     -14.478  43.075  24.644  0.00 97.00      PROA   
ATOM   4516  HG2 GLU P 297     -15.905  43.893  25.389  0.00 97.00      PROA   
ATOM   4517  CD  GLU P 297     -14.208  45.148  25.142  0.00 97.00      PROA   
ATOM   4518  OE1 GLU P 297     -14.741  46.272  25.252  0.00 97.00      PROA   
ATOM   4519  OE2 GLU P 297     -12.986  44.964  25.384  0.00 97.00      PROA   
ATOM   4520  C   GLU P 297     -13.587  43.713  21.960  0.00 97.00      PROA   
ATOM   4521  O   GLU P 297     -13.554  42.939  21.010  0.00 97.00      PROA   
ATOM   4522  N   ASN P 298     -12.604  43.694  22.870  0.00 97.00      PROA   
ATOM   4523  HN  ASN P 298     -12.685  44.251  23.693  0.00 97.00      PROA   
ATOM   4524  CA  ASN P 298     -11.315  43.082  22.640  0.00 97.00      PROA   
ATOM   4525  HA  ASN P 298     -11.126  43.022  21.578  0.00 97.00      PROA   
ATOM   4526  CB  ASN P 298     -10.217  43.967  23.303  0.00 97.00      PROA   
ATOM   4527  HB1 ASN P 298      -9.211  43.618  22.987  0.00 97.00      PROA   
ATOM   4528  HB2 ASN P 298     -10.278  43.903  24.411  0.00 97.00      PROA   
ATOM   4529  CG  ASN P 298     -10.344  45.436  22.890  0.00 97.00      PROA   
ATOM   4530  OD1 ASN P 298      -9.759  45.887  21.906  0.00 97.00      PROA   
ATOM   4531  ND2 ASN P 298     -11.085  46.243  23.683  0.00 97.00      PROA   
ATOM   4532 HD21 ASN P 298     -11.134  47.211  23.437  0.00 97.00      PROA   
ATOM   4533 HD22 ASN P 298     -11.644  45.849  24.413  0.00 97.00      PROA   
ATOM   4534  C   ASN P 298     -11.219  41.660  23.200  0.00 97.00      PROA   
ATOM   4535  O   ASN P 298     -10.178  41.018  23.107  0.00 97.00      PROA   
ATOM   4536  N   ASN P 299     -12.294  41.107  23.809  0.00 97.00      PROA   
ATOM   4537  HN  ASN P 299     -13.143  41.628  23.849  0.00 97.00      PROA   
ATOM   4538  CA  ASN P 299     -12.144  39.873  24.576  0.00 97.00      PROA   
ATOM   4539  HA  ASN P 299     -11.523  39.197  24.006  0.00 97.00      PROA   
ATOM   4540  CB  ASN P 299     -11.450  40.218  25.932  0.00 97.00      PROA   
ATOM   4541  HB1 ASN P 299     -12.155  40.766  26.593  0.00 97.00      PROA   
ATOM   4542  HB2 ASN P 299     -10.587  40.889  25.733  0.00 97.00      PROA   
ATOM   4543  CG  ASN P 299     -10.882  38.999  26.651  0.00 97.00      PROA   
ATOM   4544  OD1 ASN P 299     -10.739  37.902  26.106  0.00 97.00      PROA   
ATOM   4545  ND2 ASN P 299     -10.542  39.189  27.942  0.00 97.00      PROA   
ATOM   4546 HD21 ASN P 299     -10.775  40.056  28.383  0.00 97.00      PROA   
ATOM   4547 HD22 ASN P 299     -10.014  38.489  28.422  0.00 97.00      PROA   
ATOM   4548  C   ASN P 299     -13.467  39.128  24.821  0.00 97.00      PROA   
ATOM   4549  O   ASN P 299     -13.766  38.692  25.933  0.00 97.00      PROA   
ATOM   4550  N   TYR P 300     -14.314  38.945  23.788  0.00 97.00      PROA   
ATOM   4551  HN  TYR P 300     -14.099  39.277  22.873  0.00 97.00      PROA   
ATOM   4552  CA  TYR P 300     -15.559  38.192  23.926  0.00 97.00      PROA   
ATOM   4553  HA  TYR P 300     -15.849  38.206  24.966  0.00 97.00      PROA   
ATOM   4554  CB  TYR P 300     -16.761  38.846  23.192  0.00 97.00      PROA   
ATOM   4555  HB1 TYR P 300     -17.029  39.763  23.759  0.00 97.00      PROA   
ATOM   4556  HB2 TYR P 300     -17.647  38.177  23.205  0.00 97.00      PROA   
ATOM   4557  CG  TYR P 300     -16.489  39.259  21.766  0.00 97.00      PROA   
ATOM   4558  CD1 TYR P 300     -16.808  38.400  20.698  0.00 97.00      PROA   
ATOM   4559  HD1 TYR P 300     -17.170  37.403  20.901  0.00 97.00      PROA   
ATOM   4560  CE1 TYR P 300     -16.688  38.837  19.368  0.00 97.00      PROA   
ATOM   4561  HE1 TYR P 300     -16.935  38.176  18.552  0.00 97.00      PROA   
ATOM   4562  CZ  TYR P 300     -16.267  40.143  19.095  0.00 97.00      PROA   
ATOM   4563  OH  TYR P 300     -16.206  40.629  17.773  0.00 97.00      PROA   
ATOM   4564  HH  TYR P 300     -16.867  40.174  17.247  0.00 97.00      PROA   
ATOM   4565  CD2 TYR P 300     -16.050  40.562  21.473  0.00 97.00      PROA   
ATOM   4566  HD2 TYR P 300     -15.817  41.247  22.275  0.00 97.00      PROA   
ATOM   4567  CE2 TYR P 300     -15.943  41.001  20.147  0.00 97.00      PROA   
ATOM   4568  HE2 TYR P 300     -15.631  42.011  19.927  0.00 97.00      PROA   
ATOM   4569  C   TYR P 300     -15.434  36.705  23.590  0.00 97.00      PROA   
ATOM   4570  O   TYR P 300     -14.743  36.301  22.656  0.00 97.00      PROA   
ATOM   4571  N   LYS P 301     -16.078  35.827  24.389  0.00 97.00      PROA   
ATOM   4572  HN  LYS P 301     -16.604  36.136  25.177  0.00 97.00      PROA   
ATOM   4573  CA  LYS P 301     -15.959  34.386  24.237  0.00 97.00      PROA   
ATOM   4574  HA  LYS P 301     -15.391  34.136  23.353  0.00 97.00      PROA   
ATOM   4575  CB  LYS P 301     -15.271  33.803  25.501  0.00 97.00      PROA   
ATOM   4576  HB1 LYS P 301     -15.162  32.700  25.416  0.00 97.00      PROA   
ATOM   4577  HB2 LYS P 301     -15.942  33.996  26.365  0.00 97.00      PROA   
ATOM   4578  CG  LYS P 301     -13.905  34.427  25.869  0.00 97.00      PROA   
ATOM   4579  HG1 LYS P 301     -13.732  34.207  26.944  0.00 97.00      PROA   
ATOM   4580  HG2 LYS P 301     -13.930  35.535  25.803  0.00 97.00      PROA   
ATOM   4581  CD  LYS P 301     -12.692  33.876  25.092  0.00 97.00      PROA   
ATOM   4582  HD1 LYS P 301     -12.748  32.766  25.086  0.00 97.00      PROA   
ATOM   4583  HD2 LYS P 301     -11.787  34.158  25.672  0.00 97.00      PROA   
ATOM   4584  CE  LYS P 301     -12.551  34.407  23.660  0.00 97.00      PROA   
ATOM   4585  HE1 LYS P 301     -12.596  35.517  23.666  0.00 97.00      PROA   
ATOM   4586  HE2 LYS P 301     -13.346  34.002  22.997  0.00 97.00      PROA   
ATOM   4587  NZ  LYS P 301     -11.246  34.019  23.097  0.00 97.00      PROA   
ATOM   4588  HZ1 LYS P 301     -11.138  32.985  23.116  0.00 97.00      PROA   
ATOM   4589  HZ2 LYS P 301     -10.510  34.453  23.690  0.00 97.00      PROA   
ATOM   4590  HZ3 LYS P 301     -11.132  34.362  22.122  0.00 97.00      PROA   
ATOM   4591  C   LYS P 301     -17.339  33.754  24.058  0.00 97.00      PROA   
ATOM   4592  O   LYS P 301     -18.104  33.609  25.008  0.00 97.00      PROA   
ATOM   4593  N   THR P 302     -17.686  33.337  22.824  0.00 97.00      PROA   
ATOM   4594  HN  THR P 302     -17.040  33.398  22.067  0.00 97.00      PROA   
ATOM   4595  CA  THR P 302     -19.073  33.057  22.437  0.00 97.00      PROA   
ATOM   4596  HA  THR P 302     -19.732  33.326  23.250  0.00 97.00      PROA   
ATOM   4597  CB  THR P 302     -19.500  33.898  21.228  0.00 97.00      PROA   
ATOM   4598  HB  THR P 302     -18.869  33.654  20.347  0.00 97.00      PROA   
ATOM   4599  OG1 THR P 302     -19.366  35.283  21.522  0.00 97.00      PROA   
ATOM   4600  HG1 THR P 302     -19.802  35.746  20.802  0.00 97.00      PROA   
ATOM   4601  CG2 THR P 302     -20.977  33.696  20.887  0.00 97.00      PROA   
ATOM   4602 HG21 THR P 302     -21.601  33.934  21.775  0.00 97.00      PROA   
ATOM   4603 HG22 THR P 302     -21.190  32.654  20.566  0.00 97.00      PROA   
ATOM   4604 HG23 THR P 302     -21.283  34.363  20.053  0.00 97.00      PROA   
ATOM   4605  C   THR P 302     -19.320  31.586  22.117  0.00 97.00      PROA   
ATOM   4606  O   THR P 302     -18.578  30.978  21.348  0.00 97.00      PROA   
ATOM   4607  N   THR P 303     -20.372  30.958  22.699  0.00 97.00      PROA   
ATOM   4608  HN  THR P 303     -20.943  31.460  23.343  0.00 97.00      PROA   
ATOM   4609  CA  THR P 303     -20.770  29.572  22.401  0.00 97.00      PROA   
ATOM   4610  HA  THR P 303     -19.847  29.023  22.282  0.00 97.00      PROA   
ATOM   4611  CB  THR P 303     -21.571  28.831  23.501  0.00 97.00      PROA   
ATOM   4612  HB  THR P 303     -21.564  27.742  23.280  0.00 97.00      PROA   
ATOM   4613  OG1 THR P 303     -22.933  29.231  23.638  0.00 97.00      PROA   
ATOM   4614  HG1 THR P 303     -23.380  28.845  22.881  0.00 97.00      PROA   
ATOM   4615  CG2 THR P 303     -20.912  29.029  24.861  0.00 97.00      PROA   
ATOM   4616 HG21 THR P 303     -20.913  30.101  25.154  0.00 97.00      PROA   
ATOM   4617 HG22 THR P 303     -19.862  28.666  24.838  0.00 97.00      PROA   
ATOM   4618 HG23 THR P 303     -21.454  28.456  25.643  0.00 97.00      PROA   
ATOM   4619  C   THR P 303     -21.583  29.439  21.114  0.00 97.00      PROA   
ATOM   4620  O   THR P 303     -22.284  30.367  20.718  0.00 97.00      PROA   
ATOM   4621  N   PRO P 304     -21.581  28.295  20.441  0.00 97.00      PROA   
ATOM   4622  CD  PRO P 304     -20.438  27.381  20.387  0.00 97.00      PROA   
ATOM   4623  HD1 PRO P 304     -20.395  26.793  21.329  0.00 97.00      PROA   
ATOM   4624  HD2 PRO P 304     -19.485  27.933  20.242  0.00 97.00      PROA   
ATOM   4625  CA  PRO P 304     -22.716  27.817  19.643  0.00 97.00      PROA   
ATOM   4626  HA  PRO P 304     -22.780  28.505  18.813  0.00 97.00      PROA   
ATOM   4627  CB  PRO P 304     -22.278  26.402  19.222  0.00 97.00      PROA   
ATOM   4628  HB1 PRO P 304     -22.708  26.108  18.240  0.00 97.00      PROA   
ATOM   4629  HB2 PRO P 304     -22.587  25.658  19.987  0.00 97.00      PROA   
ATOM   4630  CG  PRO P 304     -20.748  26.483  19.192  0.00 97.00      PROA   
ATOM   4631  HG1 PRO P 304     -20.257  25.489  19.265  0.00 97.00      PROA   
ATOM   4632  HG2 PRO P 304     -20.419  26.987  18.258  0.00 97.00      PROA   
ATOM   4633  C   PRO P 304     -24.086  27.806  20.357  0.00 97.00      PROA   
ATOM   4634  O   PRO P 304     -24.081  27.691  21.589  0.00 97.00      PROA   
ATOM   4635  N   PRO P 305     -25.240  27.927  19.687  0.00 97.00      PROA   
ATOM   4636  CD  PRO P 305     -25.320  28.383  18.294  0.00 97.00      PROA   
ATOM   4637  HD1 PRO P 305     -24.933  27.583  17.627  0.00 97.00      PROA   
ATOM   4638  HD2 PRO P 305     -24.754  29.327  18.141  0.00 97.00      PROA   
ATOM   4639  CA  PRO P 305     -26.566  27.542  20.196  0.00 97.00      PROA   
ATOM   4640  HA  PRO P 305     -26.854  28.322  20.885  0.00 97.00      PROA   
ATOM   4641  CB  PRO P 305     -27.459  27.547  18.943  0.00 97.00      PROA   
ATOM   4642  HB1 PRO P 305     -28.518  27.788  19.177  0.00 97.00      PROA   
ATOM   4643  HB2 PRO P 305     -27.415  26.563  18.429  0.00 97.00      PROA   
ATOM   4644  CG  PRO P 305     -26.812  28.601  18.043  0.00 97.00      PROA   
ATOM   4645  HG1 PRO P 305     -27.095  28.492  16.975  0.00 97.00      PROA   
ATOM   4646  HG2 PRO P 305     -27.105  29.616  18.389  0.00 97.00      PROA   
ATOM   4647  C   PRO P 305     -26.706  26.241  20.990  0.00 97.00      PROA   
ATOM   4648  O   PRO P 305     -26.343  25.178  20.492  0.00 97.00      PROA   
ATOM   4649  N   VAL P 306     -27.295  26.295  22.202  0.00 97.00      PROA   
ATOM   4650  HN  VAL P 306     -27.494  27.195  22.581  0.00 97.00      PROA   
ATOM   4651  CA  VAL P 306     -27.630  25.140  23.029  0.00 97.00      PROA   
ATOM   4652  HA  VAL P 306     -27.849  24.310  22.373  0.00 97.00      PROA   
ATOM   4653  CB  VAL P 306     -26.501  24.727  23.986  0.00 97.00      PROA   
ATOM   4654  HB  VAL P 306     -26.898  24.133  24.837  0.00 97.00      PROA   
ATOM   4655  CG1 VAL P 306     -25.508  23.806  23.254  0.00 97.00      PROA   
ATOM   4656 HG11 VAL P 306     -24.970  24.364  22.458  0.00 97.00      PROA   
ATOM   4657 HG12 VAL P 306     -26.032  22.948  22.781  0.00 97.00      PROA   
ATOM   4658 HG13 VAL P 306     -24.759  23.402  23.969  0.00 97.00      PROA   
ATOM   4659  CG2 VAL P 306     -25.779  25.979  24.528  0.00 97.00      PROA   
ATOM   4660 HG21 VAL P 306     -26.493  26.727  24.935  0.00 97.00      PROA   
ATOM   4661 HG22 VAL P 306     -25.196  26.470  23.719  0.00 97.00      PROA   
ATOM   4662 HG23 VAL P 306     -25.056  25.693  25.321  0.00 97.00      PROA   
ATOM   4663  C   VAL P 306     -28.896  25.378  23.863  0.00 97.00      PROA   
ATOM   4664  O   VAL P 306     -29.001  26.373  24.581  0.00 97.00      PROA   
ATOM   4665  N   LEU P 307     -29.864  24.431  23.833  0.00 97.00      PROA   
ATOM   4666  HN  LEU P 307     -29.730  23.655  23.222  0.00 97.00      PROA   
ATOM   4667  CA  LEU P 307     -31.131  24.361  24.580  0.00 97.00      PROA   
ATOM   4668  HA  LEU P 307     -31.882  24.777  23.926  0.00 97.00      PROA   
ATOM   4669  CB  LEU P 307     -31.483  22.859  24.786  0.00 97.00      PROA   
ATOM   4670  HB1 LEU P 307     -30.606  22.368  25.259  0.00 97.00      PROA   
ATOM   4671  HB2 LEU P 307     -31.619  22.396  23.785  0.00 97.00      PROA   
ATOM   4672  CG  LEU P 307     -32.725  22.514  25.642  0.00 97.00      PROA   
ATOM   4673  HG  LEU P 307     -32.610  22.945  26.660  0.00 97.00      PROA   
ATOM   4674  CD1 LEU P 307     -34.019  23.062  25.031  0.00 97.00      PROA   
ATOM   4675 HD11 LEU P 307     -34.175  22.641  24.015  0.00 97.00      PROA   
ATOM   4676 HD12 LEU P 307     -33.994  24.169  24.933  0.00 97.00      PROA   
ATOM   4677 HD13 LEU P 307     -34.896  22.786  25.654  0.00 97.00      PROA   
ATOM   4678  CD2 LEU P 307     -32.851  20.991  25.797  0.00 97.00      PROA   
ATOM   4679 HD21 LEU P 307     -31.934  20.553  26.246  0.00 97.00      PROA   
ATOM   4680 HD22 LEU P 307     -33.007  20.517  24.804  0.00 97.00      PROA   
ATOM   4681 HD23 LEU P 307     -33.720  20.731  26.439  0.00 97.00      PROA   
ATOM   4682  C   LEU P 307     -31.276  25.129  25.909  0.00 97.00      PROA   
ATOM   4683  O   LEU P 307     -30.499  24.949  26.853  0.00 97.00      PROA   
ATOM   4684  N   ASP P 308     -32.287  26.013  26.011  0.00 97.00      PROA   
ATOM   4685  HN  ASP P 308     -32.878  26.169  25.223  0.00 97.00      PROA   
ATOM   4686  CA  ASP P 308     -32.492  26.938  27.108  0.00 97.00      PROA   
ATOM   4687  HA  ASP P 308     -31.584  27.006  27.689  0.00 97.00      PROA   
ATOM   4688  CB  ASP P 308     -32.754  28.327  26.469  0.00 97.00      PROA   
ATOM   4689  HB1 ASP P 308     -33.641  28.318  25.800  0.00 97.00      PROA   
ATOM   4690  HB2 ASP P 308     -31.875  28.582  25.840  0.00 97.00      PROA   
ATOM   4691  CG  ASP P 308     -32.919  29.415  27.499  0.00 97.00      PROA   
ATOM   4692  OD1 ASP P 308     -32.165  29.420  28.499  0.00 97.00      PROA   
ATOM   4693  OD2 ASP P 308     -33.822  30.264  27.330  0.00 97.00      PROA   
ATOM   4694  C   ASP P 308     -33.592  26.547  28.114  0.00 97.00      PROA   
ATOM   4695  O   ASP P 308     -33.382  25.746  29.029  0.00 97.00      PROA   
ATOM   4696  N   SER P 309     -34.789  27.165  27.988  0.00 97.00      PROA   
ATOM   4697  HN  SER P 309     -34.895  27.815  27.239  0.00 97.00      PROA   
ATOM   4698  CA  SER P 309     -35.706  27.325  29.112  0.00 97.00      PROA   
ATOM   4699  HA  SER P 309     -35.611  26.475  29.772  0.00 97.00      PROA   
ATOM   4700  CB  SER P 309     -35.409  28.637  29.919  0.00 97.00      PROA   
ATOM   4701  HB1 SER P 309     -34.348  28.615  30.249  0.00 97.00      PROA   
ATOM   4702  HB2 SER P 309     -36.032  28.654  30.838  0.00 97.00      PROA   
ATOM   4703  OG  SER P 309     -35.638  29.844  29.174  0.00 97.00      PROA   
ATOM   4704  HG1 SER P 309     -34.913  29.959  28.555  0.00 97.00      PROA   
ATOM   4705  C   SER P 309     -37.162  27.340  28.678  0.00 97.00      PROA   
ATOM   4706  O   SER P 309     -38.044  27.752  29.433  0.00 97.00      PROA   
ATOM   4707  N   ASP P 310     -37.443  26.862  27.454  0.00 97.00      PROA   
ATOM   4708  HN  ASP P 310     -36.686  26.661  26.836  0.00 97.00      PROA   
ATOM   4709  CA  ASP P 310     -38.780  26.725  26.894  0.00 97.00      PROA   
ATOM   4710  HA  ASP P 310     -39.341  26.064  27.538  0.00 97.00      PROA   
ATOM   4711  CB  ASP P 310     -39.544  28.089  26.816  0.00 97.00      PROA   
ATOM   4712  HB1 ASP P 310     -39.801  28.440  27.839  0.00 97.00      PROA   
ATOM   4713  HB2 ASP P 310     -40.505  27.937  26.281  0.00 97.00      PROA   
ATOM   4714  CG  ASP P 310     -38.792  29.178  26.091  0.00 97.00      PROA   
ATOM   4715  OD1 ASP P 310     -38.222  28.933  25.005  0.00 97.00      PROA   
ATOM   4716  OD2 ASP P 310     -38.879  30.358  26.530  0.00 97.00      PROA   
ATOM   4717  C   ASP P 310     -38.697  26.008  25.538  0.00 97.00      PROA   
ATOM   4718  O   ASP P 310     -39.503  26.208  24.635  0.00 97.00      PROA   
ATOM   4719  N   GLY P 311     -37.688  25.123  25.365  0.00 97.00      PROA   
ATOM   4720  HN  GLY P 311     -37.105  24.890  26.139  0.00 97.00      PROA   
ATOM   4721  CA  GLY P 311     -37.402  24.440  24.098  0.00 97.00      PROA   
ATOM   4722  HA1 GLY P 311     -38.308  24.343  23.518  0.00 97.00      PROA   
ATOM   4723  HA2 GLY P 311     -36.962  23.481  24.330  0.00 97.00      PROA   
ATOM   4724  C   GLY P 311     -36.406  25.173  23.239  0.00 97.00      PROA   
ATOM   4725  O   GLY P 311     -35.508  24.572  22.659  0.00 97.00      PROA   
ATOM   4726  N   SER P 312     -36.546  26.502  23.145  0.00 97.00      PROA   
ATOM   4727  HN  SER P 312     -37.347  26.922  23.565  0.00 97.00      PROA   
ATOM   4728  CA  SER P 312     -35.647  27.431  22.462  0.00 97.00      PROA   
ATOM   4729  HA  SER P 312     -35.768  27.246  21.405  0.00 97.00      PROA   
ATOM   4730  CB  SER P 312     -36.033  28.900  22.732  0.00 97.00      PROA   
ATOM   4731  HB1 SER P 312     -35.476  29.592  22.064  0.00 97.00      PROA   
ATOM   4732  HB2 SER P 312     -35.795  29.155  23.787  0.00 97.00      PROA   
ATOM   4733  OG  SER P 312     -37.426  29.104  22.528  0.00 97.00      PROA   
ATOM   4734  HG1 SER P 312     -37.801  28.971  23.402  0.00 97.00      PROA   
ATOM   4735  C   SER P 312     -34.153  27.319  22.758  0.00 97.00      PROA   
ATOM   4736  O   SER P 312     -33.710  26.742  23.753  0.00 97.00      PROA   
ATOM   4737  N   PHE P 313     -33.315  27.924  21.901  0.00 97.00      PROA   
ATOM   4738  HN  PHE P 313     -33.660  28.417  21.106  0.00 97.00      PROA   
ATOM   4739  CA  PHE P 313     -31.882  28.019  22.097  0.00 97.00      PROA   
ATOM   4740  HA  PHE P 313     -31.525  27.064  22.453  0.00 97.00      PROA   
ATOM   4741  CB  PHE P 313     -31.173  28.383  20.766  0.00 97.00      PROA   
ATOM   4742  HB1 PHE P 313     -30.070  28.444  20.889  0.00 97.00      PROA   
ATOM   4743  HB2 PHE P 313     -31.545  29.374  20.430  0.00 97.00      PROA   
ATOM   4744  CG  PHE P 313     -31.448  27.383  19.677  0.00 97.00      PROA   
ATOM   4745  CD1 PHE P 313     -32.019  27.793  18.459  0.00 97.00      PROA   
ATOM   4746  HD1 PHE P 313     -32.292  28.828  18.318  0.00 97.00      PROA   
ATOM   4747  CE1 PHE P 313     -32.237  26.873  17.426  0.00 97.00      PROA   
ATOM   4748  HE1 PHE P 313     -32.687  27.201  16.501  0.00 97.00      PROA   
ATOM   4749  CZ  PHE P 313     -31.880  25.531  17.600  0.00 97.00      PROA   
ATOM   4750  HZ  PHE P 313     -32.055  24.819  16.807  0.00 97.00      PROA   
ATOM   4751  CD2 PHE P 313     -31.076  26.037  19.833  0.00 97.00      PROA   
ATOM   4752  HD2 PHE P 313     -30.616  25.711  20.753  0.00 97.00      PROA   
ATOM   4753  CE2 PHE P 313     -31.296  25.113  18.803  0.00 97.00      PROA   
ATOM   4754  HE2 PHE P 313     -31.016  24.078  18.936  0.00 97.00      PROA   
ATOM   4755  C   PHE P 313     -31.464  29.069  23.128  0.00 97.00      PROA   
ATOM   4756  O   PHE P 313     -32.155  30.056  23.378  0.00 97.00      PROA   
ATOM   4757  N   PHE P 314     -30.268  28.897  23.729  0.00 97.00      PROA   
ATOM   4758  HN  PHE P 314     -29.760  28.043  23.645  0.00 97.00      PROA   
ATOM   4759  CA  PHE P 314     -29.501  30.022  24.230  0.00 97.00      PROA   
ATOM   4760  HA  PHE P 314     -29.921  30.928  23.820  0.00 97.00      PROA   
ATOM   4761  CB  PHE P 314     -29.428  30.176  25.805  0.00 97.00      PROA   
ATOM   4762  HB1 PHE P 314     -30.461  30.060  26.196  0.00 97.00      PROA   
ATOM   4763  HB2 PHE P 314     -29.166  31.242  25.976  0.00 97.00      PROA   
ATOM   4764  CG  PHE P 314     -28.452  29.430  26.734  0.00 97.00      PROA   
ATOM   4765  CD1 PHE P 314     -28.851  29.340  28.084  0.00 97.00      PROA   
ATOM   4766  HD1 PHE P 314     -29.838  29.673  28.368  0.00 97.00      PROA   
ATOM   4767  CE1 PHE P 314     -27.948  29.008  29.101  0.00 97.00      PROA   
ATOM   4768  HE1 PHE P 314     -28.258  29.048  30.134  0.00 97.00      PROA   
ATOM   4769  CZ  PHE P 314     -26.617  28.725  28.788  0.00 97.00      PROA   
ATOM   4770  HZ  PHE P 314     -25.903  28.550  29.579  0.00 97.00      PROA   
ATOM   4771  CD2 PHE P 314     -27.110  29.078  26.448  0.00 97.00      PROA   
ATOM   4772  HD2 PHE P 314     -26.687  29.144  25.457  0.00 97.00      PROA   
ATOM   4773  CE2 PHE P 314     -26.201  28.736  27.457  0.00 97.00      PROA   
ATOM   4774  HE2 PHE P 314     -25.168  28.542  27.209  0.00 97.00      PROA   
ATOM   4775  C   PHE P 314     -28.138  29.885  23.615  0.00 97.00      PROA   
ATOM   4776  O   PHE P 314     -27.747  28.809  23.170  0.00 97.00      PROA   
ATOM   4777  N   LEU P 315     -27.350  30.960  23.634  0.00 97.00      PROA   
ATOM   4778  HN  LEU P 315     -27.706  31.849  23.911  0.00 97.00      PROA   
ATOM   4779  CA  LEU P 315     -25.922  30.858  23.485  0.00 97.00      PROA   
ATOM   4780  HA  LEU P 315     -25.595  29.897  23.855  0.00 97.00      PROA   
ATOM   4781  CB  LEU P 315     -25.472  30.928  22.010  0.00 97.00      PROA   
ATOM   4782  HB1 LEU P 315     -26.171  30.287  21.431  0.00 97.00      PROA   
ATOM   4783  HB2 LEU P 315     -24.467  30.462  21.918  0.00 97.00      PROA   
ATOM   4784  CG  LEU P 315     -25.404  32.295  21.318  0.00 97.00      PROA   
ATOM   4785  HG  LEU P 315     -26.337  32.866  21.509  0.00 97.00      PROA   
ATOM   4786  CD1 LEU P 315     -24.185  33.099  21.767  0.00 97.00      PROA   
ATOM   4787 HD11 LEU P 315     -23.336  32.420  21.991  0.00 97.00      PROA   
ATOM   4788 HD12 LEU P 315     -24.402  33.716  22.666  0.00 97.00      PROA   
ATOM   4789 HD13 LEU P 315     -23.866  33.768  20.939  0.00 97.00      PROA   
ATOM   4790  CD2 LEU P 315     -25.277  32.059  19.811  0.00 97.00      PROA   
ATOM   4791 HD21 LEU P 315     -26.108  31.414  19.454  0.00 97.00      PROA   
ATOM   4792 HD22 LEU P 315     -24.317  31.548  19.581  0.00 97.00      PROA   
ATOM   4793 HD23 LEU P 315     -25.306  33.022  19.257  0.00 97.00      PROA   
ATOM   4794  C   LEU P 315     -25.316  31.888  24.416  0.00 97.00      PROA   
ATOM   4795  O   LEU P 315     -25.956  32.863  24.812  0.00 97.00      PROA   
ATOM   4796  N   TYR P 316     -24.071  31.662  24.849  0.00 97.00      PROA   
ATOM   4797  HN  TYR P 316     -23.535  30.909  24.475  0.00 97.00      PROA   
ATOM   4798  CA  TYR P 316     -23.469  32.421  25.924  0.00 97.00      PROA   
ATOM   4799  HA  TYR P 316     -24.189  33.098  26.361  0.00 97.00      PROA   
ATOM   4800  CB  TYR P 316     -22.901  31.418  26.978  0.00 97.00      PROA   
ATOM   4801  HB1 TYR P 316     -21.803  31.270  26.894  0.00 97.00      PROA   
ATOM   4802  HB2 TYR P 316     -23.383  30.431  26.814  0.00 97.00      PROA   
ATOM   4803  CG  TYR P 316     -23.211  31.861  28.380  0.00 97.00      PROA   
ATOM   4804  CD1 TYR P 316     -23.799  30.971  29.294  0.00 97.00      PROA   
ATOM   4805  HD1 TYR P 316     -23.963  29.943  29.008  0.00 97.00      PROA   
ATOM   4806  CE1 TYR P 316     -24.238  31.424  30.546  0.00 97.00      PROA   
ATOM   4807  HE1 TYR P 316     -24.736  30.739  31.216  0.00 97.00      PROA   
ATOM   4808  CZ  TYR P 316     -24.075  32.769  30.898  0.00 97.00      PROA   
ATOM   4809  OH  TYR P 316     -24.554  33.267  32.122  0.00 97.00      PROA   
ATOM   4810  HH  TYR P 316     -24.864  32.517  32.636  0.00 97.00      PROA   
ATOM   4811  CD2 TYR P 316     -22.977  33.183  28.785  0.00 97.00      PROA   
ATOM   4812  HD2 TYR P 316     -22.484  33.880  28.124  0.00 97.00      PROA   
ATOM   4813  CE2 TYR P 316     -23.437  33.642  30.020  0.00 97.00      PROA   
ATOM   4814  HE2 TYR P 316     -23.328  34.686  30.276  0.00 97.00      PROA   
ATOM   4815  C   TYR P 316     -22.342  33.246  25.331  0.00 97.00      PROA   
ATOM   4816  O   TYR P 316     -21.525  32.718  24.581  0.00 97.00      PROA   
ATOM   4817  N   SER P 317     -22.251  34.555  25.645  0.00 97.00      PROA   
ATOM   4818  HN  SER P 317     -22.938  35.004  26.211  0.00 97.00      PROA   
ATOM   4819  CA  SER P 317     -21.033  35.305  25.366  0.00 97.00      PROA   
ATOM   4820  HA  SER P 317     -20.234  34.629  25.099  0.00 97.00      PROA   
ATOM   4821  CB  SER P 317     -21.187  36.330  24.214  0.00 97.00      PROA   
ATOM   4822  HB1 SER P 317     -21.841  37.175  24.518  0.00 97.00      PROA   
ATOM   4823  HB2 SER P 317     -21.681  35.817  23.361  0.00 97.00      PROA   
ATOM   4824  OG  SER P 317     -19.916  36.821  23.776  0.00 97.00      PROA   
ATOM   4825  HG1 SER P 317     -19.635  36.248  23.059  0.00 97.00      PROA   
ATOM   4826  C   SER P 317     -20.589  36.029  26.623  0.00 97.00      PROA   
ATOM   4827  O   SER P 317     -21.076  37.100  26.991  0.00 97.00      PROA   
ATOM   4828  N   LYS P 318     -19.610  35.457  27.341  0.00 97.00      PROA   
ATOM   4829  HN  LYS P 318     -19.241  34.569  27.076  0.00 97.00      PROA   
ATOM   4830  CA  LYS P 318     -19.026  36.074  28.509  0.00 97.00      PROA   
ATOM   4831  HA  LYS P 318     -19.712  36.818  28.887  0.00 97.00      PROA   
ATOM   4832  CB  LYS P 318     -18.859  35.074  29.685  0.00 97.00      PROA   
ATOM   4833  HB1 LYS P 318     -18.377  34.151  29.300  0.00 97.00      PROA   
ATOM   4834  HB2 LYS P 318     -19.881  34.786  30.012  0.00 97.00      PROA   
ATOM   4835  CG  LYS P 318     -18.052  35.568  30.903  0.00 97.00      PROA   
ATOM   4836  HG1 LYS P 318     -18.545  35.171  31.816  0.00 97.00      PROA   
ATOM   4837  HG2 LYS P 318     -18.095  36.676  30.977  0.00 97.00      PROA   
ATOM   4838  CD  LYS P 318     -16.605  35.040  30.889  0.00 97.00      PROA   
ATOM   4839  HD1 LYS P 318     -16.078  35.364  29.966  0.00 97.00      PROA   
ATOM   4840  HD2 LYS P 318     -16.680  33.932  30.850  0.00 97.00      PROA   
ATOM   4841  CE  LYS P 318     -15.782  35.380  32.136  0.00 97.00      PROA   
ATOM   4842  HE1 LYS P 318     -14.873  34.745  32.201  0.00 97.00      PROA   
ATOM   4843  HE2 LYS P 318     -16.389  35.222  33.053  0.00 97.00      PROA   
ATOM   4844  NZ  LYS P 318     -15.351  36.778  32.113  0.00 97.00      PROA   
ATOM   4845  HZ1 LYS P 318     -16.061  37.421  31.707  0.00 97.00      PROA   
ATOM   4846  HZ2 LYS P 318     -14.464  36.909  31.587  0.00 97.00      PROA   
ATOM   4847  HZ3 LYS P 318     -15.177  37.060  33.099  0.00 97.00      PROA   
ATOM   4848  C   LYS P 318     -17.768  36.844  28.157  0.00 97.00      PROA   
ATOM   4849  O   LYS P 318     -16.815  36.349  27.557  0.00 97.00      PROA   
ATOM   4850  N   LEU P 319     -17.771  38.128  28.519  0.00 97.00      PROA   
ATOM   4851  HN  LEU P 319     -18.549  38.513  29.010  0.00 97.00      PROA   
ATOM   4852  CA  LEU P 319     -16.713  39.070  28.296  0.00 97.00      PROA   
ATOM   4853  HA  LEU P 319     -16.061  38.716  27.510  0.00 97.00      PROA   
ATOM   4854  CB  LEU P 319     -17.371  40.403  27.854  0.00 97.00      PROA   
ATOM   4855  HB1 LEU P 319     -18.222  40.623  28.534  0.00 97.00      PROA   
ATOM   4856  HB2 LEU P 319     -17.807  40.247  26.844  0.00 97.00      PROA   
ATOM   4857  CG  LEU P 319     -16.484  41.654  27.813  0.00 97.00      PROA   
ATOM   4858  HG  LEU P 319     -16.082  41.825  28.835  0.00 97.00      PROA   
ATOM   4859  CD1 LEU P 319     -15.334  41.485  26.816  0.00 97.00      PROA   
ATOM   4860 HD11 LEU P 319     -15.734  41.320  25.793  0.00 97.00      PROA   
ATOM   4861 HD12 LEU P 319     -14.681  40.626  27.079  0.00 97.00      PROA   
ATOM   4862 HD13 LEU P 319     -14.696  42.395  26.803  0.00 97.00      PROA   
ATOM   4863  CD2 LEU P 319     -17.315  42.890  27.445  0.00 97.00      PROA   
ATOM   4864 HD21 LEU P 319     -18.184  43.012  28.127  0.00 97.00      PROA   
ATOM   4865 HD22 LEU P 319     -17.706  42.799  26.409  0.00 97.00      PROA   
ATOM   4866 HD23 LEU P 319     -16.696  43.810  27.510  0.00 97.00      PROA   
ATOM   4867  C   LEU P 319     -15.876  39.191  29.565  0.00 97.00      PROA   
ATOM   4868  O   LEU P 319     -16.346  38.948  30.682  0.00 97.00      PROA   
ATOM   4869  N   THR P 320     -14.582  39.523  29.431  0.00 97.00      PROA   
ATOM   4870  HN  THR P 320     -14.196  39.689  28.527  0.00 97.00      PROA   
ATOM   4871  CA  THR P 320     -13.718  39.829  30.567  0.00 97.00      PROA   
ATOM   4872  HA  THR P 320     -14.331  40.073  31.422  0.00 97.00      PROA   
ATOM   4873  CB  THR P 320     -12.729  38.717  30.950  0.00 97.00      PROA   
ATOM   4874  HB  THR P 320     -11.714  38.885  30.531  0.00 97.00      PROA   
ATOM   4875  OG1 THR P 320     -13.170  37.441  30.490  0.00 97.00      PROA   
ATOM   4876  HG1 THR P 320     -13.089  37.495  29.535  0.00 97.00      PROA   
ATOM   4877  CG2 THR P 320     -12.631  38.652  32.476  0.00 97.00      PROA   
ATOM   4878 HG21 THR P 320     -13.615  38.470  32.959  0.00 97.00      PROA   
ATOM   4879 HG22 THR P 320     -12.270  39.624  32.875  0.00 97.00      PROA   
ATOM   4880 HG23 THR P 320     -11.926  37.856  32.800  0.00 97.00      PROA   
ATOM   4881  C   THR P 320     -12.948  41.075  30.190  0.00 97.00      PROA   
ATOM   4882  O   THR P 320     -12.304  41.093  29.144  0.00 97.00      PROA   
ATOM   4883  N   VAL P 321     -13.014  42.154  30.991  0.00 97.00      PROA   
ATOM   4884  HN  VAL P 321     -13.541  42.130  31.837  0.00 97.00      PROA   
ATOM   4885  CA  VAL P 321     -12.385  43.429  30.650  0.00 97.00      PROA   
ATOM   4886  HA  VAL P 321     -11.698  43.272  29.831  0.00 97.00      PROA   
ATOM   4887  CB  VAL P 321     -13.354  44.522  30.205  0.00 97.00      PROA   
ATOM   4888  HB  VAL P 321     -12.819  45.478  30.020  0.00 97.00      PROA   
ATOM   4889  CG1 VAL P 321     -13.958  44.093  28.861  0.00 97.00      PROA   
ATOM   4890 HG11 VAL P 321     -14.493  43.126  28.981  0.00 97.00      PROA   
ATOM   4891 HG12 VAL P 321     -13.166  43.963  28.093  0.00 97.00      PROA   
ATOM   4892 HG13 VAL P 321     -14.689  44.842  28.488  0.00 97.00      PROA   
ATOM   4893  CG2 VAL P 321     -14.429  44.763  31.282  0.00 97.00      PROA   
ATOM   4894 HG21 VAL P 321     -13.979  45.149  32.222  0.00 97.00      PROA   
ATOM   4895 HG22 VAL P 321     -14.974  43.824  31.516  0.00 97.00      PROA   
ATOM   4896 HG23 VAL P 321     -15.171  45.507  30.922  0.00 97.00      PROA   
ATOM   4897  C   VAL P 321     -11.525  43.982  31.761  0.00 97.00      PROA   
ATOM   4898  O   VAL P 321     -11.687  43.720  32.949  0.00 97.00      PROA   
ATOM   4899  N   ASP P 322     -10.534  44.767  31.350  0.00 97.00      PROA   
ATOM   4900  HN  ASP P 322     -10.436  44.966  30.378  0.00 97.00      PROA   
ATOM   4901  CA  ASP P 322      -9.410  45.273  32.098  0.00 97.00      PROA   
ATOM   4902  HA  ASP P 322      -8.899  44.411  32.503  0.00 97.00      PROA   
ATOM   4903  CB  ASP P 322      -8.441  45.971  31.093  0.00 97.00      PROA   
ATOM   4904  HB1 ASP P 322      -7.385  45.881  31.424  0.00 97.00      PROA   
ATOM   4905  HB2 ASP P 322      -8.688  47.046  30.958  0.00 97.00      PROA   
ATOM   4906  CG  ASP P 322      -8.582  45.314  29.720  0.00 97.00      PROA   
ATOM   4907  OD1 ASP P 322      -8.035  44.205  29.545  0.00 97.00      PROA   
ATOM   4908  OD2 ASP P 322      -9.464  45.801  28.953  0.00 97.00      PROA   
ATOM   4909  C   ASP P 322      -9.834  46.142  33.289  0.00 97.00      PROA   
ATOM   4910  O   ASP P 322     -10.517  47.155  33.152  0.00 97.00      PROA   
ATOM   4911  N   LYS P 323      -9.491  45.735  34.529  0.00 97.00      PROA   
ATOM   4912  HN  LYS P 323      -8.939  44.913  34.649  0.00 97.00      PROA   
ATOM   4913  CA  LYS P 323     -10.096  46.297  35.730  0.00 97.00      PROA   
ATOM   4914  HA  LYS P 323     -11.162  46.175  35.614  0.00 97.00      PROA   
ATOM   4915  CB  LYS P 323      -9.693  45.457  36.966  0.00 97.00      PROA   
ATOM   4916  HB1 LYS P 323      -8.588  45.481  37.086  0.00 97.00      PROA   
ATOM   4917  HB2 LYS P 323      -9.974  44.406  36.739  0.00 97.00      PROA   
ATOM   4918  CG  LYS P 323     -10.385  45.884  38.273  0.00 97.00      PROA   
ATOM   4919  HG1 LYS P 323     -11.442  46.135  38.040  0.00 97.00      PROA   
ATOM   4920  HG2 LYS P 323      -9.917  46.803  38.686  0.00 97.00      PROA   
ATOM   4921  CD  LYS P 323     -10.398  44.756  39.322  0.00 97.00      PROA   
ATOM   4922  HD1 LYS P 323     -10.859  43.867  38.841  0.00 97.00      PROA   
ATOM   4923  HD2 LYS P 323     -11.062  45.053  40.162  0.00 97.00      PROA   
ATOM   4924  CE  LYS P 323      -9.016  44.386  39.874  0.00 97.00      PROA   
ATOM   4925  HE1 LYS P 323      -8.660  45.165  40.581  0.00 97.00      PROA   
ATOM   4926  HE2 LYS P 323      -8.273  44.265  39.057  0.00 97.00      PROA   
ATOM   4927  NZ  LYS P 323      -9.112  43.104  40.581  0.00 97.00      PROA   
ATOM   4928  HZ1 LYS P 323      -9.126  42.340  39.875  0.00 97.00      PROA   
ATOM   4929  HZ2 LYS P 323     -10.014  43.015  41.090  0.00 97.00      PROA   
ATOM   4930  HZ3 LYS P 323      -8.326  42.892  41.227  0.00 97.00      PROA   
ATOM   4931  C   LYS P 323      -9.904  47.799  35.977  0.00 97.00      PROA   
ATOM   4932  O   LYS P 323     -10.828  48.509  36.367  0.00 97.00      PROA   
ATOM   4933  N   SER P 324      -8.699  48.345  35.727  0.00 97.00      PROA   
ATOM   4934  HN  SER P 324      -7.951  47.790  35.373  0.00 97.00      PROA   
ATOM   4935  CA  SER P 324      -8.436  49.783  35.753  0.00 97.00      PROA   
ATOM   4936  HA  SER P 324      -8.732  50.162  36.721  0.00 97.00      PROA   
ATOM   4937  CB  SER P 324      -6.926  50.076  35.545  0.00 97.00      PROA   
ATOM   4938  HB1 SER P 324      -6.390  49.775  36.471  0.00 97.00      PROA   
ATOM   4939  HB2 SER P 324      -6.743  51.161  35.387  0.00 97.00      PROA   
ATOM   4940  OG  SER P 324      -6.411  49.305  34.455  0.00 97.00      PROA   
ATOM   4941  HG1 SER P 324      -5.510  49.592  34.287  0.00 97.00      PROA   
ATOM   4942  C   SER P 324      -9.238  50.585  34.736  0.00 97.00      PROA   
ATOM   4943  O   SER P 324      -9.795  51.635  35.036  0.00 97.00      PROA   
ATOM   4944  N   ARG P 325      -9.342  50.065  33.505  0.00 97.00      PROA   
ATOM   4945  HN  ARG P 325      -8.829  49.232  33.311  0.00 97.00      PROA   
ATOM   4946  CA  ARG P 325     -10.202  50.548  32.442  0.00 97.00      PROA   
ATOM   4947  HA  ARG P 325      -9.962  51.586  32.262  0.00 97.00      PROA   
ATOM   4948  CB  ARG P 325      -9.858  49.745  31.168  0.00 97.00      PROA   
ATOM   4949  HB1 ARG P 325      -9.815  48.681  31.484  0.00 97.00      PROA   
ATOM   4950  HB2 ARG P 325      -8.839  50.020  30.822  0.00 97.00      PROA   
ATOM   4951  CG  ARG P 325     -10.845  49.799  29.991  0.00 97.00      PROA   
ATOM   4952  HG1 ARG P 325     -10.713  50.753  29.437  0.00 97.00      PROA   
ATOM   4953  HG2 ARG P 325     -11.893  49.765  30.359  0.00 97.00      PROA   
ATOM   4954  CD  ARG P 325     -10.662  48.591  29.068  0.00 97.00      PROA   
ATOM   4955  HD1 ARG P 325     -10.814  47.662  29.658  0.00 97.00      PROA   
ATOM   4956  HD2 ARG P 325      -9.663  48.572  28.583  0.00 97.00      PROA   
ATOM   4957  NE  ARG P 325     -11.727  48.711  28.039  0.00 97.00      PROA   
ATOM   4958  HE  ARG P 325     -12.313  49.522  28.040  0.00 97.00      PROA   
ATOM   4959  CZ  ARG P 325     -12.132  47.705  27.288  0.00 97.00      PROA   
ATOM   4960  NH1 ARG P 325     -11.610  46.504  27.292  0.00 97.00      PROA   
ATOM   4961 HH11 ARG P 325     -10.787  46.305  27.824  0.00 97.00      PROA   
ATOM   4962 HH12 ARG P 325     -12.009  45.842  26.658  0.00 97.00      PROA   
ATOM   4963  NH2 ARG P 325     -13.158  47.929  26.506  0.00 97.00      PROA   
ATOM   4964 HH21 ARG P 325     -13.623  48.814  26.479  0.00 97.00      PROA   
ATOM   4965 HH22 ARG P 325     -13.578  47.166  26.016  0.00 97.00      PROA   
ATOM   4966  C   ARG P 325     -11.696  50.518  32.772  0.00 97.00      PROA   
ATOM   4967  O   ARG P 325     -12.440  51.460  32.515  0.00 97.00      PROA   
ATOM   4968  N   TRP P 326     -12.179  49.438  33.411  0.00 97.00      PROA   
ATOM   4969  HN  TRP P 326     -11.585  48.647  33.535  0.00 97.00      PROA   
ATOM   4970  CA  TRP P 326     -13.536  49.331  33.923  0.00 97.00      PROA   
ATOM   4971  HA  TRP P 326     -14.218  49.440  33.092  0.00 97.00      PROA   
ATOM   4972  CB  TRP P 326     -13.731  47.912  34.537  0.00 97.00      PROA   
ATOM   4973  HB1 TRP P 326     -12.838  47.693  35.161  0.00 97.00      PROA   
ATOM   4974  HB2 TRP P 326     -13.727  47.165  33.714  0.00 97.00      PROA   
ATOM   4975  CG  TRP P 326     -14.946  47.698  35.386  0.00 97.00      PROA   
ATOM   4976  CD1 TRP P 326     -14.969  47.733  36.756  0.00 97.00      PROA   
ATOM   4977  HD1 TRP P 326     -14.104  47.922  37.375  0.00 97.00      PROA   
ATOM   4978  NE1 TRP P 326     -16.255  47.543  37.198  0.00 97.00      PROA   
ATOM   4979  HE1 TRP P 326     -16.556  47.572  38.126  0.00 97.00      PROA   
ATOM   4980  CE2 TRP P 326     -17.088  47.387  36.129  0.00 97.00      PROA   
ATOM   4981  CD2 TRP P 326     -16.298  47.463  34.958  0.00 97.00      PROA   
ATOM   4982  CE3 TRP P 326     -16.898  47.302  33.711  0.00 97.00      PROA   
ATOM   4983  HE3 TRP P 326     -16.312  47.324  32.804  0.00 97.00      PROA   
ATOM   4984  CZ3 TRP P 326     -18.278  47.082  33.658  0.00 97.00      PROA   
ATOM   4985  HZ3 TRP P 326     -18.759  46.940  32.701  0.00 97.00      PROA   
ATOM   4986  CZ2 TRP P 326     -18.457  47.188  36.074  0.00 97.00      PROA   
ATOM   4987  HZ2 TRP P 326     -19.056  47.137  36.972  0.00 97.00      PROA   
ATOM   4988  CH2 TRP P 326     -19.044  47.024  34.817  0.00 97.00      PROA   
ATOM   4989  HH2 TRP P 326     -20.106  46.845  34.740  0.00 97.00      PROA   
ATOM   4990  C   TRP P 326     -13.895  50.456  34.901  0.00 97.00      PROA   
ATOM   4991  O   TRP P 326     -14.943  51.092  34.790  0.00 97.00      PROA   
ATOM   4992  N   GLN P 327     -12.961  50.795  35.812  0.00 97.00      PROA   
ATOM   4993  HN  GLN P 327     -12.122  50.259  35.872  0.00 97.00      PROA   
ATOM   4994  CA  GLN P 327     -13.083  51.904  36.744  0.00 97.00      PROA   
ATOM   4995  HA  GLN P 327     -14.044  51.804  37.226  0.00 97.00      PROA   
ATOM   4996  CB  GLN P 327     -11.971  51.845  37.830  0.00 97.00      PROA   
ATOM   4997  HB1 GLN P 327     -12.004  52.780  38.429  0.00 97.00      PROA   
ATOM   4998  HB2 GLN P 327     -10.979  51.819  37.330  0.00 97.00      PROA   
ATOM   4999  CG  GLN P 327     -12.071  50.663  38.832  0.00 97.00      PROA
[truncated: 8,619,861 more chars]
